# Supplementary material for: Ribosomal/nucleolar stress induction regulates tert-Butyl hydroperoxide (tBHP) mediated oxidative stress in Anopheles gambiae midguts
Source: BMC Res Notes. 2019 Mar 29;12:182. doi: 10.1186/s13104-019-4196-1 (PMC6440166; doi:10.1186/s13104-019-4196-1)
Supplement: Supplementary file 2 — Additional file 2. Quantitative immunoblot data analysis. [file 13104_2019_4196_MOESM2_ESM.xlsx]

## Sheet: LEGEND
Additional file 2. Relative expression levels measured in I.I Kcounts for AgTrx-1 and AgAPN-1 (loading control) under varied oxidative stress conditions of Control, 50 µM, 125 µM, 200 µM, 250 µM, 500 µM, and 1mM of t-BHP.
Legend for the table
I.I = Intergrated Intensity
AgTrx-1 = An. gambiae Thioredoxin-1 protein.
AnAPN-1 = Anopheline Aminopeptidase-1.
Control = Midgut organ culture media, prepared as explained in sub-section 2.1 of Material and Methods section.

## Sheet: 50-200uM
			Biological Replicate	I.I Kcounts														One-way Analysis of Variance (AgTrx-12 KDa)
				AgTrx-1 (12 KDa)				AnAPN-1 (135 KDa)				Ratio-(AgTrx-1/AnAPN-1)						P value	0.1695
				Control	50 μM	125 μM	200 μM	Control	50 μM	125 μM	200 μM	Control	50 μM	125 μM	200 μM			P value summary	NS
			1	1	0.341344	0.363715	0.239486	1	26.1875	0.21875	2.09375	1	0.0130346	1.6627	0.114381			Are means signif. different? (P < 0.05)	NO
			2	1	0.666726	0.395163	1.04971	1	6.7	6.575	5	1	0.0995113	0.0601008	0.209941			Number of groups	4
			3	1	0.922813	1.15312	0.626354	1	1.24528	2.00943	2.59434	1	0.741046	0.573856	0.241431			F	2.17
																		R square	0.4486
																		ANOVA Table
																			SS	df	MS	F (DFn, DFd)	P value
																		Treatment (between columns)	1.353	3	0.4509	F (3, 8) = 2.170	P = 0.1695
																		Residual (within columns)	1.662	8	0.2078
																		Total	3.015	11
																		Bonferroni's Multiple Comparison Test
																			Mean 1	Mean 2	Mean Diff.	SE of diff.	95% CI of diff	N1	N2	t	DF	Significant?	Summary
																		Control vs 50 µM t-BHP	1	0.2833	0.7167	0.3722	-0.5781 to 2.011	3	3	1.926	8	NO	NS
																		Control vs 125 µM t-BHP	1	0.7633	0.2367	0.3722	-1.058 to 1.531	3	3	0.6359	8	NO	NS
																		Control vs 200 µM t-BHP	1	0.1867	0.8133	0.3722	-0.4814 to 2.108	3	3	2.185	8	NO	NS
																		50 µM t-BHP vs 125 µM t-BHP	0.2833	0.7633	-0.48	0.3722	-1.775 to 0.8148	3	3	1.29	8	NO	NS
																		50 µM t-BHP vs 200 µM t-BHP	0.2833	0.1867	0.09667	0.3722	-1.198 to 1.391	3	3	0.2597	8	NO	NS
																		125 µM t-BHP vs 200 µM t-BHP	0.7633	0.1867	0.5767	0.3722	-0.7181 to 1.871	3	3	1.549	8	NO	NS

## Sheet: 250uM-1mM
			Biological Replicate	I.I Kcounts														One-way Analysis of Variance (AgTrx-12 KDa)
				AgTrx-1 (12 KDa)				AnAPN-1 (135 KDa)				Ratio-(AgTrx-1/AnAPN-1)						P value	0.4525
				Control	250 μM	500 μM	1 mM	Control	250 μM	500 μM	1 mM	Control	250 μM	500 μM	1 mM			P value summary	NS
			1	1	0.923795	0.676008	0.37332	1	0.901961	1.88889	0.490196	1	1.02421	0.357887	0.761573			Are means signif. different? (P < 0.05)	NO
			2	1	1.29273	0.340999	0.974104	1	1.54545	0.449495	0.707071	1	0.836471	0.758626	1.37766			Number of groups	3
			3	1	0.837853	0.450726	0.499427	1	1.24242	0.0853994	0.00826446	1	0.67437	5.27785	60.4307			F	0.9714
																		R square	0.267
																		Brown's-Forsythe test
																		F (DFn, DFd)	0.9156 (3, 8)
																		P value	0.4756
																		P value summary	NS
																		Significantly different standard deviations? (P < 0.05)	NO
																		ANOVA Table
																			SS	df	MS	F (DFn, DFd)	P value
																		Treatment (between columns)	861.3	3	287.1	F (3, 8) = 0.9714	P = 0.4525
																		Residual (within columns)	2364	8	295.5
																		Total	3226	11
																		Bonferroni's Multiple Comparison Test
																			Mean 1	Mean 2	Mean Diff.	SE of diff.	95% CI of diff	N1	N2	t	DF	Significant?	Summary
																		Control vs 250 µM t-BHP	1	0.8433	0.1567	14.04	-48.67 to 48.99	3	3	0.01116	8	NO	NS
																		Control vs 500 µM t-BHP	1	2.133	-1.133	14.04	-49.96 to 47.70	3	3	0.08074	8	NO	NS
																		Control vs 1 mM t-BHP	1	20.86	-19.86	14.04	-68.69 to 28.97	3	3	1.415	8	NO	NS
																		250 µM t-BHP vs 500 µM t-BHP	0.8433	2.133	-1.29	14.04	-50.12 to 47.54	3	3	0.0919	8	NO	NS
																		250 µM t-BHP vs 1 mM t-BHP	0.8433	20.86	-20.01	14.04	-68.84 to 28.82	3	3	1.426	8	NO	NS
																		500 µM t-BHP vs 1 mM t-BHP	2.133	20.86	-18.72	14.04	-67.55 to 30.11	3	3	1.334	8	NO	NS
