# Supplementary material for: Ribosomal/nucleolar stress induction regulates tert-Butyl hydroperoxide (tBHP) mediated oxidative stress in Anopheles gambiae midguts
Source: BMC Res Notes. 2019 Mar 29;12:182. doi: 10.1186/s13104-019-4196-1 (PMC6440166; doi:10.1186/s13104-019-4196-1)
Supplement: Supplementary file 3 — Additional file 3. Protein identification and peptide information raw data. [file 13104_2019_4196_MOESM3_ESM.xlsx]

## Sheet: LEGEND
Additional file 3. Additional protein identification and peptide information for Anopheles gambiae midgut treated with varied concentrations of tBHP.
Legend for the table:
AgambiecontB01, AgambiecontB02, AgambiecontB03, AgambieLowB01, AgambieLowB02, AgambieLowB03, AgambieHighB01, AgambieHighB02, AgambieHighB03: Proteins were identified from biologial replicates 1, 2, and 3 in female An. gambiae midguts treated with a control (no tBHP, organ culture media only), low (50µM) tBHP concentration, and high (200 µM) tBHP concentration.

## Sheet: Peptide Information
Biological sample category	Biological sample name	Protein name	Protein accession numbers	Protein molecular weight (Da)	Protein identification probability	Exclusive unique peptide count	Exclusive unique spectrum count	Total spectrum count	Percentage of total spectra	Percentage sequence coverage	Peptide sequence	Previous amino acid	Next amino acid	Best Peptide identification probability	Best Mascot Ion Score	Best Mascot Identity Score	Best Mascot Homology Score	Best Mascot Delta Ion Score	Number of identified +1H spectra	Number of identified +2H spectra	Number of identified +3H spectra	Number of identified +4H spectra	Number of enzymatic termini	Calculated +1H Peptide Mass (AMU)	Median Retention Time	Total Precursor Intensity	Total TIC	Peptide start index	Peptide stop index	Other Proteins
Control	AgambiecontB01	methylmalonate-semialdehyde dehydrogenase (acylating), mitochondrial|protein_coding|2R:22045901:22048654:-1|gene:AGAP002499	AGAP002499-PA	56714	1	6	7	49	0.000856	0.163	AVSFVGSDQAGK	R	Y	0.997	37.3	26.2	13.4	37.2	0	18	0	0	2	1165.58	764.193		1074940	243	254
Control	AgambiecontB01	methylmalonate-semialdehyde dehydrogenase (acylating), mitochondrial|protein_coding|2R:22045901:22048654:-1|gene:AGAP002499	AGAP002499-PA	56714	1	6	7	49	0.000856	0.163	CTQDEMQTAVESSK	K	K	0.997	78.1	25	16.4	74.9	0	18	0	0	2	1556.66	732.242		1020210	61	74
Control	AgambiecontB01	methylmalonate-semialdehyde dehydrogenase (acylating), mitochondrial|protein_coding|2R:22045901:22048654:-1|gene:AGAP002499	AGAP002499-PA	56714	1	6	7	49	0.000856	0.163	GNFVGPTIISDVTPNMK	K	C	0.997	51.2	25	13.4	48.4	0	2	0	0	2	1789.92	2424.98		102492	383	399
Control	AgambiecontB01	methylmalonate-semialdehyde dehydrogenase (acylating), mitochondrial|protein_coding|2R:22045901:22048654:-1|gene:AGAP002499	AGAP002499-PA	56714	1	6	7	49	0.000856	0.163	GSFLGDCHFYGK	R	Q	0.997	36.3	25	0	36.3	0	1	0	0	2	1387.61	1579.99		52537.1	476	487
Control	AgambiecontB01	methylmalonate-semialdehyde dehydrogenase (acylating), mitochondrial|protein_coding|2R:22045901:22048654:-1|gene:AGAP002499	AGAP002499-PA	56714	1	6	7	49	0.000856	0.163	INELVESGAK	R	E	0.997	25.6	27.5	19.4	7.1	0	9	0	0	2	1059.57	685.449		607302	354	363
Control	AgambiecontB01	methylmalonate-semialdehyde dehydrogenase (acylating), mitochondrial|protein_coding|2R:22045901:22048654:-1|gene:AGAP002499	AGAP002499-PA	56714	1	6	7	49	0.000856	0.163	VNAGHLPGTDLGPVISPQSK	K	Q	0.997	32.6	25.4	13.3	32.6	0	0	1	0	2	1987.06	1520.63		65459.1	332	351
Control	AgambiecontB01	|protein_coding|3L:32454478:32455461:-1|gene:AGAP011725	AGAP011725-PA	27043.5	1	4	4	23	0.000402	0.195	DGIMLIR	R	I	0.96	40.9	28.3	30.9	16.3	0	2	0	0	2	817.46	1659.74		44881.4	150	156
Control	AgambiecontB01	|protein_coding|3L:32454478:32455461:-1|gene:AGAP011725	AGAP011725-PA	27043.5	1	4	4	23	0.000402	0.195	RNYPESVGPWFVDDR	K	I	0.997	49	25	0	46.9	0	0	2	0	2	1836.87	2162.89		99250.3	58	72
Control	AgambiecontB01	|protein_coding|3L:32454478:32455461:-1|gene:AGAP011725	AGAP011725-PA	27043.5	1	4	4	23	0.000402	0.195	TGVIEIQTGPQPSITR	K	A	0.997	35.7	26.2	13.7	22.5	0	18	0	0	2	1696.92	1568.27		1162570	209	224
Control	AgambiecontB01	|protein_coding|3L:32454478:32455461:-1|gene:AGAP011725	AGAP011725-PA	27043.5	1	4	4	23	0.000402	0.195	VLSEAVFK	K	N	0.937	18.4	26.1	0	11.9	0	1	0	0	2	892.514	1194.38		50831.4	47	54
Control	AgambiecontB01	ABCC2: ATP-binding cassette transporter (ABC transporter) family C member 2|protein_coding|2R:10155931:10164783:-1|gene:AGAP001775	AGAP001775-PA	152331	1	2	2	18	0.000315	0.0109	TARLTGLRGQPGLCLDFLHR	R	G	0.993					0	0	0	0	2	2224.21			782663	0	0
Control	AgambiecontB01	ABCC2: ATP-binding cassette transporter (ABC transporter) family C member 2|protein_coding|2R:10155931:10164783:-1|gene:AGAP001775	AGAP001775-PA	152331	1	2	2	18	0.000315	0.0109	VLELQDLFRPLDVDR	K	S	0.992	23.8	25	0	23.8	0	0	2	0	2	1828	3329		116071	38	52
Control	AgambiecontB01	RpS5: 40S ribosomal protein S5|protein_coding|3R:9179221:9180549:-1|gene:AGAP008329	AGAP008329-PA,AGAP008329-PB,AGAP008329-PC	26017.9	0.988	1	1	1	1.75e-05	0.0644	TVAECLADELINAAK	K	G	0.997	29.9	26.1	0	29.9	0	1	0	0	2	1617.82	3066.36		45252.1	197	211
Control	AgambiecontB01	ryanodine receptor 2|protein_coding|3L:9789482:9818643:1|gene:AGAP010750	AGAP010750-PA	577546	1	2	2	16	0.00028	0.00607	GITGNVVNGELMSLMMTIMDK	K	Q	0.933					0	0	0	0	2	2254.1			457139	0	0
Control	AgambiecontB01	ryanodine receptor 2|protein_coding|3L:9789482:9818643:1|gene:AGAP010750	AGAP010750-PA	577546	1	2	2	16	0.00028	0.00607	LGSQASSEGSGMLDVLHCVLIDSPEALNMMR	R	D	0.986					0	0	0	0	2	3260.54			461820	553	583
Control	AgambiecontB01	enolase|protein_coding|3R:1485308:1486754:1|gene:AGAP007827	AGAP007827-PA,AGAP007827-PB	46628.8	1	2	2	117	0.00204	0.473	DFPIVSIEDPFDQDHWDAWSK	K	I	0.997	34.4	25	0	34.4	0	1	11	0	2	2547.15	3522.98		950637	287	307	AGAP007827-PC
Control	AgambiecontB01	enolase|protein_coding|3R:1485308:1486754:1|gene:AGAP007827	AGAP007827-PA,AGAP007827-PB	46628.8	1	2	2	117	0.00204	0.473	DHWDAWSKITANTTIQIVGDDLTVTNPK	Q	R	0.983					0	0	8	0	1	3139.57			395475	300	327	AGAP007827-PC
Control	AgambiecontB01	enolase|protein_coding|3R:1485308:1486754:1|gene:AGAP007827	AGAP007827-PA,AGAP007827-PB	46628.8	1	2	2	117	0.00204	0.473	EALNLIQDAIAK	K	A	0.997	52.1	26.6	20.3	39.8	0	21	0	0	2	1298.73	2282.28		1218480	222	233	AGAP007827-PC
Control	AgambiecontB01	enolase|protein_coding|3R:1485308:1486754:1|gene:AGAP007827	AGAP007827-PA,AGAP007827-PB	46628.8	1	2	2	117	0.00204	0.473	ELDELMLK	K	L	0.997	42.6	26.6	19.8	35.1	0	10	0	0	2	990.518	1704.89		439944	89	96
Control	AgambiecontB01	enolase|protein_coding|3R:1485308:1486754:1|gene:AGAP007827	AGAP007827-PA,AGAP007827-PB	46628.8	1	2	2	117	0.00204	0.473	FGLDATAVGDEGGFAPNILENK	K	E	0.997	66.7	25	0	66.7	0	0	9	0	2	2235.09	2757.94		596718	200	221	AGAP007827-PC
Control	AgambiecontB01	enolase|protein_coding|3R:1485308:1486754:1|gene:AGAP007827	AGAP007827-PA,AGAP007827-PB	46628.8	1	2	2	117	0.00204	0.473	GLDATAVGDEGGFAPNILENK	F	E	0.997					0	0	8	0	1	2088.02			438699	201	221	AGAP007827-PC
Control	AgambiecontB01	enolase|protein_coding|3R:1485308:1486754:1|gene:AGAP007827	AGAP007827-PA,AGAP007827-PB	46628.8	1	2	2	117	0.00204	0.473	IEEELGAGAK	R	F	0.997	45.2	27.7	22	33.5	0	11	0	0	2	1016.53	617.477		684590	414	423	AGAP007827-PC
Control	AgambiecontB01	enolase|protein_coding|3R:1485308:1486754:1|gene:AGAP007827	AGAP007827-PA,AGAP007827-PB	46628.8	1	2	2	117	0.00204	0.473	IGSEVYHHLK	K	N	0.997	55.5	26.3	18.4	48.5	0	3	2	0	2	1182.63	617.677		223159	184	193	AGAP007827-PC
Control	AgambiecontB01	enolase|protein_coding|3R:1485308:1486754:1|gene:AGAP007827	AGAP007827-PA,AGAP007827-PB	46628.8	1	2	2	117	0.00204	0.473	ITANTTIQIVGDDLTVTNPK	K	R	0.997	57.5	25.2	0	49.6	0	10	4	0	2	2114.13	2404.28		316707	308	327	AGAP007827-PC
Control	AgambiecontB01	enolase|protein_coding|3R:1485308:1486754:1|gene:AGAP007827	AGAP007827-PA,AGAP007827-PB	46628.8	1	2	2	117	0.00204	0.473	LAMQEFMILPTGASSFTEAMK	K	I	0.902	14.9	25	0	14.9	0	0	1	0	2	2303.11	3515.68		36653.6	163	183
Control	AgambiecontB01	enolase|protein_coding|3R:1485308:1486754:1|gene:AGAP007827	AGAP007827-PA,AGAP007827-PB	46628.8	1	2	2	117	0.00204	0.473	LKNVIKAKFGLDATAVGDEGGFAPNILENK	H	E	0.991					0	0	8	0	1	3129.69			400966	192	221	AGAP007827-PC
Control	AgambiecontB01	enolase|protein_coding|3R:1485308:1486754:1|gene:AGAP007827	AGAP007827-PA,AGAP007827-PB	46628.8	1	2	2	117	0.00204	0.473	SDPSAWLTPDALEQMYQGFIK	K	D	0.997	32.8	25.1	13.2	32.8	0	2	1	0	2	2397.14	3911.67		422989	266	286	AGAP007827-PC
Control	AgambiecontB01	enolase|protein_coding|3R:1485308:1486754:1|gene:AGAP007827	AGAP007827-PA,AGAP007827-PB	46628.8	1	2	2	117	0.00204	0.473	SGETEDTFIADLVVGLSTGQIK	R	T	0.997	29	25	0	29	0	0	1	0	2	2280.16	1027.15		30625.2	374	395	AGAP007827-PC
Control	AgambiecontB01	enolase|protein_coding|3R:1485308:1486754:1|gene:AGAP007827	AGAP007827-PA,AGAP007827-PB	46628.8	1	2	2	117	0.00204	0.473	VEIGMDVAASEFHK	K	E	0.997	45	25	0	43.1	0	0	5	0	2	1532.74	1672.72		201711	240	253	AGAP007827-PC
Control	AgambiecontB01	enolase|protein_coding|3R:1485308:1486754:1|gene:AGAP007827	AGAP007827-PA,AGAP007827-PB	46628.8	1	2	2	117	0.00204	0.473	VNQIGSVTESINAHLLAK	K	K	0.997	52.8	25.1	0	51.8	0	0	1	0	2	1894.04	4364.52		54971	345	362	AGAP007827-PC
Control	AgambiecontB01	RpS11: 40S ribosomal protein S11|protein_coding|3R:47431966:47434663:1|gene:AGAP009998	AGAP009998-PA	17814.7	1	4	6	29	0.000507	0.183	DYLHFIR	R	K	0.96	21.6	28.1	20.7	13	0	2	1	0	2	963.505	1814.27		75394.3	86	92
Control	AgambiecontB01	RpS11: 40S ribosomal protein S11|protein_coding|3R:47431966:47434663:1|gene:AGAP009998	AGAP009998-PA	17814.7	1	4	6	29	0.000507	0.183	EAITGTYIDK	K	K	0.997	44.8	26.1	0	37	0	18	0	0	2	1110.57	911.425		1099100	44	53
Control	AgambiecontB01	RpS11: 40S ribosomal protein S11|protein_coding|3R:47431966:47434663:1|gene:AGAP009998	AGAP009998-PA	17814.7	1	4	6	29	0.000507	0.183	EAITGTYIDKK	K	C	0.988	23.2	27	0	23.2	0	1	0	0	2	1238.66	636.19		110365	44	54
Control	AgambiecontB01	RpS11: 40S ribosomal protein S11|protein_coding|3R:47431966:47434663:1|gene:AGAP009998	AGAP009998-PA	17814.7	1	4	6	29	0.000507	0.183	MHHSIGLGFK	R	T	0.997	28.3	25.8	0	20.4	0	0	7	0	2	1126.58	993.331		202183	31	40
Control	AgambiecontB01	leucyl aminopeptidase|protein_coding|2R:38176041:38183158:-1|gene:AGAP003475	AGAP003475-PA,AGAP003475-PB	55743.8	1	6	6	40	0.000699	0.153	AVFRGAELSQVQRLLDQGR	R	Q	0.964					0	0	0	8	2	2143.17			373409	0	0
Control	AgambiecontB01	leucyl aminopeptidase|protein_coding|2R:38176041:38183158:-1|gene:AGAP003475	AGAP003475-PA,AGAP003475-PB	55743.8	1	6	6	40	0.000699	0.153	FPLLVLPAPTER	K	F	0.997					0	8	0	0	2	1352.79			433210	109	120
Control	AgambiecontB01	leucyl aminopeptidase|protein_coding|2R:38176041:38183158:-1|gene:AGAP003475	AGAP003475-PA,AGAP003475-PB	55743.8	1	6	6	40	0.000699	0.153	IGLLHPDGAQR	K	G	0.997	39.9	27.2	18.5	28	0	0	3	0	2	1176.65	749.613		117289	156	166
Control	AgambiecontB01	leucyl aminopeptidase|protein_coding|2R:38176041:38183158:-1|gene:AGAP003475	AGAP003475-PA,AGAP003475-PB	55743.8	1	6	6	40	0.000699	0.153	VTVVDDPR	K	V	0.996	27.8	26.9	19.2	26.8	0	18	0	0	2	900.479	597.809		1188650	215	222
Control	AgambiecontB01	leucyl aminopeptidase|protein_coding|2R:38176041:38183158:-1|gene:AGAP003475	AGAP003475-PA,AGAP003475-PB	55743.8	1	6	6	40	0.000699	0.153	VVYSPVGELSDFDDVRR	R	Y	0.997	37.3	25	0	37.3	0	0	1	0	2	1952.97	2182.92		95156.9	74	90
Control	AgambiecontB01	leucyl aminopeptidase|protein_coding|2R:38176041:38183158:-1|gene:AGAP003475	AGAP003475-PA,AGAP003475-PB	55743.8	1	6	6	40	0.000699	0.153	YSHLDIAGSAGDVPDTPTGSPILALAQAHLQ	K	-	0.996	74	25	0	74	0	0	2	0	2	3115.57	3008.21		117253	488	518
Control	AgambiecontB01	|protein_coding|X:11593838:11595622:1|gene:AGAP000648	AGAP000648-PA	65363.2	0.891	1	1	8	0.00014	0.0455	MLPIAAVYKLPTVSSNGSNGEEDVAAR	R	Y	0.973					0	0	0	8	2	2789.41			351856	93	119
Control	AgambiecontB01	peptidyl-prolyl cis-trans isomerase B (cyclophilin B)|protein_coding|2L:42413814:42415342:-1|gene:AGAP007088	AGAP007088-PA	21816.2	0.988	1	1	2	3.5e-05	0.0693	HYGAGWLSMANAGK	K	D	0.997	34.6	25	0	32.9	0	0	2	0	2	1462.69	1751		63728.5	114	127
Control	AgambiecontB01	|protein_coding|2L:48131910:48133372:1|gene:AGAP007598	AGAP007598-PA	47763	0.999	2	2	16	0.00028	0	ATFGGTGRLLEPAMYR	R	I	0.931					0	0	8	0	2	1739.89			283843	0	0
Control	AgambiecontB01	|protein_coding|2L:48131910:48133372:1|gene:AGAP007598	AGAP007598-PA	47763	0.999	2	2	16	0.00028	0	AVNLEQDNMPQDPRETPCIVR	R	T	0.981					0	0	0	0	2	2425.16			545264	0	0
Control	AgambiecontB01	Eukaryotic translation initiation factor 5A|protein_coding|3L:20552452:20553128:1|gene:AGAP011284	AGAP011284-PA	17684.1	1	6	8	49	0.000856	0.425	EIVCTVLK	K	S	0.984	22.9	28.3	14.7	16	0	1	0	0	2	961.539	1128.35		51179.1	134	141
Control	AgambiecontB01	Eukaryotic translation initiation factor 5A|protein_coding|3L:20552452:20553128:1|gene:AGAP011284	AGAP011284-PA	17684.1	1	6	8	49	0.000856	0.425	IPDGELGTQLR	K	S	0.995	27.5	26.1	14.1	21.7	0	2	0	0	2	1198.64	1235.45		122011	116	126
Control	AgambiecontB01	Eukaryotic translation initiation factor 5A|protein_coding|3L:20552452:20553128:1|gene:AGAP011284	AGAP011284-PA	17684.1	1	6	8	49	0.000856	0.425	IVEMSTSK	K	T	0.997	33.4	26.7	21	28.4	0	18	0	0	2	894.46	543.087		854659	42	49
Control	AgambiecontB01	Eukaryotic translation initiation factor 5A|protein_coding|3L:20552452:20553128:1|gene:AGAP011284	AGAP011284-PA	17684.1	1	6	8	49	0.000856	0.425	KYEDICPSTHNMDVPNVK	K	R	0.997	33.4	25	0	33.4	0	0	2	2	2	2146.99	1261.52		314581	70	87
Control	AgambiecontB01	Eukaryotic translation initiation factor 5A|protein_coding|3L:20552452:20553128:1|gene:AGAP011284	AGAP011284-PA	17684.1	1	6	8	49	0.000856	0.425	SCGEETVIAIK	K	N	0.997	53.8	26.8	13.9	53.8	0	18	0	0	2	1206.6	1098.45		1175410	142	152
Control	AgambiecontB01	Eukaryotic translation initiation factor 5A|protein_coding|3L:20552452:20553128:1|gene:AGAP011284	AGAP011284-PA	17684.1	1	6	8	49	0.000856	0.425	VHMVGIDIFTGK	K	K	0.997	40.8	25.3	13.2	40.8	0	0	6	0	2	1316.7	2330.62		198113	58	69
Control	AgambiecontB01	ubiquitin carboxyl-terminal hydrolase 1|protein_coding|X:16721435:16727252:1|gene:AGAP000884	AGAP000884-PA,AGAP000884-PB	106897	0.999	2	2	10	0.000175	0.0101	KASSAGDISK	K	K	0.948	18.1	27.9	26.9	3.94	0	2	0	0	2	963.511	1321.52		74207.2	668	677
Control	AgambiecontB01	ubiquitin carboxyl-terminal hydrolase 1|protein_coding|X:16721435:16727252:1|gene:AGAP000884	AGAP000884-PA,AGAP000884-PB	106897	0.999	2	2	10	0.000175	0.0101	TAAPVHKTIVKHMK	K	H	0.984					0	0	0	8	2	1560.9			260908	0	0
Control	AgambiecontB01	|protein_coding|3R:48336898:48341947:1|gene:AGAP010050	AGAP010050-PA	79259.9	1	2	2	17	0.000297	0.0719	GDSTLSEVATASELPMLSDGRGSYYDNLTDDNLNDNLDDK	K	N	0.996					0	0	0	0	2	4320.92			1010770	626	665
Control	AgambiecontB01	|protein_coding|3R:48336898:48341947:1|gene:AGAP010050	AGAP010050-PA	79259.9	1	2	2	17	0.000297	0.0719	ISSSNVDTSTK	R	D	0.946	18.5	26.6	13.4	9.91	0	1	0	0	2	1138.56	482.21		26932.4	296	306
Control	AgambiecontB01	|protein_coding|3R:18058550:18062361:-1|gene:AGAP008803	AGAP008803-PA,AGAP008803-PB	122104	0.997	1	1	1	1.75e-05	0.0161	GTTDGSVSYVDFLCHVHK	R	E	0.995	25.6	25	0	25.6	0	0	0	1	2	2021.94	2128.22		36990.7	1091	1108
Control	AgambiecontB01	sodium/potassium-transporting ATPase subunit alpha|protein_coding|2R:28323518:28387114:1|gene:AGAP002858	AGAP002858-PC	115407	1	0	0	1014	0.0177	0.5	AAVPDAVAK	R	C	0.997	38.8	25	18.8	31.1	0	18	0	0	2	841.478	571.146		1071410	614	622	AGAP002858-PB,AGAP002858-PA
Control	AgambiecontB01	sodium/potassium-transporting ATPase subunit alpha|protein_coding|2R:28323518:28387114:1|gene:AGAP002858	AGAP002858-PC	115407	1	0	0	1014	0.0177	0.5	AAVVHGSELR	K	D	0.997	41.9	26.4	17.3	41.9	0	4	3	0	2	1038.57	483.511		444312	679	688	AGAP002858-PB,AGAP002858-PA
Control	AgambiecontB01	sodium/potassium-transporting ATPase subunit alpha|protein_coding|2R:28323518:28387114:1|gene:AGAP002858	AGAP002858-PC	115407	1	0	0	1014	0.0177	0.5	ADIGVAMGIAGSDVSK	K	Q	0.997	38.6	25.3	13.9	38.6	0	32	10	0	2	1490.75	1777.83		2202760	745	760	AGAP002858-PB,AGAP002858-PA
Control	AgambiecontB01	sodium/potassium-transporting ATPase subunit alpha|protein_coding|2R:28323518:28387114:1|gene:AGAP002858	AGAP002858-PC	115407	1	0	0	1014	0.0177	0.5	AEDLVIGDVVEVK	R	F	0.997	30.6	25.3	13.5	24.4	0	28	9	0	2	1385.75	4320.54		623305	199	211	AGAP002858-PB,AGAP002858-PA
Control	AgambiecontB01	sodium/potassium-transporting ATPase subunit alpha|protein_coding|2R:28323518:28387114:1|gene:AGAP002858	AGAP002858-PC	115407	1	0	0	1014	0.0177	0.5	AKGVVISCGDFTVMGRIAGLASGLDTGETPIAK	T	E	0.997					0	0	0	24	1	3234.69			2655760	271	303	AGAP002858-PB,AGAP002858-PA
Control	AgambiecontB01	sodium/potassium-transporting ATPase subunit alpha|protein_coding|2R:28323518:28387114:1|gene:AGAP002858	AGAP002858-PC	115407	1	0	0	1014	0.0177	0.5	ASGLDTGETPIAK	L	E	0.997					0	16	0	0	1	1259.65			991230	291	303	AGAP002858-PB,AGAP002858-PA
Control	AgambiecontB01	sodium/potassium-transporting ATPase subunit alpha|protein_coding|2R:28323518:28387114:1|gene:AGAP002858	AGAP002858-PC	115407	1	0	0	1014	0.0177	0.5	CMELALGDVLSIR	K	K	0.997	52.9	26.2	13.1	38.7	0	2	1	0	2	1476.76	3948.4		72713.1	476	488	AGAP002858-PB,AGAP002858-PA
Control	AgambiecontB01	sodium/potassium-transporting ATPase subunit alpha|protein_coding|2R:28323518:28387114:1|gene:AGAP002858	AGAP002858-PC	115407	1	0	0	1014	0.0177	0.5	DGPNALTPPK	R	Q	0.997	38.9	25.8	13.3	28.9	0	54	0	0	2	1009.53	723.927		3383280	92	101	AGAP002858-PB,AGAP002858-PA
Control	AgambiecontB01	sodium/potassium-transporting ATPase subunit alpha|protein_coding|2R:28323518:28387114:1|gene:AGAP002858	AGAP002858-PC	115407	1	0	0	1014	0.0177	0.5	DLSSDQLDEILR	R	Y	0.997	58.4	25.1	14.3	49.2	0	2	1	0	2	1403.7	2359.72		178231	689	700	AGAP002858-PB,AGAP002858-PA
Control	AgambiecontB01	sodium/potassium-transporting ATPase subunit alpha|protein_coding|2R:28323518:28387114:1|gene:AGAP002858	AGAP002858-PC	115407	1	0	0	1014	0.0177	0.5	EVSGDASEAALLK	K	C	0.997	43	26.7	15.9	39.1	0	72	1	0	2	1289.66	1152.9		4106510	463	475	AGAP002858-PB,AGAP002858-PA
Control	AgambiecontB01	sodium/potassium-transporting ATPase subunit alpha|protein_coding|2R:28323518:28387114:1|gene:AGAP002858	AGAP002858-PC	115407	1	0	0	1014	0.0177	0.5	GGQDGVPILK	K	K	0.997	39.9	25	16.9	37.3	0	46	0	0	2	983.552	1051.02		2267580	452	461	AGAP002858-PB,AGAP002858-PA
Control	AgambiecontB01	sodium/potassium-transporting ATPase subunit alpha|protein_coding|2R:28323518:28387114:1|gene:AGAP002858	AGAP002858-PC	115407	1	0	0	1014	0.0177	0.5	GPDFTHENPLETK	R	N	0.997	40.2	25	0	40.2	0	2	7	0	2	1484.7	1151.75		654348	245	257	AGAP002858-PB,AGAP002858-PA
Control	AgambiecontB01	sodium/potassium-transporting ATPase subunit alpha|protein_coding|2R:28323518:28387114:1|gene:AGAP002858	AGAP002858-PC	115407	1	0	0	1014	0.0177	0.5	IAGLASGLDTGETPIAK	R	E	0.997	40.1	25.8	0	36.7	0	5	54	0	2	1613.87	1748		3891170	287	303	AGAP002858-PB,AGAP002858-PA
Control	AgambiecontB01	sodium/potassium-transporting ATPase subunit alpha|protein_coding|2R:28323518:28387114:1|gene:AGAP002858	AGAP002858-PC	115407	1	0	0	1014	0.0177	0.5	ITPEELYQR	K	L	0.997	34.1	26.1	15.8	29.2	0	4	0	0	2	1148.59	1217.29		311969	63	71	AGAP002858-PB,AGAP002858-PA
Control	AgambiecontB01	sodium/potassium-transporting ATPase subunit alpha|protein_coding|2R:28323518:28387114:1|gene:AGAP002858	AGAP002858-PC	115407	1	0	0	1014	0.0177	0.5	KADIGVAMGIAGSDVSK	K	Q	0.997	42.5	26.1	0	31.4	0	0	8	0	2	1618.85	1355.86		453348	744	760	AGAP002858-PB,AGAP002858-PA
Control	AgambiecontB01	sodium/potassium-transporting ATPase subunit alpha|protein_coding|2R:28323518:28387114:1|gene:AGAP002858	AGAP002858-PC	115407	1	0	0	1014	0.0177	0.5	KAKENLERDGPNALTPPK	A	Q	0.997					0	0	0	24	1	1978.07			2808760	84	101	AGAP002858-PB,AGAP002858-PA
Control	AgambiecontB01	sodium/potassium-transporting ATPase subunit alpha|protein_coding|2R:28323518:28387114:1|gene:AGAP002858	AGAP002858-PC	115407	1	0	0	1014	0.0177	0.5	KEVSGDASEAALLK	K	C	0.997	40.4	26.8	16.7	24.1	0	2	2	0	2	1417.75	770.803		208194	462	475	AGAP002858-PB,AGAP002858-PA
Control	AgambiecontB01	sodium/potassium-transporting ATPase subunit alpha|protein_coding|2R:28323518:28387114:1|gene:AGAP002858	AGAP002858-PC	115407	1	0	0	1014	0.0177	0.5	KVCEIPFNSTNK	K	Y	0.997	68.2	25.6	17.2	62.2	0	2	0	0	2	1436.72	753.545		74133.7	493	504	AGAP002858-PB,AGAP002858-PA
Control	AgambiecontB01	sodium/potassium-transporting ATPase subunit alpha|protein_coding|2R:28323518:28387114:1|gene:AGAP002858	AGAP002858-PC	115407	1	0	0	1014	0.0177	0.5	LIFDNLKK	R	S	0.966	19.7	26.5	13.1	15.4	0	0	1	0	2	990.598	1174.76		22844.8	784	791	AGAP002858-PB,AGAP002858-PA
Control	AgambiecontB01	sodium/potassium-transporting ATPase subunit alpha|protein_coding|2R:28323518:28387114:1|gene:AGAP002858	AGAP002858-PC	115407	1	0	0	1014	0.0177	0.5	LIIVEGCQR	K	M	0.997	35.1	27.8	18.2	33.9	0	2	0	0	2	1087.59	949.23		144445	716	724	AGAP002858-PB,AGAP002858-PA
Control	AgambiecontB01	sodium/potassium-transporting ATPase subunit alpha|protein_coding|2R:28323518:28387114:1|gene:AGAP002858	AGAP002858-PC	115407	1	0	0	1014	0.0177	0.5	LMDEEMK	K	E	0.96	34	25	13.5	31.5	0	12	0	0	2	911.385	576.375		528063	546	552	AGAP002858-PB,AGAP002858-PA
Control	AgambiecontB01	sodium/potassium-transporting ATPase subunit alpha|protein_coding|2R:28323518:28387114:1|gene:AGAP002858	AGAP002858-PC	115407	1	0	0	1014	0.0177	0.5	LMDEEMKEAFNNAYLELGGLGER	K	V	0.997	33.5	25	0	33.5	0	0	2	0	2	2629.23	3455.23		68338.8	546	568	AGAP002858-PB,AGAP002858-PA
Control	AgambiecontB01	sodium/potassium-transporting ATPase subunit alpha|protein_coding|2R:28323518:28387114:1|gene:AGAP002858	AGAP002858-PC	115407	1	0	0	1014	0.0177	0.5	LNIPVSEVNPR	R	E	0.997	39.7	26.9	14	23	0	44	18	0	2	1237.69	1440.58		3589140	665	675	AGAP002858-PB,AGAP002858-PA
Control	AgambiecontB01	sodium/potassium-transporting ATPase subunit alpha|protein_coding|2R:28323518:28387114:1|gene:AGAP002858	AGAP002858-PC	115407	1	0	0	1014	0.0177	0.5	LQTHPENGLSHAK	R	A	0.997	29.5	25.6	0	29.5	0	0	4	2	2	1431.73	495.347		356228	72	84	AGAP002858-PB,AGAP002858-PA
Control	AgambiecontB01	sodium/potassium-transporting ATPase subunit alpha|protein_coding|2R:28323518:28387114:1|gene:AGAP002858	AGAP002858-PC	115407	1	0	0	1014	0.0177	0.5	MGAIVAVTGDGVNDSPALK	R	K	0.997	54.8	25.9	0	51.5	0	38	53	0	2	1814.93	1790.14		5660320	725	743	AGAP002858-PB,AGAP002858-PA
Control	AgambiecontB01	sodium/potassium-transporting ATPase subunit alpha|protein_coding|2R:28323518:28387114:1|gene:AGAP002858	AGAP002858-PC	115407	1	0	0	1014	0.0177	0.5	MGAIVAVTGDGVNDSPALKK	R	A	0.997	59.4	25.3	0	59.4	0	0	2	0	2	1943.03	1409.04		154426	725	744	AGAP002858-PB,AGAP002858-PA
Control	AgambiecontB01	sodium/potassium-transporting ATPase subunit alpha|protein_coding|2R:28323518:28387114:1|gene:AGAP002858	AGAP002858-PC	115407	1	0	0	1014	0.0177	0.5	NLAFFSTNAVEGTAK	K	G	0.997	64.9	25	0	64.4	0	2	0	0	2	1569.79	2101.15		106951	258	272	AGAP002858-PB,AGAP002858-PA
Control	AgambiecontB01	sodium/potassium-transporting ATPase subunit alpha|protein_coding|2R:28323518:28387114:1|gene:AGAP002858	AGAP002858-PC	115407	1	0	0	1014	0.0177	0.5	NLEAVETLGSTSTICSDK	K	T	0.997	41.9	25	0	41.9	0	16	38	0	2	1924.92	1727.67		3540630	377	394	AGAP002858-PB,AGAP002858-PA
Control	AgambiecontB01	sodium/potassium-transporting ATPase subunit alpha|protein_coding|2R:28323518:28387114:1|gene:AGAP002858	AGAP002858-PC	115407	1	0	0	1014	0.0177	0.5	NLEAVETLGSTSTICSDKTGTLTQNRMTVAHMWFD	K	N	0.997					0	0	0	32	1	3857.81			1708550	377	411	AGAP002858-PB,AGAP002858-PA
Control	AgambiecontB01	sodium/potassium-transporting ATPase subunit alpha|protein_coding|2R:28323518:28387114:1|gene:AGAP002858	AGAP002858-PC	115407	1	0	0	1014	0.0177	0.5	NPGGWLEQETYY	R	-	0.997	35	25	0	35	0	3	0	0	2	1456.64	2390.59		180021	1029	1040	AGAP002858-PB,AGAP002858-PA
Control	AgambiecontB01	sodium/potassium-transporting ATPase subunit alpha|protein_coding|2R:28323518:28387114:1|gene:AGAP002858	AGAP002858-PC	115407	1	0	0	1014	0.0177	0.5	NSIFHQGMR	R	N	0.997	31.3	27.3	15	27.1	0	1	1	0	2	1089.53	810.535		96178.3	959	967	AGAP002858-PB,AGAP002858-PA
Control	AgambiecontB01	sodium/potassium-transporting ATPase subunit alpha|protein_coding|2R:28323518:28387114:1|gene:AGAP002858	AGAP002858-PC	115407	1	0	0	1014	0.0177	0.5	QAADMILLDDNFASIVTGVEEGR	K	L	0.997	38.2	25	13.4	38.2	0	2	59	0	2	2464.2	4329.95		3024060	761	783	AGAP002858-PB,AGAP002858-PA
Control	AgambiecontB01	sodium/potassium-transporting ATPase subunit alpha|protein_coding|2R:28323518:28387114:1|gene:AGAP002858	AGAP002858-PC	115407	1	0	0	1014	0.0177	0.5	QAADMILLDDNFASIVTGVEEGRLIFDNLKKSIAYTLTSNIPEIS	K	P	0.92					0	0	0	8	1	4908.52			294117	761	805	AGAP002858-PB,AGAP002858-PA
Control	AgambiecontB01	sodium/potassium-transporting ATPase subunit alpha|protein_coding|2R:28323518:28387114:1|gene:AGAP002858	AGAP002858-PC	115407	1	0	0	1014	0.0177	0.5	QTPEWVK	K	F	0.954	19.2	25.5	20.6	5.45	0	1	0	0	2	887.462	708.788		47563.9	102	108	AGAP002858-PB,AGAP002858-PA
Control	AgambiecontB01	sodium/potassium-transporting ATPase subunit alpha|protein_coding|2R:28323518:28387114:1|gene:AGAP002858	AGAP002858-PC	115407	1	0	0	1014	0.0177	0.5	RNPGGWLEQETYY	R	-	0.997	46.7	25	0	43.8	0	1	0	0	2	1612.74	1974.15		81140.8	1028	1040	AGAP002858-PB,AGAP002858-PA
Control	AgambiecontB01	sodium/potassium-transporting ATPase subunit alpha|protein_coding|2R:28323518:28387114:1|gene:AGAP002858	AGAP002858-PC	115407	1	0	0	1014	0.0177	0.5	RTSPQQKLIIVEGCQRMGAIVAVTGDGVNDSPALK	A	K	0.997					0	0	0	8	1	3651.93			602159	709	743	AGAP002858-PB,AGAP002858-PA
Control	AgambiecontB01	sodium/potassium-transporting ATPase subunit alpha|protein_coding|2R:28323518:28387114:1|gene:AGAP002858	AGAP002858-PC	115407	1	0	0	1014	0.0177	0.5	SVGIISEGNETVEDIAQR	K	L	0.997	49.2	25.1	0	43.3	0	4	45	0	2	1916.96	2009.25		5809970	647	664	AGAP002858-PB,AGAP002858-PA
Control	AgambiecontB01	sodium/potassium-transporting ATPase subunit alpha|protein_coding|2R:28323518:28387114:1|gene:AGAP002858	AGAP002858-PC	115407	1	0	0	1014	0.0177	0.5	TDLDDLKQELDIDYHK	K	I	0.997	42.5	25.4	0	38.5	0	2	6	5	2	1960.95	2231.24		695774	47	62	AGAP002858-PB,AGAP002858-PA
Control	AgambiecontB01	sodium/potassium-transporting ATPase subunit alpha|protein_coding|2R:28323518:28387114:1|gene:AGAP002858	AGAP002858-PC	115407	1	0	0	1014	0.0177	0.5	TVLREGEKLTLRAEDLVIGDVVEVK	A	F	0.997					0	0	0	16	1	2781.57			1158580	187	211	AGAP002858-PB,AGAP002858-PA
Control	AgambiecontB01	sodium/potassium-transporting ATPase subunit alpha|protein_coding|2R:28323518:28387114:1|gene:AGAP002858	AGAP002858-PC	115407	1	0	0	1014	0.0177	0.5	VCEIPFNSTNK	K	Y	0.997	43.6	25.5	21.7	37.5	0	38	0	0	2	1308.63	1067.61		2462490	494	504	AGAP002858-PB,AGAP002858-PA
Control	AgambiecontB01	sodium/potassium-transporting ATPase subunit alpha|protein_coding|2R:28323518:28387114:1|gene:AGAP002858	AGAP002858-PC	115407	1	0	0	1014	0.0177	0.5	VDNSSLTGESEPQSR	K	G	0.997	68.2	25.9	20.8	52.2	0	34	27	0	2	1605.74	584.289		4572410	230	244	AGAP002858-PB,AGAP002858-PA
Control	AgambiecontB01	sodium/potassium-transporting ATPase subunit alpha|protein_coding|2R:28323518:28387114:1|gene:AGAP002858	AGAP002858-PC	115407	1	0	0	1014	0.0177	0.5	VIMVTGDHPITAK	K	A	0.997	33.6	26	13.2	33.6	0	0	7	0	2	1397.75	870.902		516394	630	642	AGAP002858-PB,AGAP002858-PA
Control	AgambiecontB01	sodium/potassium-transporting ATPase subunit alpha|protein_coding|2R:28323518:28387114:1|gene:AGAP002858	AGAP002858-PC	115407	1	0	0	1014	0.0177	0.5	VLGFCDFMLPSDK	R	Y	0.997	58.5	25	13.7	50.3	0	3	0	0	2	1528.72	2909.74		168044	569	581	AGAP002858-PB,AGAP002858-PA
Control	AgambiecontB01	sodium/potassium-transporting ATPase subunit alpha|protein_coding|2R:28323518:28387114:1|gene:AGAP002858	AGAP002858-PC	115407	1	0	0	1014	0.0177	0.5	VLGFCDFMLPSDKYPVGFK	R	F	0.997	41.6	25	0	41.6	0	2	19	2	2	2220.09	3194.56		1702080	569	587	AGAP002858-PB,AGAP002858-PA
Control	AgambiecontB01	sodium/potassium-transporting ATPase subunit alpha|protein_coding|2R:28323518:28387114:1|gene:AGAP002858	AGAP002858-PC	115407	1	0	0	1014	0.0177	0.5	VNFQVDNLRFVGLMSMIDPPR	D	A	0.997					0	0	0	8	1	2448.25			419001	593	613	AGAP002858-PB,AGAP002858-PA
Control	AgambiecontB01	sodium/potassium-transporting ATPase subunit alpha|protein_coding|2R:28323518:28387114:1|gene:AGAP002858	AGAP002858-PC	115407	1	0	0	1014	0.0177	0.5	VPQFATVLREGEKLTLRAEDLVIGDVVEVK	M	F	0.986					0	0	0	8	1	3323.86			434302	182	211	AGAP002858-PB,AGAP002858-PA
Control	AgambiecontB01	sodium/potassium-transporting ATPase subunit alpha|protein_coding|2R:28323518:28387114:1|gene:AGAP002858	AGAP002858-PC	115407	1	0	0	1014	0.0177	0.5	YQVSIHETEDPSDPR	K	Y	0.997	32.4	25	0	28.9	0	2	3	0	2	1772.81	832.596		313591	505	519	AGAP002858-PB,AGAP002858-PA
Control	AgambiecontB01	sodium/potassium-transporting ATPase subunit alpha|protein_coding|2R:28371857:28387114:1|gene:AGAP002858	AGAP002858-PB	110874	0.946	0	0	1014	0.0177	0.52	AAVPDAVAK	R	C	0.997	38.8	25	18.8	31.1	0	18	0	0	2	841.478	571.146		1071410	574	582	AGAP002858-PC,AGAP002858-PA
Control	AgambiecontB01	sodium/potassium-transporting ATPase subunit alpha|protein_coding|2R:28371857:28387114:1|gene:AGAP002858	AGAP002858-PB	110874	0.946	0	0	1014	0.0177	0.52	AAVVHGSELR	K	D	0.997	41.9	26.4	17.3	41.9	0	4	3	0	2	1038.57	483.511		444312	639	648	AGAP002858-PC,AGAP002858-PA
Control	AgambiecontB01	sodium/potassium-transporting ATPase subunit alpha|protein_coding|2R:28371857:28387114:1|gene:AGAP002858	AGAP002858-PB	110874	0.946	0	0	1014	0.0177	0.52	ADIGVAMGIAGSDVSK	K	Q	0.997	38.6	25.3	13.9	38.6	0	32	10	0	2	1490.75	1777.83		2202760	705	720	AGAP002858-PC,AGAP002858-PA
Control	AgambiecontB01	sodium/potassium-transporting ATPase subunit alpha|protein_coding|2R:28371857:28387114:1|gene:AGAP002858	AGAP002858-PB	110874	0.946	0	0	1014	0.0177	0.52	AEDLVIGDVVEVK	R	F	0.997	30.6	25.3	13.5	24.4	0	28	9	0	2	1385.75	4320.54		623305	159	171	AGAP002858-PC,AGAP002858-PA
Control	AgambiecontB01	sodium/potassium-transporting ATPase subunit alpha|protein_coding|2R:28371857:28387114:1|gene:AGAP002858	AGAP002858-PB	110874	0.946	0	0	1014	0.0177	0.52	AKGVVISCGDFTVMGRIAGLASGLDTGETPIAK	T	E	0.997					0	0	0	24	1	3234.69			2655760	231	263	AGAP002858-PC,AGAP002858-PA
Control	AgambiecontB01	sodium/potassium-transporting ATPase subunit alpha|protein_coding|2R:28371857:28387114:1|gene:AGAP002858	AGAP002858-PB	110874	0.946	0	0	1014	0.0177	0.52	ASGLDTGETPIAK	L	E	0.997					0	16	0	0	1	1259.65			991230	251	263	AGAP002858-PC,AGAP002858-PA
Control	AgambiecontB01	sodium/potassium-transporting ATPase subunit alpha|protein_coding|2R:28371857:28387114:1|gene:AGAP002858	AGAP002858-PB	110874	0.946	0	0	1014	0.0177	0.52	CMELALGDVLSIR	K	K	0.997	52.9	26.2	13.1	38.7	0	2	1	0	2	1476.76	3948.4		72713.1	436	448	AGAP002858-PC,AGAP002858-PA
Control	AgambiecontB01	sodium/potassium-transporting ATPase subunit alpha|protein_coding|2R:28371857:28387114:1|gene:AGAP002858	AGAP002858-PB	110874	0.946	0	0	1014	0.0177	0.52	DGPNALTPPK	R	Q	0.997	38.9	25.8	13.3	28.9	0	54	0	0	2	1009.53	723.927		3383280	52	61	AGAP002858-PC,AGAP002858-PA
Control	AgambiecontB01	sodium/potassium-transporting ATPase subunit alpha|protein_coding|2R:28371857:28387114:1|gene:AGAP002858	AGAP002858-PB	110874	0.946	0	0	1014	0.0177	0.52	DLSSDQLDEILR	R	Y	0.997	58.4	25.1	14.3	49.2	0	2	1	0	2	1403.7	2359.72		178231	649	660	AGAP002858-PC,AGAP002858-PA
Control	AgambiecontB01	sodium/potassium-transporting ATPase subunit alpha|protein_coding|2R:28371857:28387114:1|gene:AGAP002858	AGAP002858-PB	110874	0.946	0	0	1014	0.0177	0.52	EVSGDASEAALLK	K	C	0.997	43	26.7	15.9	39.1	0	72	1	0	2	1289.66	1152.9		4106510	423	435	AGAP002858-PC,AGAP002858-PA
Control	AgambiecontB01	sodium/potassium-transporting ATPase subunit alpha|protein_coding|2R:28371857:28387114:1|gene:AGAP002858	AGAP002858-PB	110874	0.946	0	0	1014	0.0177	0.52	GGQDGVPILK	K	K	0.997	39.9	25	16.9	37.3	0	46	0	0	2	983.552	1051.02		2267580	412	421	AGAP002858-PC,AGAP002858-PA
Control	AgambiecontB01	sodium/potassium-transporting ATPase subunit alpha|protein_coding|2R:28371857:28387114:1|gene:AGAP002858	AGAP002858-PB	110874	0.946	0	0	1014	0.0177	0.52	GPDFTHENPLETK	R	N	0.997	40.2	25	0	40.2	0	2	7	0	2	1484.7	1151.75		654348	205	217	AGAP002858-PC,AGAP002858-PA
Control	AgambiecontB01	sodium/potassium-transporting ATPase subunit alpha|protein_coding|2R:28371857:28387114:1|gene:AGAP002858	AGAP002858-PB	110874	0.946	0	0	1014	0.0177	0.52	IAGLASGLDTGETPIAK	R	E	0.997	40.1	25.8	0	36.7	0	5	54	0	2	1613.87	1748		3891170	247	263	AGAP002858-PC,AGAP002858-PA
Control	AgambiecontB01	sodium/potassium-transporting ATPase subunit alpha|protein_coding|2R:28371857:28387114:1|gene:AGAP002858	AGAP002858-PB	110874	0.946	0	0	1014	0.0177	0.52	ITPEELYQR	K	L	0.997	34.1	26.1	15.8	29.2	0	4	0	0	2	1148.59	1217.29		311969	23	31	AGAP002858-PC,AGAP002858-PA
Control	AgambiecontB01	sodium/potassium-transporting ATPase subunit alpha|protein_coding|2R:28371857:28387114:1|gene:AGAP002858	AGAP002858-PB	110874	0.946	0	0	1014	0.0177	0.52	KADIGVAMGIAGSDVSK	K	Q	0.997	42.5	26.1	0	31.4	0	0	8	0	2	1618.85	1355.86		453348	704	720	AGAP002858-PC,AGAP002858-PA
Control	AgambiecontB01	sodium/potassium-transporting ATPase subunit alpha|protein_coding|2R:28371857:28387114:1|gene:AGAP002858	AGAP002858-PB	110874	0.946	0	0	1014	0.0177	0.52	KAKENLERDGPNALTPPK	A	Q	0.997					0	0	0	24	1	1978.07			2808760	44	61	AGAP002858-PC,AGAP002858-PA
Control	AgambiecontB01	sodium/potassium-transporting ATPase subunit alpha|protein_coding|2R:28371857:28387114:1|gene:AGAP002858	AGAP002858-PB	110874	0.946	0	0	1014	0.0177	0.52	KEVSGDASEAALLK	K	C	0.997	40.4	26.8	16.7	24.1	0	2	2	0	2	1417.75	770.803		208194	422	435	AGAP002858-PC,AGAP002858-PA
Control	AgambiecontB01	sodium/potassium-transporting ATPase subunit alpha|protein_coding|2R:28371857:28387114:1|gene:AGAP002858	AGAP002858-PB	110874	0.946	0	0	1014	0.0177	0.52	KVCEIPFNSTNK	K	Y	0.997	68.2	25.6	17.2	62.2	0	2	0	0	2	1436.72	753.545		74133.7	453	464	AGAP002858-PC,AGAP002858-PA
Control	AgambiecontB01	sodium/potassium-transporting ATPase subunit alpha|protein_coding|2R:28371857:28387114:1|gene:AGAP002858	AGAP002858-PB	110874	0.946	0	0	1014	0.0177	0.52	LIFDNLKK	R	S	0.966	19.7	26.5	13.1	15.4	0	0	1	0	2	990.598	1174.76		22844.8	744	751	AGAP002858-PC,AGAP002858-PA
Control	AgambiecontB01	sodium/potassium-transporting ATPase subunit alpha|protein_coding|2R:28371857:28387114:1|gene:AGAP002858	AGAP002858-PB	110874	0.946	0	0	1014	0.0177	0.52	LIIVEGCQR	K	M	0.997	35.1	27.8	18.2	33.9	0	2	0	0	2	1087.59	949.23		144445	676	684	AGAP002858-PC,AGAP002858-PA
Control	AgambiecontB01	sodium/potassium-transporting ATPase subunit alpha|protein_coding|2R:28371857:28387114:1|gene:AGAP002858	AGAP002858-PB	110874	0.946	0	0	1014	0.0177	0.52	LMDEEMK	K	E	0.96	34	25	13.5	31.5	0	12	0	0	2	911.385	576.375		528063	506	512	AGAP002858-PC,AGAP002858-PA
Control	AgambiecontB01	sodium/potassium-transporting ATPase subunit alpha|protein_coding|2R:28371857:28387114:1|gene:AGAP002858	AGAP002858-PB	110874	0.946	0	0	1014	0.0177	0.52	LMDEEMKEAFNNAYLELGGLGER	K	V	0.997	33.5	25	0	33.5	0	0	2	0	2	2629.23	3455.23		68338.8	506	528	AGAP002858-PC,AGAP002858-PA
Control	AgambiecontB01	sodium/potassium-transporting ATPase subunit alpha|protein_coding|2R:28371857:28387114:1|gene:AGAP002858	AGAP002858-PB	110874	0.946	0	0	1014	0.0177	0.52	LNIPVSEVNPR	R	E	0.997	39.7	26.9	14	23	0	44	18	0	2	1237.69	1440.58		3589140	625	635	AGAP002858-PC,AGAP002858-PA
Control	AgambiecontB01	sodium/potassium-transporting ATPase subunit alpha|protein_coding|2R:28371857:28387114:1|gene:AGAP002858	AGAP002858-PB	110874	0.946	0	0	1014	0.0177	0.52	LQTHPENGLSHAK	R	A	0.997	29.5	25.6	0	29.5	0	0	4	2	2	1431.73	495.347		356228	32	44	AGAP002858-PC,AGAP002858-PA
Control	AgambiecontB01	sodium/potassium-transporting ATPase subunit alpha|protein_coding|2R:28371857:28387114:1|gene:AGAP002858	AGAP002858-PB	110874	0.946	0	0	1014	0.0177	0.52	MGAIVAVTGDGVNDSPALK	R	K	0.997	54.8	25.9	0	51.5	0	38	53	0	2	1814.93	1790.14		5660320	685	703	AGAP002858-PC,AGAP002858-PA
Control	AgambiecontB01	sodium/potassium-transporting ATPase subunit alpha|protein_coding|2R:28371857:28387114:1|gene:AGAP002858	AGAP002858-PB	110874	0.946	0	0	1014	0.0177	0.52	MGAIVAVTGDGVNDSPALKK	R	A	0.997	59.4	25.3	0	59.4	0	0	2	0	2	1943.03	1409.04		154426	685	704	AGAP002858-PC,AGAP002858-PA
Control	AgambiecontB01	sodium/potassium-transporting ATPase subunit alpha|protein_coding|2R:28371857:28387114:1|gene:AGAP002858	AGAP002858-PB	110874	0.946	0	0	1014	0.0177	0.52	NLAFFSTNAVEGTAK	K	G	0.997	64.9	25	0	64.4	0	2	0	0	2	1569.79	2101.15		106951	218	232	AGAP002858-PC,AGAP002858-PA
Control	AgambiecontB01	sodium/potassium-transporting ATPase subunit alpha|protein_coding|2R:28371857:28387114:1|gene:AGAP002858	AGAP002858-PB	110874	0.946	0	0	1014	0.0177	0.52	NLEAVETLGSTSTICSDK	K	T	0.997	41.9	25	0	41.9	0	16	38	0	2	1924.92	1727.67		3540630	337	354	AGAP002858-PC,AGAP002858-PA
Control	AgambiecontB01	sodium/potassium-transporting ATPase subunit alpha|protein_coding|2R:28371857:28387114:1|gene:AGAP002858	AGAP002858-PB	110874	0.946	0	0	1014	0.0177	0.52	NLEAVETLGSTSTICSDKTGTLTQNRMTVAHMWFD	K	N	0.997					0	0	0	32	1	3857.81			1708550	337	371	AGAP002858-PC,AGAP002858-PA
Control	AgambiecontB01	sodium/potassium-transporting ATPase subunit alpha|protein_coding|2R:28371857:28387114:1|gene:AGAP002858	AGAP002858-PB	110874	0.946	0	0	1014	0.0177	0.52	NPGGWLEQETYY	R	-	0.997	35	25	0	35	0	3	0	0	2	1456.64	2390.59		180021	989	1000	AGAP002858-PC,AGAP002858-PA
Control	AgambiecontB01	sodium/potassium-transporting ATPase subunit alpha|protein_coding|2R:28371857:28387114:1|gene:AGAP002858	AGAP002858-PB	110874	0.946	0	0	1014	0.0177	0.52	NSIFHQGMR	R	N	0.997	31.3	27.3	15	27.1	0	1	1	0	2	1089.53	810.535		96178.3	919	927	AGAP002858-PC,AGAP002858-PA
Control	AgambiecontB01	sodium/potassium-transporting ATPase subunit alpha|protein_coding|2R:28371857:28387114:1|gene:AGAP002858	AGAP002858-PB	110874	0.946	0	0	1014	0.0177	0.52	QAADMILLDDNFASIVTGVEEGR	K	L	0.997	38.2	25	13.4	38.2	0	2	59	0	2	2464.2	4329.95		3024060	721	743	AGAP002858-PC,AGAP002858-PA
Control	AgambiecontB01	sodium/potassium-transporting ATPase subunit alpha|protein_coding|2R:28371857:28387114:1|gene:AGAP002858	AGAP002858-PB	110874	0.946	0	0	1014	0.0177	0.52	QAADMILLDDNFASIVTGVEEGRLIFDNLKKSIAYTLTSNIPEIS	K	P	0.92					0	0	0	8	1	4908.52			294117	721	765	AGAP002858-PC,AGAP002858-PA
Control	AgambiecontB01	sodium/potassium-transporting ATPase subunit alpha|protein_coding|2R:28371857:28387114:1|gene:AGAP002858	AGAP002858-PB	110874	0.946	0	0	1014	0.0177	0.52	QTPEWVK	K	F	0.954	19.2	25.5	20.6	5.45	0	1	0	0	2	887.462	708.788		47563.9	62	68	AGAP002858-PC,AGAP002858-PA
Control	AgambiecontB01	sodium/potassium-transporting ATPase subunit alpha|protein_coding|2R:28371857:28387114:1|gene:AGAP002858	AGAP002858-PB	110874	0.946	0	0	1014	0.0177	0.52	RNPGGWLEQETYY	R	-	0.997	46.7	25	0	43.8	0	1	0	0	2	1612.74	1974.15		81140.8	988	1000	AGAP002858-PC,AGAP002858-PA
Control	AgambiecontB01	sodium/potassium-transporting ATPase subunit alpha|protein_coding|2R:28371857:28387114:1|gene:AGAP002858	AGAP002858-PB	110874	0.946	0	0	1014	0.0177	0.52	RTSPQQKLIIVEGCQRMGAIVAVTGDGVNDSPALK	A	K	0.997					0	0	0	8	1	3651.93			602159	669	703	AGAP002858-PC,AGAP002858-PA
Control	AgambiecontB01	sodium/potassium-transporting ATPase subunit alpha|protein_coding|2R:28371857:28387114:1|gene:AGAP002858	AGAP002858-PB	110874	0.946	0	0	1014	0.0177	0.52	SVGIISEGNETVEDIAQR	K	L	0.997	49.2	25.1	0	43.3	0	4	45	0	2	1916.96	2009.25		5809970	607	624	AGAP002858-PC,AGAP002858-PA
Control	AgambiecontB01	sodium/potassium-transporting ATPase subunit alpha|protein_coding|2R:28371857:28387114:1|gene:AGAP002858	AGAP002858-PB	110874	0.946	0	0	1014	0.0177	0.52	TDLDDLKQELDIDYHK	K	I	0.997	42.5	25.4	0	38.5	0	2	6	5	2	1960.95	2231.24		695774	7	22	AGAP002858-PC,AGAP002858-PA
Control	AgambiecontB01	sodium/potassium-transporting ATPase subunit alpha|protein_coding|2R:28371857:28387114:1|gene:AGAP002858	AGAP002858-PB	110874	0.946	0	0	1014	0.0177	0.52	TVLREGEKLTLRAEDLVIGDVVEVK	A	F	0.997					0	0	0	16	1	2781.57			1158580	147	171	AGAP002858-PC,AGAP002858-PA
Control	AgambiecontB01	sodium/potassium-transporting ATPase subunit alpha|protein_coding|2R:28371857:28387114:1|gene:AGAP002858	AGAP002858-PB	110874	0.946	0	0	1014	0.0177	0.52	VCEIPFNSTNK	K	Y	0.997	43.6	25.5	21.7	37.5	0	38	0	0	2	1308.63	1067.61		2462490	454	464	AGAP002858-PC,AGAP002858-PA
Control	AgambiecontB01	sodium/potassium-transporting ATPase subunit alpha|protein_coding|2R:28371857:28387114:1|gene:AGAP002858	AGAP002858-PB	110874	0.946	0	0	1014	0.0177	0.52	VDNSSLTGESEPQSR	K	G	0.997	68.2	25.9	20.8	52.2	0	34	27	0	2	1605.74	584.289		4572410	190	204	AGAP002858-PC,AGAP002858-PA
Control	AgambiecontB01	sodium/potassium-transporting ATPase subunit alpha|protein_coding|2R:28371857:28387114:1|gene:AGAP002858	AGAP002858-PB	110874	0.946	0	0	1014	0.0177	0.52	VIMVTGDHPITAK	K	A	0.997	33.6	26	13.2	33.6	0	0	7	0	2	1397.75	870.902		516394	590	602	AGAP002858-PC,AGAP002858-PA
Control	AgambiecontB01	sodium/potassium-transporting ATPase subunit alpha|protein_coding|2R:28371857:28387114:1|gene:AGAP002858	AGAP002858-PB	110874	0.946	0	0	1014	0.0177	0.52	VLGFCDFMLPSDK	R	Y	0.997	58.5	25	13.7	50.3	0	3	0	0	2	1528.72	2909.74		168044	529	541	AGAP002858-PC,AGAP002858-PA
Control	AgambiecontB01	sodium/potassium-transporting ATPase subunit alpha|protein_coding|2R:28371857:28387114:1|gene:AGAP002858	AGAP002858-PB	110874	0.946	0	0	1014	0.0177	0.52	VLGFCDFMLPSDKYPVGFK	R	F	0.997	41.6	25	0	41.6	0	2	19	2	2	2220.09	3194.56		1702080	529	547	AGAP002858-PC,AGAP002858-PA
Control	AgambiecontB01	sodium/potassium-transporting ATPase subunit alpha|protein_coding|2R:28371857:28387114:1|gene:AGAP002858	AGAP002858-PB	110874	0.946	0	0	1014	0.0177	0.52	VNFQVDNLRFVGLMSMIDPPR	D	A	0.997					0	0	0	8	1	2448.25			419001	553	573	AGAP002858-PC,AGAP002858-PA
Control	AgambiecontB01	sodium/potassium-transporting ATPase subunit alpha|protein_coding|2R:28371857:28387114:1|gene:AGAP002858	AGAP002858-PB	110874	0.946	0	0	1014	0.0177	0.52	VPQFATVLREGEKLTLRAEDLVIGDVVEVK	M	F	0.986					0	0	0	8	1	3323.86			434302	142	171	AGAP002858-PC,AGAP002858-PA
Control	AgambiecontB01	sodium/potassium-transporting ATPase subunit alpha|protein_coding|2R:28371857:28387114:1|gene:AGAP002858	AGAP002858-PB	110874	0.946	0	0	1014	0.0177	0.52	YQVSIHETEDPSDPR	K	Y	0.997	32.4	25	0	28.9	0	2	3	0	2	1772.81	832.596		313591	465	479	AGAP002858-PC,AGAP002858-PA
Control	AgambiecontB01	sodium/potassium-transporting ATPase subunit alpha|protein_coding|2R:28371857:28387114:1|gene:AGAP002858	AGAP002858-PA	110955	1	1	1	1030	0.018	0.534	AAVPDAVAK	R	C	0.997	38.8	25	18.8	31.1	0	18	0	0	2	841.478	571.146		1071410	574	582	AGAP002858-PC,AGAP002858-PB
Control	AgambiecontB01	sodium/potassium-transporting ATPase subunit alpha|protein_coding|2R:28371857:28387114:1|gene:AGAP002858	AGAP002858-PA	110955	1	1	1	1030	0.018	0.534	AAVVHGSELR	K	D	0.997	41.9	26.4	17.3	41.9	0	4	3	0	2	1038.57	483.511		444312	639	648	AGAP002858-PC,AGAP002858-PB
Control	AgambiecontB01	sodium/potassium-transporting ATPase subunit alpha|protein_coding|2R:28371857:28387114:1|gene:AGAP002858	AGAP002858-PA	110955	1	1	1	1030	0.018	0.534	ADIGVAMGIAGSDVSK	K	Q	0.997	38.6	25.3	13.9	38.6	0	32	10	0	2	1490.75	1777.83		2202760	705	720	AGAP002858-PC,AGAP002858-PB
Control	AgambiecontB01	sodium/potassium-transporting ATPase subunit alpha|protein_coding|2R:28371857:28387114:1|gene:AGAP002858	AGAP002858-PA	110955	1	1	1	1030	0.018	0.534	AEDLVIGDVVEVK	R	F	0.997	30.6	25.3	13.5	24.4	0	28	9	0	2	1385.75	4320.54		623305	159	171	AGAP002858-PC,AGAP002858-PB
Control	AgambiecontB01	sodium/potassium-transporting ATPase subunit alpha|protein_coding|2R:28371857:28387114:1|gene:AGAP002858	AGAP002858-PA	110955	1	1	1	1030	0.018	0.534	AKGVVISCGDFTVMGRIAGLASGLDTGETPIAK	T	E	0.997					0	0	0	24	1	3234.69			2655760	231	263	AGAP002858-PC,AGAP002858-PB
Control	AgambiecontB01	sodium/potassium-transporting ATPase subunit alpha|protein_coding|2R:28371857:28387114:1|gene:AGAP002858	AGAP002858-PA	110955	1	1	1	1030	0.018	0.534	ASGLDTGETPIAK	L	E	0.997					0	16	0	0	1	1259.65			991230	251	263	AGAP002858-PC,AGAP002858-PB
Control	AgambiecontB01	sodium/potassium-transporting ATPase subunit alpha|protein_coding|2R:28371857:28387114:1|gene:AGAP002858	AGAP002858-PA	110955	1	1	1	1030	0.018	0.534	CMELALGDVLSIR	K	K	0.997	52.9	26.2	13.1	38.7	0	2	1	0	2	1476.76	3948.4		72713.1	436	448	AGAP002858-PC,AGAP002858-PB
Control	AgambiecontB01	sodium/potassium-transporting ATPase subunit alpha|protein_coding|2R:28371857:28387114:1|gene:AGAP002858	AGAP002858-PA	110955	1	1	1	1030	0.018	0.534	DGPNALTPPK	R	Q	0.997	38.9	25.8	13.3	28.9	0	54	0	0	2	1009.53	723.927		3383280	52	61	AGAP002858-PC,AGAP002858-PB
Control	AgambiecontB01	sodium/potassium-transporting ATPase subunit alpha|protein_coding|2R:28371857:28387114:1|gene:AGAP002858	AGAP002858-PA	110955	1	1	1	1030	0.018	0.534	DLSSDQLDEILR	R	Y	0.997	58.4	25.1	14.3	49.2	0	2	1	0	2	1403.7	2359.72		178231	649	660	AGAP002858-PC,AGAP002858-PB
Control	AgambiecontB01	sodium/potassium-transporting ATPase subunit alpha|protein_coding|2R:28371857:28387114:1|gene:AGAP002858	AGAP002858-PA	110955	1	1	1	1030	0.018	0.534	EVSGDASEAALLK	K	C	0.997	43	26.7	15.9	39.1	0	72	1	0	2	1289.66	1152.9		4106510	423	435	AGAP002858-PC,AGAP002858-PB
Control	AgambiecontB01	sodium/potassium-transporting ATPase subunit alpha|protein_coding|2R:28371857:28387114:1|gene:AGAP002858	AGAP002858-PA	110955	1	1	1	1030	0.018	0.534	GGQDGVPILK	K	K	0.997	39.9	25	16.9	37.3	0	46	0	0	2	983.552	1051.02		2267580	412	421	AGAP002858-PC,AGAP002858-PB
Control	AgambiecontB01	sodium/potassium-transporting ATPase subunit alpha|protein_coding|2R:28371857:28387114:1|gene:AGAP002858	AGAP002858-PA	110955	1	1	1	1030	0.018	0.534	GPDFTHENPLETK	R	N	0.997	40.2	25	0	40.2	0	2	7	0	2	1484.7	1151.75		654348	205	217	AGAP002858-PC,AGAP002858-PB
Control	AgambiecontB01	sodium/potassium-transporting ATPase subunit alpha|protein_coding|2R:28371857:28387114:1|gene:AGAP002858	AGAP002858-PA	110955	1	1	1	1030	0.018	0.534	IAGLASGLDTGETPIAK	R	E	0.997	40.1	25.8	0	36.7	0	5	54	0	2	1613.87	1748		3891170	247	263	AGAP002858-PC,AGAP002858-PB
Control	AgambiecontB01	sodium/potassium-transporting ATPase subunit alpha|protein_coding|2R:28371857:28387114:1|gene:AGAP002858	AGAP002858-PA	110955	1	1	1	1030	0.018	0.534	ISLAYEAPESDIMK	A	R	0.997					0	16	0	0	1	1566.77			806498	797	810
Control	AgambiecontB01	sodium/potassium-transporting ATPase subunit alpha|protein_coding|2R:28371857:28387114:1|gene:AGAP002858	AGAP002858-PA	110955	1	1	1	1030	0.018	0.534	ITPEELYQR	K	L	0.997	34.1	26.1	15.8	29.2	0	4	0	0	2	1148.59	1217.29		311969	23	31	AGAP002858-PC,AGAP002858-PB
Control	AgambiecontB01	sodium/potassium-transporting ATPase subunit alpha|protein_coding|2R:28371857:28387114:1|gene:AGAP002858	AGAP002858-PA	110955	1	1	1	1030	0.018	0.534	KADIGVAMGIAGSDVSK	K	Q	0.997	42.5	26.1	0	31.4	0	0	8	0	2	1618.85	1355.86		453348	704	720	AGAP002858-PC,AGAP002858-PB
Control	AgambiecontB01	sodium/potassium-transporting ATPase subunit alpha|protein_coding|2R:28371857:28387114:1|gene:AGAP002858	AGAP002858-PA	110955	1	1	1	1030	0.018	0.534	KAKENLERDGPNALTPPK	A	Q	0.997					0	0	0	24	1	1978.07			2808760	44	61	AGAP002858-PC,AGAP002858-PB
Control	AgambiecontB01	sodium/potassium-transporting ATPase subunit alpha|protein_coding|2R:28371857:28387114:1|gene:AGAP002858	AGAP002858-PA	110955	1	1	1	1030	0.018	0.534	KEVSGDASEAALLK	K	C	0.997	40.4	26.8	16.7	24.1	0	2	2	0	2	1417.75	770.803		208194	422	435	AGAP002858-PC,AGAP002858-PB
Control	AgambiecontB01	sodium/potassium-transporting ATPase subunit alpha|protein_coding|2R:28371857:28387114:1|gene:AGAP002858	AGAP002858-PA	110955	1	1	1	1030	0.018	0.534	KVCEIPFNSTNK	K	Y	0.997	68.2	25.6	17.2	62.2	0	2	0	0	2	1436.72	753.545		74133.7	453	464	AGAP002858-PC,AGAP002858-PB
Control	AgambiecontB01	sodium/potassium-transporting ATPase subunit alpha|protein_coding|2R:28371857:28387114:1|gene:AGAP002858	AGAP002858-PA	110955	1	1	1	1030	0.018	0.534	LIFDNLKK	R	S	0.966	19.7	26.5	13.1	15.4	0	0	1	0	2	990.598	1174.76		22844.8	744	751	AGAP002858-PC,AGAP002858-PB
Control	AgambiecontB01	sodium/potassium-transporting ATPase subunit alpha|protein_coding|2R:28371857:28387114:1|gene:AGAP002858	AGAP002858-PA	110955	1	1	1	1030	0.018	0.534	LIIVEGCQR	K	M	0.997	35.1	27.8	18.2	33.9	0	2	0	0	2	1087.59	949.23		144445	676	684	AGAP002858-PC,AGAP002858-PB
Control	AgambiecontB01	sodium/potassium-transporting ATPase subunit alpha|protein_coding|2R:28371857:28387114:1|gene:AGAP002858	AGAP002858-PA	110955	1	1	1	1030	0.018	0.534	LMDEEMK	K	E	0.96	34	25	13.5	31.5	0	12	0	0	2	911.385	576.375		528063	506	512	AGAP002858-PC,AGAP002858-PB
Control	AgambiecontB01	sodium/potassium-transporting ATPase subunit alpha|protein_coding|2R:28371857:28387114:1|gene:AGAP002858	AGAP002858-PA	110955	1	1	1	1030	0.018	0.534	LMDEEMKEAFNNAYLELGGLGER	K	V	0.997	33.5	25	0	33.5	0	0	2	0	2	2629.23	3455.23		68338.8	506	528	AGAP002858-PC,AGAP002858-PB
Control	AgambiecontB01	sodium/potassium-transporting ATPase subunit alpha|protein_coding|2R:28371857:28387114:1|gene:AGAP002858	AGAP002858-PA	110955	1	1	1	1030	0.018	0.534	LNIPVSEVNPR	R	E	0.997	39.7	26.9	14	23	0	44	18	0	2	1237.69	1440.58		3589140	625	635	AGAP002858-PC,AGAP002858-PB
Control	AgambiecontB01	sodium/potassium-transporting ATPase subunit alpha|protein_coding|2R:28371857:28387114:1|gene:AGAP002858	AGAP002858-PA	110955	1	1	1	1030	0.018	0.534	LQTHPENGLSHAK	R	A	0.997	29.5	25.6	0	29.5	0	0	4	2	2	1431.73	495.347		356228	32	44	AGAP002858-PC,AGAP002858-PB
Control	AgambiecontB01	sodium/potassium-transporting ATPase subunit alpha|protein_coding|2R:28371857:28387114:1|gene:AGAP002858	AGAP002858-PA	110955	1	1	1	1030	0.018	0.534	MGAIVAVTGDGVNDSPALK	R	K	0.997	54.8	25.9	0	51.5	0	38	53	0	2	1814.93	1790.14		5660320	685	703	AGAP002858-PC,AGAP002858-PB
Control	AgambiecontB01	sodium/potassium-transporting ATPase subunit alpha|protein_coding|2R:28371857:28387114:1|gene:AGAP002858	AGAP002858-PA	110955	1	1	1	1030	0.018	0.534	MGAIVAVTGDGVNDSPALKK	R	A	0.997	59.4	25.3	0	59.4	0	0	2	0	2	1943.03	1409.04		154426	685	704	AGAP002858-PC,AGAP002858-PB
Control	AgambiecontB01	sodium/potassium-transporting ATPase subunit alpha|protein_coding|2R:28371857:28387114:1|gene:AGAP002858	AGAP002858-PA	110955	1	1	1	1030	0.018	0.534	NLAFFSTNAVEGTAK	K	G	0.997	64.9	25	0	64.4	0	2	0	0	2	1569.79	2101.15		106951	218	232	AGAP002858-PC,AGAP002858-PB
Control	AgambiecontB01	sodium/potassium-transporting ATPase subunit alpha|protein_coding|2R:28371857:28387114:1|gene:AGAP002858	AGAP002858-PA	110955	1	1	1	1030	0.018	0.534	NLEAVETLGSTSTICSDK	K	T	0.997	41.9	25	0	41.9	0	16	38	0	2	1924.92	1727.67		3540630	337	354	AGAP002858-PC,AGAP002858-PB
Control	AgambiecontB01	sodium/potassium-transporting ATPase subunit alpha|protein_coding|2R:28371857:28387114:1|gene:AGAP002858	AGAP002858-PA	110955	1	1	1	1030	0.018	0.534	NLEAVETLGSTSTICSDKTGTLTQNRMTVAHMWFD	K	N	0.997					0	0	0	32	1	3857.81			1708550	337	371	AGAP002858-PC,AGAP002858-PB
Control	AgambiecontB01	sodium/potassium-transporting ATPase subunit alpha|protein_coding|2R:28371857:28387114:1|gene:AGAP002858	AGAP002858-PA	110955	1	1	1	1030	0.018	0.534	NPGGWLEQETYY	R	-	0.997	35	25	0	35	0	3	0	0	2	1456.64	2390.59		180021	989	1000	AGAP002858-PC,AGAP002858-PB
Control	AgambiecontB01	sodium/potassium-transporting ATPase subunit alpha|protein_coding|2R:28371857:28387114:1|gene:AGAP002858	AGAP002858-PA	110955	1	1	1	1030	0.018	0.534	NSIFHQGMR	R	N	0.997	31.3	27.3	15	27.1	0	1	1	0	2	1089.53	810.535		96178.3	919	927	AGAP002858-PC,AGAP002858-PB
Control	AgambiecontB01	sodium/potassium-transporting ATPase subunit alpha|protein_coding|2R:28371857:28387114:1|gene:AGAP002858	AGAP002858-PA	110955	1	1	1	1030	0.018	0.534	QAADMILLDDNFASIVTGVEEGR	K	L	0.997	38.2	25	13.4	38.2	0	2	59	0	2	2464.2	4329.95		3024060	721	743	AGAP002858-PC,AGAP002858-PB
Control	AgambiecontB01	sodium/potassium-transporting ATPase subunit alpha|protein_coding|2R:28371857:28387114:1|gene:AGAP002858	AGAP002858-PA	110955	1	1	1	1030	0.018	0.534	QAADMILLDDNFASIVTGVEEGRLIFDNLKKSIAYTLTSNIPEIS	K	P	0.92					0	0	0	8	1	4908.52			294117	721	765	AGAP002858-PC,AGAP002858-PB
Control	AgambiecontB01	sodium/potassium-transporting ATPase subunit alpha|protein_coding|2R:28371857:28387114:1|gene:AGAP002858	AGAP002858-PA	110955	1	1	1	1030	0.018	0.534	QTPEWVK	K	F	0.954	19.2	25.5	20.6	5.45	0	1	0	0	2	887.462	708.788		47563.9	62	68	AGAP002858-PC,AGAP002858-PB
Control	AgambiecontB01	sodium/potassium-transporting ATPase subunit alpha|protein_coding|2R:28371857:28387114:1|gene:AGAP002858	AGAP002858-PA	110955	1	1	1	1030	0.018	0.534	RNPGGWLEQETYY	R	-	0.997	46.7	25	0	43.8	0	1	0	0	2	1612.74	1974.15		81140.8	988	1000	AGAP002858-PC,AGAP002858-PB
Control	AgambiecontB01	sodium/potassium-transporting ATPase subunit alpha|protein_coding|2R:28371857:28387114:1|gene:AGAP002858	AGAP002858-PA	110955	1	1	1	1030	0.018	0.534	RTSPQQKLIIVEGCQRMGAIVAVTGDGVNDSPALK	A	K	0.997					0	0	0	8	1	3651.93			602159	669	703	AGAP002858-PC,AGAP002858-PB
Control	AgambiecontB01	sodium/potassium-transporting ATPase subunit alpha|protein_coding|2R:28371857:28387114:1|gene:AGAP002858	AGAP002858-PA	110955	1	1	1	1030	0.018	0.534	SVGIISEGNETVEDIAQR	K	L	0.997	49.2	25.1	0	43.3	0	4	45	0	2	1916.96	2009.25		5809970	607	624	AGAP002858-PC,AGAP002858-PB
Control	AgambiecontB01	sodium/potassium-transporting ATPase subunit alpha|protein_coding|2R:28371857:28387114:1|gene:AGAP002858	AGAP002858-PA	110955	1	1	1	1030	0.018	0.534	TDLDDLKQELDIDYHK	K	I	0.997	42.5	25.4	0	38.5	0	2	6	5	2	1960.95	2231.24		695774	7	22	AGAP002858-PC,AGAP002858-PB
Control	AgambiecontB01	sodium/potassium-transporting ATPase subunit alpha|protein_coding|2R:28371857:28387114:1|gene:AGAP002858	AGAP002858-PA	110955	1	1	1	1030	0.018	0.534	TVLREGEKLTLRAEDLVIGDVVEVK	A	F	0.997					0	0	0	16	1	2781.57			1158580	147	171	AGAP002858-PC,AGAP002858-PB
Control	AgambiecontB01	sodium/potassium-transporting ATPase subunit alpha|protein_coding|2R:28371857:28387114:1|gene:AGAP002858	AGAP002858-PA	110955	1	1	1	1030	0.018	0.534	VCEIPFNSTNK	K	Y	0.997	43.6	25.5	21.7	37.5	0	38	0	0	2	1308.63	1067.61		2462490	454	464	AGAP002858-PC,AGAP002858-PB
Control	AgambiecontB01	sodium/potassium-transporting ATPase subunit alpha|protein_coding|2R:28371857:28387114:1|gene:AGAP002858	AGAP002858-PA	110955	1	1	1	1030	0.018	0.534	VDNSSLTGESEPQSR	K	G	0.997	68.2	25.9	20.8	52.2	0	34	27	0	2	1605.74	584.289		4572410	190	204	AGAP002858-PC,AGAP002858-PB
Control	AgambiecontB01	sodium/potassium-transporting ATPase subunit alpha|protein_coding|2R:28371857:28387114:1|gene:AGAP002858	AGAP002858-PA	110955	1	1	1	1030	0.018	0.534	VIMVTGDHPITAK	K	A	0.997	33.6	26	13.2	33.6	0	0	7	0	2	1397.75	870.902		516394	590	602	AGAP002858-PC,AGAP002858-PB
Control	AgambiecontB01	sodium/potassium-transporting ATPase subunit alpha|protein_coding|2R:28371857:28387114:1|gene:AGAP002858	AGAP002858-PA	110955	1	1	1	1030	0.018	0.534	VLGFCDFMLPSDK	R	Y	0.997	58.5	25	13.7	50.3	0	3	0	0	2	1528.72	2909.74		168044	529	541	AGAP002858-PC,AGAP002858-PB
Control	AgambiecontB01	sodium/potassium-transporting ATPase subunit alpha|protein_coding|2R:28371857:28387114:1|gene:AGAP002858	AGAP002858-PA	110955	1	1	1	1030	0.018	0.534	VLGFCDFMLPSDKYPVGFK	R	F	0.997	41.6	25	0	41.6	0	2	19	2	2	2220.09	3194.56		1702080	529	547	AGAP002858-PC,AGAP002858-PB
Control	AgambiecontB01	sodium/potassium-transporting ATPase subunit alpha|protein_coding|2R:28371857:28387114:1|gene:AGAP002858	AGAP002858-PA	110955	1	1	1	1030	0.018	0.534	VNFQVDNLRFVGLMSMIDPPR	D	A	0.997					0	0	0	8	1	2448.25			419001	553	573	AGAP002858-PC,AGAP002858-PB
Control	AgambiecontB01	sodium/potassium-transporting ATPase subunit alpha|protein_coding|2R:28371857:28387114:1|gene:AGAP002858	AGAP002858-PA	110955	1	1	1	1030	0.018	0.534	VPQFATVLREGEKLTLRAEDLVIGDVVEVK	M	F	0.986					0	0	0	8	1	3323.86			434302	142	171	AGAP002858-PC,AGAP002858-PB
Control	AgambiecontB01	sodium/potassium-transporting ATPase subunit alpha|protein_coding|2R:28371857:28387114:1|gene:AGAP002858	AGAP002858-PA	110955	1	1	1	1030	0.018	0.534	YQVSIHETEDPSDPR	K	Y	0.997	32.4	25	0	28.9	0	2	3	0	2	1772.81	832.596		313591	465	479	AGAP002858-PC,AGAP002858-PB
Control	AgambiecontB01	Hsp83: Heat shock protein 83|protein_coding|2L:40256208:40258370:-1|gene:AGAP006958	AGAP006958-PA	82090.3	1	9	10	84	0.00147	0.158	ADLVNNLGTIAK	K	S	0.997	41.6	26.1	14.3	25.6	0	19	0	0	2	1228.69	1623.24		1141460	91	102
Control	AgambiecontB01	Hsp83: Heat shock protein 83|protein_coding|2L:40256208:40258370:-1|gene:AGAP006958	AGAP006958-PA	82090.3	1	9	10	84	0.00147	0.158	EAGTLTLIDTGIGMTK	K	A	0.994					0	0	8	0	2	1602.84			377168	75	90
Control	AgambiecontB01	Hsp83: Heat shock protein 83|protein_coding|2L:40256208:40258370:-1|gene:AGAP006958	AGAP006958-PA	82090.3	1	9	10	84	0.00147	0.158	EDQLEYLEESK	K	I	0.997	52.3	25	0	41.9	0	9	0	0	2	1382.63	1425.65		483408	182	192
Control	AgambiecontB01	Hsp83: Heat shock protein 83|protein_coding|2L:40256208:40258370:-1|gene:AGAP006958	AGAP006958-PA	82090.3	1	9	10	84	0.00147	0.158	ELISNSSDALDK	R	I	0.997	61.3	27.1	17	56.5	0	9	0	0	2	1291.64	942.223		508487	37	48
Control	AgambiecontB01	Hsp83: Heat shock protein 83|protein_coding|2L:40256208:40258370:-1|gene:AGAP006958	AGAP006958-PA	82090.3	1	9	10	84	0.00147	0.158	GVVDSEDLPLNISR	K	E	0.997	46.4	26.2	0	0	0	2	18	0	2	1513.79	1948.58		824173	367	380	AGAP010691-PA
Control	AgambiecontB01	Hsp83: Heat shock protein 83|protein_coding|2L:40256208:40258370:-1|gene:AGAP006958	AGAP006958-PA	82090.3	1	9	10	84	0.00147	0.158	HLEINPDHAIIETLR	K	Q	0.997	33.4	25.7	0	33.4	0	0	1	4	2	1770.95	2106.4		118894	613	627
Control	AgambiecontB01	Hsp83: Heat shock protein 83|protein_coding|2L:40256208:40258370:-1|gene:AGAP006958	AGAP006958-PA	82090.3	1	9	10	84	0.00147	0.158	QLVSVTK	K	E	0.96	31.1	25	19	18.5	0	1	0	0	2	774.472	622.8		41232	520	526
Control	AgambiecontB01	Hsp83: Heat shock protein 83|protein_coding|2L:40256208:40258370:-1|gene:AGAP006958	AGAP006958-PA	82090.3	1	9	10	84	0.00147	0.158	SLTNDWEDHLAVK	K	H	0.995	26.7	25.9	0	26.7	0	0	2	0	2	1527.74	1826.2		83763.3	295	307
Control	AgambiecontB01	Hsp83: Heat shock protein 83|protein_coding|2L:40256208:40258370:-1|gene:AGAP006958	AGAP006958-PA	82090.3	1	9	10	84	0.00147	0.158	YESLTDPSK	R	L	0.997	36.9	26.3	13.8	33.6	0	10	0	0	2	1039.49	635.789		551205	51	59
Control	AgambiecontB01	Hsp83: Heat shock protein 83|protein_coding|2L:40256208:40258370:-1|gene:AGAP006958	AGAP006958-PA	82090.3	1	9	10	84	0.00147	0.158	YESLTDPSKLESGK	R	E	0.996	26.2	25	0	26.2	0	0	1	0	2	1553.77	974.252		70405.3	51	64
Control	AgambiecontB01	WD repeat-containing protein 24|protein_coding|2R:658073:660564:1|gene:AGAP001159	AGAP001159-PA	89119.9	0.999	2	2	16	0.00028	0.0374	AVAANHSCIEALSAGTLIYEK	K	A	0.988					0	0	8	0	2	2161.1			476639	0	0
Control	AgambiecontB01	WD repeat-containing protein 24|protein_coding|2R:658073:660564:1|gene:AGAP001159	AGAP001159-PA	89119.9	0.999	2	2	16	0.00028	0.0374	GLYAWCQGCSHGGHLEHMKHWFANNSKCPR	R	C	0.9					0	0	0	8	2	3454.54			482018	766	795
Control	AgambiecontB01	laminin, alpha 1/2|protein_coding|3R:2034935:2094208:-1|gene:AGAP007849	AGAP007849-PA,AGAP007849-PB	317036	1	2	2	3	5.24e-05	0.00774	ADQLIHPLHDVTISDQSR	K	K	0.997	41.4	25.2	13.1	41.4	0	0	0	2	2	2045.04	1565.05		89601.8	2055	2072
Control	AgambiecontB01	laminin, alpha 1/2|protein_coding|3R:2034935:2094208:-1|gene:AGAP007849	AGAP007849-PA,AGAP007849-PB	317036	1	2	2	3	5.24e-05	0.00774	DLLADIR	K	D	0.96	19.6	27.5	20.3	10.3	0	1	0	0	2	815.462	1809.84		23981.9	1832	1838
Control	AgambiecontB01	malate dehydrogenase (oxaloacetate-decarboxylating)(NADP+)|protein_coding|X:3012930:3021325:1|gene:AGAP000184	AGAP000184-PA	75557	1	2	3	25	0.000437	0.0726	AIVVTDGER	R	I	0.997					0	8	0	0	2	959.516			414404	273	281	AGAP004159-PB
Control	AgambiecontB01	malate dehydrogenase (oxaloacetate-decarboxylating)(NADP+)|protein_coding|X:3012930:3021325:1|gene:AGAP000184	AGAP000184-PA	75557	1	2	3	25	0.000437	0.0726	TAPTNSSSSSIASSNISMSTPSFNRDR	R	L	0.988					0	0	8	8	2	2802.3			1070350	97	123
Control	AgambiecontB01	malate dehydrogenase (oxaloacetate-decarboxylating)(NADP+)|protein_coding|X:3012930:3021325:1|gene:AGAP000184	AGAP000184-PA	75557	1	2	3	25	0.000437	0.0726	TEEEQVQHCLELLK	R	H	0.993	24.5	25	0	24.5	0	0	1	0	2	1755.86	1793.3		62502.8	176	189
Control	AgambiecontB01	Protein KIAA0664 homolog|protein_coding|3L:34053468:34064120:1|gene:AGAP011851	AGAP011851-PA	161111	0.61	1	1	8	0.00014	0.0212	NDLHGVRVYSAVDVEGLYTLGTVVIDYRGYR	R	V	0.873					0	0	0	8	2	3499.8			489982	490	520
Control	AgambiecontB01	|protein_coding|3R:25144914:25154093:-1|gene:AGAP009063	AGAP009063-PA	126062	0.998	2	2	10	0.000175	0.00619	APGCVITPSIHTVQNEVLITDK	K	S	0.981					0	0	0	0	2	2335.23			336995	0	0
Control	AgambiecontB01	|protein_coding|3R:25144914:25154093:-1|gene:AGAP009063	AGAP009063-PA	126062	0.998	2	2	10	0.000175	0.00619	GELHAVR	K	K	0.908	15.5	25.2	15.3	3.92	0	2	0	0	2	781.432	521.134		86113.5	113	119
Control	AgambiecontB01	tubulin--tyrosine ligase-like protein 12|protein_coding|2R:53882941:53884806:1|gene:AGAP004284	AGAP004284-PA	71903.1	1	2	2	16	0.00028	0.0338	DFVENVPLGSRERDALLLPWR	R	Y	0.965					0	0	0	8	2	2482.32			417904	205	225
Control	AgambiecontB01	tubulin--tyrosine ligase-like protein 12|protein_coding|2R:53882941:53884806:1|gene:AGAP004284	AGAP004284-PA	71903.1	1	2	2	16	0.00028	0.0338	RYLEPWFHEPVGSSQLQPKHAAEFAEYDM	K	?	0.975					0	0	0	0	2	3462.62			505200	0	0
Control	AgambiecontB01	Ahcy13: adenosylhomocysteinase|protein_coding|X:13067687:13073294:-1|gene:AGAP000719	AGAP000719-PA	47680.6	0.998	1	2	3	5.24e-05	0.0301	KLDEEVAALHLDK	K	L	0.997	39.4	25.9	14.2	37.3	0	0	2	1	2	1480.8	1503.86		93395.9	389	401
Control	AgambiecontB01	collagen, type I/II/III/V/XI/XXIV/XXVII, alpha|protein_coding|3L:30022597:30028326:1|gene:AGAP011620	AGAP011620-PA	153469	0.999	2	2	24	0.000419	0.0174	GAPGANGSPGDAGAKGEPGLPGERGYK	R	G	0.929					0	0	8	0	2	2467.2			761857	516	542
Control	AgambiecontB01	collagen, type I/II/III/V/XI/XXIV/XXVII, alpha|protein_coding|3L:30022597:30028326:1|gene:AGAP011620	AGAP011620-PA	153469	0.999	2	2	24	0.000419	0.0174	IGEAGQQGPMGPPGPNGPRGTDGPNGKLGPTGPTR	K	V	0.983					0	0	0	16	2	3322.64			947646	0	0
Control	AgambiecontB01	AD20590: |protein_coding|3L:5054374:5055589:1|gene:AGAP010499	AGAP010499-PA	40089.3	1	3	3	4	6.99e-05	0.0955	IIGVDINPAK	R	F	0.954	18.9	25	13.4	18.2	0	1	0	0	2	1039.61	1392.05		69700.5	222	231
Control	AgambiecontB01	AD20590: |protein_coding|3L:5054374:5055589:1|gene:AGAP010499	AGAP010499-PA	40089.3	1	3	3	4	6.99e-05	0.0955	INDAFTLMHEGK	K	S	0.986	22.5	25	13.1	16.3	0	0	1	0	2	1375.67	1343.52		45748.8	358	369
Control	AgambiecontB01	AD20590: |protein_coding|3L:5054374:5055589:1|gene:AGAP010499	AGAP010499-PA	40089.3	1	3	3	4	6.99e-05	0.0955	QPLSIETIEVAPPK	K	A	0.997	58.6	26.1	0	58.2	0	2	0	0	2	1521.85	2037.86		115124	21	34
Control	AgambiecontB01	Adk2: Adenylate kinase 2, mitochondrial|protein_coding|2L:49277177:49278459:1|gene:AGAP007722	AGAP007722-PA	26432.2	1	5	6	40	0.000699	0.283	GTQAPLLK	K	E	0.994	25.2	25	15.5	17.4	0	2	0	0	2	827.499	700.24		93631.3	32	39
Control	AgambiecontB01	Adk2: Adenylate kinase 2, mitochondrial|protein_coding|2L:49277177:49278459:1|gene:AGAP007722	AGAP007722-PA	26432.2	1	5	6	40	0.000699	0.283	LVSDELVVDMIDSNLDKPECR	K	N	0.997	40.9	25	0	39.1	0	0	4	0	2	2447.18	3143.71		250422	76	96
Control	AgambiecontB01	Adk2: Adenylate kinase 2, mitochondrial|protein_coding|2L:49277177:49278459:1|gene:AGAP007722	AGAP007722-PA	26432.2	1	5	6	40	0.000699	0.283	SASDVFANIDSIFTK	K	Q	0.997					0	16	8	0	2	1614.8			1302860	218	232
Control	AgambiecontB01	Adk2: Adenylate kinase 2, mitochondrial|protein_coding|2L:49277177:49278459:1|gene:AGAP007722	AGAP007722-PA	26432.2	1	5	6	40	0.000699	0.283	SDDNAQALVK	R	R	0.997	56	27.8	19.7	45.7	0	9	0	0	2	1060.53	619.132		534811	179	188
Control	AgambiecontB01	Adk2: Adenylate kinase 2, mitochondrial|protein_coding|2L:49277177:49278459:1|gene:AGAP007722	AGAP007722-PA	26432.2	1	5	6	40	0.000699	0.283	VPMRDDETGEPLMR	K	R	0.896	14.7	25	0	14.7	0	0	1	0	2	1645.77	904.109		83364.3	164	177
Control	AgambiecontB01	Integrin alpha-PS1|protein_coding|X:5433339:5444836:-1|gene:AGAP000307	AGAP000307-PA	125920	1	2	2	10	0.000175	0.0433	DPSGGGGGGGGTYDELNDTNGSGGGTAER	R	K	0.89					0	0	0	0	2	2612.07			472435	1141	1169
Control	AgambiecontB01	Integrin alpha-PS1|protein_coding|X:5433339:5444836:-1|gene:AGAP000307	AGAP000307-PA	125920	1	2	2	10	0.000175	0.0433	FVVEGIDELLDQAHQPASLTVR	R	T	0.997	41.8	25	0	41.8	0	0	2	0	2	2437.27	3083.66		134711	1054	1075
Control	AgambiecontB01	Sterol carrier protein-2|protein_coding|2R:49717788:49718238:1|gene:AGAP004094	AGAP004094-PA	11106.8	0.988	1	1	18	0.000315	0.114	TLSVGDALTQGK	R	L	0.997	58	27.7	14	58	0	18	0	0	2	1189.64	1275.04		882168	77	88
Control	AgambiecontB01	cyclin B|protein_coding|2R:21863492:21865841:-1|gene:AGAP002478	AGAP002478-PA	76720.9	1	2	2	16	0.00028	0	AVDGILKNSSMMPKSLFNTMK	K	S	0.997					0	0	8	0	2	2312.18			414662	0	0
Control	AgambiecontB01	cyclin B|protein_coding|2R:21863492:21865841:-1|gene:AGAP002478	AGAP002478-PA	76720.9	1	2	2	16	0.00028	0	FHQENPKWTPKAVDGILK	K	N	0.888					0	0	0	8	2	2108.13			418364	0	0
Control	AgambiecontB01	Solute carrier family 15 member 1|protein_coding|3L:38087144:38089511:-1|gene:AGAP012154	AGAP012154-PA	78387.3	0.993	2	2	9	0.000157	0.00982	GIVADIK	K	A	0.935	17.5	27.8	22.9	6.59	0	1	0	0	2	715.435	1809.17		17431.8	251	257
Control	AgambiecontB01	Solute carrier family 15 member 1|protein_coding|3L:38087144:38089511:-1|gene:AGAP012154	AGAP012154-PA	78387.3	0.993	2	2	9	0.000157	0.00982	VALANGICKFVLVIMNGSPK	R	K	0.886					0	0	0	0	2	2074.16			133252	0	0
Control	AgambiecontB01	nucleoprotein TPR|protein_coding|2R:9447208:9459719:1|gene:AGAP001754	AGAP001754-PA	311488	0.999	2	2	16	0.00028	0.00843	AVDMRLTTNENTSSELK	R	V	0.942					0	0	8	0	2	1908.93			573490	0	0
Control	AgambiecontB01	nucleoprotein TPR|protein_coding|2R:9447208:9459719:1|gene:AGAP001754	AGAP001754-PA	311488	0.999	2	2	16	0.00028	0.00843	SLVQSPMEESSEADVLETPSSNMR	K	L	0.949					0	0	0	8	2	2623.19			231772	2704	2727
Control	AgambiecontB01	tropomyosin 1|protein_coding|2R:10593313:10596722:1|gene:AGAP001799	AGAP001799-PB	32410.7	1	0	0	96	0.00168	0.394	IMEEVADLTK	K	R	0.997	39.7	27.2	0	26.6	0	18	0	0	2	1148.59	1509.68		1001520	39	48
Control	AgambiecontB01	tropomyosin 1|protein_coding|2R:10593313:10596722:1|gene:AGAP001799	AGAP001799-PB	32410.7	1	0	0	96	0.00168	0.394	IMELEEELK	K	V	0.995	26.5	26.1	14.8	20.9	0	2	0	0	2	1133.58	1678.3		159264	190	198
Control	AgambiecontB01	tropomyosin 1|protein_coding|2R:10593313:10596722:1|gene:AGAP001799	AGAP001799-PB	32410.7	1	0	0	96	0.00168	0.394	KVQQVEEDLEK	R	S	0.997	62	25.2	19.2	53.1	0	2	0	0	2	1344.7	590.737		76674.9	91	101
Control	AgambiecontB01	tropomyosin 1|protein_coding|2R:10593313:10596722:1|gene:AGAP001799	AGAP001799-PB	32410.7	1	0	0	96	0.00168	0.394	LAFVEDELEVAEDR	K	V	0.997	73	25	15.3	73	0	9	0	0	2	1634.79	2435.77		520532	169	182
Control	AgambiecontB01	tropomyosin 1|protein_coding|2R:10593313:10596722:1|gene:AGAP001799	AGAP001799-PB	32410.7	1	0	0	96	0.00168	0.394	LLEATQSADENNR	K	M	0.997	73.2	26.5	14.6	67.8	0	18	0	0	2	1460.7	605.464		1235840	113	125
Control	AgambiecontB01	tropomyosin 1|protein_coding|2R:10593313:10596722:1|gene:AGAP001799	AGAP001799-PB	32410.7	1	0	0	96	0.00168	0.394	LLTSTEANVAALTR	K	K	0.997	43.1	26.5	0	31.2	0	10	2	0	2	1459.81	1702.15		783714	77	90
Control	AgambiecontB01	tropomyosin 1|protein_coding|2R:10593313:10596722:1|gene:AGAP001799	AGAP001799-PB	32410.7	1	0	0	96	0.00168	0.394	MDQLSNQLK	R	E	0.997	35.2	28	13.8	28.6	0	2	0	0	2	1076.54	795.934		151547	141	149
Control	AgambiecontB01	tropomyosin 1|protein_coding|2R:10593313:10596722:1|gene:AGAP001799	AGAP001799-PB	32410.7	1	0	0	96	0.00168	0.394	MLAEDADTK	R	S	0.997	31.5	25.4	14.3	21.4	0	19	0	0	2	993.456	539.817		716196	153	161
Control	AgambiecontB01	tropomyosin 1|protein_coding|2R:10593313:10596722:1|gene:AGAP001799	AGAP001799-PB	32410.7	1	0	0	96	0.00168	0.394	RLEQVTQDHEK	K	F	0.995	27	26.2	13.3	18.9	0	0	2	0	2	1382.7	452.501		46733.8	49	59
Control	AgambiecontB01	tropomyosin 1|protein_coding|2R:10593313:10596722:1|gene:AGAP001799	AGAP001799-PB	32410.7	1	0	0	96	0.00168	0.394	SLEVSEDK	K	A	0.997	44	27.9	16.9	33.3	0	10	0	0	2	906.442	540.674		353187	206	213
Control	AgambiecontB01	tropomyosin 1|protein_coding|2R:10593313:10596722:1|gene:AGAP001799	AGAP001799-PB	32410.7	1	0	0	96	0.00168	0.394	SLEVSEDKANQR	K	V	0.997	38.9	25	0	38.8	0	0	2	0	2	1375.68	490.928		112455	206	217
Control	AgambiecontB01	sphingomyelin phosphodiesterase|protein_coding|3L:35412170:35414327:-1|gene:AGAP011940	AGAP011940-PA	77872.7	0.992	2	2	9	0.000157	0.0505	ETVTQMTEK	K	F	0.931	16.2	26	13.3	11.3	0	0	1	0	2	1082.5	765.412		48124.6	328	336
Control	AgambiecontB01	sphingomyelin phosphodiesterase|protein_coding|3L:35412170:35414327:-1|gene:AGAP011940	AGAP011940-PA	77872.7	0.992	2	2	9	0.000157	0.0505	LVVDHESWIMNLKEANLYDYPIWYK	R	L	0.885					0	0	0	8	2	3139.56			571633	543	567
Control	AgambiecontB01	myosin light chain, invertebrate|protein_coding|3R:1259267:1266337:-1|gene:AGAP007806	AGAP007806-PA	16754.8	1	2	3	13	0.000227	0.109	DASGFISSAELR	K	H	0.997	36.3	25.3	0	33.3	0	9	0	0	2	1252.62	1708.06		438636	95	106
Control	AgambiecontB01	myosin light chain, invertebrate|protein_coding|3R:1259267:1266337:-1|gene:AGAP007806	AGAP007806-PA	16754.8	1	2	3	13	0.000227	0.109	HFDKDASGFISSAELR	R	H	0.997	34.3	25	13	34.3	0	0	2	2	2	1779.87	1651.54		89947.9	91	106
Control	AgambiecontB01	vinculin|protein_coding|2L:47245818:47250818:-1|gene:AGAP007532	AGAP007532-PA	106810	0.997	1	1	1	1.75e-05	0.0197	DKLGSLDQSVLNAIMGVDK	R	A	0.995	26.3	25	13.1	24.9	0	0	1	0	2	2003.05	3392.93		57958.9	357	375
Control	AgambiecontB01	Armadillo repeat-containing protein 6|protein_coding|2L:34748279:34749814:1|gene:AGAP006617	AGAP006617-PA	51813.6	0.999	2	2	16	0.00028	0	AEEISMSFEVINEKVVDDFTEQTIVKAM	R	?	0.97					0	0	0	8	2	3202.55			411568	0	0
Control	AgambiecontB01	Armadillo repeat-containing protein 6|protein_coding|2L:34748279:34749814:1|gene:AGAP006617	AGAP006617-PA	51813.6	0.999	2	2	16	0.00028	0	NIIANAATLLKLLVEEDLK	K	E	0.966					0	0	8	0	2	2081.22			470139	0	0
Control	AgambiecontB01	cytoplasmic actin|protein_coding|3L:26293959:26294759:-1|gene:AGAP011514	AGAP011514-PA	29589.2	0.474	0	0	300	0.00524	0.618	AGFAGDDAPR	K	A	0.997	47.7	26.3	15.5	36.3	0	20	0	0	2	976.448	566.69		1619800	20	29	AGAP011516-PA,AGAP000651-PB,AGAP000651-PC,AGAP001676-PA,AGAP005095-PA,AGAP000651-PA,AGAP011515-PA
Control	AgambiecontB01	cytoplasmic actin|protein_coding|3L:26293959:26294759:-1|gene:AGAP011514	AGAP011514-PA	29589.2	0.474	0	0	300	0.00524	0.618	AVFPSIVGRPR	R	H	0.968	19.9	25.8	0	19.9	0	0	1	0	2	1198.71	1257.42		76933.8	30	40	AGAP011516-PA,AGAP000651-PB,AGAP000651-PC,AGAP001676-PA,AGAP005095-PA,AGAP000651-PA,AGAP011515-PA
Control	AgambiecontB01	cytoplasmic actin|protein_coding|3L:26293959:26294759:-1|gene:AGAP011514	AGAP011514-PA	29589.2	0.474	0	0	300	0.00524	0.618	DLTDYLMK	R	I	0.996	36.2	25	13.5	31.7	0	10	0	8	2	998.486	2050.21		1140350	185	192	AGAP011516-PA,AGAP000651-PB,AGAP000651-PC,AGAP001676-PA,AGAP005095-PA,AGAP000651-PA,AGAP011515-PA
Control	AgambiecontB01	cytoplasmic actin|protein_coding|3L:26293959:26294759:-1|gene:AGAP011514	AGAP011514-PA	29589.2	0.474	0	0	300	0.00524	0.618	DSYVGDEAQSK	K	R	0.997	41.7	25	13	41.7	0	28	0	0	2	1198.52	536.804		2609210	52	62	AGAP011516-PA,AGAP000651-PB,AGAP000651-PC,AGAP005095-PA,AGAP000651-PA
Control	AgambiecontB01	cytoplasmic actin|protein_coding|3L:26293959:26294759:-1|gene:AGAP011514	AGAP011514-PA	29589.2	0.474	0	0	300	0.00524	0.618	DSYVGDEAQSKR	K	G	0.997	34.5	25	13.4	34.5	0	1	1	0	2	1354.62	474.862		103605	52	63	AGAP011516-PA,AGAP000651-PB,AGAP000651-PC,AGAP005095-PA,AGAP000651-PA
Control	AgambiecontB01	cytoplasmic actin|protein_coding|3L:26293959:26294759:-1|gene:AGAP011514	AGAP011514-PA	29589.2	0.474	0	0	300	0.00524	0.618	ETLIKMLYDTLDRGALDLR	R	L	0.944					0	0	0	8	2	2236.2			481292	0	0	AGAP011516-PA,AGAP000651-PB,AGAP000651-PC,AGAP005095-PA,AGAP000651-PA
Control	AgambiecontB01	cytoplasmic actin|protein_coding|3L:26293959:26294759:-1|gene:AGAP011514	AGAP011514-PA	29589.2	0.474	0	0	300	0.00524	0.618	GYSFTTTAER	R	E	0.997	42	25	0	42	0	4	0	0	2	1132.53	820.949		259857	198	207	AGAP011516-PA,AGAP000651-PB,AGAP000651-PC,AGAP001676-PA,AGAP005095-PA,AGAP000651-PA,AGAP011515-PA
Control	AgambiecontB01	cytoplasmic actin|protein_coding|3L:26293959:26294759:-1|gene:AGAP011514	AGAP011514-PA	29589.2	0.474	0	0	300	0.00524	0.618	IWHHTFYNELR	K	V	0.997	39.9	25	0	39.9	0	0	36	0	2	1515.75	2244.5		727567	86	96	AGAP011516-PA,AGAP000651-PB,AGAP000651-PC,AGAP001676-PA,AGAP005095-PA,AGAP000651-PA,AGAP011515-PA
Control	AgambiecontB01	cytoplasmic actin|protein_coding|3L:26293959:26294759:-1|gene:AGAP011514	AGAP011514-PA	29589.2	0.474	0	0	300	0.00524	0.618	LCYVALDFEQEMATAAASTSLEK	K	S	0.997	39.4	25	0	39.4	0	0	27	0	2	2548.19	3505.76		481641	217	239	AGAP011516-PA,AGAP005095-PA
Control	AgambiecontB01	cytoplasmic actin|protein_coding|3L:26293959:26294759:-1|gene:AGAP011514	AGAP011514-PA	29589.2	0.474	0	0	300	0.00524	0.618	SYELPDGQVITIGNER	K	F	0.997	41.9	25	0	40.9	0	29	2	0	2	1790.89	2191.87		1923420	240	255	AGAP011516-PA,AGAP000651-PB,AGAP000651-PC,AGAP001676-PA,AGAP005095-PA,AGAP000651-PA,AGAP011515-PA
Control	AgambiecontB01	cytoplasmic actin|protein_coding|3L:26293959:26294759:-1|gene:AGAP011514	AGAP011514-PA	29589.2	0.474	0	0	300	0.00524	0.618	TTGIVLDSGDGVSHTVPIYEGY	R	A	0.997					0	0	24	0	1	2280.1			1712490	149	170	AGAP011516-PA,AGAP000651-PB,AGAP000651-PC,AGAP005095-PA,AGAP000651-PA,AGAP011515-PA
Control	AgambiecontB01	cytoplasmic actin|protein_coding|3L:26293959:26294759:-1|gene:AGAP011514	AGAP011514-PA	29589.2	0.474	0	0	300	0.00524	0.618	TTGIVLDSGDGVSHTVPIYEGYALPH	R	A	0.997					0	0	0	8	1	2698.34			535813	149	174	AGAP011516-PA,AGAP000651-PB,AGAP000651-PC,AGAP005095-PA,AGAP000651-PA,AGAP011515-PA
Control	AgambiecontB01	cytoplasmic actin|protein_coding|3L:26293959:26294759:-1|gene:AGAP011514	AGAP011514-PA	29589.2	0.474	0	0	300	0.00524	0.618	TTGIVLDSGDGVSHTVPIYEGYALPHAILR	R	L	0.997	40.3	25	0	40.3	0	0	17	44	2	3151.64	3004.06		6086180	149	178	AGAP011516-PA,AGAP000651-PB,AGAP000651-PC,AGAP005095-PA,AGAP000651-PA,AGAP011515-PA
Control	AgambiecontB01	cytoplasmic actin|protein_coding|3L:26293959:26294759:-1|gene:AGAP011514	AGAP011514-PA	29589.2	0.474	0	0	300	0.00524	0.618	VAPEEHPVLLTEAPLNPK	R	A	0.997	30.5	25	0	30.5	0	0	2	0	2	1954.06	1836.31		122395	97	114	AGAP011516-PA,AGAP000651-PB,AGAP000651-PC,AGAP001676-PA,AGAP005095-PA,AGAP000651-PA,AGAP011515-PA
Control	AgambiecontB01	cytoplasmic actin|protein_coding|3L:26293959:26294759:-1|gene:AGAP011514	AGAP011514-PA	29589.2	0.474	0	0	300	0.00524	0.618	YPIEHGIITNWDDMEK	K	I	0.997	39.3	25.4	16.5	36.7	0	6	9	0	2	1960.91	2082.84		1100420	70	85	AGAP011516-PA,AGAP001676-PA,AGAP005095-PA,AGAP011515-PA
Control	AgambiecontB01	filamin|protein_coding|2R:54775486:54818994:1|gene:AGAP004335	AGAP004335-PA	268323	0.99	0	0	14	0.000245	0.0241	AGGPGLEHGEQGVPAEFNVWTR	K	E	0.997	56.1	25	13.3	47.4	0	0	2	0	2	2308.11	2223.67		128570	2087	2108	AGAP004335-PC
Control	AgambiecontB01	filamin|protein_coding|2R:54775486:54818994:1|gene:AGAP004335	AGAP004335-PA	268323	0.99	0	0	14	0.000245	0.0241	FADHHVTGSPFTVK	K	V	0.997	35.2	25	0	35.2	0	0	2	0	2	1542.77	1085.3		125421	1962	1975	AGAP004335-PC
Control	AgambiecontB01	filamin|protein_coding|2R:54775486:54818994:1|gene:AGAP004335	AGAP004335-PA	268323	0.99	0	0	14	0.000245	0.0241	NTGEGSVKVTFPSGTVHHDAFKLNVIYYGPETPK	R	Y	0.981					0	0	0	0	2	3689.86			635598	0	0	AGAP004335-PC
Control	AgambiecontB01	filamin|protein_coding|2R:54775486:54818994:1|gene:AGAP004335	AGAP004335-PA	268323	0.99	0	0	14	0.000245	0.0241	WGDDHIPGSPFK	K	V	0.954	18.3	25	0	18.3	0	0	1	0	2	1355.64	1683.1		38775.3	2474	2485	AGAP004335-PC
Control	AgambiecontB01	filamin|protein_coding|2R:54775486:54818994:1|gene:AGAP004335	AGAP004335-PA	268323	0.99	0	0	14	0.000245	0.0241	YNQMHIVGSPFK	K	I	0.997	31.2	25	0	29.2	0	0	1	0	2	1420.7	1540.15		40843	2343	2354	AGAP004335-PC
Control	AgambiecontB01	alkaline phosphatase|protein_coding|3L:20764237:20766120:1|gene:AGAP011302	AGAP011302-PA	60677.8	1	3	3	6	0.000105	0.0844	HLINEWLK	R	N	0.984	22.3	26.3	18.6	17.7	0	2	0	0	2	1052.59	1748.73		60659.1	290	297
Control	AgambiecontB01	alkaline phosphatase|protein_coding|3L:20764237:20766120:1|gene:AGAP011302	AGAP011302-PA	60677.8	1	3	3	6	0.000105	0.0844	LLGMFEPSHCVYNLDR	R	V	0.997	30.5	25.5	0	30.5	0	0	2	0	2	1950.92	2403.41		136118	325	340
Control	AgambiecontB01	alkaline phosphatase|protein_coding|3L:20764237:20766120:1|gene:AGAP011302	AGAP011302-PA	60677.8	1	3	3	6	0.000105	0.0844	VYAGGEEKPLSFEEFPFVGMSK	R	T	0.996	28	25	0	28	0	0	2	0	2	2448.18	2872.27		163916	115	136
Control	AgambiecontB01	citrate synthase|protein_coding|3L:36859979:36869012:1|gene:AGAP012048	AGAP012048-PA	51547.5	1	12	17	109	0.0019	0.296	AQVDALSR	K	E	0.996	27.4	28.2	14.9	15.1	0	9	0	0	2	859.463	578.029		340821	135	142
Control	AgambiecontB01	citrate synthase|protein_coding|3L:36859979:36869012:1|gene:AGAP012048	AGAP012048-PA	51547.5	1	12	17	109	0.0019	0.296	ELGDNASEDKVK	K	E	0.997	39.5	25	19.9	30.7	0	1	2	0	2	1304.63	477.554		146320	321	332
Control	AgambiecontB01	citrate synthase|protein_coding|3L:36859979:36869012:1|gene:AGAP012048	AGAP012048-PA	51547.5	1	12	17	109	0.0019	0.296	GIGAIDPK	K	K	0.947	18.7	25	17.3	0.68	0	1	0	0	2	770.441	711.1		23220.9	229	236
Control	AgambiecontB01	citrate synthase|protein_coding|3L:36859979:36869012:1|gene:AGAP012048	AGAP012048-PA	51547.5	1	12	17	109	0.0019	0.296	GLSIPECQQVLPK	R	A	0.997	39.2	26.1	14.4	38.1	0	2	9	0	2	1468.78	1701.58		888988	98	110
Control	AgambiecontB01	citrate synthase|protein_coding|3L:36859979:36869012:1|gene:AGAP012048	AGAP012048-PA	51547.5	1	12	17	109	0.0019	0.296	GLVCETSVLDPDEGIR	K	F	0.997	59.8	25	13.4	59.8	0	2	0	0	2	1759.85	1938.16		135862	80	95
Control	AgambiecontB01	citrate synthase|protein_coding|3L:36859979:36869012:1|gene:AGAP012048	AGAP012048-PA	51547.5	1	12	17	109	0.0019	0.296	HLPNDPLFGLVSNIYK	K	V	0.997	39.6	25.9	13.4	39.6	0	2	18	0	2	1826.98	3431.84		773385	370	385
Control	AgambiecontB01	citrate synthase|protein_coding|3L:36859979:36869012:1|gene:AGAP012048	AGAP012048-PA	51547.5	1	12	17	109	0.0019	0.296	LFGLVSNIYKVVPPILTELGK	P	V	0.997					0	0	0	8	1	2300.36			443513	376	396
Control	AgambiecontB01	citrate synthase|protein_coding|3L:36859979:36869012:1|gene:AGAP012048	AGAP012048-PA	51547.5	1	12	17	109	0.0019	0.296	MLGYEDEKFTELMR	K	L	0.997	35.2	25.9	0	35	0	0	9	0	2	1761.82	2310.69		619409	246	259
Control	AgambiecontB01	citrate synthase|protein_coding|3L:36859979:36869012:1|gene:AGAP012048	AGAP012048-PA	51547.5	1	12	17	109	0.0019	0.296	SGQVVPGYGHAVLR	K	K	0.997	32.5	26	0	28.9	0	0	3	0	2	1439.78	948.984		244298	341	354
Control	AgambiecontB01	citrate synthase|protein_coding|3L:36859979:36869012:1|gene:AGAP012048	AGAP012048-PA	51547.5	1	12	17	109	0.0019	0.296	SMSTDGLMK	K	A	0.991	18.5	25	13.1	18.5	0	18	0	0	2	969.438	851.388		801265	454	462
Control	AgambiecontB01	citrate synthase|protein_coding|3L:36859979:36869012:1|gene:AGAP012048	AGAP012048-PA	51547.5	1	12	17	109	0.0019	0.296	VGEVTVDMMYGGMRGIKGLVCETSVLDPDEGIR	K	F	0.997					0	0	0	16	2	3526.71			1105690	63	95
Control	AgambiecontB01	citrate synthase|protein_coding|3L:36859979:36869012:1|gene:AGAP012048	AGAP012048-PA	51547.5	1	12	17	109	0.0019	0.296	VVPPILTELGK	K	V	0.997	30.2	25	0	30.2	0	9	0	0	2	1165.72	2458.31		869354	386	396
Control	AgambiecontB01	aconitate hydratase 1 / homoaconitase|protein_coding|3R:2122554:2126811:-1|gene:AGAP007852	AGAP007852-PA,AGAP007852-PB	85447.2	1	16	21	119	0.00208	0.315	CTTDHISAAGPWLK	K	Y	0.997	32.2	25	0	29.4	0	0	2	0	2	1556.75	1330.68		141757	598	611
Control	AgambiecontB01	aconitate hydratase 1 / homoaconitase|protein_coding|3R:2122554:2126811:-1|gene:AGAP007852	AGAP007852-PA,AGAP007852-PB	85447.2	1	16	21	119	0.00208	0.315	DINSEVYK	K	F	0.989	19.7	26.7	14.8	12.7	0	10	0	0	2	967.473	711.303		766189	150	157
Control	AgambiecontB01	aconitate hydratase 1 / homoaconitase|protein_coding|3R:2122554:2126811:-1|gene:AGAP007852	AGAP007852-PA,AGAP007852-PB	85447.2	1	16	21	119	0.00208	0.315	EFGGTVLANACGPCIGQWDR	K	K	0.997	52.3	25	0	52.3	0	0	1	0	2	2208	2373.94		87816.8	444	463
Control	AgambiecontB01	aconitate hydratase 1 / homoaconitase|protein_coding|3R:2122554:2126811:-1|gene:AGAP007852	AGAP007852-PA,AGAP007852-PB	85447.2	1	16	21	119	0.00208	0.315	FKLDSPYGDELPQK	K	G	0.997	30	25.4	0	30	0	0	2	0	2	1636.82	1682.5		126915	528	541
Control	AgambiecontB01	aconitate hydratase 1 / homoaconitase|protein_coding|3R:2122554:2126811:-1|gene:AGAP007852	AGAP007852-PA,AGAP007852-PB	85447.2	1	16	21	119	0.00208	0.315	GFDPGMDTYEAPPSDGTSVK	K	V	0.997	34.6	25	0	34.6	0	2	1	0	2	2070.9	1487.59		176039	542	561
Control	AgambiecontB01	aconitate hydratase 1 / homoaconitase|protein_coding|3R:2122554:2126811:-1|gene:AGAP007852	AGAP007852-PA,AGAP007852-PB	85447.2	1	16	21	119	0.00208	0.315	GHLDNISNNMFIGATNIENNEMNK	R	I	0.997	71.2	25	0	71.2	0	0	3	0	2	2690.23	2159.97		243072	614	637
Control	AgambiecontB01	aconitate hydratase 1 / homoaconitase|protein_coding|3R:2122554:2126811:-1|gene:AGAP007852	AGAP007852-PA,AGAP007852-PB	85447.2	1	16	21	119	0.00208	0.315	LDSPYGDELPQK	K	G	0.997	41.3	25.4	14.6	41.3	0	18	0	0	2	1361.66	1146.91		1232090	530	541
Control	AgambiecontB01	aconitate hydratase 1 / homoaconitase|protein_coding|3R:2122554:2126811:-1|gene:AGAP007852	AGAP007852-PA,AGAP007852-PB	85447.2	1	16	21	119	0.00208	0.315	LGRPLTLSEK	R	V	0.988	23.2	25.6	19.5	18.9	0	0	2	0	2	1113.66	706.943		80471.8	64	73
Control	AgambiecontB01	aconitate hydratase 1 / homoaconitase|protein_coding|3R:2122554:2126811:-1|gene:AGAP007852	AGAP007852-PA,AGAP007852-PB	85447.2	1	16	21	119	0.00208	0.315	LNHSFNQQQIEWFK	K	A	0.997	42.3	25	0	42.3	0	3	6	0	2	1818.89	2029.64		476258	759	772
Control	AgambiecontB01	aconitate hydratase 1 / homoaconitase|protein_coding|3R:2122554:2126811:-1|gene:AGAP007852	AGAP007852-PA,AGAP007852-PB	85447.2	1	16	21	119	0.00208	0.315	LQLLEPFDVWNGK	R	D	0.997	40	25	0	40	0	2	2	0	2	1558.83	3201		189564	571	583
Control	AgambiecontB01	aconitate hydratase 1 / homoaconitase|protein_coding|3R:2122554:2126811:-1|gene:AGAP007852	AGAP007852-PA,AGAP007852-PB	85447.2	1	16	21	119	0.00208	0.315	VADILTVK	K	G	0.997	32.9	27.5	18.9	20.3	0	18	0	0	2	858.53	1217.03		869125	256	263
Control	AgambiecontB01	aconitate hydratase 1 / homoaconitase|protein_coding|3R:2122554:2126811:-1|gene:AGAP007852	AGAP007852-PA,AGAP007852-PB	85447.2	1	16	21	119	0.00208	0.315	VAMQDATAQMAMLQFISSGLKR	R	V	0.997	39.6	25	0	39.6	0	0	1	0	2	2397.21	3434.07		38827.7	101	122
Control	AgambiecontB01	aconitate hydratase 1 / homoaconitase|protein_coding|3R:2122554:2126811:-1|gene:AGAP007852	AGAP007852-PA,AGAP007852-PB	85447.2	1	16	21	119	0.00208	0.315	VAVPSTIHCDHLIEAQIGGEK	R	D	0.997	38.6	25.7	0	38.6	0	0	2	6	2	2274.16	1674.07		612996	123	143
Control	AgambiecontB01	aconitate hydratase 1 / homoaconitase|protein_coding|3R:2122554:2126811:-1|gene:AGAP007852	AGAP007852-PA,AGAP007852-PB	85447.2	1	16	21	119	0.00208	0.315	VGLIGSCTNSSYEDMGR	R	C	0.997	63.6	25	0	63.6	0	18	0	0	2	1788.79	1517.23		1099010	385	401
Control	AgambiecontB01	aconitate hydratase 1 / homoaconitase|protein_coding|3R:2122554:2126811:-1|gene:AGAP007852	AGAP007852-PA,AGAP007852-PB	85447.2	1	16	21	119	0.00208	0.315	YDQVIEINLDTLEPHINGPFTPDLAHPISK	K	L	0.956	18.1	25	0	18.1	0	0	0	2	2	3386.73	3881.83		172939	340	369
Control	AgambiecontB01	aconitate hydratase 1 / homoaconitase|protein_coding|3R:2122554:2126811:-1|gene:AGAP007852	AGAP007852-PA,AGAP007852-PB	85447.2	1	16	21	119	0.00208	0.315	YQGSVLTADSGAK	K	Y	0.997	44.1	26.9	0	44.1	0	18	0	0	2	1296.64	740.469		1231580	327	339
Control	AgambiecontB01	F-type H+-transporting ATPase subunit b|protein_coding|2R:569086:570174:-1|gene:AGAP001138	AGAP001138-PA	26956.3	1	9	14	63	0.0011	0.403	AEGQTMLMQAK	R	K	0.997	47.5	26.3	17.6	44.5	0	9	0	0	2	1207.58	857.818		729735	145	155
Control	AgambiecontB01	F-type H+-transporting ATPase subunit b|protein_coding|2R:569086:570174:-1|gene:AGAP001138	AGAP001138-PA	26956.3	1	9	14	63	0.0011	0.403	ENNIQQLTQAIEDEKK	R	E	0.997	47.3	25	0	47.3	0	0	2	0	2	1900.96	1954.99		182443	125	140
Control	AgambiecontB01	F-type H+-transporting ATPase subunit b|protein_coding|2R:569086:570174:-1|gene:AGAP001138	AGAP001138-PA	26956.3	1	9	14	63	0.0011	0.403	EVDKIEDEWK	K	E	0.997	34.8	25	16.4	28.3	0	2	1	0	2	1290.62	965.998		131680	112	121
Control	AgambiecontB01	F-type H+-transporting ATPase subunit b|protein_coding|2R:569086:570174:-1|gene:AGAP001138	AGAP001138-PA	26956.3	1	9	14	63	0.0011	0.403	HMVDWIVSNVVK	K	S	0.997	50.6	25.8	0	47.2	0	2	5	0	2	1426.75	2519.65		259754	199	210
Control	AgambiecontB01	F-type H+-transporting ATPase subunit b|protein_coding|2R:569086:570174:-1|gene:AGAP001138	AGAP001138-PA	26956.3	1	9	14	63	0.0011	0.403	KENVALQLEAAYR	K	E	0.997	40.6	26.2	13.9	35.2	0	0	30	0	2	1504.81	3131.23		283039	156	168
Control	AgambiecontB01	F-type H+-transporting ATPase subunit b|protein_coding|2R:569086:570174:-1|gene:AGAP001138	AGAP001138-PA	26956.3	1	9	14	63	0.0011	0.403	KFGPSLAAYLDK	K	E	0.997	48.1	25	20.5	45.7	0	1	2	0	2	1309.72	1988.3		100831	100	111
Control	AgambiecontB01	F-type H+-transporting ATPase subunit b|protein_coding|2R:569086:570174:-1|gene:AGAP001138	AGAP001138-PA	26956.3	1	9	14	63	0.0011	0.403	LDYQVER	R	Q	0.96	38	25.7	13.3	33.4	0	2	0	0	2	922.463	666.953		80018.9	182	188
Control	AgambiecontB01	F-type H+-transporting ATPase subunit b|protein_coding|2R:569086:570174:-1|gene:AGAP001138	AGAP001138-PA	26956.3	1	9	14	63	0.0011	0.403	RLDYQVER	K	Q	0.996	33.3	26.4	20.5	23.4	0	2	2	0	2	1078.56	699.156		127299	181	188
Control	AgambiecontB01	F-type H+-transporting ATPase subunit b|protein_coding|2R:569086:570174:-1|gene:AGAP001138	AGAP001138-PA	26956.3	1	9	14	63	0.0011	0.403	SITPDQEKENLNK	K	C	0.997	43.9	25.7	18.7	37.2	0	2	1	0	2	1515.77	533.992		221818	211	223
Control	AgambiecontB01	RpL18a-1: 60S ribosomal protein L18a|protein_coding|3L:39778944:39779877:1|gene:AGAP012284	AGAP012284-PA	21226.7	1	3	5	37	0.000647	0.305	ATGEIVSVK	K	R	0.997	44.5	26.4	20	36.7	0	18	0	0	2	903.515	679.254		782183	57	65
Control	AgambiecontB01	RpL18a-1: 60S ribosomal protein L18a|protein_coding|3L:39778944:39779877:1|gene:AGAP012284	AGAP012284-PA	21226.7	1	3	5	37	0.000647	0.305	DLTVGGAVTQCYSDMASR	R	H	0.997	78.4	25	0	78.4	0	2	10	0	2	1873.84	1963.65		843048	99	116
Control	AgambiecontB01	RpL18a-1: 60S ribosomal protein L18a|protein_coding|3L:39778944:39779877:1|gene:AGAP012284	AGAP012284-PA	21226.7	1	3	5	37	0.000647	0.305	IRFPLVQR	K	Y	0.99	23.2	25.5	18.5	11.7	0	0	2	0	2	1028.64	1643.48		24277.8	150	157
Control	AgambiecontB01	RpL18a-1: 60S ribosomal protein L18a|protein_coding|3L:39778944:39779877:1|gene:AGAP012284	AGAP012284-PA	21226.7	1	3	5	37	0.000647	0.305	MHIFAPDHIVAK	K	S	0.997	32.9	25.9	0	25.9	0	1	2	0	2	1394.73	1066.91		91528.3	30	41
Control	AgambiecontB01	RpL18a-1: 60S ribosomal protein L18a|protein_coding|3L:39778944:39779877:1|gene:AGAP012284	AGAP012284-PA	21226.7	1	3	5	37	0.000647	0.305	RPETFYQ	R	-	0.96	27.5	25	14.8	21.8	0	2	0	0	2	940.452	643.531		97768.1	171	177
Control	AgambiecontB01	fumarate hydratase, class II|protein_coding|2R:11882152:11885501:-1|gene:AGAP001884	AGAP001884-PA	54047.5	1	6	6	40	0.000699	0.189	IADAIALAADDVISGK	K	L	0.997	43.9	26	0	43.9	0	0	25	0	2	1542.84	2705.25		915507	108	123
Control	AgambiecontB01	fumarate hydratase, class II|protein_coding|2R:11882152:11885501:-1|gene:AGAP001884	AGAP001884-PA	54047.5	1	6	6	40	0.000699	0.189	IEAVLPR	R	V	0.96					0	8	0	0	2	797.488			558856	255	261
Control	AgambiecontB01	fumarate hydratase, class II|protein_coding|2R:11882152:11885501:-1|gene:AGAP001884	AGAP001884-PA	54047.5	1	6	6	40	0.000699	0.189	IGELTGLPFVSAPNKFEALAAR	K	D	0.996	28	25	0	28	0	0	2	0	2	2301.26	2970.19		145344	290	311
Control	AgambiecontB01	fumarate hydratase, class II|protein_coding|2R:11882152:11885501:-1|gene:AGAP001884	AGAP001884-PA	54047.5	1	6	6	40	0.000699	0.189	IMNESLMLVTALNPHIGYDK	K	A	0.997	51.2	25	13.3	45.7	0	0	2	0	2	2259.15	2979.21		127751	441	460
Control	AgambiecontB01	fumarate hydratase, class II|protein_coding|2R:11882152:11885501:-1|gene:AGAP001884	AGAP001884-PA	54047.5	1	6	6	40	0.000699	0.189	LGYLTEEQFAEWVRPENMLGPK	K	-	0.997	32.5	25	0	32.5	0	0	2	0	2	2607.29	3231.48		86649.2	482	503
Control	AgambiecontB01	fumarate hydratase, class II|protein_coding|2R:11882152:11885501:-1|gene:AGAP001884	AGAP001884-PA	54047.5	1	6	6	40	0.000699	0.189	YYGAQTVR	K	S	0.956	18.7	25	13.1	18.7	0	1	0	0	2	957.479	542.461		67875	59	66
Control	AgambiecontB01	|protein_coding|3L:27748780:27753563:1|gene:AGAP011560	AGAP011560-PA	82860	0.981	1	1	2	3.5e-05	0.0184	YYFHDLPQEIASR	R	V	0.996	28	25.7	13.7	28	0	0	2	0	2	1638.79	1931.11		110979	428	440
Control	AgambiecontB01	APG7A: autophagy related gene|protein_coding|3R:13805741:13808126:1|gene:AGAP008637	AGAP008637-PA	73448.7	1	3	3	17	0.000297	0.0554	ANVARESALAFNPNAK	K	I	0.991					0	0	8	0	2	1672.88			350218	75	90
Control	AgambiecontB01	APG7A: autophagy related gene|protein_coding|3R:13805741:13808126:1|gene:AGAP008637	AGAP008637-PA	73448.7	1	3	3	17	0.000297	0.0554	EAGREEAPFEIVADPDSLKPK	K	E	0.992	24.1	25	0	24.1	0	0	0	1	2	2298.16	2052.72		50515.8	533	553
Control	AgambiecontB01	APG7A: autophagy related gene|protein_coding|3R:13805741:13808126:1|gene:AGAP008637	AGAP008637-PA	73448.7	1	3	3	17	0.000297	0.0554	ISEGFVKATQALSLVKQDR	K	T	0.987					0	0	0	8	2	2090.16			371376	0	0
Control	AgambiecontB01	|protein_coding|2R:54237853:54242938:1|gene:AGAP004302	AGAP004302-PA	184196	0.999	2	2	16	0.00028	0	LLQQQQQQRVLR	R	Q	0.956					0	0	8	0	2	1537.89			318779	0	0
Control	AgambiecontB01	|protein_coding|2R:54237853:54242938:1|gene:AGAP004302	AGAP004302-PA	184196	0.999	2	2	16	0.00028	0	RPDNQEAMSGNNNHSSSSNSNSSDLGHMSRELETSDNR	R	S	0.985					0	0	0	0	2	4161.76			392848	0	0
Control	AgambiecontB01	calcium-independent phospholipase A2|protein_coding|2L:3803387:3807311:-1|gene:AGAP004812	AGAP004812-PA	97799.9	0.994	2	2	16	0.00028	0	AEWLMNILPEDMK	K	E	0.908					0	0	0	8	2	1589.77			209617	0	0
Control	AgambiecontB01	calcium-independent phospholipase A2|protein_coding|2L:3803387:3807311:-1|gene:AGAP004812	AGAP004812-PA	97799.9	0.994	2	2	16	0.00028	0	NPNSVLFDAVNSSPISKSYSTGAGR	K	A	0.918					0	0	0	8	2	2568.27			578938	0	0
Control	AgambiecontB01	protein expanded|protein_coding|3R:26409793:26423514:1|gene:AGAP009126	AGAP009126-PA	170385	1	3	3	33	0.000577	0.0193	HSLLSAEELTDLIVGRGTYPSR	K	K	0.988					0	0	0	16	2	2414.27			969543	841	862
Control	AgambiecontB01	protein expanded|protein_coding|3R:26409793:26423514:1|gene:AGAP009126	AGAP009126-PA	170385	1	3	3	33	0.000577	0.0193	NDTPDSGDGRFSGAASVTSDSR	K	M	0.974					0	0	0	16	2	2198.95			596028	0	0
Control	AgambiecontB01	protein expanded|protein_coding|3R:26409793:26423514:1|gene:AGAP009126	AGAP009126-PA	170385	1	3	3	33	0.000577	0.0193	SFSSSQPSA	K	-	0.878	14.9	25	0	7.16	0	1	0	0	2	897.395	464.619		31412.5	1598	1606
Control	AgambiecontB01	protein disulfide-isomerase A1|protein_coding|3L:41763690:41768233:-1|gene:AGAP012407	AGAP012407-PA	53133.6	1	16	20	117	0.00204	0.383	ALAPEYAK	K	A	0.997	33.5	27.9	17.7	25.4	0	9	0	0	2	862.467	621.666		294684	61	68
Control	AgambiecontB01	protein disulfide-isomerase A1|protein_coding|3L:41763690:41768233:-1|gene:AGAP012407	AGAP012407-PA	53133.6	1	16	20	117	0.00204	0.383	AVFEGEATEEALKK	K	F	0.997	50.6	25	0	50.6	0	1	2	0	2	1521.78	960.184		171988	214	227
Control	AgambiecontB01	protein disulfide-isomerase A1|protein_coding|3L:41763690:41768233:-1|gene:AGAP012407	AGAP012407-PA	53133.6	1	16	20	117	0.00204	0.383	DSDSVVIAK	K	I	0.997	42.9	28.2	27.6	24.1	0	19	0	0	2	933.489	646.451		822336	416	424
Control	AgambiecontB01	protein disulfide-isomerase A1|protein_coding|3L:41763690:41768233:-1|gene:AGAP012407	AGAP012407-PA	53133.6	1	16	20	117	0.00204	0.383	EFVEPAK	K	E	0.96	32.1	28	17.6	22.8	0	2	0	0	2	819.425	594.031		75434.2	270	276
Control	AgambiecontB01	protein disulfide-isomerase A1|protein_coding|3L:41763690:41768233:-1|gene:AGAP012407	AGAP012407-PA	53133.6	1	16	20	117	0.00204	0.383	ELETVEAAEEFLK	K	E	0.997	64.5	25	14	61.7	0	1	0	0	2	1507.75	2705.04		58544.4	139	151
Control	AgambiecontB01	protein disulfide-isomerase A1|protein_coding|3L:41763690:41768233:-1|gene:AGAP012407	AGAP012407-PA	53133.6	1	16	20	117	0.00204	0.383	FVTAQALPLIVDFSHETAQK	K	I	0.997	42.9	25	0	42.9	0	0	4	0	2	2215.18	3064.19		341121	228	247
Control	AgambiecontB01	protein disulfide-isomerase A1|protein_coding|3L:41763690:41768233:-1|gene:AGAP012407	AGAP012407-PA	53133.6	1	16	20	117	0.00204	0.383	IDATANELEHTK	K	I	0.997	28.9	25	0	28.9	0	0	2	0	2	1341.66	610.776		138159	425	436
Control	AgambiecontB01	protein disulfide-isomerase A1|protein_coding|3L:41763690:41768233:-1|gene:AGAP012407	AGAP012407-PA	53133.6	1	16	20	117	0.00204	0.383	ILEFVQSFLDGK	K	V	0.997	45.8	25	0	41.8	0	3	1	0	2	1395.75	3361.85		136937	339	350
Control	AgambiecontB01	protein disulfide-isomerase A1|protein_coding|3L:41763690:41768233:-1|gene:AGAP012407	AGAP012407-PA	53133.6	1	16	20	117	0.00204	0.383	IVSWLEKKTGPAAKELETVEAAEEFLK	T	E	0.997					0	0	0	8	1	3016.62			431938	125	151
Control	AgambiecontB01	protein disulfide-isomerase A1|protein_coding|3L:41763690:41768233:-1|gene:AGAP012407	AGAP012407-PA	53133.6	1	16	20	117	0.00204	0.383	QHLLSQDLPEDWDKEPVK	K	V	0.997	39.6	25	0	39.6	0	0	5	6	2	2177.09	1897.48		659419	353	370
Control	AgambiecontB01	protein disulfide-isomerase A1|protein_coding|3L:41763690:41768233:-1|gene:AGAP012407	AGAP012407-PA	53133.6	1	16	20	117	0.00204	0.383	QLVPIYDK	K	L	0.964	19.6	27.9	19.3	14.3	0	1	0	0	2	975.551	1198.2		50157.1	402	409
Control	AgambiecontB01	protein disulfide-isomerase A1|protein_coding|3L:41763690:41768233:-1|gene:AGAP012407	AGAP012407-PA	53133.6	1	16	20	117	0.00204	0.383	TEDGVLVLTK	K	D	0.997	50.3	27.3	19.9	39.7	0	26	0	0	2	1074.6	1320.11		1180140	25	34
Control	AgambiecontB01	protein disulfide-isomerase A1|protein_coding|3L:41763690:41768233:-1|gene:AGAP012407	AGAP012407-PA	53133.6	1	16	20	117	0.00204	0.383	VDATVEPELAEK	K	Y	0.997	55.1	26.6	15.5	55.1	0	18	0	0	2	1300.66	992.806		1264180	85	96
Control	AgambiecontB01	protein disulfide-isomerase A1|protein_coding|3L:41763690:41768233:-1|gene:AGAP012407	AGAP012407-PA	53133.6	1	16	20	117	0.00204	0.383	VLADKESNIK	K	L	0.997	36.2	26.8	15.3	31.7	0	0	2	0	2	1116.63	473.752		82023.4	72	81
Control	AgambiecontB01	protein disulfide-isomerase A1|protein_coding|3L:41763690:41768233:-1|gene:AGAP012407	AGAP012407-PA	53133.6	1	16	20	117	0.00204	0.383	YKDSDSVVIAK	K	I	0.997	48.7	26.5	25.3	26.1	0	2	0	0	2	1224.65	562.457		116328	414	424
Control	AgambiecontB01	protein disulfide-isomerase A1|protein_coding|3L:41763690:41768233:-1|gene:AGAP012407	AGAP012407-PA	53133.6	1	16	20	117	0.00204	0.383	YKPETNDLSADK	K	I	0.997	39.8	25	13.6	28.9	0	2	3	0	2	1380.66	528.055		324604	327	338
Control	AgambiecontB01	long-chain acyl-CoA synthetase|protein_coding|2R:40614634:40619388:1|gene:AGAP003623	AGAP003623-PB	79932.5	1	2	2	17	0.000297	0.0154	TTHVKTVFNFMRELTDINNQMMK	K	V	0.909					0	0	0	8	2	2798.38			362513	0	0
Control	AgambiecontB01	long-chain acyl-CoA synthetase|protein_coding|2R:40614634:40619388:1|gene:AGAP003623	AGAP003623-PB	79932.5	1	2	2	17	0.000297	0.0154	VGAPSSSNDIR	R	L	0.997	45.8	27.4	20.7	36	0	9	0	0	2	1102.55	538.976		417990	492	502
Control	AgambiecontB01	Heat shock 70kDa protein|protein_coding|2R:57977978:57979236:-1|gene:AGAP004583	AGAP004583-PA	45894.7	0.298	0	0	38	0.000664	0.0644	IINEPTAAALAYGLDK	R	N	0.997	49.8	26.3	0	0	0	2	18	0	2	1659.9	2199.2		1095970	170	185	AGAP004192-PA,AGAP002076-PA,AGAP004944-PA
Control	AgambiecontB01	Heat shock 70kDa protein|protein_coding|2R:57977978:57979236:-1|gene:AGAP004583	AGAP004583-PA	45894.7	0.298	0	0	38	0.000664	0.0644	VEIIANDQGNR	K	T	0.997	47.3	26.1	16.2	43.5	0	18	0	0	2	1228.63	688.529		1156480	24	34	AGAP004192-PA,AGAP002076-PA
Control	AgambiecontB01	MnSOD1: manganese-iron superoxide dismutase 1|protein_coding|3L:5581880:5582955:-1|gene:AGAP010517	AGAP010517-PA,AGAP010517-PB	24537.3	1	2	2	4	6.99e-05	0.128	HTLPDLPYDFGALEPVICR	K	E	0.997	55.7	25	0	55.7	0	0	2	0	2	2213.11	3139.76		91346.7	25	43
Control	AgambiecontB01	MnSOD1: manganese-iron superoxide dismutase 1|protein_coding|3L:5581880:5582955:-1|gene:AGAP010517	AGAP010517-PA,AGAP010517-PB	24537.3	1	2	2	4	6.99e-05	0.128	SDPSAELQK	R	A	0.997	32.4	27.8	22	20.5	0	2	0	0	2	974.479	531.341		134854	109	117
Control	AgambiecontB01	ABCF1: ATP-binding cassette transporter (ABC transporter) family F member 1|protein_coding|2R:25664236:25666159:-1|gene:AGAP002693	AGAP002693-PA	69376	0.998	2	2	16	0.00028	0.0555	AEANIRAEEDLKACLAEEETMDATVVDGNTGNAK	R	K	0.973					0	0	8	0	2	3578.66			208082	0	0
Control	AgambiecontB01	ABCF1: ATP-binding cassette transporter (ABC transporter) family F member 1|protein_coding|2R:25664236:25666159:-1|gene:AGAP002693	AGAP002693-PA	69376	0.998	2	2	16	0.00028	0.0555	ANGTNGDVVTADMTEEEALCAKLDEEARINAEAR	K	A	0.921					0	0	0	8	2	3606.66			305326	25	58
Control	AgambiecontB01	paired box protein|protein_coding|X:921077:922938:-1|gene:AGAP000057	AGAP000057-PA	60382.4	0.999	2	2	16	0.00028	0	DQQQQQQQQQQQQQQQQDQGGGKGISDHLMSESMDK	K	T	0.98					0	0	0	8	2	4155.84			397088	0	0
Control	AgambiecontB01	paired box protein|protein_coding|X:921077:922938:-1|gene:AGAP000057	AGAP000057-PA	60382.4	0.999	2	2	16	0.00028	0	VLDPLPRGNVFVGGLQNVGGHGVR	R	T	0.969					0	0	0	0	2	2457.35			451260	0	0
Control	AgambiecontB01	alpha-aminoadipic semialdehyde synthase|protein_coding|3R:13774626:13779588:-1|gene:AGAP008632	AGAP008632-PA	102886	1	21	29	196	0.00343	0.271	AQESNMPLLDACLEK	K	N	0.997	39.3	25	0	39.3	0	2	2	0	2	1718.81	2005.81		266850	115	129
Control	AgambiecontB01	alpha-aminoadipic semialdehyde synthase|protein_coding|3R:13774626:13779588:-1|gene:AGAP008632	AGAP008632-PA	102886	1	21	29	196	0.00343	0.271	DCGYEISLGMMPK	R	S	0.997	59.5	25	0	59.5	0	2	0	0	2	1500.65	2249.52		135816	200	212
Control	AgambiecontB01	alpha-aminoadipic semialdehyde synthase|protein_coding|3R:13774626:13779588:-1|gene:AGAP008632	AGAP008632-PA	102886	1	21	29	196	0.00343	0.271	EDQSVWER	R	R	0.996	63.9	25	18.2	60.2	0	2	0	0	2	1048.47	696.534		103341	31	38
Control	AgambiecontB01	alpha-aminoadipic semialdehyde synthase|protein_coding|3R:13774626:13779588:-1|gene:AGAP008632	AGAP008632-PA	102886	1	21	29	196	0.00343	0.271	ELEFLPGFALEGFPNR	R	D	0.997	42.9	25	0	42.9	0	9	11	0	2	1835.93	3611.69		1026090	693	708
Control	AgambiecontB01	alpha-aminoadipic semialdehyde synthase|protein_coding|3R:13774626:13779588:-1|gene:AGAP008632	AGAP008632-PA	102886	1	21	29	196	0.00343	0.271	FDPVEYDQYPER	K	Y	0.997	38.1	25	0	38.1	0	1	0	0	2	1557.69	1496.68		55943.3	279	290
Control	AgambiecontB01	alpha-aminoadipic semialdehyde synthase|protein_coding|3R:13774626:13779588:-1|gene:AGAP008632	AGAP008632-PA	102886	1	21	29	196	0.00343	0.271	GQVVEISGGGELMSAPR	K	E	0.997	71.6	25.3	0	71.6	0	2	0	0	2	1686.85	1664.24		109168	676	692
Control	AgambiecontB01	alpha-aminoadipic semialdehyde synthase|protein_coding|3R:13774626:13779588:-1|gene:AGAP008632	AGAP008632-PA	102886	1	21	29	196	0.00343	0.271	LEQEGLTATTTTK	R	V	0.997	31.2	26.2	18.5	28.8	0	27	9	0	2	1392.72	684.683		2560930	916	928
Control	AgambiecontB01	alpha-aminoadipic semialdehyde synthase|protein_coding|3R:13774626:13779588:-1|gene:AGAP008632	AGAP008632-PA	102886	1	21	29	196	0.00343	0.271	LITIPDAK	K	N	0.997	41.2	25	21.1	34	0	54	0	0	2	870.53	1181.42		1814880	319	326
Control	AgambiecontB01	alpha-aminoadipic semialdehyde synthase|protein_coding|3R:13774626:13779588:-1|gene:AGAP008632	AGAP008632-PA	102886	1	21	29	196	0.00343	0.271	LYGCEVSR	K	S	0.996	33.8	25	13	33.8	0	2	0	0	2	983.462	566.061		120101	260	267
Control	AgambiecontB01	alpha-aminoadipic semialdehyde synthase|protein_coding|3R:13774626:13779588:-1|gene:AGAP008632	AGAP008632-PA	102886	1	21	29	196	0.00343	0.271	MGSPLDTLSYYLSK	K	K	0.997	34.7	26.3	0	33.3	0	2	2	0	2	1574.78	3282.21		191359	813	826
Control	AgambiecontB01	alpha-aminoadipic semialdehyde synthase|protein_coding|3R:13774626:13779588:-1|gene:AGAP008632	AGAP008632-PA	102886	1	21	29	196	0.00343	0.271	MIIDGEIQQR	K	G	0.997	37.4	25.8	13.1	13.3	0	1	0	0	2	1202.62	1113.42		66878.3	889	898
Control	AgambiecontB01	alpha-aminoadipic semialdehyde synthase|protein_coding|3R:13774626:13779588:-1|gene:AGAP008632	AGAP008632-PA	102886	1	21	29	196	0.00343	0.271	NLLRPANTPWLPTSR	K	G	0.997	30.5	25	0	30.5	0	0	4	0	2	1735.96	2043.96		295472	327	341
Control	AgambiecontB01	alpha-aminoadipic semialdehyde synthase|protein_coding|3R:13774626:13779588:-1|gene:AGAP008632	AGAP008632-PA	102886	1	21	29	196	0.00343	0.271	QVPVDALIPQK	K	T	0.996	26.2	26	0	23.8	0	4	0	0	2	1207.7	1668.4		257446	94	104
Control	AgambiecontB01	alpha-aminoadipic semialdehyde synthase|protein_coding|3R:13774626:13779588:-1|gene:AGAP008632	AGAP008632-PA	102886	1	21	29	196	0.00343	0.271	REDQSVWER	R	R	0.997	34.1	26.5	22.4	18.5	0	3	4	0	2	1204.57	708.412		194950	30	38
Control	AgambiecontB01	alpha-aminoadipic semialdehyde synthase|protein_coding|3R:13774626:13779588:-1|gene:AGAP008632	AGAP008632-PA	102886	1	21	29	196	0.00343	0.271	RGVLLNTLSAAKYLSKGQVVEISGGGELMSAPR	P	E	0.997					0	0	0	16	1	3401.86			900450	660	692
Control	AgambiecontB01	alpha-aminoadipic semialdehyde synthase|protein_coding|3R:13774626:13779588:-1|gene:AGAP008632	AGAP008632-PA	102886	1	21	29	196	0.00343	0.271	TVGFPAAIAAK	K	M	0.997	29.3	27.5	13.2	28.4	0	11	0	0	2	1045.6	1456.08		546728	878	888
Control	AgambiecontB01	alpha-aminoadipic semialdehyde synthase|protein_coding|3R:13774626:13779588:-1|gene:AGAP008632	AGAP008632-PA	102886	1	21	29	196	0.00343	0.271	TYCFFSHTIK	K	A	0.996	27.5	25	13.1	27.5	0	0	2	0	2	1303.61	1658.27		62685.7	105	114
Control	AgambiecontB01	alpha-aminoadipic semialdehyde synthase|protein_coding|3R:13774626:13779588:-1|gene:AGAP008632	AGAP008632-PA	102886	1	21	29	196	0.00343	0.271	VASQYKEEADR	K	L	0.997	45.6	25	13.1	45.3	0	2	2	0	2	1295.62	433.533		155416	513	523
Control	AgambiecontB01	alpha-aminoadipic semialdehyde synthase|protein_coding|3R:13774626:13779588:-1|gene:AGAP008632	AGAP008632-PA	102886	1	21	29	196	0.00343	0.271	VGTIEGLEELGLLDNVPVVK	R	M	0.997	39	25	0	39	0	3	4	0	2	2094.17	3452.76		205886	793	812
Control	AgambiecontB01	alpha-aminoadipic semialdehyde synthase|protein_coding|3R:13774626:13779588:-1|gene:AGAP008632	AGAP008632-PA	102886	1	21	29	196	0.00343	0.271	VIVQPSNR	K	R	0.996	34.4	25	24.5	22.7	0	9	0	0	2	912.526	523.013		374756	57	64
Control	AgambiecontB01	alpha-aminoadipic semialdehyde synthase|protein_coding|3R:13774626:13779588:-1|gene:AGAP008632	AGAP008632-PA	102886	1	21	29	196	0.00343	0.271	YQSLYGLTNINTLLR	K	G	0.997	36.2	25	13.4	22.1	0	2	2	0	2	1768.96	3020.33		174287	713	727
Control	AgambiecontB01	prolyl oligopeptidase|protein_coding|3R:28109194:28112206:-1|gene:AGAP009172	AGAP009172-PA	87553.6	1	4	4	10	0.000175	0.0791	IVNIDFEQPEMEHWK	R	T	0.997	39.2	25.7	0	39.2	0	0	4	0	2	1914.91	2308.85		254772	368	382
Control	AgambiecontB01	prolyl oligopeptidase|protein_coding|3R:28109194:28112206:-1|gene:AGAP009172	AGAP009172-PA	87553.6	1	4	4	10	0.000175	0.0791	RDESVVEEFHGVK	R	I	0.997	42.6	25	13.3	36.7	0	0	2	0	2	1530.75	1142.72		97925.3	68	80
Control	AgambiecontB01	prolyl oligopeptidase|protein_coding|3R:28109194:28112206:-1|gene:AGAP009172	AGAP009172-PA	87553.6	1	4	4	10	0.000175	0.0791	TPTSEKDQYPATLVLTADHDDR	R	V	0.997	38.7	25	0	38.3	0	0	0	2	2	2473.18	1626.56		158630	683	704
Control	AgambiecontB01	prolyl oligopeptidase|protein_coding|3R:28109194:28112206:-1|gene:AGAP009172	AGAP009172-PA	87553.6	1	4	4	10	0.000175	0.0791	YAVEQIFYHSK	R	D	0.997	38.5	26.3	0	21.8	0	0	2	0	2	1384.69	1742.15		73566.8	497	507
Control	AgambiecontB01	palmitoyltransferase ZDHHC14|protein_coding|2L:10218725:10223775:1|gene:AGAP005111	AGAP005111-PA	116029	1	2	2	16	0.00028	0.0302	GVCNGVWPCHHDFRDVCNDCLSCHSARPPR	K	F	0.963					0	0	0	8	2	3380.45			399548	0	0
Control	AgambiecontB01	palmitoyltransferase ZDHHC14|protein_coding|2L:10218725:10223775:1|gene:AGAP005111	AGAP005111-PA	116029	1	2	2	16	0.00028	0.0302	QNVAPHTCPNSPRTIRCGSPSCSSELDPMLHSK	R	G	0.987					0	0	0	0	2	3549.65			383998	847	879
Control	AgambiecontB01	NADH dehydrogenase (ubiquinone) 1 alpha subcomplex 5|protein_coding|2L:17933861:17934448:-1|gene:AGAP005621	AGAP005621-PA	13791.1	1	3	3	12	0.00021	0.236	MLGWKPWEPLAK	K	Q	0.948	16.9	25.3	18.5	1.56	0	0	1	0	2	1455.78	2507.41		46406.6	94	105
Control	AgambiecontB01	NADH dehydrogenase (ubiquinone) 1 alpha subcomplex 5|protein_coding|2L:17933861:17934448:-1|gene:AGAP005621	AGAP005621-PA	13791.1	1	3	3	12	0.00021	0.236	MPQDAAYR	K	R	0.993	24.1	25	0	24.1	0	1	0	0	2	951.435	530.417		63645.8	38	45
Control	AgambiecontB01	NADH dehydrogenase (ubiquinone) 1 alpha subcomplex 5|protein_coding|2L:17933861:17934448:-1|gene:AGAP005621	AGAP005621-PA	13791.1	1	3	3	12	0.00021	0.236	VVATTPNVR	K	E	0.991	23.4	25.1	16.5	18.2	0	10	0	0	2	956.552	584.702		708340	58	66
Control	AgambiecontB01	V-type H+-transporting ATPase subunit I|protein_coding|2R:6491962:6495261:-1|gene:AGAP001588	AGAP001588-PA	92840.3	1	4	4	37	0.000647	0.0767	CLFGEAWVPTAGLQDVK	K	T	0.997	61.5	25.7	0	56.3	0	2	0	0	2	1890.94	2913.6		128357	313	329
Control	AgambiecontB01	V-type H+-transporting ATPase subunit I|protein_coding|2R:6491962:6495261:-1|gene:AGAP001588	AGAP001588-PA	92840.3	1	4	4	37	0.000647	0.0767	QATLEESLVDPK	R	T	0.997	54.3	26.1	22.9	46.6	0	18	0	0	2	1329.69	1430.38		990678	194	205
Control	AgambiecontB01	V-type H+-transporting ATPase subunit I|protein_coding|2R:6491962:6495261:-1|gene:AGAP001588	AGAP001588-PA	92840.3	1	4	4	37	0.000647	0.0767	RKIGYIRREIVKDSVAIPDMPEVIPR	E	T	0.994					0	0	0	8	1	3050.73			532382	63	88
Control	AgambiecontB01	V-type H+-transporting ATPase subunit I|protein_coding|2R:6491962:6495261:-1|gene:AGAP001588	AGAP001588-PA	92840.3	1	4	4	37	0.000647	0.0767	VLLNVAK	R	E	0.96	22.9	25	20.7	15	0	9	0	0	2	756.498	900.489		204872	277	283
Control	AgambiecontB01	phenylalanyl-tRNA synthetase beta chain|protein_coding|2R:39071095:39073034:-1|gene:AGAP003517	AGAP003517-PA,AGAP003517-PB	66046.2	0.988	1	1	1	1.75e-05	0.0186	VMQLLEVPWDR	R	Q	0.997	40.8	25.7	13.2	35.9	0	1	0	0	2	1385.72	2891.07		48104.1	520	530
Control	AgambiecontB01	RpL4: 60S ribosomal protein L4|protein_coding|2R:19054166:19056153:1|gene:AGAP002306	AGAP002306-PA	49376.2	1	7	9	50	0.000874	0.2	AVVFVEK	R	Q	0.96	33.7	26.1	17.6	25.4	0	9	0	0	2	791.466	861.343		281279	371	377
Control	AgambiecontB01	RpL4: 60S ribosomal protein L4|protein_coding|2R:19054166:19056153:1|gene:AGAP002306	AGAP002306-PA	49376.2	1	7	9	50	0.000874	0.2	GHIIDGISELPLVVSDDIQK	R	F	0.997	37.5	25	0	37.5	0	3	9	2	2	2148.16	2863.08		876063	144	163
Control	AgambiecontB01	RpL4: 60S ribosomal protein L4|protein_coding|2R:19054166:19056153:1|gene:AGAP002306	AGAP002306-PA	49376.2	1	7	9	50	0.000874	0.2	GPLIIYDRDEGLR	R	R	0.997	28.4	26.5	13.5	28.4	0	0	4	0	2	1516.81	1674.11		184451	209	221
Control	AgambiecontB01	RpL4: 60S ribosomal protein L4|protein_coding|2R:19054166:19056153:1|gene:AGAP002306	AGAP002306-PA	49376.2	1	7	9	50	0.000874	0.2	GVALPAIFK	K	A	0.997	52.2	27.7	17.4	38.5	0	17	0	0	2	915.566	2306.61		460005	24	32
Control	AgambiecontB01	RpL4: 60S ribosomal protein L4|protein_coding|2R:19054166:19056153:1|gene:AGAP002306	AGAP002306-PA	49376.2	1	7	9	50	0.000874	0.2	MFAPTKPWR	R	R	0.997	40.4	27.2	13.6	38.9	0	0	2	0	2	1133.59	1350.37		61791.1	104	112
Control	AgambiecontB01	RpL4: 60S ribosomal protein L4|protein_coding|2R:19054166:19056153:1|gene:AGAP002306	AGAP002306-PA	49376.2	1	7	9	50	0.000874	0.2	QAYAVSEAAGHQTSAESWGTGR	R	A	0.997	58.2	25	0	58.2	0	0	2	0	2	2264.03	986.444		198591	53	74
Control	AgambiecontB01	RpL4: 60S ribosomal protein L4|protein_coding|2R:19054166:19056153:1|gene:AGAP002306	AGAP002306-PA	49376.2	1	7	9	50	0.000874	0.2	VWADVQK	K	V	0.96	25.4	26.3	16.9	20.4	0	2	0	0	2	845.452	619.958		116210	179	185
Control	AgambiecontB01	CYP12F1: cytochrome P450|protein_coding|3R:4326802:4328809:1|gene:AGAP008022	AGAP008022-PA	59658.7	0.871	1	1	8	0.00014	0	QVLSIIAKAGTTQEPR	K	L	0.968					0	0	0	8	2	1711.97			195915	0	0
Control	AgambiecontB01	inositol hexakisphosphate/diphosphoinositol-pentakisphosphate kinase|protein_coding|X:17445750:17471498:-1|gene:AGAP000926	AGAP000926-PB	265420	0.998	2	2	16	0.00028	0	EQEGEEGDVAPRQAADDDDSADDCSDDLR	R	D	0.869					0	0	8	0	2	3123.22			513452	0	0
Control	AgambiecontB01	inositol hexakisphosphate/diphosphoinositol-pentakisphosphate kinase|protein_coding|X:17445750:17471498:-1|gene:AGAP000926	AGAP000926-PB	265420	0.998	2	2	16	0.00028	0	FGPGPPLNKQVCCNVGPSFHLEVHFR	R	E	0.986					0	0	8	0	2	2879.42			508577	0	0
Control	AgambiecontB01	RNA-binding protein 5/10|protein_coding|3R:13254279:13259908:-1|gene:AGAP008577	AGAP008577-PA	112618	1	3	3	32	0.000559	0.0515	GLAPQVTEADINSDLIQCGLQALHVR	R	L	0.971					0	0	0	16	2	2761.43			891924	154	179
Control	AgambiecontB01	RNA-binding protein 5/10|protein_coding|3R:13254279:13259908:-1|gene:AGAP008577	AGAP008577-PA	112618	1	3	3	32	0.000559	0.0515	NGINNQGIPVASATGQPYAGSQSQTQKEIER	K	Q	0.981					0	0	0	8	2	3243.6			721052	0	0
Control	AgambiecontB01	RNA-binding protein 5/10|protein_coding|3R:13254279:13259908:-1|gene:AGAP008577	AGAP008577-PA	112618	1	3	3	32	0.000559	0.0515	WICYKQGVLVFNGQHAIMQYTFSMPSK	R	F	0.977					0	0	0	8	2	3176.55			438719	206	232
Control	AgambiecontB01	actin-related protein 2/3 complex subunit 1A|protein_coding|3R:20626048:20627266:1|gene:AGAP008908	AGAP008908-PA	41672.2	1	2	2	4	6.99e-05	0.0749	HTFGGTVSPITCHAWNK	R	D	0.997	33.2	25	0	33.2	0	0	0	2	2	1912.91	1405.54		121694	5	21
Control	AgambiecontB01	actin-related protein 2/3 complex subunit 1A|protein_coding|3R:20626048:20627266:1|gene:AGAP008908	AGAP008908-PA	41672.2	1	2	2	4	6.99e-05	0.0749	LTDVLNQHDLR	K	V	0.997	38.7	26.6	13	37.2	0	0	2	0	2	1323.7	1038.5		119047	47	57
Control	AgambiecontB01	|protein_coding|3R:20628255:20628875:-1|gene:AGAP008909	AGAP008909-PA	22611.3	1	4	5	55	0.000961	0.393	VEWNADSGALYTLCMTDPDAPSRK	K	E	0.914					0	0	0	0	2	2640.21			652638	74	97
Control	AgambiecontB01	|protein_coding|3R:20628255:20628875:-1|gene:AGAP008909	AGAP008909-PA	22611.3	1	4	5	55	0.000961	0.393	VTYPSGAVVSEGNVLTPTQVK	K	D	0.997	45	25	13	44.1	0	10	27	0	2	2146.14	1851.31		2602940	49	69
Control	AgambiecontB01	|protein_coding|3R:20628255:20628875:-1|gene:AGAP008909	AGAP008909-PA	22611.3	1	4	5	55	0.000961	0.393	VVPVAPAEVAKVTYPSGAVVSEGNVLTPTQVK	D	D	0.997					0	0	8	0	1	3206.77			535311	38	69
Control	AgambiecontB01	|protein_coding|3R:20628255:20628875:-1|gene:AGAP008909	AGAP008909-PA	22611.3	1	4	5	55	0.000961	0.393	YQLGNPVAGNFYQAEWDDYVPLLYK	K	Q	0.997	53.8	25	0	53.8	0	0	2	0	2	2963.43	3834.1		80755.5	178	202
Control	AgambiecontB01	Sodium-independent sulfate anion transporter|protein_coding|3L:39928958:39936158:-1|gene:AGAP012302	AGAP012302-PA	71182.9	1	2	3	21	0.000367	0.0335	DLLGIAAK	K	G	0.996	46.1	26.4	25.7	36.8	0	3	0	0	2	800.488	1532.78		101591	226	233
Control	AgambiecontB01	Sodium-independent sulfate anion transporter|protein_coding|3L:39928958:39936158:-1|gene:AGAP012302	AGAP012302-PA	71182.9	1	2	3	21	0.000367	0.0335	VGPPDACDQSVAQK	K	I	0.997	46.1	25.9	0	46.1	0	18	0	0	2	1471.68	592.975		1207130	277	290
Control	AgambiecontB01	CYP6AA1: cytochrome P450|protein_coding|2R:28480944:28482564:-1|gene:AGAP002862	AGAP002862-PA	57253.8	1	2	2	13	0.000227	0.0891	EMTYLDQVINETLR	K	M	0.997	61.2	25.2	13.2	61.2	0	2	1	0	2	1724.85	3286.94		131200	358	371
Control	AgambiecontB01	CYP6AA1: cytochrome P450|protein_coding|2R:28480944:28482564:-1|gene:AGAP002862	AGAP002862-PA	57253.8	1	2	2	13	0.000227	0.0891	GTVEDETTEGLQK	K	L	0.997	79.6	26.7	22	75.1	0	9	0	0	2	1406.66	701.175		399546	282	294
Control	AgambiecontB01	CYP6AA1: cytochrome P450|protein_coding|2R:28480944:28482564:-1|gene:AGAP002862	AGAP002862-PA	57253.8	1	2	2	13	0.000227	0.0891	GVGSEIHFNDVLNEAYAK	K	G	0.997	46.9	25	0	46.9	0	0	1	0	2	1962.96	2123.37		71047.8	48	65
Control	AgambiecontB01	Serine/threonine-protein phosphatase 2A 65 kDa regulatory subunit A beta isoform isoform c|protein_coding|3R:25646166:25650894:-1|gene:AGAP009105	AGAP009105-PA	66062.6	1	4	5	32	0.000559	0.105	LNTDTDVDVK	K	Y	0.997	49.7	27.5	22	44	0	9	0	0	2	1119.55	675.513		498467	572	581
Control	AgambiecontB01	Serine/threonine-protein phosphatase 2A 65 kDa regulatory subunit A beta isoform isoform c|protein_coding|3R:25646166:25650894:-1|gene:AGAP009105	AGAP009105-PA	66062.6	1	4	5	32	0.000559	0.105	LSPFLDQAAIDEHVKPILEK	K	L	0.997	37.2	25	0	37.2	0	0	2	2	2	2263.23	2533.34		312957	552	571
Control	AgambiecontB01	Serine/threonine-protein phosphatase 2A 65 kDa regulatory subunit A beta isoform isoform c|protein_coding|3R:25646166:25650894:-1|gene:AGAP009105	AGAP009105-PA	66062.6	1	4	5	32	0.000559	0.105	TVAGQHSAQDLEVHLVPTLQR	R	L	0.938	17.5	25	0	17.5	0	0	0	1	2	2299.22	1931.54		65632.9	119	139
Control	AgambiecontB01	Serine/threonine-protein phosphatase 2A 65 kDa regulatory subunit A beta isoform isoform c|protein_coding|3R:25646166:25650894:-1|gene:AGAP009105	AGAP009105-PA	66062.6	1	4	5	32	0.000559	0.105	VLSTDPVANVR	K	F	0.997	42.4	26.2	14.7	41.1	0	18	0	0	2	1170.65	1056.95		968918	532	542
Control	AgambiecontB01	peptidyl-prolyl isomerase F (cyclophilin D)|protein_coding|X:8017977:8020420:-1|gene:AGAP000462	AGAP000462-PA,AGAP000462-PB	18004.5	1	7	11	89	0.00156	0.524	CFFDMTVDNQPLGR	R	I	0.997	54.3	25	0	54.3	0	0	1	0	2	1699.76	2367.06		58769.8	6	19
Control	AgambiecontB01	peptidyl-prolyl isomerase F (cyclophilin D)|protein_coding|X:8017977:8020420:-1|gene:AGAP000462	AGAP000462-PA,AGAP000462-PB	18004.5	1	7	11	89	0.00156	0.524	HVVFGSVVEGMDVVR	R	K	0.997	40.3	25.6	14.2	35.9	0	0	61	0	2	1629.84	3108		1652110	126	140
Control	AgambiecontB01	peptidyl-prolyl isomerase F (cyclophilin D)|protein_coding|X:8017977:8020420:-1|gene:AGAP000462	AGAP000462-PA,AGAP000462-PB	18004.5	1	7	11	89	0.00156	0.524	IESFGSHSGKPSK	K	Q	0.997	37.6	25	0	29.4	0	0	4	1	2	1360.69	484.192		221809	142	154
Control	AgambiecontB01	peptidyl-prolyl isomerase F (cyclophilin D)|protein_coding|X:8017977:8020420:-1|gene:AGAP000462	AGAP000462-PA,AGAP000462-PB	18004.5	1	7	11	89	0.00156	0.524	IVIELRPDVVPK	R	T	0.997	49.4	25	13.8	34.8	0	2	2	0	2	1377.85	1751.99		316393	20	31
Control	AgambiecontB01	peptidyl-prolyl isomerase F (cyclophilin D)|protein_coding|X:8017977:8020420:-1|gene:AGAP000462	AGAP000462-PA,AGAP000462-PB	18004.5	1	7	11	89	0.00156	0.524	QITVANCGQL	K	-	0.995	27.1	26.2	0	27.1	0	10	0	0	2	1103.55	1333.73		601849	155	164
Control	AgambiecontB01	peptidyl-prolyl isomerase F (cyclophilin D)|protein_coding|X:8017977:8020420:-1|gene:AGAP000462	AGAP000462-PA,AGAP000462-PB	18004.5	1	7	11	89	0.00156	0.524	SIYGNKFEDENFILK	K	H	0.997	50.1	25	13.1	48.9	0	2	2	0	2	1816.91	2165.83		206584	77	91
Control	AgambiecontB01	peptidyl-prolyl isomerase F (cyclophilin D)|protein_coding|X:8017977:8020420:-1|gene:AGAP000462	AGAP000462-PA,AGAP000462-PB	18004.5	1	7	11	89	0.00156	0.524	TSWLNDR	K	H	0.96	24.8	25.6	15.2	16.1	0	4	0	0	2	891.432	855.781		199070	119	125
Control	AgambiecontB01	26S proteasome regulatory subunit T5|protein_coding|X:11207888:11209171:-1|gene:AGAP000616	AGAP000616-PA	47727	1	2	2	4	6.99e-05	0.0656	KIEFPHPNEEAR	R	A	0.996	27	26	0	27	0	0	2	0	2	1466.74	990.627		90893.4	339	350
Control	AgambiecontB01	26S proteasome regulatory subunit T5|protein_coding|X:11207888:11209171:-1|gene:AGAP000616	AGAP000616-PA	47727	1	2	2	4	6.99e-05	0.0656	QIQELIEAVVLPMTHK	K	D	0.997	37	25	0	31.4	0	0	2	0	2	1849.03	3302.58		88266.2	182	197
Control	AgambiecontB01	RpS28: 40S ribosomal protein S28|protein_coding|2R:37462533:37462730:-1|gene:AGAP003412	AGAP003412-PA	7482.6	1	2	2	5	8.74e-05	0.323	EGDILTLLESER	R	E	0.997	37.3	26.6	13.2	28.9	0	3	0	0	2	1374.71	2904.46		171648	48	59
Control	AgambiecontB01	RpS28: 40S ribosomal protein S28|protein_coding|2R:37462533:37462730:-1|gene:AGAP003412	AGAP003412-PA	7482.6	1	2	2	5	8.74e-05	0.323	VEFLNEQNR	K	Q	0.997	46.4	25	13.1	42.3	0	2	0	0	2	1148.57	920.826		138078	28	36
Control	AgambiecontB01	histone-lysine N-methyltransferase SETD1|protein_coding|2R:18085098:18091285:1|gene:AGAP002246	AGAP002246-PA	217678	1	2	2	16	0.00028	0.0265	ESSSGGGGGSGGAAAGPSTASGSGESSSAGKGRDAEQSSPSHMTPSSSSSSSR	K	A	0.981					0	0	0	0	2	4702			450957	988	1040
Control	AgambiecontB01	histone-lysine N-methyltransferase SETD1|protein_coding|2R:18085098:18091285:1|gene:AGAP002246	AGAP002246-PA	217678	1	2	2	16	0.00028	0.0265	TADIITEMDIRFLYSSGIGIAEYK	K	T	0.984					0	0	0	8	2	2706.37			487366	0	0
Control	AgambiecontB01	|protein_coding|3L:38114048:38117170:-1|gene:AGAP028631	AGAP028631-PA	106345	0.998	2	2	16	0.00028	0.0536	ASSGYNATNSSNNNNTVAQSSGPASSSTSSSTGNK	K	H	0.916					0	0	0	8	2	3336.44			372118	442	476
Control	AgambiecontB01	|protein_coding|3L:38114048:38117170:-1|gene:AGAP028631	AGAP028631-PA	106345	0.998	2	2	16	0.00028	0.0536	TSRSSVISIGNRIGDQHR	R	D	0.965					0	0	0	8	2	1983.05			357512	57	74
Control	AgambiecontB01	Trypsin type 4|protein_coding|2L:5634319:5649497:-1|gene:AGAP004900	AGAP004900-PA	29045.2	0.988	1	2	4	6.99e-05	0.0755	IHSNHIYPTQICAAEPGGGK	R	G	0.997	41.2	25	0	41.2	0	0	2	2	2	2150.05	1085.56		205797	190	209
Control	AgambiecontB01	|protein_coding|2L:38698934:38704424:-1|gene:AGAP006811	AGAP006811-PA	186085	0.994	2	2	16	0.00028	0.0335	AELDASRMRLVAAGGAAPDSSVAAHR	K	Q	0.951					0	0	0	8	2	2579.31			425349	294	319
Control	AgambiecontB01	|protein_coding|2L:38698934:38704424:-1|gene:AGAP006811	AGAP006811-PA	186085	0.994	2	2	16	0.00028	0.0335	LGEEHTAERSSNFINSRSTSTSSDSNMAVGK	R	A	0.88					0	0	0	8	2	3299.52			2143340	708	738
Control	AgambiecontB01	dehydrogenase/reductase SDR family member 11 precursor|protein_coding|2L:18215558:18216360:-1|gene:AGAP005645	AGAP005645-PA	26480.4	1	6	7	90	0.00157	0.29	CDVSIETDIER	K	T	0.997	36.5	25	15.5	30.9	0	9	0	0	2	1336.61	1264.61		603546	63	73
Control	AgambiecontB01	dehydrogenase/reductase SDR family member 11 precursor|protein_coding|2L:18215558:18216360:-1|gene:AGAP005645	AGAP005645-PA	26480.4	1	6	7	90	0.00157	0.29	IADTYGGVDVLVNNAGIVR	R	Q	0.997	38.1	25.7	0	37.9	0	0	10	0	2	1946.03	2454.49		488961	78	96
Control	AgambiecontB01	dehydrogenase/reductase SDR family member 11 precursor|protein_coding|2L:18215558:18216360:-1|gene:AGAP005645	AGAP005645-PA	26480.4	1	6	7	90	0.00157	0.29	IADTYGGVDVLVNNAGIVRQNNLLDLGT	R	A	0.997					0	0	8	0	1	2914.53			415054	78	105
Control	AgambiecontB01	dehydrogenase/reductase SDR family member 11 precursor|protein_coding|2L:18215558:18216360:-1|gene:AGAP005645	AGAP005645-PA	26480.4	1	6	7	90	0.00157	0.29	VAVVTGASSGIGAEIAK	K	D	0.997	48.4	26.5	13.1	41.8	0	36	0	0	2	1529.85	1497.33		2002980	8	24
Control	AgambiecontB01	dehydrogenase/reductase SDR family member 11 precursor|protein_coding|2L:18215558:18216360:-1|gene:AGAP005645	AGAP005645-PA	26480.4	1	6	7	90	0.00157	0.29	VTSVSPGAVK	K	T	0.997	39.8	25.9	17.3	31.8	0	19	0	0	2	944.541	560.975		1387220	187	196
Control	AgambiecontB01	dehydrogenase/reductase SDR family member 11 precursor|protein_coding|2L:18215558:18216360:-1|gene:AGAP005645	AGAP005645-PA	26480.4	1	6	7	90	0.00157	0.29	YGGVDVLVNNAGIVRQNNLLDLGTAADLR	T	A	0.99					0	0	0	8	1	3040.62			488211	82	110
Control	AgambiecontB01	CAT1: catalase|protein_coding|2L:5772129:5780988:1|gene:AGAP004904	AGAP004904-PA	56853.9	1	16	21	162	0.00283	0.417	ANELTATDPDYSIR	R	D	0.997	35.6	25.3	13.3	34.2	0	18	18	0	2	1565.74	1314.22		2033630	246	259
Control	AgambiecontB01	CAT1: catalase|protein_coding|2L:5772129:5780988:1|gene:AGAP004904	AGAP004904-PA	56853.9	1	16	21	162	0.00283	0.417	DASPFLQER	K	A	0.997	41.6	26.7	15.5	34.8	0	18	0	0	2	1062.52	1098.43		965641	468	476
Control	AgambiecontB01	CAT1: catalase|protein_coding|2L:5772129:5780988:1|gene:AGAP004904	AGAP004904-PA	56853.9	1	16	21	162	0.00283	0.417	DLYNAIAK	R	K	0.996	29.6	27.1	20.5	22	0	19	0	0	2	907.488	1228.36		765239	260	267
Control	AgambiecontB01	CAT1: catalase|protein_coding|2L:5772129:5780988:1|gene:AGAP004904	AGAP004904-PA	56853.9	1	16	21	162	0.00283	0.417	FSTVGGESGSADTVR	R	D	0.997	65	25.3	15.1	57.5	0	18	0	0	2	1469.69	727.624		918498	109	123
Control	AgambiecontB01	CAT1: catalase|protein_coding|2L:5772129:5780988:1|gene:AGAP004904	AGAP004904-PA	56853.9	1	16	21	162	0.00283	0.417	FSTVGGESGSADTVRDPR	R	G	0.881	14.7	25	13.4	12.8	0	0	1	0	2	1837.87	674.741		84202.5	109	126
Control	AgambiecontB01	CAT1: catalase|protein_coding|2L:5772129:5780988:1|gene:AGAP004904	AGAP004904-PA	56853.9	1	16	21	162	0.00283	0.417	GAGAFGYFEVTHDITQYCAAK	K	L	0.997	43.2	25	0	43.2	0	0	2	0	2	2306.05	2587.69		113974	74	94
Control	AgambiecontB01	CAT1: catalase|protein_coding|2L:5772129:5780988:1|gene:AGAP004904	AGAP004904-PA	56853.9	1	16	21	162	0.00283	0.417	GPVLLQDVHLIDELAHFDR	R	E	0.945	19.4	25	0	19.4	0	0	0	1	2	2187.16	4347.3		14268.3	44	62
Control	AgambiecontB01	CAT1: catalase|protein_coding|2L:5772129:5780988:1|gene:AGAP004904	AGAP004904-PA	56853.9	1	16	21	162	0.00283	0.417	KDFPSWTLK	K	V	0.997	41.3	27.1	22.2	34.1	0	2	2	0	2	1121.6	1667.51		117892	268	276
Control	AgambiecontB01	CAT1: catalase|protein_coding|2L:5772129:5780988:1|gene:AGAP004904	AGAP004904-PA	56853.9	1	16	21	162	0.00283	0.417	KVGKKTPLAVRFSTVGGESGSADTVR	E	D	0.997					0	0	0	16	1	2647.45			735560	98	123
Control	AgambiecontB01	CAT1: catalase|protein_coding|2L:5772129:5780988:1|gene:AGAP004904	AGAP004904-PA	56853.9	1	16	21	162	0.00283	0.417	LINNIVGHLK	R	D	0.997	29.9	26.2	0	29.9	0	0	1	0	2	1120.68	1224.87		35988.8	458	467
Control	AgambiecontB01	CAT1: catalase|protein_coding|2L:5772129:5780988:1|gene:AGAP004904	AGAP004904-PA	56853.9	1	16	21	162	0.00283	0.417	LVNADGKPVYCK	K	F	0.997	55.4	26.2	13.2	52.3	0	2	2	0	2	1363.7	548.516		254115	218	229
Control	AgambiecontB01	CAT1: catalase|protein_coding|2L:5772129:5780988:1|gene:AGAP004904	AGAP004904-PA	56853.9	1	16	21	162	0.00283	0.417	NPAENQLNAYR	R	D	0.997	58.9	25	13.1	53.7	0	1	0	0	2	1289.62	740.805		54389.3	4	14
Control	AgambiecontB01	CAT1: catalase|protein_coding|2L:5772129:5780988:1|gene:AGAP004904	AGAP004904-PA	56853.9	1	16	21	162	0.00283	0.417	NPSNYFAEVEQAAFAPSHLVPGIEPSPDK	R	M	0.997	40.2	25	0	40.2	0	0	6	4	2	3111.51	3586.41		869706	317	345
Control	AgambiecontB01	CAT1: catalase|protein_coding|2L:5772129:5780988:1|gene:AGAP004904	AGAP004904-PA	56853.9	1	16	21	162	0.00283	0.417	VQVMTFEQAEK	K	V	0.997	36.1	26	16.3	34	0	18	0	0	2	1309.65	1279.63		1164700	277	287
Control	AgambiecontB01	CAT1: catalase|protein_coding|2L:5772129:5780988:1|gene:AGAP004904	AGAP004904-PA	56853.9	1	16	21	162	0.00283	0.417	VTATMSHGAPVGTK	K	T	0.997	44.5	25.1	23.7	37.9	0	0	4	0	2	1356.69	517.578		251414	21	34
Control	AgambiecontB01	CAT1: catalase|protein_coding|2L:5772129:5780988:1|gene:AGAP004904	AGAP004904-PA	56853.9	1	16	21	162	0.00283	0.417	VWPQNEFPLIPVGR	K	M	0.997	41.1	25	0	41.1	0	7	2	0	2	1651.9	2984.13		675787	298	311
Control	AgambiecontB01	cytosolic nonspecific dipeptidase|protein_coding|2L:48341659:48344346:-1|gene:AGAP007619	AGAP007619-PA	53776.7	1	14	22	191	0.00334	0.372	ADLPAVLTK	K	L	0.997	38.8	25.2	19.1	30.9	0	10	0	0	2	927.551	1377.42		501740	4	12
Control	AgambiecontB01	cytosolic nonspecific dipeptidase|protein_coding|2L:48341659:48344346:-1|gene:AGAP007619	AGAP007619-PA	53776.7	1	14	22	191	0.00334	0.372	EGGSIPVTLTLQQTTGK	R	N	0.997	37.7	25.6	13.2	37.5	0	12	11	0	2	1729.93	1859.52		1467830	421	437
Control	AgambiecontB01	cytosolic nonspecific dipeptidase|protein_coding|2L:48341659:48344346:-1|gene:AGAP007619	AGAP007619-PA	53776.7	1	14	22	191	0.00334	0.372	EWVAERLRKLGATVELADVGK	V	Q	0.997					0	0	0	32	1	2340.3			2062050	52	72
Control	AgambiecontB01	cytosolic nonspecific dipeptidase|protein_coding|2L:48341659:48344346:-1|gene:AGAP007619	AGAP007619-PA	53776.7	1	14	22	191	0.00334	0.372	FVFEGMEESGSEGLDDLLYAR	K	Q	0.997	34.9	25	0	34.9	0	2	3	0	2	2364.07	3401.65		200477	166	186
Control	AgambiecontB01	cytosolic nonspecific dipeptidase|protein_coding|2L:48341659:48344346:-1|gene:AGAP007619	AGAP007619-PA	53776.7	1	14	22	191	0.00334	0.372	IVPNQTPELTER	R	Y	0.997	41.6	25.3	13.2	34.2	0	36	0	0	2	1396.74	953.992		3016580	351	362
Control	AgambiecontB01	cytosolic nonspecific dipeptidase|protein_coding|2L:48341659:48344346:-1|gene:AGAP007619	AGAP007619-PA	53776.7	1	14	22	191	0.00334	0.372	IYQEVAPLLPNEQAIYDAIHFDVGSYR	K	A	0.995	27.3	25	0	27.3	0	0	1	2	2	3121.56	3703.9		79336.7	268	294
Control	AgambiecontB01	cytosolic nonspecific dipeptidase|protein_coding|2L:48341659:48344346:-1|gene:AGAP007619	AGAP007619-PA	53776.7	1	14	22	191	0.00334	0.372	KLGATVELADVGK	R	Q	0.997	47	26.7	14.8	41.2	0	2	0	0	2	1300.75	1098.4		109790	60	72
Control	AgambiecontB01	cytosolic nonspecific dipeptidase|protein_coding|2L:48341659:48344346:-1|gene:AGAP007619	AGAP007619-PA	53776.7	1	14	22	191	0.00334	0.372	LFSHIDANK	K	S	0.997	40	25	17.9	27.3	0	2	1	0	2	1044.55	603.36		155357	13	21
Control	AgambiecontB01	cytosolic nonspecific dipeptidase|protein_coding|2L:48341659:48344346:-1|gene:AGAP007619	AGAP007619-PA	53776.7	1	14	22	191	0.00334	0.372	LGATVELADVGK	K	Q	0.997	75.3	27.1	13.6	69.4	0	5	0	0	2	1172.65	1447.2		302497	61	72
Control	AgambiecontB01	cytosolic nonspecific dipeptidase|protein_coding|2L:48341659:48344346:-1|gene:AGAP007619	AGAP007619-PA	53776.7	1	14	22	191	0.00334	0.372	MAHGGKPWTEDPNHPHYQAAR	R	T	0.997	32.1	25	0	32.1	0	0	0	0	2	2400.11	1563.04		245733	385	405
Control	AgambiecontB01	cytosolic nonspecific dipeptidase|protein_coding|2L:48341659:48344346:-1|gene:AGAP007619	AGAP007619-PA	53776.7	1	14	22	191	0.00334	0.372	MVEWVAER	R	L	0.996	32.6	25.5	13.2	28.7	0	2	0	0	2	1019.5	1209.92		116164	50	57
Control	AgambiecontB01	cytosolic nonspecific dipeptidase|protein_coding|2L:48341659:48344346:-1|gene:AGAP007619	AGAP007619-PA	53776.7	1	14	22	191	0.00334	0.372	SVSAWPESRPEIFR	K	M	0.997	31.8	25.7	0	31.8	0	0	4	0	2	1660.84	1896.71		307378	36	49
Control	AgambiecontB01	cytosolic nonspecific dipeptidase|protein_coding|2L:48341659:48344346:-1|gene:AGAP007619	AGAP007619-PA	53776.7	1	14	22	191	0.00334	0.372	TATKHVYNVDPDMTREGGSIPVTLTLQQTTGK	R	N	0.997					0	0	0	24	2	3458.76			1682400	406	437
Control	AgambiecontB01	cytosolic nonspecific dipeptidase|protein_coding|2L:48341659:48344346:-1|gene:AGAP007619	AGAP007619-PA	53776.7	1	14	22	191	0.00334	0.372	VILGVLGTDPAK	K	K	0.997	42.1	25.1	19	42.1	0	20	0	0	2	1182.71	1867.05		1383030	86	97
Control	AgambiecontB01	|protein_coding|3L:4903258:4907740:-1|gene:AGAP028205	AGAP028205-PA	161690	0.997	2	2	16	0.00028	0	AVHQGMSLEDVTQETCLGCIYR	R	I	0.889					0	0	0	8	2	2453.13			345334	0	0
Control	AgambiecontB01	|protein_coding|3L:4903258:4907740:-1|gene:AGAP028205	AGAP028205-PA	161690	0.997	2	2	16	0.00028	0	QNQMFLKCTTQNDEQEETTLVPMLMLEKHTELDSK	K	Q	0.976					0	0	0	0	2	4152.96			498418	0	0
Control	AgambiecontB01	hydroxybutyrate dehydrogenase|protein_coding|2R:22322371:22323216:-1|gene:AGAP002521	AGAP002521-PA,AGAP002521-PB	27148.5	1	2	2	12	0.00021	0.0938	VLDEIVAK	R	Y	0.997	24.8	26.9	16.7	15.2	0	10	0	0	2	886.524	965.416		451362	73	80
Control	AgambiecontB01	hydroxybutyrate dehydrogenase|protein_coding|2R:22322371:22323216:-1|gene:AGAP002521	AGAP002521-PA,AGAP002521-PB	27148.5	1	2	2	12	0.00021	0.0938	VNAVNPGVIITDIHKR	R	G	0.997	28.3	25	13	28.3	0	0	0	2	2	1746	1844.16		93131.1	179	194
Control	AgambiecontB01	protein kinase C and casein kinase substrate in neurons 2 protein|protein_coding|3R:4839621:4845414:1|gene:AGAP008046	AGAP008046-PA	57913.4	1	4	4	27	0.000472	0.0824	ALSISNSTSNNRTTTPTPNNDSPK	T	S	0.997					0	0	0	8	1	2517.22			381413	360	383
Control	AgambiecontB01	protein kinase C and casein kinase substrate in neurons 2 protein|protein_coding|3R:4839621:4845414:1|gene:AGAP008046	AGAP008046-PA	57913.4	1	4	4	27	0.000472	0.0824	EAETLMGKWAAETTGYEPGK	R	E	0.968					0	0	8	0	2	2169.02			368347	0	0
Control	AgambiecontB01	protein kinase C and casein kinase substrate in neurons 2 protein|protein_coding|3R:4839621:4845414:1|gene:AGAP008046	AGAP008046-PA	57913.4	1	4	4	27	0.000472	0.0824	QGDLFEKLEDEDEQGWCK	K	G	0.983	21.6	25	0	21.6	0	0	1	0	2	2225.97	2422.9		66933	473	490
Control	AgambiecontB01	protein kinase C and casein kinase substrate in neurons 2 protein|protein_coding|3R:4839621:4845414:1|gene:AGAP008046	AGAP008046-PA	57913.4	1	4	4	27	0.000472	0.0824	TTTPTPNNDSPK	R	S	0.997	36.6	26.9	28.1	27.9	0	10	0	0	2	1272.61	466.004		298452	372	383
Control	AgambiecontB01	PAB-dependent poly(A)-specific ribonuclease subunit 2|protein_coding|3L:7418956:7423495:-1|gene:AGAP010626	AGAP010626-PA	137718	0.999	2	2	24	0.000419	0	APAHEIMCVMDVMRESR	R	F	0.985					0	0	16	0	2	1974.9			648007	0	0
Control	AgambiecontB01	PAB-dependent poly(A)-specific ribonuclease subunit 2|protein_coding|3L:7418956:7423495:-1|gene:AGAP010626	AGAP010626-PA	137718	0.999	2	2	24	0.000419	0	AVSMHSPKVTSMK	R	G	0.898					0	0	8	0	2	1402.72			228052	0	0
Control	AgambiecontB01	RpS24: 40S ribosomal protein S24|protein_coding|2L:10342290:10342682:-1|gene:AGAP005131	AGAP005131-PA	15090.4	1	3	4	16	0.00028	0.246	KQMVCDVLHPGLASVSK	R	K	0.997	39.5	25	0	39.5	0	0	4	3	2	1868.97	1496.01		370848	20	36
Control	AgambiecontB01	RpS24: 40S ribosomal protein S24|protein_coding|2L:10342290:10342682:-1|gene:AGAP005131	AGAP005131-PA	15090.4	1	3	4	16	0.00028	0.246	QMVCDVLHPGLASVSK	K	K	0.997	42.6	25.3	0	39.9	0	0	2	0	2	1740.88	1550.16		165342	21	36
Control	AgambiecontB01	RpS24: 40S ribosomal protein S24|protein_coding|2L:10342290:10342682:-1|gene:AGAP005131	AGAP005131-PA	15090.4	1	3	4	16	0.00028	0.246	STGFALIYDTLDHAK	K	K	0.997	41.4	25	0	41.4	0	0	7	0	2	1651.83	2764.11		299270	68	82
Control	AgambiecontB01	|protein_coding|X:12064338:12071459:1|gene:AGAP000676	AGAP000676-PA	153649	0.999	2	2	24	0.000419	0.00733	ATRTIRYMIR	K	Q	0.887					0	0	8	0	2	1280.73			632203	1071	1080
Control	AgambiecontB01	|protein_coding|X:12064338:12071459:1|gene:AGAP000676	AGAP000676-PA	153649	0.999	2	2	24	0.000419	0.00733	MWILGRNERFDDPSAPAYDR	R	W	0.99					0	0	0	16	2	2409.14			1681380	0	0
Control	AgambiecontB01	malate dehydrogenase|protein_coding|3R:34977878:34981324:-1|gene:AGAP009510	AGAP009510-PA	33693.7	1	3	3	8	0.00014	0.134	NVIIWGNHSATQVPDAR	K	N	0.997	35.4	25.3	0	35.4	0	0	3	0	2	1877.96	1410.41		214201	181	197
Control	AgambiecontB01	malate dehydrogenase|protein_coding|3R:34977878:34981324:-1|gene:AGAP009510	AGAP009510-PA	33693.7	1	3	3	8	0.00014	0.134	TVPEAVADDEFLK	K	Q	0.997	42	25.6	0	42	0	3	0	0	2	1433.72	1825.98		169507	209	221
Control	AgambiecontB01	malate dehydrogenase|protein_coding|3R:34977878:34981324:-1|gene:AGAP009510	AGAP009510-PA	33693.7	1	3	3	8	0.00014	0.134	VVPTADPAVAFK	R	D	0.996	27.2	26.5	0	27.2	0	2	0	0	2	1214.68	1421.34		170257	69	80
Control	AgambiecontB01	RpL30: 60S ribosomal protein L30|protein_coding|2R:43729787:43730558:-1|gene:AGAP003816	AGAP003816-PA	12698.3	1	5	8	29	0.000507	0.517	GKYFRVCTLSITDAGDSDIIR	C	S	0.997					0	0	0	8	1	2330.18			354198	86	106
Control	AgambiecontB01	RpL30: 60S ribosomal protein L30|protein_coding|2R:43729787:43730558:-1|gene:AGAP003816	AGAP003816-PA	12698.3	1	5	8	29	0.000507	0.517	KSEIEYYAMLAK	R	T	0.997	36.2	26.1	13	34.8	0	2	2	0	2	1445.73	1873.51		150513	57	68
Control	AgambiecontB01	RpL30: 60S ribosomal protein L30|protein_coding|2R:43729787:43730558:-1|gene:AGAP003816	AGAP003816-PA	12698.3	1	5	8	29	0.000507	0.517	SLPEAQAGGQ	R	-	0.997	32.4	25.7	17.5	21.5	0	10	0	0	2	957.464	596.084		446742	107	116
Control	AgambiecontB01	RpL30: 60S ribosomal protein L30|protein_coding|2R:43729787:43730558:-1|gene:AGAP003816	AGAP003816-PA	12698.3	1	5	8	29	0.000507	0.517	TGVHHYNGNNIELGTACGK	K	Y	0.997	37.2	25	0	37.2	0	0	1	2	2	2041.95	765.061		135717	69	87
Control	AgambiecontB01	RpL30: 60S ribosomal protein L30|protein_coding|2R:43729787:43730558:-1|gene:AGAP003816	AGAP003816-PA	12698.3	1	5	8	29	0.000507	0.517	VCTLSITDAGDSDIIR	R	S	0.997	60.2	25	13.3	53.2	0	2	2	0	2	1735.85	1947.03		208479	91	106
Control	AgambiecontB01	Hydroxysteroid (17-beta) dehydrogenase 4|protein_coding|3R:14637965:14642903:-1|gene:AGAP008667	AGAP008667-PA	77792.6	1	3	3	12	0.00021	0.0511	IGAFVADSQLDVAATMNPK	K	I	0.941					0	0	0	8	2	1947.98			541525	0	0
Control	AgambiecontB01	Hydroxysteroid (17-beta) dehydrogenase 4|protein_coding|3R:14637965:14642903:-1|gene:AGAP008667	AGAP008667-PA	77792.6	1	3	3	12	0.00021	0.0511	MTEGILPEILFNELKPK	R	L	0.997	37.9	25	0	37.9	0	0	3	0	2	1972.08	3556.99		198552	206	222
Control	AgambiecontB01	Hydroxysteroid (17-beta) dehydrogenase 4|protein_coding|3R:14637965:14642903:-1|gene:AGAP008667	AGAP008667-PA	77792.6	1	3	3	12	0.00021	0.0511	RSPDASVEVPTHQNQAAVYR	K	L	0.997	53.3	25	15.1	53.3	0	0	0	1	2	2225.11	893.939		60833.2	477	496
Control	AgambiecontB01	starch phosphorylase|protein_coding|3R:3218295:3221971:-1|gene:AGAP007939	AGAP007939-PA	96842.3	1	3	3	3	5.24e-05	0.0439	DYYFALAHTVK	R	D	0.89	14.7	26.5	13.3	14.7	0	0	1	0	2	1327.67	1934.55		26332.1	51	61
Control	AgambiecontB01	starch phosphorylase|protein_coding|3R:3218295:3221971:-1|gene:AGAP007939	AGAP007939-PA	96842.3	1	3	3	3	5.24e-05	0.0439	HLHYTLVK	R	D	0.956	19.8	26	17.4	14.6	0	0	1	0	2	1010.58	744.989		28255.7	35	42
Control	AgambiecontB01	starch phosphorylase|protein_coding|3R:3218295:3221971:-1|gene:AGAP007939	AGAP007939-PA	96842.3	1	3	3	3	5.24e-05	0.0439	LICAVGNVVNNDPIVGDK	K	L	0.997	72.4	25	0	72.4	0	1	0	0	2	1896.98	1926.16		48193.9	623	640
Control	AgambiecontB01	|protein_coding|3L:23602431:23670309:-1|gene:AGAP011396	AGAP011396-PA	956792	0.999	1	1	2	3.5e-05	0.00245	LLGVDLNDLEQQVDSLHPPAR	K	E	0.994	26.4	25	0	26.4	0	0	2	0	2	2329.22	3153.82		126347	6134	6154
Control	AgambiecontB01	|protein_coding|3R:44029444:44029779:1|gene:AGAP009830	AGAP009830-PA	10095.8	0.978	1	1	2	3.5e-05	0.169	YEMDCPAGLHWNIEK	K	D	0.995	27.3	25.2	0	27.3	0	0	2	0	2	1862.82	2043.23		113352	56	70
Control	AgambiecontB01	Mitochondrial electron transfer flavoprotein subunit alpha|protein_coding|2R:47973615:47974897:-1|gene:AGAP004031	AGAP004031-PA	34584	1	9	10	126	0.0022	0.328	AAVDAGYVPNDLQIGQTGK	R	I	0.997	54.7	25.1	0	54.7	0	18	18	0	2	1916.97	1767.31		2491250	252	270
Control	AgambiecontB01	Mitochondrial electron transfer flavoprotein subunit alpha|protein_coding|2R:47973615:47974897:-1|gene:AGAP004031	AGAP004031-PA	34584	1	9	10	126	0.0022	0.328	APEGDFASK	K	T	0.997	30.9	27.1	13.1	25.7	0	1	0	0	2	921.431	532.079		58809.1	189	197
Control	AgambiecontB01	Mitochondrial electron transfer flavoprotein subunit alpha|protein_coding|2R:47973615:47974897:-1|gene:AGAP004031	AGAP004031-PA	34584	1	9	10	126	0.0022	0.328	GTNFEPTGAAGSAAAIEK	R	A	0.997	59.7	25.4	13.2	59.7	0	18	0	0	2	1691.82	1178.09		1022540	171	188
Control	AgambiecontB01	Mitochondrial electron transfer flavoprotein subunit alpha|protein_coding|2R:47973615:47974897:-1|gene:AGAP004031	AGAP004031-PA	34584	1	9	10	126	0.0022	0.328	LDVSPVSDIIGVQSADTFVR	K	T	0.997					0	0	16	0	2	2118.11			1057400	128	147
Control	AgambiecontB01	Mitochondrial electron transfer flavoprotein subunit alpha|protein_coding|2R:47973615:47974897:-1|gene:AGAP004031	AGAP004031-PA	34584	1	9	10	126	0.0022	0.328	TIYAGNAIQTVK	R	S	0.997	20.4	26.2	14.1	17	0	9	0	0	2	1278.71	1100.81		690742	148	159
Control	AgambiecontB01	Mitochondrial electron transfer flavoprotein subunit alpha|protein_coding|2R:47973615:47974897:-1|gene:AGAP004031	AGAP004031-PA	34584	1	9	10	126	0.0022	0.328	TTEFVSQELTK	K	S	0.997	48.7	26.2	14.9	42.1	0	18	0	0	2	1282.65	1163.86		1177270	198	208
Control	AgambiecontB01	Mitochondrial electron transfer flavoprotein subunit alpha|protein_coding|2R:47973615:47974897:-1|gene:AGAP004031	AGAP004031-PA	34584	1	9	10	126	0.0022	0.328	VGPVSEAAAK	K	L	0.997	43.1	25.7	13.1	43.1	0	2	0	0	2	928.51	535.03		149818	61	70
Control	AgambiecontB01	Mitochondrial electron transfer flavoprotein subunit alpha|protein_coding|2R:47973615:47974897:-1|gene:AGAP004031	AGAP004031-PA	34584	1	9	10	126	0.0022	0.328	VLVAEGDAYK	K	G	0.997	38.4	27	13.7	19	0	18	0	0	2	1064.56	810.8		1023970	77	86
Control	AgambiecontB01	Mitochondrial electron transfer flavoprotein subunit alpha|protein_coding|2R:47973615:47974897:-1|gene:AGAP004031	AGAP004031-PA	34584	1	9	10	126	0.0022	0.328	VPNDLQIGQTGK	Y	I	0.997					0	8	0	0	1	1269.68			608774	259	270
Control	AgambiecontB01	dipeptidyl-peptidase 4|protein_coding|3R:6391001:6393645:-1|gene:AGAP008176	AGAP008176-PA	84269.7	1	2	2	3	5.24e-05	0.0643	ALLDHDIDFEQMSYPDEAHSLSGVQR	R	H	0.997	38.8	25	0	38.8	0	0	0	1	2	2973.37	2416		78523.1	706	731
Control	AgambiecontB01	dipeptidyl-peptidase 4|protein_coding|3R:6391001:6393645:-1|gene:AGAP008176	AGAP008176-PA	84269.7	1	2	2	3	5.24e-05	0.0643	EFTYHLYGSPDDTDKQYPEELR	K	I	0.997	34.6	25	0	34.6	0	0	0	2	2	2703.22	1926.82		116877	219	240
Control	AgambiecontB01	transketolase|protein_coding|3L:18115145:18118550:1|gene:AGAP011161	AGAP011161-PA	68025.5	1	10	11	127	0.00222	0.203	ADVVAHLQKQIRNPGPIALAPPSPQK	A	E	0.997					0	0	0	24	1	2745.55			1489360	270	295
Control	AgambiecontB01	transketolase|protein_coding|3L:18115145:18118550:1|gene:AGAP011161	AGAP011161-PA	68025.5	1	10	11	127	0.00222	0.203	AFFEAASTTDRPTAIIAK	K	T	0.997	33.5	25.4	0	33.5	0	0	1	0	2	1910	1684.21		90401.6	227	244
Control	AgambiecontB01	transketolase|protein_coding|3L:18115145:18118550:1|gene:AGAP011161	AGAP011161-PA	68025.5	1	10	11	127	0.00222	0.203	AIPGSTVFYPADAVSTER	R	A	0.997	39.8	25	0	39.8	0	2	0	0	2	1880.94	2034.68		159153	444	461
Control	AgambiecontB01	transketolase|protein_coding|3L:18115145:18118550:1|gene:AGAP011161	AGAP011161-PA	68025.5	1	10	11	127	0.00222	0.203	GVELATPPAYQK	K	G	0.997	39.5	27.2	17.4	28.9	0	10	8	0	2	1273.68	1079.23		847912	305	316
Control	AgambiecontB01	transketolase|protein_coding|3L:18115145:18118550:1|gene:AGAP011161	AGAP011161-PA	68025.5	1	10	11	127	0.00222	0.203	IDSINATQASK	R	S	0.997	50	27.2	15.6	43.3	0	18	0	0	2	1147.6	573.67		940963	24	34
Control	AgambiecontB01	transketolase|protein_coding|3L:18115145:18118550:1|gene:AGAP011161	AGAP011161-PA	68025.5	1	10	11	127	0.00222	0.203	KIDSDLEGHPTPR	R	L	0.997	35.2	26.2	0	20.2	0	0	4	0	2	1464.74	609.487		219108	102	114
Control	AgambiecontB01	transketolase|protein_coding|3L:18115145:18118550:1|gene:AGAP011161	AGAP011161-PA	68025.5	1	10	11	127	0.00222	0.203	NPGPIALAPPSPQK	R	E	0.997	40.1	26.2	0	40.1	0	13	0	0	2	1386.77	1318.14		729313	282	295
Control	AgambiecontB01	transketolase|protein_coding|3L:18115145:18118550:1|gene:AGAP011161	AGAP011161-PA	68025.5	1	10	11	127	0.00222	0.203	SVAAAVQEIIK	R	-	0.997	40	26.5	22.5	32.7	0	10	0	0	2	1128.66	2013.35		435853	616	626
Control	AgambiecontB01	transketolase|protein_coding|3L:18115145:18118550:1|gene:AGAP011161	AGAP011161-PA	68025.5	1	10	11	127	0.00222	0.203	VIALDGDTK	R	N	0.997	40.3	27.8	15.5	32.5	0	36	0	0	2	931.51	769.072		1458880	340	348
Control	AgambiecontB01	transketolase|protein_coding|3L:18115145:18118550:1|gene:AGAP011161	AGAP011161-PA	68025.5	1	10	11	127	0.00222	0.203	VVVVEDHYK	R	Q	0.954	18.3	26.3	15.5	16	0	0	1	0	2	1087.58	570.634		40999.5	561	569
Control	AgambiecontB01	|protein_coding|2R:4707219:4729876:1|gene:AGAP001419	AGAP001419-PA,AGAP001419-PD	59359.5	1	3	3	12	0.00021	0.0752	ATQQGQPAPAVTVQAK	R	G	0.997	55.2	25	0	55.2	0	9	0	0	2	1594.85	640.967		442441	110	125
Control	AgambiecontB01	|protein_coding|2R:4707219:4729876:1|gene:AGAP001419	AGAP001419-PA,AGAP001419-PD	59359.5	1	3	3	12	0.00021	0.0752	DMYEDELIPLFEK	K	C	0.997	53.4	25	0	53.4	0	2	0	0	2	1641.77	3176.7		87542.8	178	190
Control	AgambiecontB01	|protein_coding|2R:4707219:4729876:1|gene:AGAP001419	AGAP001419-PA,AGAP001419-PD	59359.5	1	3	3	12	0.00021	0.0752	GFCFLEYESHK	R	A	0.995	27.3	25.1	0	27.3	0	0	1	0	2	1416.63	1951.3		57306.5	293	303
Control	AgambiecontB01	peritrophin|protein_coding|2L:38572197:38572534:-1|gene:AGAP006796	AGAP006796-PA	8900.1	1	2	2	6	0.000105	0.407	CPPGLHWNDSR	K	K	0.996	27	25.2	0	27	0	0	2	0	2	1338.6	1077.86		59732.3	56	66
Control	AgambiecontB01	peritrophin|protein_coding|2L:38572197:38572534:-1|gene:AGAP006796	AGAP006796-PA	8900.1	1	2	2	6	0.000105	0.407	CPPHDDPELPPVLMPHPTDCDK	R	F	0.997	38.8	25	0	38.8	0	0	0	4	2	2567.14	1895.77		290294	21	42
Control	AgambiecontB01	neurofibromin 1|protein_coding|2R:33159856:33179678:1|gene:AGAP003140	AGAP003140-PA,AGAP003140-PB	340245	0.999	2	2	16	0.00028	0.00573	LSSVSGSFGDHDLSESSFAK	R	D	0.905					0	0	8	0	2	2056.95			358671	0	0
Control	AgambiecontB01	neurofibromin 1|protein_coding|2R:33159856:33179678:1|gene:AGAP003140	AGAP003140-PA,AGAP003140-PB	340245	0.999	2	2	16	0.00028	0.00573	QKSWDMLDQSAIQYAR	R	Q	0.939					0	0	8	0	2	1939.93			423970	2506	2521
Control	AgambiecontB01	histone acetyltransferase MYST4|protein_coding|2R:26343487:26353678:-1|gene:AGAP002735	AGAP002735-PA	344939	0.995	2	2	16	0.00028	0	DVLRWDICILPQYVKFGGGR	R	D	0.88					0	0	0	8	2	2335.24			333132	0	0
Control	AgambiecontB01	histone acetyltransferase MYST4|protein_coding|2R:26343487:26353678:-1|gene:AGAP002735	AGAP002735-PA	344939	0.995	2	2	16	0.00028	0	GLDSLPKEPTGPQGEER	R	S	0.962					0	0	0	8	2	1809.9			237589	0	0
Control	AgambiecontB01	aspartate aminotransferase, mitochondrial|protein_coding|3R:38661350:38667881:-1|gene:AGAP009685	AGAP009685-PA	47023.2	1	5	5	8	0.00014	0.16	DIYLPTPSWGNHGPIFR	K	H	0.996	28.1	25.1	0	28.1	0	0	3	0	2	1969.99	2810.42		189367	154	170
Control	AgambiecontB01	aspartate aminotransferase, mitochondrial|protein_coding|3R:38661350:38667881:-1|gene:AGAP009685	AGAP009685-PA	47023.2	1	5	5	8	0.00014	0.16	ISMAGVTSK	R	N	0.997	32.7	25.6	14.6	28.5	0	1	0	0	2	893.476	766.899		39643.1	408	416
Control	AgambiecontB01	aspartate aminotransferase, mitochondrial|protein_coding|3R:38661350:38667881:-1|gene:AGAP009685	AGAP009685-PA	47023.2	1	5	5	8	0.00014	0.16	LVAEILGDK	R	S	0.997	35	26.9	13.5	26.7	0	2	0	0	2	957.562	1433.26		93910.2	326	334
Control	AgambiecontB01	aspartate aminotransferase, mitochondrial|protein_coding|3R:38661350:38667881:-1|gene:AGAP009685	AGAP009685-PA	47023.2	1	5	5	8	0.00014	0.16	NVGYLAEAIHAVTK	K	-	0.997	41.9	26.1	13.1	41.9	0	0	1	0	2	1485.81	2233.63		42273.8	417	430
Control	AgambiecontB01	aspartate aminotransferase, mitochondrial|protein_coding|3R:38661350:38667881:-1|gene:AGAP009685	AGAP009685-PA	47023.2	1	5	5	8	0.00014	0.16	YYDPSTCGFDFAGALEDLSK	R	I	0.997	48.5	25	0	48.5	0	1	0	0	2	2255.98	3377.51		29519.9	181	200
Control	AgambiecontB01	dipeptidyl-peptidase III|protein_coding|2R:55591068:55593533:1|gene:AGAP004394	AGAP004394-PA	81447	1	2	2	17	0.000297	0.0194	AHASVIDSLWESTK	K	V	0.997	72.1	26.2	13.6	72.1	0	0	1	0	2	1543.78	2169.41		40002.6	136	149
Control	AgambiecontB01	dipeptidyl-peptidase III|protein_coding|2R:55591068:55593533:1|gene:AGAP004394	AGAP004394-PA	81447	1	2	2	17	0.000297	0.0194	FSEVYAEIMQLQNENASHKKAEELSDAVMQMLEK	R	Y	0.976					0	0	0	0	2	3940.88			933946	0	0
Control	AgambiecontB01	Acetyl-CoA hydrolase/transferase (Precursor)|protein_coding|2R:55598421:55602879:-1|gene:AGAP004396	AGAP004396-PA	51974	1	9	11	78	0.00136	0.27	DITVTHMHTEGPASYCKPECK	R	D	0.997	38.2	25	0	38.2	0	0	0	2	2	2461.09	960.724		257239	92	112
Control	AgambiecontB01	Acetyl-CoA hydrolase/transferase (Precursor)|protein_coding|2R:55598421:55602879:-1|gene:AGAP004396	AGAP004396-PA	51974	1	9	11	78	0.00136	0.27	GKPIIALPSVTNK	K	G	0.997	35.6	25	0	35.6	0	1	1	0	2	1337.82	1442.19		94451.5	393	405
Control	AgambiecontB01	Acetyl-CoA hydrolase/transferase (Precursor)|protein_coding|2R:55598421:55602879:-1|gene:AGAP004396	AGAP004396-PA	51974	1	9	11	78	0.00136	0.27	KLIQPDVAIVSVSPPDNHGYCTLGTSVDCVR	R	A	0.997	46.7	25	0	46.7	0	0	0	2	2	3397.69	2334.3		222593	152	182
Control	AgambiecontB01	Acetyl-CoA hydrolase/transferase (Precursor)|protein_coding|2R:55598421:55602879:-1|gene:AGAP004396	AGAP004396-PA	51974	1	9	11	78	0.00136	0.27	QRAYALIQIAHPDHR	R	E	0.991					0	0	16	0	2	1788.96			830434	446	460
Control	AgambiecontB01	Acetyl-CoA hydrolase/transferase (Precursor)|protein_coding|2R:55598421:55602879:-1|gene:AGAP004396	AGAP004396-PA	51974	1	9	11	78	0.00136	0.27	SGDIVFAQGAAATPVHLL	K	D	0.997					0	16	0	0	1	1766.94			668483	61	78
Control	AgambiecontB01	Acetyl-CoA hydrolase/transferase (Precursor)|protein_coding|2R:55598421:55602879:-1|gene:AGAP004396	AGAP004396-PA	51974	1	9	11	78	0.00136	0.27	SGDIVFAQGAAATPVHLLDAMTK	K	H	0.997	38.1	25	0	38.1	0	0	2	0	2	2313.19	3016.63		156743	61	83
Control	AgambiecontB01	Acetyl-CoA hydrolase/transferase (Precursor)|protein_coding|2R:55598421:55602879:-1|gene:AGAP004396	AGAP004396-PA	51974	1	9	11	78	0.00136	0.27	SLFMGGNVR	K	A	0.972	20.8	26.4	16.3	9.79	0	1	0	0	2	980.498	1182.23		40463.3	119	127
Control	AgambiecontB01	Acetyl-CoA hydrolase/transferase (Precursor)|protein_coding|2R:55598421:55602879:-1|gene:AGAP004396	AGAP004396-PA	51974	1	9	11	78	0.00136	0.27	VIIAQVNK	K	Q	0.996	36.2	25	21.6	24.5	0	18	0	0	2	884.556	713.177		871921	190	197
Control	AgambiecontB01	Acetyl-CoA hydrolase/transferase (Precursor)|protein_coding|2R:55598421:55602879:-1|gene:AGAP004396	AGAP004396-PA	51974	1	9	11	78	0.00136	0.27	YTTAEEAVK	K	V	0.997	33.2	26	13.7	33.2	0	18	0	0	2	1011.5	548.313		999670	49	57
Control	AgambiecontB01	nucleophosmin 3|protein_coding|2R:55594004:55595803:1|gene:AGAP004395	AGAP004395-PA	19459.9	1	2	2	20	0.00035	0.126	IPIAVLK	R	V	0.988	26.1	25	18	8.91	0	19	0	0	2	753.523	1396.67		666519	67	73
Control	AgambiecontB01	nucleophosmin 3|protein_coding|2R:55594004:55595803:1|gene:AGAP004395	AGAP004395-PA	19459.9	1	2	2	20	0.00035	0.126	TVTWDPDNKPEGYPR	K	T	0.997	33.7	25	14.4	33.7	0	1	0	0	2	1774.84	1057.9		43193	17	31
Control	AgambiecontB01	phosphoglucomutase|protein_coding|2L:22638694:22640458:-1|gene:AGAP005860	AGAP005860-PA	60766.2	1	5	5	48	0.000839	0.0766	EMFEVPTGWK	K	Y	0.969	20.8	25	0	19.5	0	1	0	0	2	1223.58	2186.75		95964.6	352	361
Control	AgambiecontB01	phosphoglucomutase|protein_coding|2L:22638694:22640458:-1|gene:AGAP005860	AGAP005860-PA	60766.2	1	5	5	48	0.000839	0.0766	IAPVAVDVGK	K	V	0.997	38.1	25	0	31.6	0	18	0	0	2	968.578	997.448		921145	158	167
Control	AgambiecontB01	phosphoglucomutase|protein_coding|2L:22638694:22640458:-1|gene:AGAP005860	AGAP005860-PA	60766.2	1	5	5	48	0.000839	0.0766	LSGTGSSGATVR	R	L	0.997	66.4	27.3	27.5	49.3	0	18	0	0	2	1092.56	487.242		648795	505	516
Control	AgambiecontB01	phosphoglucomutase|protein_coding|2L:22638694:22640458:-1|gene:AGAP005860	AGAP005860-PA	60766.2	1	5	5	48	0.000839	0.0766	SIEEICVEHWK	K	R	0.997	28.5	25	0	26.2	0	0	3	0	2	1429.68	1620.38		121086	409	419
Control	AgambiecontB01	phosphoglucomutase|protein_coding|2L:22638694:22640458:-1|gene:AGAP005860	AGAP005860-PA	60766.2	1	5	5	48	0.000839	0.0766	WGTPVEFMEKGLAEAVRDVASATPMSR	K	A	0.992					0	0	8	0	2	2935.44			510372	0	0
Control	AgambiecontB01	SCOT: succinyl-CoA transferase|protein_coding|2L:26620119:26624653:-1|gene:AGAP006096	AGAP006096-PA	56459.7	1	4	4	37	0.000647	0.0935	GMGGAMDLVAAPGTK	K	V	0.997	59.6	25.5	13.2	59.6	0	9	0	0	2	1375.67	1601.87		460013	425	439
Control	AgambiecontB01	SCOT: succinyl-CoA transferase|protein_coding|2L:26620119:26624653:-1|gene:AGAP006096	AGAP006096-PA	56459.7	1	4	4	37	0.000647	0.0935	IYASADEAIADIPDGAK	K	L	0.997	48.6	25	13.8	48.6	0	10	0	0	2	1719.84	1832.59		681435	43	59
Control	AgambiecontB01	SCOT: succinyl-CoA transferase|protein_coding|2L:26620119:26624653:-1|gene:AGAP006096	AGAP006096-PA	56459.7	1	4	4	37	0.000647	0.0935	TQKKRSKIYASADEAIADIPDGAK	S	L	0.997					0	0	8	0	1	2576.37			488799	36	59
Control	AgambiecontB01	SCOT: succinyl-CoA transferase|protein_coding|2L:26620119:26624653:-1|gene:AGAP006096	AGAP006096-PA	56459.7	1	4	4	37	0.000647	0.0935	VDPDLINAGK	R	E	0.997	33.8	25.2	15.7	27.7	0	10	0	0	2	1041.56	967.13		500393	362	371
Control	AgambiecontB01	V-type H+-transporting ATPase subunit I|protein_coding|2R:42291767:42300822:1|gene:AGAP003711	AGAP003711-PB,AGAP003711-PC,AGAP003711-PD	95370.5	1	2	4	13	0.000227	0.0334	ATLYPCPEAPTDR	R	R	0.997	29.3	25.3	13.4	22.4	0	9	0	0	2	1433.67	1111.83		479569	248	260
Control	AgambiecontB01	V-type H+-transporting ATPase subunit I|protein_coding|2R:42291767:42300822:1|gene:AGAP003711	AGAP003711-PB,AGAP003711-PC,AGAP003711-PD	95370.5	1	2	4	13	0.000227	0.0334	IEDLHTVLGQTQDHR	R	H	0.997	45.5	25.9	0	45.5	0	0	2	2	2	1761.89	1391.26		199762	271	285
Control	AgambiecontB01	acetyl-CoA C-acetyltransferase|protein_coding|3L:21118672:21119913:1|gene:AGAP011329	AGAP011329-PA	43528	1	3	5	19	0.000332	0.116	GKPDVVVSEDEEYRR	R	V	0.997	33.5	25.8	13	33.1	0	0	1	1	2	1777.87	763.57		79615.8	230	244
Control	AgambiecontB01	acetyl-CoA C-acetyltransferase|protein_coding|3L:21118672:21119913:1|gene:AGAP011329	AGAP011329-PA	43528	1	3	5	19	0.000332	0.116	IVGFADAETDPIDFPIAPALAVPK	R	L	0.997					0	8	0	0	2	2467.31			196236	298	321
Control	AgambiecontB01	acetyl-CoA C-acetyltransferase|protein_coding|3L:21118672:21119913:1|gene:AGAP011329	AGAP011329-PA	43528	1	3	5	19	0.000332	0.116	STICTTVNK	K	V	0.997	31.1	26.3	15.4	22.9	0	9	0	0	2	1023.51	537.151		354528	101	109
Control	AgambiecontB01	tubulin gamma|protein_coding|3R:1530687:1532224:-1|gene:AGAP007834	AGAP007834-PA	51482.6	0.998	2	2	16	0.00028	0.124	EADGSDSLEGFVLCHSIAGGTGSGMGSYIMER	R	L	0.975					0	0	0	0	2	3233.42			307983	125	156
Control	AgambiecontB01	tubulin gamma|protein_coding|3R:1530687:1532224:-1|gene:AGAP007834	AGAP007834-PA	51482.6	0.998	2	2	16	0.00028	0.124	VTGLMLANHTSICSLFERALGQYDK	R	L	0.908					0	0	0	8	2	2767.39			257522	373	397
Control	AgambiecontB01	GC-rich sequence DNA-binding factor|protein_coding|2R:14110644:14115479:-1|gene:AGAP002035	AGAP002035-PA	109520	1	2	2	9	0.000157	0.0101	AADMDPIEDDSSMGDFHSEATENKERDR	R	R	0.985					0	0	0	8	2	3168.31			307417	0	0
Control	AgambiecontB01	GC-rich sequence DNA-binding factor|protein_coding|2R:14110644:14115479:-1|gene:AGAP002035	AGAP002035-PA	109520	1	2	2	9	0.000157	0.0101	ILTSLHVAAT	K	-	0.944	17	25	26.7	14.5	0	1	0	0	2	1025.6	2193.09		43288.2	978	987
Control	AgambiecontB01	ATP-dependent RNA helicase DDX47/RRP3|protein_coding|3R:43709396:43711004:1|gene:AGAP009808	AGAP009808-PA	56420.6	1	2	2	16	0.00028	0	AAEEVDSMGDSESSSMK	R	G	0.969					0	0	8	0	2	1759.7			356672	0	0
Control	AgambiecontB01	ATP-dependent RNA helicase DDX47/RRP3|protein_coding|3R:43709396:43711004:1|gene:AGAP009808	AGAP009808-PA	56420.6	1	2	2	16	0.00028	0	GLLHEIRQYLEVDYQTVFTIAQGAR	K	G	0.988					0	0	0	8	2	2920.53			494304	0	0
Control	AgambiecontB01	Sideroflexin 1,2,3|protein_coding|2R:57327659:57329455:1|gene:AGAP004519	AGAP004519-PA	35931.7	1	3	3	7	0.000122	0.13	ASISVDSIEEELR	K	T	0.997	76	25.1	15.3	76	0	1	0	0	2	1447.73	2389.71		45996.9	291	303
Control	AgambiecontB01	Sideroflexin 1,2,3|protein_coding|2R:57327659:57329455:1|gene:AGAP004519	AGAP004519-PA	35931.7	1	3	3	7	0.000122	0.13	HFLIVTNPLNVFATEEQLDR	K	A	0.997	42.6	25	0	42.6	0	0	3	0	2	2356.23	3607.19		143756	26	45
Control	AgambiecontB01	Sideroflexin 1,2,3|protein_coding|2R:57327659:57329455:1|gene:AGAP004519	AGAP004519-PA	35931.7	1	3	3	7	0.000122	0.13	YDQSTYLNR	R	A	0.997	40.9	25	13.3	40.9	0	3	0	0	2	1159.54	684.823		169930	15	23
Control	AgambiecontB01	juvenile hormone epoxide hydrolase|protein_coding|3R:14838460:14839904:1|gene:AGAP008684	AGAP008684-PA	52050.3	0.998	1	1	1	1.75e-05	0.0262	GLSPSEVAIVMK	K	N	0.997	37	27.1	13.4	35.5	0	1	0	0	2	1230.68	1920.06		62202.1	204	215
Control	AgambiecontB01	|protein_coding|3L:1237467:1251371:1|gene:AGAP010331	AGAP010331-PA	90956.2	1	2	2	3	5.24e-05	0.053	HLIEQIFGKPASTTLNQDEAVSR	K	G	0.997	35	25	13.2	35	0	0	0	2	2	2554.33	2047.62		109049	351	373
Control	AgambiecontB01	|protein_coding|3L:1237467:1251371:1|gene:AGAP010331	AGAP010331-PA	90956.2	1	2	2	3	5.24e-05	0.053	LPLNIECFMNEIDVHSSMQR	K	S	0.997	31	25	0	31	0	0	1	0	2	2433.14	3363.43		62124.6	283	302
Control	AgambiecontB01	|protein_coding|3L:2343836:2347130:-1|gene:AGAP010376	AGAP010376-PA,AGAP010376-PB	43303.6	0.988	1	1	16	0.00028	0.0568	SMIGQQAKDGISPEVTLEQAER	R	D	0.943					0	0	0	8	2	2387.19			508528	186	207
Control	AgambiecontB01	|protein_coding|3L:2343836:2347130:-1|gene:AGAP010376	AGAP010376-PA,AGAP010376-PB	43303.6	0.988	1	1	16	0.00028	0.0568	VQAEVLSHLYR	R	L	0.982					0	8	0	0	2	1314.72			450589	0	0
Control	AgambiecontB01	Ras homolog gene family, member A|protein_coding|2L:10785376:10810252:-1|gene:AGAP005160	AGAP005160-PA,AGAP005160-PB,AGAP005160-PC,AGAP005160-PD,AGAP005160-PE	21602.3	1	3	5	25	0.000437	0.179	HFCPNVPIILVGNK	K	K	0.997	29.6	25	0	29.6	0	0	2	0	2	1607.87	2227.19		102344	105	118
Control	AgambiecontB01	Ras homolog gene family, member A|protein_coding|2L:10785376:10810252:-1|gene:AGAP005160	AGAP005160-PA,AGAP005160-PB,AGAP005160-PC,AGAP005160-PD,AGAP005160-PE	21602.3	1	3	5	25	0.000437	0.179	LVIVGDGACGK	K	T	0.997	41.2	27.6	13	35.8	0	18	0	0	2	1088.58	913.727		948162	8	18
Control	AgambiecontB01	Ras homolog gene family, member A|protein_coding|2L:10785376:10810252:-1|gene:AGAP005160	AGAP005160-PA,AGAP005160-PB,AGAP005160-PC,AGAP005160-PD,AGAP005160-PE	21602.3	1	3	5	25	0.000437	0.179	MKQEPVKPQEGR	K	A	0.997	34.7	26.3	0	31.7	0	0	3	2	2	1426.75	435.504		146251	134	145
Control	AgambiecontB01	elongator complex protein 3|protein_coding|3R:8742452:8744229:-1|gene:AGAP008300	AGAP008300-PA	62183.6	0.999	2	2	16	0.00028	0	EAEEMLLMGFGQHQFKTPDR	R	A	0.963					0	0	0	8	2	2364.11			763301	0	0
Control	AgambiecontB01	elongator complex protein 3|protein_coding|3R:8742452:8744229:-1|gene:AGAP008300	AGAP008300-PA	62183.6	0.999	2	2	16	0.00028	0	VAEAVSSSTHGSLADHLNRIFFDRYDEPLCMFTGGMVIFEVK	K	D	0.983					0	0	0	0	2	4689.26			265163	0	0
Control	AgambiecontB01	methionyl aminopeptidase|protein_coding|3R:9510131:9511991:1|gene:AGAP008345	AGAP008345-PA	56089.2	0.998	2	2	3	5.24e-05	0.0752	GLVHDDMDCSHYMK	R	D	0.884	14.5	25	0	14.5	0	0	1	0	2	1707.69	983.714		49838	399	412
Control	AgambiecontB01	methionyl aminopeptidase|protein_coding|3R:9510131:9511991:1|gene:AGAP008345	AGAP008345-PA	56089.2	0.998	2	2	3	5.24e-05	0.0752	NHCAAHYTPNAGDPTVLLYDDVTK	R	I	0.982	22.1	25	0	22.1	0	0	0	2	2	2672.24	2132.92		74726.8	253	276
Control	AgambiecontB01	RpS10: 40S ribosomal protein S10|protein_coding|X:13489601:13490155:-1|gene:AGAP000739	AGAP000739-PA	18111.1	1	3	4	26	0.000454	0.197	EGVLVAQK	K	D	0.996	31.1	26.4	13.2	20.2	0	18	0	0	2	843.494	599.258		831254	18	25
Control	AgambiecontB01	RpS10: 40S ribosomal protein S10|protein_coding|X:13489601:13490155:-1|gene:AGAP000739	AGAP000739-PA	18111.1	1	3	4	26	0.000454	0.197	HPELENIPNLHVIK	K	T	0.997	33.7	25.4	13.3	33.1	0	0	2	4	2	1652.91	1830.38		250633	32	45
Control	AgambiecontB01	RpS10: 40S ribosomal protein S10|protein_coding|X:13489601:13490155:-1|gene:AGAP000739	AGAP000739-PA	18111.1	1	3	4	26	0.000454	0.197	VAIYEYLFK	R	E	0.997	45.2	26.9	14.2	40.8	0	2	0	0	2	1145.62	2774.84		105453	9	17
Control	AgambiecontB01	Selenophosphate synthetase 2|protein_coding|3L:22430279:22431524:1|gene:AGAP011375	AGAP011375-PA	40089.2	0.999	2	2	16	0.00028	0.0678	AVETSGGLLICLPREAAAGFCEEYR	K	R	0.977					0	0	0	8	2	2655.29			417424	313	337
Control	AgambiecontB01	Selenophosphate synthetase 2|protein_coding|3L:22430279:22431524:1|gene:AGAP011375	AGAP011375-PA	40089.2	0.999	2	2	16	0.00028	0.0678	GLMFPDDILPYFFDVSQVLFLDHK	K	L	0.971					0	0	0	8	2	2856.43			582633	0	0
Control	AgambiecontB01	actin, cytoplasmic|protein_coding|2R:8002166:8003386:-1|gene:AGAP001676	AGAP001676-PA	41550.3	0.65	0	0	137	0.00239	0.33	AGFAGDDAPR	K	A	0.997	47.7	26.3	15.5	36.3	0	20	0	0	2	976.448	566.69		1619800	20	29	AGAP011516-PA,AGAP000651-PB,AGAP000651-PC,AGAP005095-PA,AGAP011514-PA,AGAP000651-PA,AGAP011515-PA
Control	AgambiecontB01	actin, cytoplasmic|protein_coding|2R:8002166:8003386:-1|gene:AGAP001676	AGAP001676-PA	41550.3	0.65	0	0	137	0.00239	0.33	AVFPSIVGRPR	R	H	0.968	19.9	25.8	0	19.9	0	0	1	0	2	1198.71	1257.42		76933.8	30	40	AGAP011516-PA,AGAP000651-PB,AGAP000651-PC,AGAP005095-PA,AGAP011514-PA,AGAP000651-PA,AGAP011515-PA
Control	AgambiecontB01	actin, cytoplasmic|protein_coding|2R:8002166:8003386:-1|gene:AGAP001676	AGAP001676-PA	41550.3	0.65	0	0	137	0.00239	0.33	DFEQEMQAAAASSSSEKSYELPDGQVITIGNER	L	F	0.997					0	0	0	8	1	3587.64			526500	223	255	AGAP011515-PA
Control	AgambiecontB01	actin, cytoplasmic|protein_coding|2R:8002166:8003386:-1|gene:AGAP001676	AGAP001676-PA	41550.3	0.65	0	0	137	0.00239	0.33	DLTDYLMK	R	I	0.996	36.2	25	13.5	31.7	0	10	0	8	2	998.486	2050.21		1140350	185	192	AGAP011516-PA,AGAP000651-PB,AGAP000651-PC,AGAP005095-PA,AGAP011514-PA,AGAP000651-PA,AGAP011515-PA
Control	AgambiecontB01	actin, cytoplasmic|protein_coding|2R:8002166:8003386:-1|gene:AGAP001676	AGAP001676-PA	41550.3	0.65	0	0	137	0.00239	0.33	GYSFTTTAER	R	E	0.997	42	25	0	42	0	4	0	0	2	1132.53	820.949		259857	198	207	AGAP011516-PA,AGAP000651-PB,AGAP000651-PC,AGAP005095-PA,AGAP011514-PA,AGAP000651-PA,AGAP011515-PA
Control	AgambiecontB01	actin, cytoplasmic|protein_coding|2R:8002166:8003386:-1|gene:AGAP001676	AGAP001676-PA	41550.3	0.65	0	0	137	0.00239	0.33	IIAPPER	K	K	0.96	28.6	25	28.4	22.5	0	2	0	0	2	795.472	626.181		108866	330	336	AGAP011516-PA,AGAP000651-PB,AGAP000651-PC,AGAP005095-PA,AGAP000651-PA,AGAP011515-PA
Control	AgambiecontB01	actin, cytoplasmic|protein_coding|2R:8002166:8003386:-1|gene:AGAP001676	AGAP001676-PA	41550.3	0.65	0	0	137	0.00239	0.33	IWHHTFYNELR	K	V	0.997	39.9	25	0	39.9	0	0	36	0	2	1515.75	2244.5		727567	86	96	AGAP011516-PA,AGAP000651-PB,AGAP000651-PC,AGAP005095-PA,AGAP011514-PA,AGAP000651-PA,AGAP011515-PA
Control	AgambiecontB01	actin, cytoplasmic|protein_coding|2R:8002166:8003386:-1|gene:AGAP001676	AGAP001676-PA	41550.3	0.65	0	0	137	0.00239	0.33	SYELPDGQVITIGNER	K	F	0.997	41.9	25	0	40.9	0	29	2	0	2	1790.89	2191.87		1923420	240	255	AGAP011516-PA,AGAP000651-PB,AGAP000651-PC,AGAP005095-PA,AGAP011514-PA,AGAP000651-PA,AGAP011515-PA
Control	AgambiecontB01	actin, cytoplasmic|protein_coding|2R:8002166:8003386:-1|gene:AGAP001676	AGAP001676-PA	41550.3	0.65	0	0	137	0.00239	0.33	VAPEEHPVLLTEAPLNPK	R	S	0.997	30.5	25	0	30.5	0	0	2	0	2	1954.06	1836.31		122395	97	114	AGAP011516-PA,AGAP000651-PB,AGAP000651-PC,AGAP005095-PA,AGAP011514-PA,AGAP000651-PA,AGAP011515-PA
Control	AgambiecontB01	actin, cytoplasmic|protein_coding|2R:8002166:8003386:-1|gene:AGAP001676	AGAP001676-PA	41550.3	0.65	0	0	137	0.00239	0.33	YPIEHGIITNWDDMEK	K	I	0.997	39.3	25.4	16.5	36.7	0	6	9	0	2	1960.91	2082.84		1100420	70	85	AGAP011516-PA,AGAP005095-PA,AGAP011514-PA,AGAP011515-PA
Control	AgambiecontB01	elongation factor 2|protein_coding|3R:33496915:33501698:-1|gene:AGAP009441	AGAP009441-PA,AGAP009441-PB	94570.6	1	14	18	143	0.0025	0.227	ALLELQLDPEDLYQTFQR	R	I	0.997	64.8	25	13.2	64.8	0	2	0	0	2	2192.12	3667.08		57876.2	167	184
Control	AgambiecontB01	elongation factor 2|protein_coding|3R:33496915:33501698:-1|gene:AGAP009441	AGAP009441-PA,AGAP009441-PB	94570.6	1	14	18	143	0.0025	0.227	AVPMPDGLPDDIDNGDVNAR	K	D	0.997	38	25	0	38	0	2	9	0	2	2080.96	1977.13		874600	592	611
Control	AgambiecontB01	elongation factor 2|protein_coding|3R:33496915:33501698:-1|gene:AGAP009441	AGAP009441-PA,AGAP009441-PB	94570.6	1	14	18	143	0.0025	0.227	DLEEDHACIPLK	K	K	0.961	20.4	25	0	20	0	0	2	0	2	1439.68	1164.09		101427	546	557
Control	AgambiecontB01	elongation factor 2|protein_coding|3R:33496915:33501698:-1|gene:AGAP009441	AGAP009441-PA,AGAP009441-PB	94570.6	1	14	18	143	0.0025	0.227	DLEEDHACIPLKK	K	S	0.996	25.4	26	13.1	24	0	0	1	0	2	1567.78	1022.15		59296.8	546	558
Control	AgambiecontB01	elongation factor 2|protein_coding|3R:33496915:33501698:-1|gene:AGAP009441	AGAP009441-PA,AGAP009441-PB	94570.6	1	14	18	143	0.0025	0.227	DLVFITNPDQR	K	D	0.997	40.4	26.5	13.6	40.4	0	2	0	0	2	1317.68	1880.75		114651	85	95
Control	AgambiecontB01	elongation factor 2|protein_coding|3R:33496915:33501698:-1|gene:AGAP009441	AGAP009441-PA,AGAP009441-PB	94570.6	1	14	18	143	0.0025	0.227	EGLPDLSQYLDKL	K	-	0.997	38.3	26.2	15.9	38.3	0	12	0	0	2	1490.77	3440.26		1290830	832	844
Control	AgambiecontB01	elongation factor 2|protein_coding|3R:33496915:33501698:-1|gene:AGAP009441	AGAP009441-PA,AGAP009441-PB	94570.6	1	14	18	143	0.0025	0.227	ETVSDESDQMCLSK	R	S	0.997	75.8	25	0	73.6	0	36	0	0	2	1571.66	855.715		2173130	567	580
Control	AgambiecontB01	elongation factor 2|protein_coding|3R:33496915:33501698:-1|gene:AGAP009441	AGAP009441-PA,AGAP009441-PB	94570.6	1	14	18	143	0.0025	0.227	GGGQIIPTAR	R	R	0.997	18.9	25	13.1	17.3	0	18	0	0	2	969.548	766.393		779456	703	712	AGAP011677-PA
Control	AgambiecontB01	elongation factor 2|protein_coding|3R:33496915:33501698:-1|gene:AGAP009441	AGAP009441-PA,AGAP009441-PB	94570.6	1	14	18	143	0.0025	0.227	IMEPVYLCEIQCPEAAVGGIYGVLNR	R	R	0.997	46.5	25	0	46.5	0	0	2	0	2	2951.45	3687.98		191883	726	751
Control	AgambiecontB01	elongation factor 2|protein_coding|3R:33496915:33501698:-1|gene:AGAP009441	AGAP009441-PA,AGAP009441-PB	94570.6	1	14	18	143	0.0025	0.227	KIWCFGPDGTGPNIVVDCTK	R	G	0.997	53.4	25.4	0	53.4	0	0	5	0	2	2264.08	2315.52		286532	634	653
Control	AgambiecontB01	elongation factor 2|protein_coding|3R:33496915:33501698:-1|gene:AGAP009441	AGAP009441-PA,AGAP009441-PB	94570.6	1	14	18	143	0.0025	0.227	MEMLYEGPHDDEAAVAVK	R	N	0.997	30	25	0	30	0	0	1	0	2	2004.9	1505		91022.7	355	372
Control	AgambiecontB01	elongation factor 2|protein_coding|3R:33496915:33501698:-1|gene:AGAP009441	AGAP009441-PA,AGAP009441-PB	94570.6	1	14	18	143	0.0025	0.227	NMSVIAHVDHGK	R	S	0.997	39.9	25.9	0	39.9	0	1	5	0	2	1307.65	720.014		332379	21	32
Control	AgambiecontB01	elongation factor 2|protein_coding|3R:33496915:33501698:-1|gene:AGAP009441	AGAP009441-PA,AGAP009441-PB	94570.6	1	14	18	143	0.0025	0.227	NPADLPK	K	L	0.957	17.8	25	13.1	9.69	0	1	0	0	2	754.409	546.324		50239.4	499	505
Control	AgambiecontB01	elongation factor 2|protein_coding|3R:33496915:33501698:-1|gene:AGAP009441	AGAP009441-PA,AGAP009441-PB	94570.6	1	14	18	143	0.0025	0.227	STLTDSLVSK	K	A	0.997	39.8	25.8	21.9	34.2	0	36	0	0	2	1050.57	1059.34		2202850	33	42
Control	AgambiecontB01	elongation factor 2|protein_coding|3R:33496915:33501698:-1|gene:AGAP009441	AGAP009441-PA,AGAP009441-PB	94570.6	1	14	18	143	0.0025	0.227	SVIAHVDHGKSTLTDSLVSK	M	A	0.997					0	0	0	8	1	2094.12			1247130	23	42
Control	AgambiecontB01	RpL28: 60S ribosomal protein L28|protein_coding|2L:15421252:15422329:1|gene:AGAP005427	AGAP005427-PA	17150.1	1	2	4	45	0.000786	0.197	AGAAPAAATAAAAGTAAAAAPK	K	K	0.997	78.9	25.5	0	78.9	0	18	18	0	2	1722.91	1166.4		2319270	133	154
Control	AgambiecontB01	RpL28: 60S ribosomal protein L28|protein_coding|2L:15421252:15422329:1|gene:AGAP005427	AGAP005427-PA	17150.1	1	2	4	45	0.000786	0.197	TITITPAEK	K	K	0.992	21.8	27.1	20	13.6	0	1	8	0	2	973.557	776.404		647016	51	59
Control	AgambiecontB01	2-oxoglutarate dehydrogenase E2 component (dihydrolipoamide succinyltransferas|protein_coding|2R:49086293:49089455:-1|gene:AGAP004055	AGAP004055-PA,AGAP004055-PB	52389.3	1	5	5	56	0.000979	0.13	AAAYALQDQPVVNAVIDENEIIYR	K	D	0.997					0	0	16	0	2	2675.37			1054910	329	352
Control	AgambiecontB01	2-oxoglutarate dehydrogenase E2 component (dihydrolipoamide succinyltransferas|protein_coding|2R:49086293:49089455:-1|gene:AGAP004055	AGAP004055-PA,AGAP004055-PB	52389.3	1	5	5	56	0.000979	0.13	GLVVPVLR	K	N	0.994	24.6	25	17.3	3.93	0	1	0	0	2	852.567	1858.63		28572.3	366	373
Control	AgambiecontB01	2-oxoglutarate dehydrogenase E2 component (dihydrolipoamide succinyltransferas|protein_coding|2R:49086293:49089455:-1|gene:AGAP004055	AGAP004055-PA,AGAP004055-PB	52389.3	1	5	5	56	0.000979	0.13	HAQAIEAATVK	R	V	0.997	65	26.6	19.7	55.2	0	2	0	0	2	1138.62	502.378		100682	238	248
Control	AgambiecontB01	2-oxoglutarate dehydrogenase E2 component (dihydrolipoamide succinyltransferas|protein_coding|2R:49086293:49089455:-1|gene:AGAP004055	AGAP004055-PA,AGAP004055-PB	52389.3	1	5	5	56	0.000979	0.13	ITGEAPK	K	A	0.92	16	25.7	29.7	0	0	1	0	0	2	715.399	505.215		34338	167	173
Control	AgambiecontB01	2-oxoglutarate dehydrogenase E2 component (dihydrolipoamide succinyltransferas|protein_coding|2R:49086293:49089455:-1|gene:AGAP004055	AGAP004055-PA,AGAP004055-PB	52389.3	1	5	5	56	0.000979	0.13	VPPFADSVSEGDVK	K	F	0.997	40.7	25.6	15.5	40.7	0	36	0	0	2	1446.71	1382.53		2235180	97	110
Control	AgambiecontB01	protein phosphatase 1D (formerly 2C)|protein_coding|2R:54129355:54132421:1|gene:AGAP004291	AGAP004291-PA	90652.5	1	2	2	16	0.00028	0.0186	AEMLESCSSPDAYYR	R	Q	0.887					0	0	8	0	2	1721.71			463421	566	580
Control	AgambiecontB01	protein phosphatase 1D (formerly 2C)|protein_coding|2R:54129355:54132421:1|gene:AGAP004291	AGAP004291-PA	90652.5	1	2	2	16	0.00028	0.0186	AYLSAEAGGHGDYIGFYAYELNQDNETQQYAVSFYDEQYK	K	R	0.997					0	0	0	0	2	4618.03			661695	0	0
Control	AgambiecontB01	tubulin alpha|protein_coding|3L:14341371:14342747:-1|gene:AGAP010971	AGAP010971-PA	50864.5	0.895	0	0	82	0.00143	0.297	AVFVDLEPTVVDEVR	R	T	0.997	40	26	13.5	40	0	1	2	0	2	1687.89	2602.61		156964	73	87	AGAP001218-PA,AGAP001219-PA
Control	AgambiecontB01	tubulin alpha|protein_coding|3L:14341371:14342747:-1|gene:AGAP010971	AGAP010971-PA	50864.5	0.895	0	0	82	0.00143	0.297	DVNAAIATIK	K	T	0.997	39.4	27.1	17.6	35.6	0	19	0	0	2	1015.58	1275.42		1019900	335	344	AGAP001218-PA,AGAP001219-PA
Control	AgambiecontB01	tubulin alpha|protein_coding|3L:14341371:14342747:-1|gene:AGAP010971	AGAP010971-PA	50864.5	0.895	0	0	82	0.00143	0.297	EDLAALEK	R	D	0.997	35.9	28.3	18.9	30.5	0	18	0	0	2	888.467	896.823		815577	431	438	AGAP001218-PA,AGAP001219-PA
Control	AgambiecontB01	tubulin alpha|protein_coding|3L:14341371:14342747:-1|gene:AGAP010971	AGAP010971-PA	50864.5	0.895	0	0	82	0.00143	0.297	FDGALNVDLTEFQTNLVPYPR	R	I	0.997	40.7	25	0	40.7	0	0	2	0	2	2409.21	3420.15		99909.6	252	272	AGAP001218-PA,AGAP001219-PA
Control	AgambiecontB01	tubulin alpha|protein_coding|3L:14341371:14342747:-1|gene:AGAP010971	AGAP010971-PA	50864.5	0.895	0	0	82	0.00143	0.297	FDLMYAK	K	R	0.96	36.2	25	13.1	27.3	0	3	0	0	2	887.433	1481.97		124360	403	409	AGAP001218-PA,AGAP001219-PA
Control	AgambiecontB01	tubulin alpha|protein_coding|3L:14341371:14342747:-1|gene:AGAP010971	AGAP010971-PA	50864.5	0.895	0	0	82	0.00143	0.297	IHFPLVTYAPVISAEK	R	A	0.997	35.9	25	0	35.9	0	0	2	0	2	1784.99	2716.93		46401.5	273	288	AGAP001218-PA,AGAP001219-PA
Control	AgambiecontB01	tubulin alpha|protein_coding|3L:14341371:14342747:-1|gene:AGAP010971	AGAP010971-PA	50864.5	0.895	0	0	82	0.00143	0.297	QLFHPEQLITGK	R	E	0.997	32.7	26.1	13.3	28.8	0	1	1	0	2	1410.77	1806.85		141391	93	104	AGAP001218-PA,AGAP001219-PA
Control	AgambiecontB01	tubulin alpha|protein_coding|3L:14341371:14342747:-1|gene:AGAP010971	AGAP010971-PA	50864.5	0.895	0	0	82	0.00143	0.297	QLFHPEQLITGKEDAANNYAR	R	G	0.964	20.2	25	0	19.6	0	0	0	1	2	2415.21	1890.14		31989.4	93	113	AGAP001218-PA,AGAP001219-PA
Control	AgambiecontB01	tubulin alpha|protein_coding|3L:14341371:14342747:-1|gene:AGAP010971	AGAP010971-PA	50864.5	0.895	0	0	82	0.00143	0.297	TIGGGDDSFNTFFSETGAGK	K	H	0.995	91.8	25	13.1	91.8	0	2	0	0	2	2007.89	2392.27		110359	49	68	AGAP001218-PA,AGAP001219-PA
Control	AgambiecontB01	tubulin alpha|protein_coding|3L:14341371:14342747:-1|gene:AGAP010971	AGAP010971-PA	50864.5	0.895	0	0	82	0.00143	0.297	VGINYQPPTVVPGGDLAK	K	V	0.997	37.6	25.4	0	34.2	0	4	18	0	2	1824.99	1933.53		1433580	361	378	AGAP001218-PA,AGAP001219-PA
Control	AgambiecontB01	tubulin alpha|protein_coding|3L:14341371:14342747:-1|gene:AGAP010971	AGAP010971-PA	50864.5	0.895	0	0	82	0.00143	0.297	VTYAPVISAEK	L	A	0.997					0	8	0	0	1	1177.65			390190	278	288	AGAP001218-PA,AGAP001219-PA
Control	AgambiecontB01	ARC-P34: actin-related protein 2/3 complex subunit 2|protein_coding|3R:27692413:27695912:1|gene:AGAP009154	AGAP009154-PA	35075.7	1	2	3	11	0.000192	0.0658	DNTINLIHMFR	R	D	0.997	35.2	26.7	14.2	33.1	0	0	2	0	2	1373.7	2611.29		56382.8	241	251
Control	AgambiecontB01	ARC-P34: actin-related protein 2/3 complex subunit 2|protein_coding|3R:27692413:27695912:1|gene:AGAP009154	AGAP009154-PA	35075.7	1	2	3	11	0.000192	0.0658	IVEETLTVK	R	F	0.896	15.1	26.3	14.8	11.7	0	1	0	0	2	1031.6	974.421		523748	10	18
Control	AgambiecontB01	|protein_coding|2L:13721263:13730958:-1|gene:AGAP005290	AGAP005290-PA	252032	1	3	3	24	0.000419	0.0238	ALREANPGPVDGDFEGQCVNR	R	L	0.978					0	0	0	8	2	2244.05			386693	0	0
Control	AgambiecontB01	|protein_coding|2L:13721263:13730958:-1|gene:AGAP005290	AGAP005290-PA	252032	1	3	3	24	0.000419	0.0238	ANAMQACNPFSLDSNRTCCMLQAQQDNDHIR	K	S	0.944					0	0	0	8	2	3495.51			1069750	1040	1070
Control	AgambiecontB01	|protein_coding|2L:13721263:13730958:-1|gene:AGAP005290	AGAP005290-PA	252032	1	3	3	24	0.000419	0.0238	ARFHGMVERADELLHPPADDPER	R	S	0.952					0	0	0	8	2	2658.28			172517	849	871
Control	AgambiecontB01	T-complex protein 1 subunit gamma|protein_coding|2R:26779591:26781437:-1|gene:AGAP002759	AGAP002759-PA	60032.5	0.988	1	1	2	3.5e-05	0.0219	DVGTGAGLFEIK	K	K	0.997	54.5	26.8	16.4	46.9	0	2	0	0	2	1206.64	2073.31		88540.7	344	355
Control	AgambiecontB01	cadherin|protein_coding|3R:39950254:39970989:-1|gene:AGAP009716	AGAP009716-PA	196357	1	2	2	16	0.00028	0.0177	AEDYDDINEGTNAKIIYSIEKNAIQEDTGLK	K	I	0.977					0	0	0	8	2	3470.68			463331	266	296
Control	AgambiecontB01	cadherin|protein_coding|3R:39950254:39970989:-1|gene:AGAP009716	AGAP009716-PA	196357	1	2	2	16	0.00028	0.0177	AVYLAGTTNHIAFVNGINGSSIKYR	K	V	0.986					0	0	0	8	2	2666.4			495851	0	0
Control	AgambiecontB01	heat shock 70kDa protein 1/8|protein_coding|2L:6544141:6546169:-1|gene:AGAP004944	AGAP004944-PA	70594.2	0.652	0	0	77	0.00135	0.145	ASIHDIVLVGGSTR	K	I	0.997	49	26.3	0	42.8	0	1	0	0	2	1424.79	1401.86		37960.4	329	342	AGAP002076-PA
Control	AgambiecontB01	heat shock 70kDa protein 1/8|protein_coding|2L:6544141:6546169:-1|gene:AGAP004944	AGAP004944-PA	70594.2	0.652	0	0	77	0.00135	0.145	DNNLLGK	K	F	0.96	29.4	28.9	25.8	13.1	0	3	0	0	2	773.415	656.657		104393	452	458	AGAP002076-PA
Control	AgambiecontB01	heat shock 70kDa protein 1/8|protein_coding|2L:6544141:6546169:-1|gene:AGAP004944	AGAP004944-PA	70594.2	0.652	0	0	77	0.00135	0.145	ETAEAYLGK	K	S	0.997	41.5	26.7	13.2	41.5	0	28	0	0	2	981.489	762.05		1379500	129	137	AGAP004192-PA,AGAP002076-PA
Control	AgambiecontB01	heat shock 70kDa protein 1/8|protein_coding|2L:6544141:6546169:-1|gene:AGAP004944	AGAP004944-PA	70594.2	0.652	0	0	77	0.00135	0.145	IINEPTAAAIAYGLDK	R	K	0.997	49.8	26.3	0	0	0	2	18	0	2	1659.9	2199.2		1095970	172	187	AGAP004583-PA,AGAP004192-PA,AGAP002076-PA
Control	AgambiecontB01	heat shock 70kDa protein 1/8|protein_coding|2L:6544141:6546169:-1|gene:AGAP004944	AGAP004944-PA	70594.2	0.652	0	0	77	0.00135	0.145	IINEPTAAAIAYGLDKK	R	G	0.997	52.7	26.3	0	52.7	0	0	2	0	2	1787.99	1874.7		149916	172	188	AGAP004192-PA,AGAP002076-PA
Control	AgambiecontB01	heat shock 70kDa protein 1/8|protein_coding|2L:6544141:6546169:-1|gene:AGAP004944	AGAP004944-PA	70594.2	0.652	0	0	77	0.00135	0.145	ITITNDK	R	G	0.96	39.6	27.1	19	29.5	0	10	0	0	2	804.446	543.353		431790	501	507	AGAP002076-PA
Control	AgambiecontB01	heat shock 70kDa protein 1/8|protein_coding|2L:6544141:6546169:-1|gene:AGAP004944	AGAP004944-PA	70594.2	0.652	0	0	77	0.00135	0.145	QTQTFTTYSDNQPGVLIQVFEGER	K	A	0.992					0	0	8	0	2	2741.31			343418	424	447	AGAP002076-PA
Control	AgambiecontB01	heat shock 70kDa protein 1/8|protein_coding|2L:6544141:6546169:-1|gene:AGAP004944	AGAP004944-PA	70594.2	0.652	0	0	77	0.00135	0.145	STAGDTHLGGEDFDNR	K	M	0.997	41.2	25	0	41.2	0	2	3	0	2	1691.73	692.792		325726	221	236	AGAP002076-PA
Control	AgambiecontB01	Cdc42: cell division cycle Cdc42 homolog|protein_coding|2R:21425189:21426041:-1|gene:AGAP002440	AGAP002440-PA,AGAP002440-PB,AGAP002440-PC	21412.9	1	4	4	17	0.000297	0.272	CVVVGDGAVGK	K	T	0.997	20.5	27.8	20.9	8.57	0	10	0	0	2	1003.52	682.791		464473	6	16	AGAP005445-PA
Control	AgambiecontB01	Cdc42: cell division cycle Cdc42 homolog|protein_coding|2R:21425189:21426041:-1|gene:AGAP002440	AGAP002440-PA,AGAP002440-PB,AGAP002440-PC	21412.9	1	4	4	17	0.000297	0.272	NVFDEAILAALEPPEPTK	K	K	0.997	41.6	25.3	13.4	37	0	0	1	0	2	1954.02	3545.27		33629.5	167	184
Control	AgambiecontB01	Cdc42: cell division cycle Cdc42 homolog|protein_coding|2R:21425189:21426041:-1|gene:AGAP002440	AGAP002440-PA,AGAP002440-PB,AGAP002440-PC	21412.9	1	4	4	17	0.000297	0.272	NVFDEAILAALEPPEPTKK	K	R	0.997	33.6	25	0	33.6	0	0	3	0	2	2082.11	3255.32		148278	167	185
Control	AgambiecontB01	Cdc42: cell division cycle Cdc42 homolog|protein_coding|2R:21425189:21426041:-1|gene:AGAP002440	AGAP002440-PA,AGAP002440-PB,AGAP002440-PC	21412.9	1	4	4	17	0.000297	0.272	QKPITLEQGEK	K	L	0.997	29.9	26.2	13.9	24.7	0	1	0	0	2	1270.7	530.869		53537.5	134	144
Control	AgambiecontB01	Cdc42: cell division cycle Cdc42 homolog|protein_coding|2R:21425189:21426041:-1|gene:AGAP002440	AGAP002440-PA,AGAP002440-PB,AGAP002440-PC	21412.9	1	4	4	17	0.000297	0.272	WVPEITHHCQK	K	T	0.946	18.7	25.4	0	18.7	0	0	2	0	2	1434.69	818.596		100539	97	107
Control	AgambiecontB01	notch gene homolog 1|protein_coding|X:19495565:19526057:-1|gene:AGAP001015	AGAP001015-PA	298630	1	2	2	32	0.000559	0	LGSFGIACTCKFSNVMDRCIGGNLCPNTACEDIDIECQTGTYGPMCVCR	R	F	0.973					0	0	0	0	2	5209.23			449746	0	0
Control	AgambiecontB01	notch gene homolog 1|protein_coding|X:19495565:19526057:-1|gene:AGAP001015	AGAP001015-PA	298630	1	2	2	32	0.000559	0	QQQAHRMAQIHTPSTPLSPR	K	T	0.987					0	0	24	0	2	2284.17			1699370	0	0
Control	AgambiecontB01	|protein_coding|X:9847202:9853829:1|gene:AGAP000550	AGAP000550-PA	164255	1	10	12	91	0.00159	0.0959	DIHASMPQVHK	R	N	0.977	21.8	26.8	0	21.8	0	0	3	0	2	1262.63	773.045		117373	164	174
Control	AgambiecontB01	|protein_coding|X:9847202:9853829:1|gene:AGAP000550	AGAP000550-PA	164255	1	10	12	91	0.00159	0.0959	EGVVGSDTFVPK	R	H	0.997	39.5	27.2	14.7	38.1	0	18	0	0	2	1234.63	1276.46		1018930	280	291
Control	AgambiecontB01	|protein_coding|X:9847202:9853829:1|gene:AGAP000550	AGAP000550-PA	164255	1	10	12	91	0.00159	0.0959	EPPTHSIDGGYIINPTR	K	L	0.997	30.1	25	13.3	30.1	0	0	1	0	2	1866.93	1302.96		70161.8	121	137
Control	AgambiecontB01	|protein_coding|X:9847202:9853829:1|gene:AGAP000550	AGAP000550-PA	164255	1	10	12	91	0.00159	0.0959	FDTEEVVGTVVDTNR	R	A	0.997	36.7	25	0	36.7	0	33	10	0	2	1680.81	2060.07		2420840	454	468
Control	AgambiecontB01	|protein_coding|X:9847202:9853829:1|gene:AGAP000550	AGAP000550-PA	164255	1	10	12	91	0.00159	0.0959	FLPDPDCDRDSNPTCLQHR	R	G	0.992	23.3	25	0	23.3	0	0	0	2	2	2343.02	1171.76		165740	679	697
Control	AgambiecontB01	|protein_coding|X:9847202:9853829:1|gene:AGAP000550	AGAP000550-PA	164255	1	10	12	91	0.00159	0.0959	ICMENGQWDVPEHGYTECLR	R	G	0.997	40.5	25	0	40.5	0	0	2	0	2	2494.06	1966.15		167474	1141	1160
Control	AgambiecontB01	|protein_coding|X:9847202:9853829:1|gene:AGAP000550	AGAP000550-PA	164255	1	10	12	91	0.00159	0.0959	IFFETDDVHR	R	R	0.997	28.4	25	17	14.9	0	0	1	0	2	1278.61	1233.29		64000.8	511	520
Control	AgambiecontB01	|protein_coding|X:9847202:9853829:1|gene:AGAP000550	AGAP000550-PA	164255	1	10	12	91	0.00159	0.0959	NDPSFIGIFFSK	R	C	0.997	38.3	26.6	13.2	38.3	0	2	0	0	2	1371.69	3313.71		107278	222	233
Control	AgambiecontB01	|protein_coding|X:9847202:9853829:1|gene:AGAP000550	AGAP000550-PA	164255	1	10	12	91	0.00159	0.0959	SNFLFTPGAR	K	V	0.997	33.8	26.3	0	33.6	0	1	0	0	2	1109.57	1624.16		54418.6	1114	1123
Control	AgambiecontB01	|protein_coding|X:9847202:9853829:1|gene:AGAP000550	AGAP000550-PA	164255	1	10	12	91	0.00159	0.0959	VVSCGILETPR	R	F	0.997	67.7	27.1	16.8	61.8	0	18	0	0	2	1173.63	1218.26		1036720	1099	1109
Control	AgambiecontB01	|protein_coding|2L:14718904:14723935:1|gene:AGAP005374	AGAP005374-PA	157223	0.992	2	2	16	0.00028	0.0255	AAKSGGDKAVTMPIASSVPDK	K	V	0.928					0	0	8	0	2	2030.06			547549	243	263
Control	AgambiecontB01	|protein_coding|2L:14718904:14723935:1|gene:AGAP005374	AGAP005374-PA	157223	0.992	2	2	16	0.00028	0.0255	KPVNVATAARELPVK	R	S	0.882					0	0	0	8	2	1592.95			168693	723	737
Control	AgambiecontB01	ubiquitin-like 1-activating enzyme E1 A|protein_coding|2R:56705677:56706756:1|gene:AGAP004459	AGAP004459-PA,AGAP004459-PB	37330.4	1	3	3	17	0.000297	0.0331	DSLVPELIPDK	R	S	0.962	19.4	25.8	13.2	3.89	0	1	0	0	2	1225.67	2210.42		51225.1	265	275
Control	AgambiecontB01	ubiquitin-like 1-activating enzyme E1 A|protein_coding|2R:56705677:56706756:1|gene:AGAP004459	AGAP004459-PA,AGAP004459-PB	37330.4	1	3	3	17	0.000297	0.0331	IQRDYLEAEHETLEAGNSEVM	R	?	0.963					0	0	8	0	2	2434.12			567742	0	0
Control	AgambiecontB01	ubiquitin-like 1-activating enzyme E1 A|protein_coding|2R:56705677:56706756:1|gene:AGAP004459	AGAP004459-PA,AGAP004459-PB	37330.4	1	3	3	17	0.000297	0.0331	QLDTFCFGHMGWVDTAFFK	K	V	0.992					0	0	8	0	2	2250.01			651563	0	0
Control	AgambiecontB01	E3 ubiquitin-protein ligase TRIP12|protein_coding|2R:2634398:2644334:1|gene:AGAP001296	AGAP001296-PA	318946	0.999	2	3	24	0.000419	0.0123	AVMDSRMLDLPFSIPFYR	K	W	0.962					0	0	8	0	2	2158.08			482473	2710	2727
Control	AgambiecontB01	E3 ubiquitin-protein ligase TRIP12|protein_coding|2R:2634398:2644334:1|gene:AGAP001296	AGAP001296-PA	318946	0.999	2	3	24	0.000419	0.0123	RQSLNSKAAAATAAPVAYR	K	T	0.964					0	0	8	8	2	1946.06			830719	159	177
Control	AgambiecontB01	chromodomain-helicase-DNA-binding protein 4|protein_coding|3L:36227980:36234488:1|gene:AGAP012009	AGAP012009-PA	228247	0.995	2	2	16	0.00028	0.019	AYVSLFMRHLCEPGADNAETFADGVPR	K	E	0.944					0	0	0	8	2	2966.39			440761	1509	1535
Control	AgambiecontB01	chromodomain-helicase-DNA-binding protein 4|protein_coding|3L:36227980:36234488:1|gene:AGAP012009	AGAP012009-PA	228247	0.995	2	2	16	0.00028	0.019	RLHEMLGPHMLR	K	R	0.917					0	0	8	0	2	1489.79			352691	998	1009
Control	AgambiecontB01	fanconi anemia group M protein|protein_coding|X:2897514:2902836:-1|gene:AGAP000169	AGAP000169-PA	146404	0.999	2	2	24	0.000419	0.0317	AVYLQSVRSPAAR	R	H	0.911					0	0	8	0	2	1417.79			374459	1201	1213
Control	AgambiecontB01	fanconi anemia group M protein|protein_coding|X:2897514:2902836:-1|gene:AGAP000169	AGAP000169-PA	146404	0.999	2	2	24	0.000419	0.0317	MNDSLADLENRSDVLNQTSYSLADASFTR	K	N	0.986					0	0	0	16	2	3233.5			1059810	8	36
Control	AgambiecontB01	RpS20: 40S ribosomal protein S20|protein_coding|3L:6563738:6564687:-1|gene:AGAP010591	AGAP010591-PA	13580.2	1	3	5	41	0.000716	0.298	DIEKPVVETATVHR	K	I	0.997	52.3	25	13	52.3	0	0	2	2	2	1593.86	901.93		134556	8	21
Control	AgambiecontB01	RpS20: 40S ribosomal protein S20|protein_coding|3L:6563738:6564687:-1|gene:AGAP010591	AGAP010591-PA	13580.2	1	3	5	41	0.000716	0.298	IIDLHSPSEIVK	R	Q	0.969	20	26.7	13.7	17.4	0	0	1	0	2	1350.76	1394.48		63021.3	90	101
Control	AgambiecontB01	RpS20: 40S ribosomal protein S20|protein_coding|3L:6563738:6564687:-1|gene:AGAP010591	AGAP010591-PA	13580.2	1	3	5	41	0.000716	0.298	VCADLIAGAK	K	K	0.997	33.2	27.9	18.3	28.9	0	36	0	0	2	1017.54	971.775		1497420	37	46
Control	AgambiecontB01	enhancer of mRNA-decapping protein 4|protein_coding|3R:9134926:9140756:1|gene:AGAP008324	AGAP008324-PA	153462	0.99	1	1	8	0.00014	0.00789	AVAADLAEKLR	R	T	0.935					0	0	8	0	2	1156.67			250108	1071	1081
Control	AgambiecontB01	eIF3g: eukaryotic translation initiation factor 3 subunit G|protein_coding|2L:48887512:48888419:-1|gene:AGAP007668	AGAP007668-PA	30295.5	1	3	4	12	0.00021	0.148	AVCKPVVVRSIKYTR	R	V	0.941					0	0	0	8	2	1719.01			580279	0	0
Control	AgambiecontB01	eIF3g: eukaryotic translation initiation factor 3 subunit G|protein_coding|2L:48887512:48888419:-1|gene:AGAP007668	AGAP007668-PA	30295.5	1	3	4	12	0.00021	0.148	NSAYDKPTKPTTAPVPETTSSSKPGK	K	Y	0.997	30.3	25	13	30.3	0	0	0	1	2	2689.37	593.647		215090	138	163
Control	AgambiecontB01	eIF3g: eukaryotic translation initiation factor 3 subunit G|protein_coding|2L:48887512:48888419:-1|gene:AGAP007668	AGAP007668-PA	30295.5	1	3	4	12	0.00021	0.148	TCEGEHWSFHCPYK	R	N	0.922	15.8	25	0	15.8	0	0	0	1	2	1837.74	1250.49		55766.6	124	137
Control	AgambiecontB01	origin recognition complex subunit 1|protein_coding|2L:7187167:7189946:1|gene:AGAP004957	AGAP004957-PA	97830.4	1	3	3	24	0.000419	0.0206	AVLQVADSNFASMGVLRAMVIEQLQR	R	F	0.986					0	0	0	0	2	2846.5			416233	0	0
Control	AgambiecontB01	origin recognition complex subunit 1|protein_coding|2L:7187167:7189946:1|gene:AGAP004957	AGAP004957-PA	97830.4	1	3	3	24	0.000419	0.0206	LSSVGATLPSSASKGTPK	R	S	0.963					0	0	0	8	2	1687.92			268290	451	468
Control	AgambiecontB01	origin recognition complex subunit 1|protein_coding|2L:7187167:7189946:1|gene:AGAP004957	AGAP004957-PA	97830.4	1	3	3	24	0.000419	0.0206	SYWEVIARCPDMNTCDSNLVEYMHVIR	R	A	0.871					0	0	0	8	2	3244.47			722035	0	0
Control	AgambiecontB01	|protein_coding|2L:31793430:31795063:1|gene:AGAP006434	AGAP006434-PA	57209	1	3	4	15	0.000262	0.0617	QEPAYWAHPHECGK	R	Y	0.997	35	25	0	35	0	0	2	2	2	1709.75	729.503		241317	466	479
Control	AgambiecontB01	|protein_coding|2L:31793430:31795063:1|gene:AGAP006434	AGAP006434-PA	57209	1	3	4	15	0.000262	0.0617	TSSHEGSTSHQLEYDFVR	R	A	0.997	46.8	25	0	46.8	0	0	0	3	2	2079.94	1335.93		205666	212	229
Control	AgambiecontB01	|protein_coding|2L:31793430:31795063:1|gene:AGAP006434	AGAP006434-PA	57209	1	3	4	15	0.000262	0.0617	VFDYELQHSTSGEHSSTR	R	N	0.923					0	0	0	8	2	2079.94			212318	0	0
Control	AgambiecontB01	Voltage-dependent anion-selective channel protein 2|protein_coding|3R:44049219:44050459:1|gene:AGAP009833	AGAP009833-PA	30759.5	1	14	17	147	0.00257	0.578	APPSYSDLGK	M	Q	0.997	39.4	27.5	0	39.4	0	36	0	0	1	1034.52	754.797		2428980	2	11
Control	AgambiecontB01	Voltage-dependent anion-selective channel protein 2|protein_coding|3R:44049219:44050459:1|gene:AGAP009833	AGAP009833-PA	30759.5	1	14	17	147	0.00257	0.578	DGITLTLSTLVDGK	R	N	0.997	55	25	0	45.4	0	18	0	0	2	1432.79	4336.59		290213	252	265
Control	AgambiecontB01	Voltage-dependent anion-selective channel protein 2|protein_coding|3R:44049219:44050459:1|gene:AGAP009833	AGAP009833-PA	30759.5	1	14	17	147	0.00257	0.578	EFGGLIYQR	R	C	0.997	38.5	26.6	13.3	33.7	0	2	0	0	2	1082.56	1536.43		123159	188	196
Control	AgambiecontB01	Voltage-dependent anion-selective channel protein 2|protein_coding|3R:44049219:44050459:1|gene:AGAP009833	AGAP009833-PA	30759.5	1	14	17	147	0.00257	0.578	EYGLNFSEK	K	W	0.997	44.1	25	0	44.1	0	1	0	0	2	1086.51	1294.36		73258.7	65	73
Control	AgambiecontB01	Voltage-dependent anion-selective channel protein 2|protein_coding|3R:44049219:44050459:1|gene:AGAP009833	AGAP009833-PA	30759.5	1	14	17	147	0.00257	0.578	GYHFGLWK	K	L	0.986	22.5	26.7	14.4	19.7	0	1	1	0	2	1007.51	1923.44		52160.8	20	27
Control	AgambiecontB01	Voltage-dependent anion-selective channel protein 2|protein_coding|3R:44049219:44050459:1|gene:AGAP009833	AGAP009833-PA	30759.5	1	14	17	147	0.00257	0.578	ITANNFALGYSAGDFVLHTNVNDGR	K	E	0.997	42.9	25	0	42.9	0	0	8	0	2	2666.3	4348.08		391034	163	187
Control	AgambiecontB01	Voltage-dependent anion-selective channel protein 2|protein_coding|3R:44049219:44050459:1|gene:AGAP009833	AGAP009833-PA	30759.5	1	14	17	147	0.00257	0.578	NTDNTLTSEVSVENQLVK	W	G	0.997					0	16	0	0	1	1990.99			1368590	75	92
Control	AgambiecontB01	Voltage-dependent anion-selective channel protein 2|protein_coding|3R:44049219:44050459:1|gene:AGAP009833	AGAP009833-PA	30759.5	1	14	17	147	0.00257	0.578	SLETKYKVKEYGLNFSEKWNTDNTLTSEVSVENQLVK	G	G	0.997					0	0	0	16	1	4321.19			862052	56	92
Control	AgambiecontB01	Voltage-dependent anion-selective channel protein 2|protein_coding|3R:44049219:44050459:1|gene:AGAP009833	AGAP009833-PA	30759.5	1	14	17	147	0.00257	0.578	TKYKVKEYGLNFSEKWNTDNTLTSEVSVENQLVK	E	G	0.997					0	0	0	16	1	3992.03			1131020	59	92
Control	AgambiecontB01	Voltage-dependent anion-selective channel protein 2|protein_coding|3R:44049219:44050459:1|gene:AGAP009833	AGAP009833-PA	30759.5	1	14	17	147	0.00257	0.578	TNSGVEFSTSGHSNQDTGK	K	V	0.997	56.3	25	0	56.3	0	2	4	0	2	1952.86	533.461		650980	34	52
Control	AgambiecontB01	Voltage-dependent anion-selective channel protein 2|protein_coding|3R:44049219:44050459:1|gene:AGAP009833	AGAP009833-PA	30759.5	1	14	17	147	0.00257	0.578	VFGSLETK	K	Y	0.93	18.2	26.6	13.3	17.9	0	1	0	0	2	880.477	869.767		57664.9	53	60
Control	AgambiecontB01	Voltage-dependent anion-selective channel protein 2|protein_coding|3R:44049219:44050459:1|gene:AGAP009833	AGAP009833-PA	30759.5	1	14	17	147	0.00257	0.578	VNNQSQIGLGYQQK	K	L	0.997	73.5	25.3	0	69.1	0	18	0	0	2	1576.81	782.451		1015930	236	249
Control	AgambiecontB01	Voltage-dependent anion-selective channel protein 2|protein_coding|3R:44049219:44050459:1|gene:AGAP009833	AGAP009833-PA	30759.5	1	14	17	147	0.00257	0.578	VSFDGMFVPHTGSK	K	T	0.997	30.7	26.1	17.4	30.7	0	0	2	0	2	1508.72	1958.36		106136	96	109
Control	AgambiecontB01	Voltage-dependent anion-selective channel protein 2|protein_coding|3R:44049219:44050459:1|gene:AGAP009833	AGAP009833-PA	30759.5	1	14	17	147	0.00257	0.578	YDLDKDACVR	K	A	0.997	39.1	25	0	27.4	0	2	3	0	2	1254.58	647.242		285044	224	233
Control	AgambiecontB01	NADH dehydrogenase (ubiquinone) Fe-S protein 7|protein_coding|X:2905106:2905729:-1|gene:AGAP000170	AGAP000170-PA	23209.7	1	2	2	18	0.000315	0.0435	LAPAMKNTLTGAVIIVDAQRPSARFVVGFR	R	D	0.979					0	0	0	16	2	3198.79			821951	0	0
Control	AgambiecontB01	NADH dehydrogenase (ubiquinone) Fe-S protein 7|protein_coding|X:2905106:2905729:-1|gene:AGAP000170	AGAP000170-PA	23209.7	1	2	2	18	0.000315	0.0435	LDDVLNWGR	R	K	0.997	45.8	25.5	17.1	40	0	2	0	0	2	1087.55	1954.77		107037	61	69
Control	AgambiecontB01	|protein_coding|2R:25182019:25187647:-1|gene:AGAP002654	AGAP002654-PB	126809	1	2	3	20	0.00035	0.0207	ALACTTFPAPTEANK	K	E	0.997	50.1	25.1	13.3	42.6	0	18	0	0	2	1534.76	1249.37		775053	342	356
Control	AgambiecontB01	|protein_coding|2R:25182019:25187647:-1|gene:AGAP002654	AGAP002654-PB	126809	1	2	3	20	0.00035	0.0207	DHFAGHEVER	R	V	0.997	41.5	25	0	39.6	0	0	2	0	2	1196.54	498.523		88232.6	56	65
Control	AgambiecontB01	cysteine desulfurase|protein_coding|3R:25571979:25573765:-1|gene:AGAP009094	AGAP009094-PA	49289.5	1	2	2	3	5.24e-05	0.0628	AIGTDEDLAHSSIR	R	F	0.997	38	25	13	38	0	0	2	0	2	1484.73	851.313		137373	383	396
Control	AgambiecontB01	cysteine desulfurase|protein_coding|3R:25571979:25573765:-1|gene:AGAP009094	AGAP009094-PA	49289.5	1	2	2	3	5.24e-05	0.0628	KVFFHTDAAQAVGK	K	I	0.969	20.8	26.8	0	13.3	0	0	1	0	2	1518.81	989.566		41875.9	215	228
Control	AgambiecontB01	2,3-bisphosphoglycerate-dependent phosphoglycerate mutase|protein_coding|2R:4739393:4740249:-1|gene:AGAP001420	AGAP001420-PA	28710.9	1	8	10	78	0.00136	0.427	AIESVANQGK	K	A	0.997	41.8	27.7	18.5	38	0	36	0	0	2	1016.54	517.954		2434950	244	253
Control	AgambiecontB01	2,3-bisphosphoglycerate-dependent phosphoglycerate mutase|protein_coding|2R:4739393:4740249:-1|gene:AGAP001420	AGAP001420-PA	28710.9	1	8	10	78	0.00136	0.427	AQVTLDSILK	R	E	0.997	43.9	28.2	0	39.3	0	4	0	0	2	1087.64	2033.14		192425	64	73
Control	AgambiecontB01	2,3-bisphosphoglycerate-dependent phosphoglycerate mutase|protein_coding|2R:4739393:4740249:-1|gene:AGAP001420	AGAP001420-PA	28710.9	1	8	10	78	0.00136	0.427	ESGQTSIPIQK	K	T	0.997	59	27	25	49.9	0	20	0	0	2	1187.63	671.742		1204360	74	84
Control	AgambiecontB01	2,3-bisphosphoglycerate-dependent phosphoglycerate mutase|protein_coding|2R:4739393:4740249:-1|gene:AGAP001420	AGAP001420-PA	28710.9	1	8	10	78	0.00136	0.427	FDIAHTSLLTR	K	A	0.997	45	26.1	13.1	45	0	0	3	0	2	1273.69	1882.85		96974	53	63
Control	AgambiecontB01	2,3-bisphosphoglycerate-dependent phosphoglycerate mutase|protein_coding|2R:4739393:4740249:-1|gene:AGAP001420	AGAP001420-PA	28710.9	1	8	10	78	0.00136	0.427	NIIIAAHGNSLR	K	G	0.997	31	26.2	13	28.8	0	0	2	0	2	1278.73	847.128		101769	182	193
Control	AgambiecontB01	2,3-bisphosphoglycerate-dependent phosphoglycerate mutase|protein_coding|2R:4739393:4740249:-1|gene:AGAP001420	AGAP001420-PA	28710.9	1	8	10	78	0.00136	0.427	SFDVPPPNMEPDHAYYDAIVKDER	R	Y	0.997	29.6	25	0	29.6	0	0	0	5	2	2805.28	2287.95		445053	119	142
Control	AgambiecontB01	2,3-bisphosphoglycerate-dependent phosphoglycerate mutase|protein_coding|2R:4739393:4740249:-1|gene:AGAP001420	AGAP001420-PA	28710.9	1	8	10	78	0.00136	0.427	TLPYWNDVIIPQLK	R	E	0.997	41.8	25	0	41.8	0	2	2	0	2	1699.94	3179.78		249504	165	178
Control	AgambiecontB01	2,3-bisphosphoglycerate-dependent phosphoglycerate mutase|protein_coding|2R:4739393:4740249:-1|gene:AGAP001420	AGAP001420-PA	28710.9	1	8	10	78	0.00136	0.427	YKDDPKPNEFPMAESLK	R	L	0.997	46.6	25.4	0	46	0	0	2	2	2	2008.97	1526.48		232070	143	159
Control	AgambiecontB01	histone H4|protein_coding|2R:46053769:46054080:-1|gene:AGAP003909	AGAP003909-PA,AGAP005023-PA,AGAP005026-PA,AGAP010724-PA,AGAP012558-PA,AGAP012574-PA,AGAP012586-PA,AGAP012885-PA	11381.8	1	4	7	21	0.000367	0.427	DAVTYTEHAK	R	R	0.997	42.6	25.2	14.7	27.6	0	4	4	0	2	1134.54	487.042		533271	69	78
Control	AgambiecontB01	histone H4|protein_coding|2R:46053769:46054080:-1|gene:AGAP003909	AGAP003909-PA,AGAP005023-PA,AGAP005026-PA,AGAP010724-PA,AGAP012558-PA,AGAP012574-PA,AGAP012586-PA,AGAP012885-PA	11381.8	1	4	7	21	0.000367	0.427	DNIQGITKPAIR	R	R	0.997	42.2	26.5	19.4	33.4	0	4	4	0	2	1325.75	876.359		510447	25	36
Control	AgambiecontB01	histone H4|protein_coding|2R:46053769:46054080:-1|gene:AGAP003909	AGAP003909-PA,AGAP005023-PA,AGAP005026-PA,AGAP010724-PA,AGAP012558-PA,AGAP012574-PA,AGAP012586-PA,AGAP012885-PA	11381.8	1	4	7	21	0.000367	0.427	ISGLIYEETR	R	G	0.924	15.8	26.7	14.7	8.22	0	0	1	0	2	1180.62	1290.88		29792.3	47	56
Control	AgambiecontB01	histone H4|protein_coding|2R:46053769:46054080:-1|gene:AGAP003909	AGAP003909-PA,AGAP005023-PA,AGAP005026-PA,AGAP010724-PA,AGAP012558-PA,AGAP012574-PA,AGAP012586-PA,AGAP012885-PA	11381.8	1	4	7	21	0.000367	0.427	TVTAMDVVYALK	K	R	0.997	44.1	26	14.6	43.2	0	4	0	0	2	1326.7	2289.99		225109	81	92
Control	AgambiecontB01	carboxypeptidase A|protein_coding|3R:10093831:10095380:1|gene:AGAP008370	AGAP008370-PA	47747.3	1	4	6	34	0.000594	0.142	EGNPGIFIESNIHAR	K	E	0.997	50	25	0	50	0	0	2	0	2	1653.83	1550.27		146861	161	175
Control	AgambiecontB01	carboxypeptidase A|protein_coding|3R:10093831:10095380:1|gene:AGAP008370	AGAP008370-PA	47747.3	1	4	6	34	0.000594	0.142	EYQTLDEIYSWLDEK	K	V	0.997	38.6	25.7	0	37.6	0	14	13	0	2	1931.89	3481.9		1025670	116	130
Control	AgambiecontB01	carboxypeptidase A|protein_coding|3R:10093831:10095380:1|gene:AGAP008370	AGAP008370-PA	47747.3	1	4	6	34	0.000594	0.142	VAEFPAIVSVQTVGK	K	S	0.997	56.8	26.3	18.4	54.6	0	1	2	0	2	1544.87	2247.77		175039	131	145
Control	AgambiecontB01	carboxypeptidase A|protein_coding|3R:10093831:10095380:1|gene:AGAP008370	AGAP008370-PA	47747.3	1	4	6	34	0.000594	0.142	YPHNVLCYGVDMNR	R	N	0.997	40.1	25	0	40.1	0	0	2	0	2	1737.78	1647.04		124339	233	246
Control	AgambiecontB01	GSTU1: glutathione S-transferase unclassified 1|protein_coding|X:18315448:18316253:-1|gene:AGAP000947	AGAP000947-PA	26065.2	1	2	2	9	0.000157	0.0687	NPPDLTGMVHPIHPIR	K	K	0.997	39.4	26	0	39.4	0	0	0	1	2	1793.95	1852.34		29068.1	213	228
Control	AgambiecontB01	GSTU1: glutathione S-transferase unclassified 1|protein_coding|X:18315448:18316253:-1|gene:AGAP000947	AGAP000947-PA	26065.2	1	2	2	9	0.000157	0.0687	VALSPPGDSVAYLK	R	M	0.952					0	0	8	0	2	1416.77			518002	0	0
Control	AgambiecontB01	transcriptional repressor NF-X1|protein_coding|3R:16160143:16163329:-1|gene:AGAP008728	AGAP008728-PA	111517	0.998	2	2	16	0.00028	0.0236	DATAVVNRNPEADYAVSEVGFMHCMEHVIAR	R	K	0.87					0	0	0	8	2	3431.59			373874	0	0
Control	AgambiecontB01	transcriptional repressor NF-X1|protein_coding|3R:16160143:16163329:-1|gene:AGAP008728	AGAP008728-PA	111517	0.998	2	2	16	0.00028	0.0236	EPIVPGSRQSCLDPVPTCSGPCGR	R	K	0.981					0	0	8	0	2	2455.15			580719	512	535
Control	AgambiecontB01	RpL12: 60S ribosomal protein L12|protein_coding|3R:48534875:48535850:-1|gene:AGAP010065	AGAP010065-PA	17603.8	1	3	7	73	0.00128	0.242	CVGGEVGATSSLAPK	R	I	0.997	54.5	26.5	19	47.2	0	18	0	0	2	1375.69	912.091		1131110	17	31
Control	AgambiecontB01	RpL12: 60S ribosomal protein L12|protein_coding|3R:48534875:48535850:-1|gene:AGAP010065	AGAP010065-PA	17603.8	1	3	7	73	0.00128	0.242	EVLGTAQSVGCTIDGR	K	S	0.997	57.8	25.2	13.2	57.8	0	18	19	0	2	1605.79	1354.16		2220220	131	146
Control	AgambiecontB01	RpL12: 60S ribosomal protein L12|protein_coding|3R:48534875:48535850:-1|gene:AGAP010065	AGAP010065-PA	17603.8	1	3	7	73	0.00128	0.242	IGPLGLSPK	K	K	0.997	65	25	20.3	47.7	0	18	0	0	2	881.546	1300.76		617468	32	40
Control	AgambiecontB01	creatine kinase|protein_coding|2L:17961670:17999179:1|gene:AGAP005627	AGAP005627-PE	70477.8	1	1	1	52	0.000909	0.182	AVQQQLIDDHFLFK	K	E	0.997	31.4	25	0	29.8	0	0	2	0	2	1701.9	2410.85		105055	470	483	AGAP005627-PB,AGAP005627-PA
Control	AgambiecontB01	creatine kinase|protein_coding|2L:17961670:17999179:1|gene:AGAP005627	AGAP005627-PE	70477.8	1	1	1	52	0.000909	0.182	FLQAANACR	R	Y	0.997	32.6	25	16.4	32.3	0	1	0	0	2	1050.51	596.071		46416.8	488	496	AGAP005627-PB,AGAP005627-PA
Control	AgambiecontB01	creatine kinase|protein_coding|2L:17961670:17999179:1|gene:AGAP005627	AGAP005627-PE	70477.8	1	1	1	52	0.000909	0.182	GEHSEAEGGIYDISNK	R	R	0.997	43.5	25	0	42.5	0	2	1	0	2	1705.77	788.933		142031	607	622	AGAP005627-PB,AGAP005627-PA
Control	AgambiecontB01	creatine kinase|protein_coding|2L:17961670:17999179:1|gene:AGAP005627	AGAP005627-PE	70477.8	1	1	1	52	0.000909	0.182	LEATADKYNLQVR	K	G	0.997	33.9	25.7	0	33.9	0	0	2	0	2	1520.81	953.429		169734	591	603	AGAP005627-PB,AGAP005627-PA
Control	AgambiecontB01	creatine kinase|protein_coding|2L:17961670:17999179:1|gene:AGAP005627	AGAP005627-PE	70477.8	1	1	1	52	0.000909	0.182	LVTAVNDIEK	R	R	0.997	46.5	27.3	32	37.2	0	18	0	0	2	1101.62	991.316		969579	540	549	AGAP005627-PB,AGAP005627-PA
Control	AgambiecontB01	creatine kinase|protein_coding|2L:17961670:17999179:1|gene:AGAP005627	AGAP005627-PE	70477.8	1	1	1	52	0.000909	0.182	SDTMVDAAVMEK	K	M	0.997	34.6	25	0	33.3	0	18	0	0	2	1296.58	1211.29		1132480	293	304	AGAP005627-PB,AGAP005627-PA
Control	AgambiecontB01	creatine kinase|protein_coding|2L:17961670:17999179:1|gene:AGAP005627	AGAP005627-PE	70477.8	1	1	1	52	0.000909	0.182	TFLVWCNEEDHLR	K	I	0.997	33.2	26.4	0	33.2	0	0	4	0	2	1718.8	2180.25		275009	511	523	AGAP005627-PB,AGAP005627-PA
Control	AgambiecontB01	creatine kinase|protein_coding|2L:17961670:17999179:1|gene:AGAP005627	AGAP005627-PE	70477.8	1	1	1	52	0.000909	0.182	TVQALPESTPTDDTKPSK	R	A	0.965	20.1	25	0	20.1	0	0	1	0	2	1914.97	649.218		86126.5	34	51
Control	AgambiecontB01	creatine kinase|protein_coding|2L:17961670:17999179:1|gene:AGAP005627	AGAP005627-PE	70477.8	1	1	1	52	0.000909	0.182	VSTTLSGLEGELK	K	G	0.997	59.1	27.1	13.4	51.8	0	3	0	0	2	1333.72	1922.64		178692	446	458	AGAP005627-PB,AGAP005627-PA
Control	AgambiecontB01	creatine kinase|protein_coding|2L:17997043:17999179:1|gene:AGAP005627	AGAP005627-PA,AGAP005627-PB	43774.6	0.938	0	0	51	0.000891	0.252	AVQQQLIDDHFLFK	K	E	0.997	31.4	25	0	29.8	0	0	2	0	2	1701.9	2410.85		105055	217	230	AGAP005627-PE
Control	AgambiecontB01	creatine kinase|protein_coding|2L:17997043:17999179:1|gene:AGAP005627	AGAP005627-PA,AGAP005627-PB	43774.6	0.938	0	0	51	0.000891	0.252	FLQAANACR	R	Y	0.997	32.6	25	16.4	32.3	0	1	0	0	2	1050.51	596.071		46416.8	235	243	AGAP005627-PE
Control	AgambiecontB01	creatine kinase|protein_coding|2L:17997043:17999179:1|gene:AGAP005627	AGAP005627-PA,AGAP005627-PB	43774.6	0.938	0	0	51	0.000891	0.252	GEHSEAEGGIYDISNK	R	R	0.997	43.5	25	0	42.5	0	2	1	0	2	1705.77	788.933		142031	354	369	AGAP005627-PE
Control	AgambiecontB01	creatine kinase|protein_coding|2L:17997043:17999179:1|gene:AGAP005627	AGAP005627-PA,AGAP005627-PB	43774.6	0.938	0	0	51	0.000891	0.252	LEATADKYNLQVR	K	G	0.997	33.9	25.7	0	33.9	0	0	2	0	2	1520.81	953.429		169734	338	350	AGAP005627-PE
Control	AgambiecontB01	creatine kinase|protein_coding|2L:17997043:17999179:1|gene:AGAP005627	AGAP005627-PA,AGAP005627-PB	43774.6	0.938	0	0	51	0.000891	0.252	LVTAVNDIEK	R	R	0.997	46.5	27.3	32	37.2	0	18	0	0	2	1101.62	991.316		969579	287	296	AGAP005627-PE
Control	AgambiecontB01	creatine kinase|protein_coding|2L:17997043:17999179:1|gene:AGAP005627	AGAP005627-PA,AGAP005627-PB	43774.6	0.938	0	0	51	0.000891	0.252	SDTMVDAAVMEK	K	M	0.997	34.6	25	0	33.3	0	18	0	0	2	1296.58	1211.29		1132480	40	51	AGAP005627-PE
Control	AgambiecontB01	creatine kinase|protein_coding|2L:17997043:17999179:1|gene:AGAP005627	AGAP005627-PA,AGAP005627-PB	43774.6	0.938	0	0	51	0.000891	0.252	TFLVWCNEEDHLR	K	I	0.997	33.2	26.4	0	33.2	0	0	4	0	2	1718.8	2180.25		275009	258	270	AGAP005627-PE
Control	AgambiecontB01	creatine kinase|protein_coding|2L:17997043:17999179:1|gene:AGAP005627	AGAP005627-PA,AGAP005627-PB	43774.6	0.938	0	0	51	0.000891	0.252	VSTTLSGLEGELK	K	G	0.997	59.1	27.1	13.4	51.8	0	3	0	0	2	1333.72	1922.64		178692	193	205	AGAP005627-PE
Control	AgambiecontB01	eIF3b: eukaryotic translation initiation factor 3 subunit B|protein_coding|3L:38007452:38010972:1|gene:AGAP012140	AGAP012140-PA	79412	0.997	2	2	9	0.000157	0.0366	AKEDQGYYMWSFQGR	K	I	0.953	18	25	0	18	0	0	1	0	2	1865.83	2077.89		36688.1	547	561
Control	AgambiecontB01	eIF3b: eukaryotic translation initiation factor 3 subunit B|protein_coding|3L:38007452:38010972:1|gene:AGAP012140	AGAP012140-PA	79412	0.997	2	2	9	0.000157	0.0366	DIPVDSVEVK	K	E	0.874					0	8	0	0	2	1100.58			347125	428	437
Control	AgambiecontB01	erythrocyte membrane protein band 4.1|protein_coding|3L:38503824:38514654:1|gene:AGAP012185	AGAP012185-PA	178862	1	6	6	11	0.000192	0.0686	GKPEELDVSAVDLDPETGHIR	R	N	0.997	49.7	25	13	46.5	0	0	0	2	2	2277.14	1920.7		106174	1191	1211
Control	AgambiecontB01	erythrocyte membrane protein band 4.1|protein_coding|3L:38503824:38514654:1|gene:AGAP012185	AGAP012185-PA	178862	1	6	6	11	0.000192	0.0686	IRPGEFEQYESTIGFK	K	L	0.997	32.5	25	13.5	32.5	0	0	2	0	2	1900.94	2142.9		109534	277	292
Control	AgambiecontB01	erythrocyte membrane protein band 4.1|protein_coding|3L:38503824:38514654:1|gene:AGAP012185	AGAP012185-PA	178862	1	6	6	11	0.000192	0.0686	LAMYGVDLHPAK	K	D	0.908	14.8	25.4	0	14.8	0	0	1	0	2	1314.69	1415.65		50042.9	219	230
Control	AgambiecontB01	erythrocyte membrane protein band 4.1|protein_coding|3L:38503824:38514654:1|gene:AGAP012185	AGAP012185-PA	178862	1	6	6	11	0.000192	0.0686	LDNSQAHLIAIGNQVDPVVEVTSVLGK	K	L	0.997	45.7	25	0	45.7	0	0	2	0	2	2816.52	3216.02		86078.6	923	949
Control	AgambiecontB01	erythrocyte membrane protein band 4.1|protein_coding|3L:38503824:38514654:1|gene:AGAP012185	AGAP012185-PA	178862	1	6	6	11	0.000192	0.0686	SEWGHIDPNTGDIDPATAIRDPVTGK	K	L	0.995	26.5	25	0	26.5	0	0	0	2	2	2762.34	2166.29		123191	1267	1292
Control	AgambiecontB01	erythrocyte membrane protein band 4.1|protein_coding|3L:38503824:38514654:1|gene:AGAP012185	AGAP012185-PA	178862	1	6	6	11	0.000192	0.0686	TWLDLERPVTK	R	F	0.997	29.2	25	26.5	21.5	0	0	2	0	2	1357.75	1846.81		72821.8	88	98
Control	AgambiecontB01	ubiquinol-cytochrome c reductase core subunit 2|protein_coding|2L:26647662:26649388:1|gene:AGAP006099	AGAP006099-PA	45104.2	1	17	22	159	0.00278	0.595	AAVAGVGVDHQMLVGFAQSLALESGAGGENK	R	S	0.997	32.5	25	0	32.5	0	0	3	0	2	2983.49	4372.19		103448	213	243
Control	AgambiecontB01	ubiquinol-cytochrome c reductase core subunit 2|protein_coding|2L:26647662:26649388:1|gene:AGAP006099	AGAP006099-PA	45104.2	1	17	22	159	0.00278	0.595	ASALAAAAEYTENQSTLLHQLGEESALLGQVYK	K	K	0.997	51	25	0	51	0	0	4	5	2	3476.75	3876.82		490850	361	393
Control	AgambiecontB01	ubiquinol-cytochrome c reductase core subunit 2|protein_coding|2L:26647662:26649388:1|gene:AGAP006099	AGAP006099-PA	45104.2	1	17	22	159	0.00278	0.595	DGLGNSVFCPDYLVGK	R	H	0.997	76.7	25	13.1	76.7	0	1	1	0	2	1740.83	2535.21		122772	179	194
Control	AgambiecontB01	ubiquinol-cytochrome c reductase core subunit 2|protein_coding|2L:26647662:26649388:1|gene:AGAP006099	AGAP006099-PA	45104.2	1	17	22	159	0.00278	0.595	DQLEVGLK	K	Y	0.996	27.9	28.2	27	15.2	0	18	0	0	2	901.499	1040.67		965452	125	132
Control	AgambiecontB01	ubiquinol-cytochrome c reductase core subunit 2|protein_coding|2L:26647662:26649388:1|gene:AGAP006099	AGAP006099-PA	45104.2	1	17	22	159	0.00278	0.595	ELVTYSVAVTK	R	D	0.997	39.9	26.2	0	39.9	0	12	0	0	2	1209.67	1363.96		667209	114	124
Control	AgambiecontB01	ubiquinol-cytochrome c reductase core subunit 2|protein_coding|2L:26647662:26649388:1|gene:AGAP006099	AGAP006099-PA	45104.2	1	17	22	159	0.00278	0.595	GSAEVQTTTLPNK	R	L	0.997	73.2	26.7	17	67.2	0	18	0	0	2	1345.7	641.536		1285590	31	43
Control	AgambiecontB01	ubiquinol-cytochrome c reductase core subunit 2|protein_coding|2L:26647662:26649388:1|gene:AGAP006099	AGAP006099-PA	45104.2	1	17	22	159	0.00278	0.595	HSSETMQHYFAANCTTNR	K	A	0.997	40.4	25	0	40.4	0	0	3	3	2	2154.91	918.538		397440	195	212
Control	AgambiecontB01	ubiquinol-cytochrome c reductase core subunit 2|protein_coding|2L:26647662:26649388:1|gene:AGAP006099	AGAP006099-PA	45104.2	1	17	22	159	0.00278	0.595	LAIGAVGNLSHVPHLCELH	K	-	0.995	26.5	25	0	26.5	0	0	0	2	2	2037.07	2293.34		75710	421	439
Control	AgambiecontB01	ubiquinol-cytochrome c reductase core subunit 2|protein_coding|2L:26647662:26649388:1|gene:AGAP006099	AGAP006099-PA	45104.2	1	17	22	159	0.00278	0.595	LPVEVQAVELLHK	R	A	0.997	43.6	25.8	14	34.8	0	0	2	0	2	1474.86	2162.13		121379	162	174
Control	AgambiecontB01	ubiquinol-cytochrome c reductase core subunit 2|protein_coding|2L:26647662:26649388:1|gene:AGAP006099	AGAP006099-PA	45104.2	1	17	22	159	0.00278	0.595	LVVASADPNAAVSR	K	I	0.997	41	25.7	13.8	35	0	27	2	0	2	1369.74	943.689		1964140	44	57
Control	AgambiecontB01	ubiquinol-cytochrome c reductase core subunit 2|protein_coding|2L:26647662:26649388:1|gene:AGAP006099	AGAP006099-PA	45104.2	1	17	22	159	0.00278	0.595	NETADCLGAAHVLR	R	A	0.997	48	25	0	42.9	0	0	2	0	2	1526.74	986.138		149754	68	81
Control	AgambiecontB01	ubiquinol-cytochrome c reductase core subunit 2|protein_coding|2L:26647662:26649388:1|gene:AGAP006099	AGAP006099-PA	45104.2	1	17	22	159	0.00278	0.595	NIQQAGGSLTTAADR	R	E	0.997	69.1	26.8	16.4	64.5	0	18	9	0	2	1502.76	829.3		1819280	99	113
Control	AgambiecontB01	ubiquinol-cytochrome c reductase core subunit 2|protein_coding|2L:26647662:26649388:1|gene:AGAP006099	AGAP006099-PA	45104.2	1	17	22	159	0.00278	0.595	QVYKKSDLLAAVNAVTTGDVQAAAR	G	K	0.997					0	0	0	8	1	2589.4			376161	390	414
Control	AgambiecontB01	ubiquinol-cytochrome c reductase core subunit 2|protein_coding|2L:26647662:26649388:1|gene:AGAP006099	AGAP006099-PA	45104.2	1	17	22	159	0.00278	0.595	SDLLAAVNAVTTGDVQAAAR	K	K	0.997	36.5	25	0	36.5	0	0	1	0	2	1943.02	4328.05		12700.2	395	414
Control	AgambiecontB01	ubiquinol-cytochrome c reductase core subunit 2|protein_coding|2L:26647662:26649388:1|gene:AGAP006099	AGAP006099-PA	45104.2	1	17	22	159	0.00278	0.595	SLSVSDADVAR	K	G	0.997	37.5	27.5	20.6	33.9	0	9	0	0	2	1119.56	892.729		579960	348	358
Control	AgambiecontB01	ubiquinol-cytochrome c reductase core subunit 2|protein_coding|2L:26647662:26649388:1|gene:AGAP006099	AGAP006099-PA	45104.2	1	17	22	159	0.00278	0.595	TTAADRELVTYSVAVTK	L	D	0.997					0	0	8	0	1	1824.97			319985	108	124
Control	AgambiecontB01	ubiquinol-cytochrome c reductase core subunit 2|protein_coding|2L:26647662:26649388:1|gene:AGAP006099	AGAP006099-PA	45104.2	1	17	22	159	0.00278	0.595	YLEATATGQVFKPWELAELTPIIR	K	N	0.997	38.1	25	0	38.1	0	0	3	0	2	2746.48	3760.64		88188.6	133	156
Control	AgambiecontB01	|protein_coding|2L:15016934:15020798:1|gene:AGAP005398	AGAP005398-PA	35508.4	0.999	1	1	2	3.5e-05	0.0292	HYAEMLKPR	R	C	0.997	41.7	25.9	16	32.4	0	0	2	0	2	1144.59	637.263		65906.9	244	252
Control	AgambiecontB01	|protein_coding|2R:10233605:10254474:-1|gene:AGAP013458	AGAP013458-PB	305983	1	3	3	24	0.000419	0.01	AGGPAATGSTGSALRSELGMLESYK	R	I	0.978					0	0	0	8	2	2411.19			419708	1127	1151
Control	AgambiecontB01	|protein_coding|2R:10233605:10254474:-1|gene:AGAP013458	AGAP013458-PB	305983	1	3	3	24	0.000419	0.01	AGGPAATGSTGSALRSELGMLESYKIDGK	R	G	0.969					0	0	0	8	2	2824.41			435137	1127	1155
Control	AgambiecontB01	|protein_coding|2R:10233605:10254474:-1|gene:AGAP013458	AGAP013458-PB	305983	1	3	3	24	0.000419	0.01	ASSGGGGVTTSATATMTTATTPAHPTKSAQRR	R	E	0.986					0	0	0	0	2	3060.51			1174190	0	0
Control	AgambiecontB01	GSTD1: glutathione S-transferase delta class 1|protein_coding|2R:50997517:51000707:1|gene:AGAP004164	AGAP004164-PC	24492.8	0.953	1	1	28	0.000489	0.241	AIMCYLVEKYGKPCNNDSLYPTDPQK	R	R	0.931					0	0	0	8	2	2990.41			411329	67	92
Control	AgambiecontB01	GSTD1: glutathione S-transferase delta class 1|protein_coding|2R:50997517:51000707:1|gene:AGAP004164	AGAP004164-PC	24492.8	0.953	1	1	28	0.000489	0.241	AVQMTAAAVGVELNLK	R	L	0.869					0	0	8	0	2	1614.89			468850	14	29	AGAP004164-PA,AGAP004164-PB
Control	AgambiecontB01	GSTD1: glutathione S-transferase delta class 1|protein_coding|2R:50997517:51000707:1|gene:AGAP004164	AGAP004164-PC	24492.8	0.953	1	1	28	0.000489	0.241	GEHMKPEFLK	K	L	0.997	36.4	25	17.7	33.1	0	1	3	0	2	1215.62	835.896		173246	36	45	AGAP004164-PA,AGAP004164-PB
Control	AgambiecontB01	GSTD1: glutathione S-transferase delta class 1|protein_coding|2R:50997517:51000707:1|gene:AGAP004164	AGAP004164-PC	24492.8	0.953	1	1	28	0.000489	0.241	LNLEVGVAAATMQVAR	K	C	0.977					0	0	0	8	2	1642.89			359071	0	0	AGAP004164-PA,AGAP004164-PB
Control	AgambiecontB01	GSTD1: glutathione S-transferase delta class 1|protein_coding|2R:50997517:51001332:1|gene:AGAP004164	AGAP004164-PB	23445.8	0.963	0	0	22	0.000384	0.225	AVQMTAAAVGVELNLK	R	L	0.869					0	0	8	0	2	1614.89			468850	14	29	AGAP004164-PA,AGAP004164-PC
Control	AgambiecontB01	GSTD1: glutathione S-transferase delta class 1|protein_coding|2R:50997517:51001332:1|gene:AGAP004164	AGAP004164-PB	23445.8	0.963	0	0	22	0.000384	0.225	GEHMKPEFLK	K	L	0.997	36.4	25	17.7	33.1	0	1	3	0	2	1215.62	835.896		173246	36	45	AGAP004164-PA,AGAP004164-PC
Control	AgambiecontB01	GSTD1: glutathione S-transferase delta class 1|protein_coding|2R:50997517:51001332:1|gene:AGAP004164	AGAP004164-PB	23445.8	0.963	0	0	22	0.000384	0.225	LNLEVGVAAATMQVAR	K	C	0.977					0	0	0	8	2	1642.89			359071	0	0	AGAP004164-PA,AGAP004164-PC
Control	AgambiecontB01	GSTD1: glutathione S-transferase delta class 1|protein_coding|2R:50997517:51001332:1|gene:AGAP004164	AGAP004164-PB	23445.8	0.963	0	0	22	0.000384	0.225	LNPQHCIPTLVDNGFALWESR	K	A	0.997	30.9	25	0	0	0	0	2	0	2	2467.22	3269.73		50113.5	46	66	AGAP004164-PA
Control	AgambiecontB01	GSTD1: glutathione S-transferase delta class 1|protein_coding|2R:50997517:50999962:1|gene:AGAP004164	AGAP004164-PA	23784.2	1	2	3	26	0.000454	0.349	AVQMTAAAVGVELNLK	R	L	0.869					0	0	8	0	2	1614.89			468850	14	29	AGAP004164-PB,AGAP004164-PC
Control	AgambiecontB01	GSTD1: glutathione S-transferase delta class 1|protein_coding|2R:50997517:50999962:1|gene:AGAP004164	AGAP004164-PA	23784.2	1	2	3	26	0.000454	0.349	DAVGFLNSFLDGHK	K	Y	0.997	29.2	26.8	13.8	26.9	0	1	1	0	2	1519.75	3062.74		121841	132	145
Control	AgambiecontB01	GSTD1: glutathione S-transferase delta class 1|protein_coding|2R:50997517:50999962:1|gene:AGAP004164	AGAP004164-PA	23784.2	1	2	3	26	0.000454	0.349	GEHMKPEFLK	K	I	0.997	36.4	25	17.7	33.1	0	1	3	0	2	1215.62	835.896		173246	36	45	AGAP004164-PB,AGAP004164-PC
Control	AgambiecontB01	GSTD1: glutathione S-transferase delta class 1|protein_coding|2R:50997517:50999962:1|gene:AGAP004164	AGAP004164-PA	23784.2	1	2	3	26	0.000454	0.349	INPQHCIPTLVDNGFALWESR	K	A	0.997	30.9	25	0	0	0	0	2	0	2	2467.22	3269.73		50113.5	46	66	AGAP004164-PB
Control	AgambiecontB01	GSTD1: glutathione S-transferase delta class 1|protein_coding|2R:50997517:50999962:1|gene:AGAP004164	AGAP004164-PA	23784.2	1	2	3	26	0.000454	0.349	LNLEVGVAAATMQVAR	K	C	0.977					0	0	0	8	2	1642.89			359071	0	0	AGAP004164-PB,AGAP004164-PC
Control	AgambiecontB01	GSTD1: glutathione S-transferase delta class 1|protein_coding|2R:50997517:50999962:1|gene:AGAP004164	AGAP004164-PA	23784.2	1	2	3	26	0.000454	0.349	YQHVAAWYENIR	K	K	0.997	34.9	25	13.3	33.2	0	0	2	0	2	1549.75	1743.97		88338.8	176	187
Control	AgambiecontB01	Proteasome 26S non-ATPase subunit 11|protein_coding|2R:5049886:5051303:1|gene:AGAP001440	AGAP001440-PA,AGAP001440-PB	46942.4	1	3	3	12	0.00021	0.0793	AHLGTLYDTMLEQNLCR	K	I	0.997	53.2	25.6	13.1	53.2	0	0	2	0	2	2034.97	2444.84		104225	315	331
Control	AgambiecontB01	Proteasome 26S non-ATPase subunit 11|protein_coding|2R:5049886:5051303:1|gene:AGAP001440	AGAP001440-PA,AGAP001440-PB	46942.4	1	3	3	12	0.00021	0.0793	IMLGQSDDVNQIVSGK	K	L	0.997	72	25.1	0	72	0	2	0	0	2	1703.86	1795.24		115308	253	268
Control	AgambiecontB01	Proteasome 26S non-ATPase subunit 11|protein_coding|2R:5049886:5051303:1|gene:AGAP001440	AGAP001440-PA,AGAP001440-PB	46942.4	1	3	3	12	0.00021	0.0793	NLSHSQARDIMMAGAM	R	?	0.947					0	0	8	0	2	1732.79			455989	0	0
Control	AgambiecontB01	|protein_coding|3L:1664420:1664755:-1|gene:AGAP010337	AGAP010337-PA,AGAP010337-PB,AGAP010337-PC	9366.8	0.988	1	1	18	0.000315	0.0976	AFANVISK	R	G	0.997	34.7	25.8	24.3	29.1	0	18	0	0	2	849.483	898.19		569645	26	33
Control	AgambiecontB01	|protein_coding|3L:15801324:15803945:-1|gene:AGAP011058	AGAP011058-PA	97000	1	3	3	32	0.000559	0.0329	ALRLRCISMEAFAYVR	K	Q	0.994					0	0	16	0	2	1899.01			1085210	274	289
Control	AgambiecontB01	|protein_coding|3L:15801324:15803945:-1|gene:AGAP011058	AGAP011058-PA	97000	1	3	3	32	0.000559	0.0329	KVELVCTLSLIR	K	T	0.949					0	0	0	8	2	1373.82			243496	332	343
Control	AgambiecontB01	|protein_coding|3L:15801324:15803945:-1|gene:AGAP011058	AGAP011058-PA	97000	1	3	3	32	0.000559	0.0329	QVLEEESMPPIIHLPKVSGDTR	R	E	0.899					0	0	0	0	2	2475.29			280453	0	0
Control	AgambiecontB01	|protein_coding|2L:47632812:47715421:1|gene:AGAP007563	AGAP007563-PA	1.78491e+06	1	11	11	78	0.00136	0.0134	AEASLAPFEVTDSAMAQTTLTALKPVSESTLQFIHEK	E	E	0.991					0	0	0	8	1	3962.01			593189	7943	7979
Control	AgambiecontB01	|protein_coding|2L:47632812:47715421:1|gene:AGAP007563	AGAP007563-PA	1.78491e+06	1	11	11	78	0.00136	0.0134	AEQEELHDVSLMTSDEVQAYPQHEPEPR	K	K	0.965					0	0	0	8	2	3264.48			447545	0	0
Control	AgambiecontB01	|protein_coding|2L:47632812:47715421:1|gene:AGAP007563	AGAP007563-PA	1.78491e+06	1	11	11	78	0.00136	0.0134	AEVPETVEMFESDLTEVDVAR	K	E	0.979					0	0	0	8	2	2366.11			420736	11680	11700
Control	AgambiecontB01	|protein_coding|2L:47632812:47715421:1|gene:AGAP007563	AGAP007563-PA	1.78491e+06	1	11	11	78	0.00136	0.0134	AVTQQESLEKLEFTPTEVPEVEK	K	M	0.961					0	0	0	8	2	2631.34			504618	5546	5568
Control	AgambiecontB01	|protein_coding|2L:47632812:47715421:1|gene:AGAP007563	AGAP007563-PA	1.78491e+06	1	11	11	78	0.00136	0.0134	EADLLAK	K	A	0.96					0	8	0	0	2	741.414			262953	8051	8057	AGAP001826-PA,AGAP001502-PA
Control	AgambiecontB01	|protein_coding|2L:47632812:47715421:1|gene:AGAP007563	AGAP007563-PA	1.78491e+06	1	11	11	78	0.00136	0.0134	EPAFVSRPDSIEVEEGEWARFCCR	K	V	0.958					0	0	0	16	2	2812.28			973990	4194	4217
Control	AgambiecontB01	|protein_coding|2L:47632812:47715421:1|gene:AGAP007563	AGAP007563-PA	1.78491e+06	1	11	11	78	0.00136	0.0134	IDVDMPK	K	R	0.96	23.9	28.3	24.1	12.6	0	2	0	0	2	817.413	902.422		57943.6	10376	10382
Control	AgambiecontB01	|protein_coding|2L:47632812:47715421:1|gene:AGAP007563	AGAP007563-PA	1.78491e+06	1	11	11	78	0.00136	0.0134	IKELESYQKPQTQEVEPAK	K	Q	0.997	41.7	25	0	41.7	0	0	0	3	2	2245.17	883.026		128078	2170	2188
Control	AgambiecontB01	|protein_coding|2L:47632812:47715421:1|gene:AGAP007563	AGAP007563-PA	1.78491e+06	1	11	11	78	0.00136	0.0134	LHGPTNLVEGQSAHYECR	K	I	0.997	44.4	25	0	38.4	0	0	0	3	2	2067.97	1021.65		183364	1932	1949
Control	AgambiecontB01	|protein_coding|2L:47632812:47715421:1|gene:AGAP007563	AGAP007563-PA	1.78491e+06	1	11	11	78	0.00136	0.0134	LRPVEETTIEEHPEVVEEVR	R	S	0.997	28.6	25	0	28.6	0	0	0	2	2	2390.22	1571.73		103382	10384	10403
Control	AgambiecontB01	|protein_coding|2L:47632812:47715421:1|gene:AGAP007563	AGAP007563-PA	1.78491e+06	1	11	11	78	0.00136	0.0134	LSSSTGVAESR	R	A	0.997	51.7	27.3	25.1	43.9	0	9	0	0	2	1093.55	502.616		351742	793	803
Control	AgambiecontB01	|protein_coding|2L:47632812:47715421:1|gene:AGAP007563	AGAP007563-PA	1.78491e+06	1	11	11	78	0.00136	0.0134	VPDMFVDTTPQQAPVFTTHLESHDK	R	L	0.997	43.7	25	0	43.7	0	0	0	3	2	2840.36	2299.44		227940	2711	2735
Control	AgambiecontB01	|protein_coding|2R:18492538:18506114:1|gene:AGAP002274	AGAP002274-PB	300914	1	2	2	40	0.000699	0	AVEEVIVFEDSIDPQELMEFSDSGASDDK	R	D	0.988					0	0	0	32	2	3201.43			1779600	0	0
Control	AgambiecontB01	|protein_coding|2R:18492538:18506114:1|gene:AGAP002274	AGAP002274-PB	300914	1	2	2	40	0.000699	0	LSSLSIDDGHMGRQMFR	K	R	0.944					0	0	0	0	2	1949.93			489499	0	0
Control	AgambiecontB01	RpS13: 40S ribosomal protein S13|protein_coding|2L:23981907:23982510:1|gene:AGAP005947	AGAP005947-PA	17173.5	1	5	6	26	0.000454	0.338	AVGLKPDIPEDLYFLIK	K	K	0.997	40.7	25	0	40.7	0	2	10	0	2	1931.09	3513.35		717564	77	93
Control	AgambiecontB01	RpS13: 40S ribosomal protein S13|protein_coding|2L:23981907:23982510:1|gene:AGAP005947	AGAP005947-PA	17173.5	1	5	6	26	0.000454	0.338	KGMTPSQIGIILR	K	D	0.995	26.7	25	0	26.7	0	0	1	0	2	1413.82	1997.48		39398.6	43	55
Control	AgambiecontB01	RpS13: 40S ribosomal protein S13|protein_coding|2L:23981907:23982510:1|gene:AGAP005947	AGAP005947-PA	17173.5	1	5	6	26	0.000454	0.338	LILIESR	R	I	0.96	35.7	26.4	18.7	27	0	10	0	0	2	843.53	1319.16		232288	115	121
Control	AgambiecontB01	RpS13: 40S ribosomal protein S13|protein_coding|2L:23981907:23982510:1|gene:AGAP005947	AGAP005947-PA	17173.5	1	5	6	26	0.000454	0.338	LSAEDVK	K	E	0.96	47.7	28.1	26.2	19.9	0	2	0	0	2	761.404	549.531		61647	28	34
Control	AgambiecontB01	RpS13: 40S ribosomal protein S13|protein_coding|2L:23981907:23982510:1|gene:AGAP005947	AGAP005947-PA	17173.5	1	5	6	26	0.000454	0.338	SVPSWLK	R	L	0.96	26	28.2	25	15.2	0	1	0	0	2	816.461	1328.39		31577.3	21	27
Control	AgambiecontB01	|protein_coding|2R:47648806:47650834:-1|gene:AGAP003995	AGAP003995-PA	73014	1	11	15	89	0.00156	0.267	AALPYDTHGNSYDVR	R	Y	0.997	30.9	25	0	30.9	0	0	1	0	2	1678.78	970.633		68610.8	202	216
Control	AgambiecontB01	|protein_coding|2R:47648806:47650834:-1|gene:AGAP003995	AGAP003995-PA	73014	1	11	15	89	0.00156	0.267	AALPYDTHGNSYDVRYTIGVAADARAAHMGAIER	R	I	0.982					0	0	0	16	2	3632.77			1053330	202	235
Control	AgambiecontB01	|protein_coding|2R:47648806:47650834:-1|gene:AGAP003995	AGAP003995-PA	73014	1	11	15	89	0.00156	0.267	GCEPWYSEAR	K	R	0.996	26.9	25	0	24.9	0	2	0	0	2	1254.52	1051.22		157018	334	343
Control	AgambiecontB01	|protein_coding|2R:47648806:47650834:-1|gene:AGAP003995	AGAP003995-PA	73014	1	11	15	89	0.00156	0.267	GSWTDGNSGELHTGPK	R	W	0.997	42.9	25	0	42.9	0	2	2	0	2	1642.75	663.204		236808	613	628
Control	AgambiecontB01	|protein_coding|2R:47648806:47650834:-1|gene:AGAP003995	AGAP003995-PA	73014	1	11	15	89	0.00156	0.267	GYLVADHTGNTDTEWWNSVR	R	G	0.997	40.7	25	0	40.7	0	1	7	0	2	2321.06	2292.07		477826	346	365
Control	AgambiecontB01	|protein_coding|2R:47648806:47650834:-1|gene:AGAP003995	AGAP003995-PA	73014	1	11	15	89	0.00156	0.267	HQYWPVQK	K	L	0.996	29	26.5	15.7	22.8	0	6	0	0	2	1085.55	962.406		233150	138	145
Control	AgambiecontB01	|protein_coding|2R:47648806:47650834:-1|gene:AGAP003995	AGAP003995-PA	73014	1	11	15	89	0.00156	0.267	LQAILDESGIDSFK	R	F	0.997	50.5	25.2	0	50.5	0	2	1	0	2	1535.8	2215.55		173824	386	399
Control	AgambiecontB01	|protein_coding|2R:47648806:47650834:-1|gene:AGAP003995	AGAP003995-PA	73014	1	11	15	89	0.00156	0.267	LSANLDPAAVYTETAAGFTLTNAATDGTVMELAR	R	E	0.951					0	0	8	0	2	3455.7			1267320	63	96
Control	AgambiecontB01	|protein_coding|2R:47648806:47650834:-1|gene:AGAP003995	AGAP003995-PA	73014	1	11	15	89	0.00156	0.267	SALGTQDLPVFVR	R	M	0.997	32.5	26.8	0	32.4	0	1	0	0	2	1402.77	2307.02		94208.7	444	456
Control	AgambiecontB01	|protein_coding|2R:47648806:47650834:-1|gene:AGAP003995	AGAP003995-PA	73014	1	11	15	89	0.00156	0.267	TTLWIHPFINK	R	G	0.997	35.2	25	13.4	35.2	0	0	4	0	2	1369.76	2304.8		164167	323	333
Control	AgambiecontB01	|protein_coding|2R:47648806:47650834:-1|gene:AGAP003995	AGAP003995-PA	73014	1	11	15	89	0.00156	0.267	VVQSSGQVVQQIR	R	L	0.997	34.3	25	17.8	31.5	0	18	18	0	2	1427.8	817.27		1970850	50	62
Control	AgambiecontB01	RpL10-1: 60S ribosomal protein L10-1|protein_coding|X:18340222:18342538:1|gene:AGAP000953	AGAP000953-PA,AGAP000953-PB,AGAP002395-PA	25458.9	1	6	6	18	0.000315	0.324	ACVEDFPLCVHLVSDEYEQLSSEALEAGR	K	I	0.997	36.7	25	0	36.7	0	0	2	0	2	3323.52	3793.5		55994.6	41	69
Control	AgambiecontB01	RpL10-1: 60S ribosomal protein L10-1|protein_coding|X:18340222:18342538:1|gene:AGAP000953	AGAP000953-PA,AGAP000953-PB,AGAP002395-PA	25458.9	1	6	6	18	0.000315	0.324	GAELAESSLQEYEDSVLHVCLPFDEVCAKK	R	R	0.894					0	0	0	8	2	3309.57			486073	0	0
Control	AgambiecontB01	RpL10-1: 60S ribosomal protein L10-1|protein_coding|X:18340222:18342538:1|gene:AGAP000953	AGAP000953-PA,AGAP000953-PB,AGAP002395-PA	25458.9	1	6	6	18	0.000315	0.324	GAFGKPQGTVAR	R	V	0.997	35.6	26.5	15.9	31	0	0	2	0	2	1188.65	510.682		87860.6	117	128
Control	AgambiecontB01	RpL10-1: 60S ribosomal protein L10-1|protein_coding|X:18340222:18342538:1|gene:AGAP000953	AGAP000953-PA,AGAP000953-PB,AGAP002395-PA	25458.9	1	6	6	18	0.000315	0.324	LHPFHVIR	R	I	0.996	28.8	27.5	19.6	28.8	0	0	2	0	2	1018.59	981.106		47858.3	91	98
Control	AgambiecontB01	RpL10-1: 60S ribosomal protein L10-1|protein_coding|X:18340222:18342538:1|gene:AGAP000953	AGAP000953-PA,AGAP000953-PB,AGAP002395-PA	25458.9	1	6	6	18	0.000315	0.324	LVPDGCGVQFR	R	N	0.997	30.2	25.4	14.9	28.8	0	2	0	0	2	1247.62	1190.16		133297	190	200
Control	AgambiecontB01	RpL10-1: 60S ribosomal protein L10-1|protein_coding|X:18340222:18342538:1|gene:AGAP000953	AGAP000953-PA,AGAP000953-PB,AGAP002395-PA	25458.9	1	6	6	18	0.000315	0.324	VHIGQPIMSVR	R	S	0.997	33.1	26.9	13.7	25	0	0	2	0	2	1236.69	1099.32		82683.3	129	139
Control	AgambiecontB01	AMP-activated protein kinase, gamma regulatory subunit|protein_coding|2R:5140730:5160102:-1|gene:AGAP001446	AGAP001446-PE	101219	0.992	1	1	9	0.000157	0.0321	HSSISEDHHTDEHR	R	R	0.902	15.6	25	0	14.2	0	0	1	0	2	1686.72	1777.6		40318.6	320	333
Control	AgambiecontB01	AMP-activated protein kinase, gamma regulatory subunit|protein_coding|2R:5140730:5160102:-1|gene:AGAP001446	AGAP001446-PE	101219	0.992	1	1	9	0.000157	0.0321	LMKAGSPAGGSSSSK	R	L	0.868					0	0	8	0	2	1364.68			479385	766	780
Control	AgambiecontB01	cytochrome c|protein_coding|3R:35606586:35606912:1|gene:AGAP009537	AGAP009537-PA	11784.9	1	8	12	101	0.00176	0.565	GDLIAYLK	R	S	0.996	29.2	27.8	19.9	21.2	0	2	0	0	2	892.514	1914.99		52368.4	97	104
Control	AgambiecontB01	cytochrome c|protein_coding|3R:35606586:35606912:1|gene:AGAP009537	AGAP009537-PA	11784.9	1	8	12	101	0.00176	0.565	GITWNEDTLFEYLENPK	K	K	0.997	40.7	25.1	0	40.7	0	13	16	0	2	2068.99	3515.32		1277280	61	77
Control	AgambiecontB01	cytochrome c|protein_coding|3R:35606586:35606912:1|gene:AGAP009537	AGAP009537-PA	11784.9	1	8	12	101	0.00176	0.565	GITWNEDTLFEYLENPKK	K	Y	0.997	39.9	25	0	39.9	0	2	21	0	2	2197.08	3326.11		851547	61	78
Control	AgambiecontB01	cytochrome c|protein_coding|3R:35606586:35606912:1|gene:AGAP009537	AGAP009537-PA	11784.9	1	8	12	101	0.00176	0.565	GVPAGDVEK	M	G	0.997	32.4	26.6	28.6	13.7	0	11	0	0	1	871.452	505.51		524137	2	10
Control	AgambiecontB01	cytochrome c|protein_coding|3R:35606586:35606912:1|gene:AGAP009537	AGAP009537-PA	11784.9	1	8	12	101	0.00176	0.565	KTGQAAGFSYTDANK	R	A	0.997	48.4	25	0	48.4	0	2	2	0	2	1558.75	580.844		202128	44	58
Control	AgambiecontB01	cytochrome c|protein_coding|3R:35606586:35606912:1|gene:AGAP009537	AGAP009537-PA	11784.9	1	8	12	101	0.00176	0.565	PAGDVEK	V	G	0.96					0	8	0	0	1	715.362			384076	4	10
Control	AgambiecontB01	cytochrome c|protein_coding|3R:35606586:35606912:1|gene:AGAP009537	AGAP009537-PA	11784.9	1	8	12	101	0.00176	0.565	TGQAAGFSYTDANK	K	A	0.997	58	25	0	58	0	18	0	0	2	1430.65	776.285		1046380	45	58
Control	AgambiecontB01	cytochrome c|protein_coding|3R:35606586:35606912:1|gene:AGAP009537	AGAP009537-PA	11784.9	1	8	12	101	0.00176	0.565	VGPNLHGLFGR	K	K	0.997	37.2	25	18.5	37.2	0	2	4	0	2	1166.64	1885.66		198883	33	43
Control	AgambiecontB01	Sugar transporter ERD6-like 4|protein_coding|3R:42109696:42111648:-1|gene:AGAP009745	AGAP009745-PA	55080.3	0.982	1	1	2	3.5e-05	0.0341	VPTEPAAKPSVTEHLIR	R	S	0.996	27.5	25	0	27.5	0	0	0	2	2	1845.02	1160.41		96482.7	462	478
Control	AgambiecontB01	|protein_coding|X:10081739:10082248:1|gene:AGAP000570	AGAP000570-PA	18094.6	1	4	7	86	0.0015	0.343	ANPDLQVTPLVPVR	R	Q	0.997	39.7	26.8	13.2	35.6	0	28	18	0	2	1518.86	1972.62		2547940	49	62
Control	AgambiecontB01	|protein_coding|X:10081739:10082248:1|gene:AGAP000570	AGAP000570-PA	18094.6	1	4	7	86	0.0015	0.343	GYVVSGGVGQR	R	Q	0.997	38.6	27	17.9	38.6	0	1	0	0	2	1078.56	629.017		46351.9	136	146
Control	AgambiecontB01	|protein_coding|X:10081739:10082248:1|gene:AGAP000570	AGAP000570-PA	18094.6	1	4	7	86	0.0015	0.343	LVGLSSNQQSWPTPQDVR	R	L	0.997	45	25	15.4	41.2	0	18	18	0	2	2012.02	1923.6		2228320	89	106
Control	AgambiecontB01	|protein_coding|X:10081739:10082248:1|gene:AGAP000570	AGAP000570-PA	18094.6	1	4	7	86	0.0015	0.343	QQIVYSVGAHSASER	R	L	0.997	60.5	25	0	60.2	0	1	2	0	2	1631.81	660.28		238338	74	88
Control	AgambiecontB01	FMS-like tyrosine kinase 1|protein_coding|3R:18183438:18195242:-1|gene:AGAP008813	AGAP008813-PA	158224	1	2	2	9	0.000157	0.0328	LDIAHVATEHEGPIYCR	R	A	0.997	29.7	25	0	29.7	0	0	0	1	2	1980.96	1650.31		40751.5	618	634
Control	AgambiecontB01	FMS-like tyrosine kinase 1|protein_coding|3R:18183438:18195242:-1|gene:AGAP008813	AGAP008813-PA	158224	1	2	2	9	0.000157	0.0328	SRFNAMLPDDMRDHYLELNEPYLQMNAEK	K	M	0.958					0	0	0	8	2	3540.63			396309	1194	1222
Control	AgambiecontB01	CDGSH iron sulfur domain-containing protein 2 homolog|protein_coding|2R:56831152:56832179:1|gene:AGAP004484	AGAP004484-PA	14642	1	3	5	24	0.000419	0.318	ECGDNLGPVVVQR	K	K	0.997	50.4	25.9	17.6	46.6	0	18	0	0	2	1385.68	1112.72		1059260	117	129
Control	AgambiecontB01	CDGSH iron sulfur domain-containing protein 2 homolog|protein_coding|2R:56831152:56832179:1|gene:AGAP004484	AGAP004484-PA	14642	1	3	5	24	0.000419	0.318	SNNWPYCDGSHGAHNK	K	E	0.997	35.2	25	0	35.2	0	0	2	3	2	1843.76	644.98		304120	101	116
Control	AgambiecontB01	CDGSH iron sulfur domain-containing protein 2 homolog|protein_coding|2R:56831152:56832179:1|gene:AGAP004484	AGAP004484-PA	14642	1	3	5	24	0.000419	0.318	VVDMIDIEDIAEK	K	A	0.997	66.2	25	17.6	66.2	0	1	0	0	2	1489.75	2530.99		69518.1	80	92
Control	AgambiecontB01	dihydrolipoamide dehydrogenase|protein_coding|3L:30343263:30347159:-1|gene:AGAP011629	AGAP011629-PA	53490.4	1	9	11	45	0.000786	0.241	AEGVAYNVGKFPFAANSR	K	A	0.966					0	0	0	8	2	1897.96			246332	408	425
Control	AgambiecontB01	dihydrolipoamide dehydrogenase|protein_coding|3L:30343263:30347159:-1|gene:AGAP011629	AGAP011629-PA	53490.4	1	9	11	45	0.000786	0.241	FPFAANSR	K	A	0.941	16.5	25.4	17.6	12.2	0	2	0	0	2	909.458	1016.68		75050.8	418	425
Control	AgambiecontB01	dihydrolipoamide dehydrogenase|protein_coding|3L:30343263:30347159:-1|gene:AGAP011629	AGAP011629-PA	53490.4	1	9	11	45	0.000786	0.241	LDLDVLMGQK	R	T	0.997	45.2	26.1	13.4	42.8	0	2	0	0	2	1131.61	2362.27		113090	116	125
Control	AgambiecontB01	dihydrolipoamide dehydrogenase|protein_coding|3L:30343263:30347159:-1|gene:AGAP011629	AGAP011629-PA	53490.4	1	9	11	45	0.000786	0.241	NDTLGGTCLNVGCIPSK	K	A	0.992	97.2	25	0	97.2	0	2	0	0	2	1805.85	1651.19		108170	71	87
Control	AgambiecontB01	dihydrolipoamide dehydrogenase|protein_coding|3L:30343263:30347159:-1|gene:AGAP011629	AGAP011629-PA	53490.4	1	9	11	45	0.000786	0.241	NEEELKAEGVAYNVGK	K	F	0.997	29	25	0	29	0	0	2	0	2	1749.87	1010.6		177223	402	417
Control	AgambiecontB01	dihydrolipoamide dehydrogenase|protein_coding|3L:30343263:30347159:-1|gene:AGAP011629	AGAP011629-PA	53490.4	1	9	11	45	0.000786	0.241	RPYTEGLGLENVGIVK	R	D	0.997	43.5	25	0	40.1	0	2	2	0	2	1744.96	1989.94		175167	313	328
Control	AgambiecontB01	dihydrolipoamide dehydrogenase|protein_coding|3L:30343263:30347159:-1|gene:AGAP011629	AGAP011629-PA	53490.4	1	9	11	45	0.000786	0.241	TGSGVSVTVESVK	K	D	0.997	48.8	26.9	17.5	40.6	0	18	0	0	2	1249.66	907.809		1473460	282	294
Control	AgambiecontB01	dihydrolipoamide dehydrogenase|protein_coding|3L:30343263:30347159:-1|gene:AGAP011629	AGAP011629-PA	53490.4	1	9	11	45	0.000786	0.241	VCHAHPTCAEALR	R	E	0.997	38.7	25	0	38.7	0	2	3	0	2	1521.7	516.114		248749	480	492
Control	AgambiecontB01	dihydrolipoamide dehydrogenase|protein_coding|3L:30343263:30347159:-1|gene:AGAP011629	AGAP011629-PA	53490.4	1	9	11	45	0.000786	0.241	VPVNSQFQTIVPSVYAIGDCIHGPMLAHK	R	A	0.997	39.7	25	0	39.7	0	0	0	2	2	3178.62	2981.83		173056	334	362
Control	AgambiecontB01	|protein_coding|X:12542919:12545464:-1|gene:AGAP000699	AGAP000699-PA,AGAP000699-PB	38078.9	1	3	3	4	6.99e-05	0.118	FLLSEDFGLR	R	L	0.997	31.1	25.9	16.9	30.5	0	1	0	0	2	1196.63	2701.8		58478.5	183	192
Control	AgambiecontB01	|protein_coding|X:12542919:12545464:-1|gene:AGAP000699	AGAP000699-PA,AGAP000699-PB	38078.9	1	3	3	4	6.99e-05	0.118	SHPTLVLVQPAFDAQYER	R	M	0.997	34.5	25	0	34.5	0	0	1	0	2	2071.06	2061.93		91019.5	116	133
Control	AgambiecontB01	|protein_coding|X:12542919:12545464:-1|gene:AGAP000699	AGAP000699-PA,AGAP000699-PB	38078.9	1	3	3	4	6.99e-05	0.118	VGEVSDLWIYPIK	R	S	0.996	80.5	26.9	0	80.5	0	2	0	0	2	1518.82	2887.19		106301	62	74
Control	AgambiecontB01	aldehyde oxidase|protein_coding|2L:28512830:28517680:1|gene:AGAP006220	AGAP006220-PA	125764	0.987	1	1	10	0.000175	0.00957	HIDLIANVPVR	K	S	0.997	45	25.7	18.3	0	0	0	2	0	2	1246.73	1751.06		53074.4	333	343	AGAP006226-PA,AGAP006225-PA
Control	AgambiecontB01	aldehyde oxidase|protein_coding|2L:28512830:28517680:1|gene:AGAP006220	AGAP006220-PA	125764	0.987	1	1	10	0.000175	0.00957	MKSGVPMNALRLELPDLGLEWAVHEMINEIMAIGETTGPAR	R	C	0.985					0	0	0	0	2	4490.27			520175	0	0
Control	AgambiecontB01	COEAE2F: carboxylesterase|protein_coding|2L:28548623:28550688:1|gene:AGAP006228	AGAP006228-PA	60113.7	1	2	2	3	5.24e-05	0.0426	FCVDSPFFNHYR	R	I	0.995	26.8	25	0	26.8	0	0	2	0	2	1588.7	2244.48		101653	420	431
Control	AgambiecontB01	COEAE2F: carboxylesterase|protein_coding|2L:28548623:28550688:1|gene:AGAP006228	AGAP006228-PA	60113.7	1	2	2	3	5.24e-05	0.0426	LFVGNVPFHLK	R	L	0.994	24.9	25	0	21	0	0	1	0	2	1270.73	2289.03		23658.3	345	355
Control	AgambiecontB01	Thoc4: THO complex subunit 4|protein_coding|2L:37415493:37418989:1|gene:AGAP006733	AGAP006733-PA	27773.9	0.988	1	1	18	0.000315	0.0664	LLAAAGGLGAGGPGGAAK	R	L	0.997	30.3	25.4	14.5	30.3	0	18	0	0	2	1408.79	1153.28		1056720	106	123
Control	AgambiecontB01	NADH dehydrogenase (ubiquinone) 1 alpha/beta subcomplex 1|protein_coding|3L:3944950:3945956:-1|gene:AGAP010464	AGAP010464-PA	17762.1	1	2	2	4	6.99e-05	0.179	EPLTLQLIK	K	E	0.997	29.2	25	16	28.9	0	2	0	0	2	1054.65	2104.66		102907	72	80
Control	AgambiecontB01	NADH dehydrogenase (ubiquinone) 1 alpha/beta subcomplex 1|protein_coding|3L:3944950:3945956:-1|gene:AGAP010464	AGAP010464-PA	17762.1	1	2	2	4	6.99e-05	0.179	LFRPADIVQYIADKEDIYE	K	-	0.997	33.4	25	0	33.4	0	0	2	0	2	2298.17	3660.63		79150.8	138	156
Control	AgambiecontB01	|protein_coding|2R:54688389:54699228:-1|gene:AGAP004333	AGAP004333-PA	173682	0.999	2	2	24	0.000419	0.0094	AVECHSGAPCLYGECPESCECTPCGNHDNK	K	F	0.949					0	0	0	16	2	3153.19			833006	0	0
Control	AgambiecontB01	|protein_coding|2R:54688389:54699228:-1|gene:AGAP004333	AGAP004333-PA	173682	0.999	2	2	24	0.000419	0.0094	GAPVKGSLTKGSEPK	K	C	0.957					0	0	8	0	2	1455.82			898740	1224	1238
Control	AgambiecontB01	beta-tubulin isotype I|protein_coding|2L:13792405:13796401:1|gene:AGAP005293	AGAP005293-PB	50766.2	1	7	9	98	0.00171	0.35	ALTVPELTQQMFDAK	R	N	0.997	50.5	25.6	0	50.5	0	4	25	0	2	1691.87	2819.86		1442980	283	297	AGAP010510-PA,AGAP008622-PA,AGAP010929-PA
Control	AgambiecontB01	beta-tubulin isotype I|protein_coding|2L:13792405:13796401:1|gene:AGAP005293	AGAP005293-PB	50766.2	1	7	9	98	0.00171	0.35	AVLVDLEPGTMDSVR	R	Q	0.94	18.1	25.7	13.3	11.7	0	2	0	0	2	1601.82	1434.86		105465	63	77	AGAP010929-PA
Control	AgambiecontB01	beta-tubulin isotype I|protein_coding|2L:13792405:13796401:1|gene:AGAP005293	AGAP005293-PB	50766.2	1	7	9	98	0.00171	0.35	EIVHLQAGQCGNQIGSK	R	F	0.997	50.2	25.7	16.3	50.2	0	0	2	0	2	1838.92	829.229		113548	3	19
Control	AgambiecontB01	beta-tubulin isotype I|protein_coding|2L:13792405:13796401:1|gene:AGAP005293	AGAP005293-PB	50766.2	1	7	9	98	0.00171	0.35	EVDQQMLNIQSK	K	Y	0.997	63	26.5	17.2	54.2	0	18	0	0	2	1432.71	1178.29		907151	325	336
Control	AgambiecontB01	beta-tubulin isotype I|protein_coding|2L:13792405:13796401:1|gene:AGAP005293	AGAP005293-PB	50766.2	1	7	9	98	0.00171	0.35	GHYTEGAELVDNVLDVIR	K	K	0.997	38.9	25.5	13.2	38.9	0	0	21	0	2	2000.01	3495.1		959296	104	121
Control	AgambiecontB01	beta-tubulin isotype I|protein_coding|2L:13792405:13796401:1|gene:AGAP005293	AGAP005293-PB	50766.2	1	7	9	98	0.00171	0.35	KLAVNMVPFPR	R	L	0.997	40.1	25	15.1	34.6	0	1	0	0	2	1271.73	1963.52		57975	252	262	AGAP010510-PA,AGAP008622-PA,AGAP010929-PA
Control	AgambiecontB01	beta-tubulin isotype I|protein_coding|2L:13792405:13796401:1|gene:AGAP005293	AGAP005293-PB	50766.2	1	7	9	98	0.00171	0.35	LSSPTYGDLNHLVSVTMSGVTTCLR	K	F	0.997	42	25	0	24	0	0	4	1	2	2708.34	3345.26		298867	217	241
Control	AgambiecontB01	beta-tubulin isotype I|protein_coding|2L:13792405:13796401:1|gene:AGAP005293	AGAP005293-PB	50766.2	1	7	9	98	0.00171	0.35	QSPYGALFRPDNFVYAQSGAGNNWAK	R	G	0.987	23.2	25	0	23.2	0	0	1	0	2	2858.36	2676.43		38579.3	78	103
Control	AgambiecontB01	beta-tubulin isotype I|protein_coding|2L:13792405:13796401:1|gene:AGAP005293	AGAP005293-PB	50766.2	1	7	9	98	0.00171	0.35	VAVCDIAPR	K	G	0.997	48.8	26.9	13.3	48.8	0	18	0	0	2	1000.52	900.823		1338640	351	359
Control	AgambiecontB01	beta-tubulin isotype I|protein_coding|2L:13792405:13796401:1|gene:AGAP005293	AGAP005293-PB	50766.2	1	7	9	98	0.00171	0.35	YLTCAAIFR	R	G	0.995	25.6	25	13.4	18.7	0	1	0	0	2	1114.57	1738.49		77781.5	310	318
Control	AgambiecontB01	GSTD11: glutathione S-transferase delta class 11|protein_coding|2R:55501957:55502677:1|gene:AGAP004378	AGAP004378-PA	24445.2	1	3	3	23	0.000402	0.187	ELNPELVVK	K	L	0.997	25.8	25.2	13.8	23.2	0	19	0	0	2	1040.6	1365.36		956662	121	129
Control	AgambiecontB01	GSTD11: glutathione S-transferase delta class 11|protein_coding|2R:55501957:55502677:1|gene:AGAP004378	AGAP004378-PA	24445.2	1	3	3	23	0.000402	0.187	GEHLKPEFLK	K	I	0.939	17.1	25.8	14.1	17.1	0	0	1	0	2	1197.66	988.219		35315.7	36	45
Control	AgambiecontB01	GSTD11: glutathione S-transferase delta class 11|protein_coding|2R:55501957:55502677:1|gene:AGAP004378	AGAP004378-PA	24445.2	1	3	3	23	0.000402	0.187	INPQHTVPTLVDNDFVLWESR	K	A	0.997	44.1	25	0	44.1	0	0	3	0	2	2480.26	2947.06		152511	46	66
Control	AgambiecontB01	|protein_coding|2R:1214557:1215071:1|gene:AGAP001193	AGAP001193-PA	15181.8	0.988	1	1	2	3.5e-05	0.0909	GSGSGSGGQVFMK	K	S	0.997	71.2	25	0	66.8	0	2	0	0	2	1198.55	613.275		112037	72	84
Control	AgambiecontB01	glutamine synthetase|protein_coding|3R:22731159:22732367:-1|gene:AGAP008988	AGAP008988-PA	44571.3	1	8	12	88	0.00154	0.311	AGPNDVIVLCDTYQPDGKPTASNHR	K	A	0.997	40.5	25	0	40.5	0	0	2	9	2	2725.3	1625.1		1108790	129	153
Control	AgambiecontB01	glutamine synthetase|protein_coding|3R:22731159:22732367:-1|gene:AGAP008988	AGAP008988-PA	44571.3	1	8	12	88	0.00154	0.311	AIEAAIEK	K	L	0.997	45.4	27.3	26.1	0	0	27	0	0	2	844.477	654.135		1326930	308	315	AGAP007954-PA
Control	AgambiecontB01	glutamine synthetase|protein_coding|3R:22731159:22732367:-1|gene:AGAP008988	AGAP008988-PA	44571.3	1	8	12	88	0.00154	0.311	APEDVPAWQYDGSSTYQALGGNSDMK	K	L	0.996	90.7	25	0	90.7	0	0	1	0	2	2787.22	2168.92		71691	91	116
Control	AgambiecontB01	glutamine synthetase|protein_coding|3R:22731159:22732367:-1|gene:AGAP008988	AGAP008988-PA	44571.3	1	8	12	88	0.00154	0.311	APEDVPAWQYDGSSTYQALGGNSDMKLVPRALYK	K	D	0.994					0	0	0	8	2	3727.81			576012	91	124
Control	AgambiecontB01	glutamine synthetase|protein_coding|3R:22731159:22732367:-1|gene:AGAP008988	AGAP008988-PA	44571.3	1	8	12	88	0.00154	0.311	FSWGVADR	K	G	0.996	34.1	25	13.2	22.9	0	2	0	0	2	937.453	1400.64		82877.7	351	358
Control	AgambiecontB01	glutamine synthetase|protein_coding|3R:22731159:22732367:-1|gene:AGAP008988	AGAP008988-PA	44571.3	1	8	12	88	0.00154	0.311	ILEHSPNAHLNK	R	T	0.997	34.4	26.4	13.8	28.6	0	2	7	2	2	1372.73	554.776		649413	37	48
Control	AgambiecontB01	glutamine synthetase|protein_coding|3R:22731159:22732367:-1|gene:AGAP008988	AGAP008988-PA	44571.3	1	8	12	88	0.00154	0.311	LETSSIDK	R	F	0.997	40.2	27.8	20.2	29.9	0	18	0	0	2	892.462	536.181		967904	343	350
Control	AgambiecontB01	glutamine synthetase|protein_coding|3R:22731159:22732367:-1|gene:AGAP008988	AGAP008988-PA	44571.3	1	8	12	88	0.00154	0.311	RPSSNCDPYAVCNAILTTCLLDE	R	-	0.997	43.4	25	0	43.4	0	3	3	0	2	2669.2	2942.93		361887	380	402
Control	AgambiecontB01	glutamine synthetase|protein_coding|3R:22731159:22732367:-1|gene:AGAP008988	AGAP008988-PA	44571.3	1	8	12	88	0.00154	0.311	VLDYVPK	R	A	0.96	24	26.4	19.7	13.6	0	4	0	0	2	833.477	934.801		142952	84	90
Control	AgambiecontB01	Sply: sphingosine-1-phosphate lyase|protein_coding|2R:8933934:8935747:-1|gene:AGAP001724	AGAP001724-PA	60026.4	0.997	1	1	1	1.75e-05	0.0351	GITKPNMVLPVTAHTGFDK	R	A	0.997	28.1	25	0	28.1	0	0	0	1	2	2026.08	1812.44		39866.8	210	228
Control	AgambiecontB01	electron transfer flavoprotein subunit beta, mitochondrial|protein_coding|2R:59553215:59554222:-1|gene:AGAP004653	AGAP004653-PA	27605.3	1	7	7	90	0.00157	0.276	DAGMALATR	R	L	0.964					0	8	0	0	2	905.451			286680	0	0
Control	AgambiecontB01	electron transfer flavoprotein subunit beta, mitochondrial|protein_coding|2R:59553215:59554222:-1|gene:AGAP004653	AGAP004653-PA	27605.3	1	7	7	90	0.00157	0.276	DLGVDTTPR	K	I	0.997	39.1	27.5	21.9	29.7	0	18	0	0	2	973.495	754.943		873128	211	219
Control	AgambiecontB01	electron transfer flavoprotein subunit beta, mitochondrial|protein_coding|2R:59553215:59554222:-1|gene:AGAP004653	AGAP004653-PA	27605.3	1	7	7	90	0.00157	0.276	EVDGGLETIK	R	T	0.997	54.8	27.8	17.5	51.5	0	18	0	0	2	1060.55	911.347		1073170	163	172
Control	AgambiecontB01	electron transfer flavoprotein subunit beta, mitochondrial|protein_coding|2R:59553215:59554222:-1|gene:AGAP004653	AGAP004653-PA	27605.3	1	7	7	90	0.00157	0.276	HSMNPFDEIAVEEAVK	K	L	0.997	34.8	25.3	0	34.8	0	0	2	0	2	1815.86	2379.73		112386	34	49
Control	AgambiecontB01	electron transfer flavoprotein subunit beta, mitochondrial|protein_coding|2R:59553215:59554222:-1|gene:AGAP004653	AGAP004653-PA	27605.3	1	7	7	90	0.00157	0.276	IEIVSIEDPPVR	R	Q	0.997	47.2	26.5	16.4	40.1	0	18	0	0	2	1366.76	1938.35		1364250	220	231
Control	AgambiecontB01	electron transfer flavoprotein subunit beta, mitochondrial|protein_coding|2R:59553215:59554222:-1|gene:AGAP004653	AGAP004653-PA	27605.3	1	7	7	90	0.00157	0.276	LAQDEKADLVILGK	K	Q	0.968					0	0	0	8	2	1512.86			197065	109	122
Control	AgambiecontB01	electron transfer flavoprotein subunit beta, mitochondrial|protein_coding|2R:59553215:59554222:-1|gene:AGAP004653	AGAP004653-PA	27605.3	1	7	7	90	0.00157	0.276	SGVVTEGVK	K	H	0.997	39.1	27.4	24.7	26.5	0	18	0	0	2	875.483	537.857		710767	25	33
Control	AgambiecontB01	|protein_coding|2R:22364730:22370704:1|gene:AGAP002527	AGAP002527-PA	160036	0.999	2	2	9	0.000157	0.00638	ALQEELMEKTELLMRNDER	R	L	0.986					0	0	0	8	2	2348.16			460194	0	0
Control	AgambiecontB01	|protein_coding|2R:22364730:22370704:1|gene:AGAP002527	AGAP002527-PA	160036	0.999	2	2	9	0.000157	0.00638	KDSNGNNSK	K	K	0.953	17.2	26.7	22.3	0	0	1	0	0	2	963.449	535.428		45672.5	1384	1392
Control	AgambiecontB01	|protein_coding|2L:26902955:26904323:1|gene:AGAP006117	AGAP006117-PA	37646.7	1	2	2	2	3.5e-05	0.0701	IEDSLWHLEK	K	N	0.997	36.7	26.1	14	35.5	0	0	1	0	2	1269.65	1749.59		24864.7	226	235
Control	AgambiecontB01	|protein_coding|2L:26902955:26904323:1|gene:AGAP006117	AGAP006117-PA	37646.7	1	2	2	2	3.5e-05	0.0701	YSWTQTLQELELR	K	V	0.904	16	25	0	16	0	0	1	0	2	1666.84	3162.18		41143.6	170	182
Control	AgambiecontB01	solute carrier family 6 (neurotransmitter transporter, amino acid/orphan)|protein_coding|X:11407473:11411712:1|gene:AGAP000637	AGAP000637-PA	82834.7	0.998	2	2	16	0.00028	0.0323	KLAMQASIVSQQQQESAIAERPER	R	R	0.983					0	0	0	8	2	2698.39			785382	84	107
Control	AgambiecontB01	solute carrier family 6 (neurotransmitter transporter, amino acid/orphan)|protein_coding|X:11407473:11411712:1|gene:AGAP000637	AGAP000637-PA	82834.7	0.998	2	2	16	0.00028	0.0323	WCLMWYLSPRSGTMLEIDDAFR	K	K	0.878					0	0	8	0	2	2690.26			459242	0	0
Control	AgambiecontB01	GSTO1: glutathione S-transferase omega class 1|protein_coding|2L:20197544:20199016:-1|gene:AGAP005749	AGAP005749-PA	28357.6	1	6	6	59	0.00103	0.206	ELMEKDDAVK	R	Q	0.992	24.1	25	13.2	19	0	1	0	0	2	1177.58	524.723		101036	212	221
Control	AgambiecontB01	GSTO1: glutathione S-transferase omega class 1|protein_coding|2L:20197544:20199016:-1|gene:AGAP005749	AGAP005749-PA	28357.6	1	6	6	59	0.00103	0.206	FCPYAQR	R	V	0.921	15.2	25	13	14.1	0	1	0	0	2	941.43	604.806		58634	29	35
Control	AgambiecontB01	GSTO1: glutathione S-transferase omega class 1|protein_coding|2L:20197544:20199016:-1|gene:AGAP005749	AGAP005749-PA	28357.6	1	6	6	59	0.00103	0.206	GSSPPSLPDDGK	K	L	0.997	45.5	26.2	15.4	42.5	0	36	0	0	2	1156.55	656.176		1989410	10	21
Control	AgambiecontB01	GSTO1: glutathione S-transferase omega class 1|protein_coding|2L:20197544:20199016:-1|gene:AGAP005749	AGAP005749-PA	28357.6	1	6	6	59	0.00103	0.206	GSSPPSLPDDGKLR	K	L	0.983	21.7	26.3	13.2	18.4	0	0	1	0	2	1425.73	829.248		76420.3	10	23
Control	AgambiecontB01	GSTO1: glutathione S-transferase omega class 1|protein_coding|2L:20197544:20199016:-1|gene:AGAP005749	AGAP005749-PA	28357.6	1	6	6	59	0.00103	0.206	QSFISTEDHTK	K	F	0.997	52.3	25	17.4	30.9	0	2	0	0	2	1292.61	566.47		130732	222	232
Control	AgambiecontB01	GSTO1: glutathione S-transferase omega class 1|protein_coding|2L:20197544:20199016:-1|gene:AGAP005749	AGAP005749-PA	28357.6	1	6	6	59	0.00103	0.206	VPALEIPGK	K	E	0.997	41.3	25	0	41.3	0	18	0	0	2	923.556	1351.39		771705	70	78
Control	AgambiecontB01	20S proteasome subunit beta 6|protein_coding|2L:7587895:7588688:-1|gene:AGAP004991	AGAP004991-PA	25678.1	0.998	1	1	4	6.99e-05	0.0476	DGIKEETLHLR	K	K	0.997	39.6	25	14.1	38	0	0	4	0	2	1310.71	1041.58		139895	219	229
Control	AgambiecontB01	|protein_coding|2L:12119908:12135054:1|gene:AGAP005187	AGAP005187-PA	386151	0.999	2	2	16	0.00028	0.00958	AELLSEARAKR	R	A	0.966					0	0	8	0	2	1243.71			227629	315	325
Control	AgambiecontB01	|protein_coding|2L:12119908:12135054:1|gene:AGAP005187	AGAP005187-PA	386151	0.999	2	2	16	0.00028	0.00958	LELTSDLAVAGEPKSSTVSSAADK	K	L	0.894					0	0	0	8	2	2376.21			345314	2094	2117
Control	AgambiecontB01	|protein_coding|3R:7010647:7019784:1|gene:AGAP013712	AGAP013712-PA	21153.9	1	2	2	24	0.000419	0.0825	AAFNVQSSTDINGLSSAHHLGT	R	?	0.965					0	0	0	8	2	2227.07			478291	0	0
Control	AgambiecontB01	|protein_coding|3R:7010647:7019784:1|gene:AGAP013712	AGAP013712-PA	21153.9	1	2	2	24	0.000419	0.0825	RAPSDENLADYAPMQR	R	Y	0.993					0	16	0	0	2	1833.85			852733	99	114
Control	AgambiecontB01	eIF3d: eukaryotic translation initiation factor 3 subunit D|protein_coding|2R:20275201:20277219:-1|gene:AGAP002337	AGAP002337-PA	65601.9	1	2	2	9	0.000157	0.0736	DNTEFDLLTVNETASEPPQEDGNSLNSPR	R	N	0.931					0	0	0	8	2	3189.45			364512	287	315
Control	AgambiecontB01	eIF3d: eukaryotic translation initiation factor 3 subunit D|protein_coding|2R:20275201:20277219:-1|gene:AGAP002337	AGAP002337-PA	65601.9	1	2	2	9	0.000157	0.0736	IFHTVTTTDDPIIR	R	Q	0.995	25.4	25.6	13.6	25.4	0	0	1	0	2	1628.86	1388.72		86970	228	241
Control	AgambiecontB01	protein kinase A|protein_coding|2R:4098311:4099372:-1|gene:AGAP001384	AGAP001384-PA	40725.4	0.998	2	2	10	0.000175	0.0935	NLLQVDLTK	R	R	0.983	22.1	27.1	14.8	14.9	0	2	0	0	2	1043.61	1770.53		70545.2	274	282
Control	AgambiecontB01	protein kinase A|protein_coding|2R:4098311:4099372:-1|gene:AGAP001384	AGAP001384-PA	40725.4	0.998	2	2	10	0.000175	0.0935	NPTNTAALDDFERIKTLGTGSFGR	R	V	0.88					0	0	0	0	2	2581.3			513136	36	59
Control	AgambiecontB01	Sorcin|protein_coding|2L:28604365:28605425:-1|gene:AGAP006246	AGAP006246-PA	23691.4	1	2	2	4	6.99e-05	0.187	DASGHIEESELTQALTQMGFR	R	F	0.997	57.3	25.3	0	57.3	0	0	2	0	2	2320.09	3170.37		120848	122	142
Control	AgambiecontB01	Sorcin|protein_coding|2L:28604365:28605425:-1|gene:AGAP006246	AGAP006246-PA	23691.4	1	2	2	4	6.99e-05	0.187	GDHFSDTACNLMISMFDR	R	N	0.997	43.3	25	0	43.3	0	0	2	0	2	2116.89	3160.94		70513.9	74	91
Control	AgambiecontB01	Alpha-crystallin chain A|protein_coding|2L:43612502:43613226:-1|gene:AGAP007162	AGAP007162-PA,AGAP007162-PB	21622.3	1	2	3	5	8.74e-05	0.13	DKAEAQPSVEGAK	K	-	0.997	58	25	13.3	56.3	0	1	2	0	2	1329.66	446.984		77582.8	180	192
Control	AgambiecontB01	Alpha-crystallin chain A|protein_coding|2L:43612502:43613226:-1|gene:AGAP007162	AGAP007162-PA,AGAP007162-PB	21622.3	1	2	3	5	8.74e-05	0.13	SVPIQQTGQPAK	R	D	0.995	26.5	25	13.1	26.5	0	2	0	0	2	1253.68	557.033		172485	168	179
Control	AgambiecontB01	Membrane-associated progesterone receptor component 2|protein_coding|X:13820065:13824507:-1|gene:AGAP000767	AGAP000767-PA	26475.6	0.962	1	1	1	1.75e-05	0.0324	DFTLAELK	R	Q	0.991	23.8	27.7	16.3	12	0	1	0	0	2	936.504	1963.95		30275.3	72	79
Control	AgambiecontB01	|protein_coding|2R:54380255:54382565:1|gene:AGAP004312	AGAP004312-PC	80013.3	0.997	2	2	16	0.00028	0.0384	SENGFTQILTSGCLYSDTDSMADGVRR	M	S	0.907					0	0	0	8	1	2923.32			380263	2	28
Control	AgambiecontB01	|protein_coding|2R:54380255:54382565:1|gene:AGAP004312	AGAP004312-PC	80013.3	0.997	2	2	16	0.00028	0.0384	VAETGHGLRRGFSDGVSEEDNDEENEDDLDLQGNCEDR	R	D	0.945					0	0	0	8	2	4221.78			511099	0	0
Control	AgambiecontB01	|protein_coding|2R:1215908:1232126:1|gene:AGAP001194	AGAP001194-PA	520522	1	2	2	16	0.00028	0.0041	KDDTSPAGADTGGMATKPTR	K	K	0.985					0	0	0	8	2	1976.93			668895	619	638
Control	AgambiecontB01	|protein_coding|2R:1215908:1232126:1|gene:AGAP001194	AGAP001194-PA	520522	1	2	2	16	0.00028	0.0041	TKAQLDDLVSDAKDTIGK	K	V	0.979					0	0	0	8	2	1918.01			416221	0	0
Control	AgambiecontB01	ubiquitin thioesterase CYLD|protein_coding|3R:10498385:10506090:-1|gene:AGAP008412	AGAP008412-PD	135388	0.999	2	2	16	0.00028	0.0444	NNSGNSTGNFDKVKILAIK	R	S	0.967					0	0	0	8	2	2020.08			518693	0	0
Control	AgambiecontB01	ubiquitin thioesterase CYLD|protein_coding|3R:10498385:10506090:-1|gene:AGAP008412	AGAP008412-PD	135388	0.999	2	2	16	0.00028	0.0444	TQTPPSSMALGAYGNGTAGYAASGGSTSSNSTANSSGHSYHSHNGSSASGRYERNK	K	S	0.978					0	0	0	0	2	5522.43			144610	581	636
Control	AgambiecontB01	TRX2: thioredoxin|protein_coding|2L:44269005:44269600:1|gene:AGAP007201	AGAP007201-PA	15627.2	1	2	2	16	0.00028	0.0797	GENEGIVTEIRPTLMRCPACWTAFFDVIVPDK	K	S	0.886					0	0	0	0	2	3607.78			747703	0	0
Control	AgambiecontB01	TRX2: thioredoxin|protein_coding|2L:44269005:44269600:1|gene:AGAP007201	AGAP007201-PA	15627.2	1	2	2	16	0.00028	0.0797	IETVIGENEGK	R	I	0.997					0	8	0	0	2	1188.61			683763	69	79
Control	AgambiecontB01	EH domain-containing protein 1|protein_coding|2R:58144216:58163155:1|gene:AGAP004593	AGAP004593-PA	61392.6	1	17	20	113	0.00197	0.333	ADMIDHQQLMR	K	V	0.997	30	25	0	30	0	0	1	0	2	1357.64	873.961		51336.6	218	228
Control	AgambiecontB01	EH domain-containing protein 1|protein_coding|2R:58144216:58163155:1|gene:AGAP004593	AGAP004593-PA	61392.6	1	17	20	113	0.00197	0.333	AISIVDTPGILSGEK	R	Q	0.997	53.6	26.4	0	43.5	0	2	0	0	2	1499.83	2203.87		145112	145	159
Control	AgambiecontB01	EH domain-containing protein 1|protein_coding|2R:58144216:58163155:1|gene:AGAP004593	AGAP004593-PA	61392.6	1	17	20	113	0.00197	0.333	DLQSLPR	R	N	0.9					0	8	0	0	2	828.457			460692	278	284
Control	AgambiecontB01	EH domain-containing protein 1|protein_coding|2R:58144216:58163155:1|gene:AGAP004593	AGAP004593-PA	61392.6	1	17	20	113	0.00197	0.333	EHQVSIGDLPDIK	R	K	0.997	48	26	0	48	0	1	1	0	2	1450.75	1561.95		112749	342	354
Control	AgambiecontB01	EH domain-containing protein 1|protein_coding|2R:58144216:58163155:1|gene:AGAP004593	AGAP004593-PA	61392.6	1	17	20	113	0.00197	0.333	EHQVSIGDLPDIKK	R	M	0.997	45.6	25.5	15.2	45.6	0	0	2	2	2	1578.85	1423.8		190122	342	355
Control	AgambiecontB01	EH domain-containing protein 1|protein_coding|2R:58144216:58163155:1|gene:AGAP004593	AGAP004593-PA	61392.6	1	17	20	113	0.00197	0.333	ETKTEEVVENVLGELK	R	K	0.997	37.5	25.7	13	29.8	0	0	1	0	2	1816.95	2894.91		54800	8	23
Control	AgambiecontB01	EH domain-containing protein 1|protein_coding|2R:58144216:58163155:1|gene:AGAP004593	AGAP004593-PA	61392.6	1	17	20	113	0.00197	0.333	EVDWICNRDRARTDPIFESLGPVDGK	G	I	0.997					0	0	0	24	1	2970.45			1768050	436	461
Control	AgambiecontB01	EH domain-containing protein 1|protein_coding|2R:58144216:58163155:1|gene:AGAP004593	AGAP004593-PA	61392.6	1	17	20	113	0.00197	0.333	IGPEPTTDR	R	F	0.997	17.6	26.1	0	15.5	0	9	0	0	2	985.495	544.049		663482	85	93
Control	AgambiecontB01	EH domain-containing protein 1|protein_coding|2R:58144216:58163155:1|gene:AGAP004593	AGAP004593-PA	61392.6	1	17	20	113	0.00197	0.333	KGEGIDAGYGEVDWICNR	R	D	0.997	43.6	25	13.2	43.6	0	0	2	0	2	2038.93	2040.96		125366	426	443
Control	AgambiecontB01	EH domain-containing protein 1|protein_coding|2R:58144216:58163155:1|gene:AGAP004593	AGAP004593-PA	61392.6	1	17	20	113	0.00197	0.333	LMSMIPQEEMQLVSEPLVK	R	G	0.997	47.9	25	14.5	47.3	0	0	1	0	2	2202.12	3147.44		68334.1	390	408
Control	AgambiecontB01	EH domain-containing protein 1|protein_coding|2R:58144216:58163155:1|gene:AGAP004593	AGAP004593-PA	61392.6	1	17	20	113	0.00197	0.333	MPLIEVVDR	K	M	0.986	22.4	26.2	14	12.2	0	1	0	0	2	1071.59	1907.93		50161.5	373	381
Control	AgambiecontB01	EH domain-containing protein 1|protein_coding|2R:58144216:58163155:1|gene:AGAP004593	AGAP004593-PA	61392.6	1	17	20	113	0.00197	0.333	MQEVLANQDFTK	K	F	0.997	38.4	25	16.3	33.5	0	18	0	0	2	1423.69	1271.6		1287640	356	367
Control	AgambiecontB01	EH domain-containing protein 1|protein_coding|2R:58144216:58163155:1|gene:AGAP004593	AGAP004593-PA	61392.6	1	17	20	113	0.00197	0.333	NLGTIYDR	K	V	0.995	26.8	26.9	13.5	24.6	0	2	0	0	2	951.49	842.212		91774.6	331	338
Control	AgambiecontB01	EH domain-containing protein 1|protein_coding|2R:58144216:58163155:1|gene:AGAP004593	AGAP004593-PA	61392.6	1	17	20	113	0.00197	0.333	RFQCSHVPSPVLRAISIVDTPGILSGEK	N	Q	0.997					0	0	0	8	1	3006.62			608262	132	159
Control	AgambiecontB01	EH domain-containing protein 1|protein_coding|2R:58144216:58163155:1|gene:AGAP004593	AGAP004593-PA	61392.6	1	17	20	113	0.00197	0.333	TDPIFESLGPVDGK	R	I	0.997	46.9	25	0	46.9	0	3	1	0	2	1474.74	2140.37		251465	448	461
Control	AgambiecontB01	EH domain-containing protein 1|protein_coding|2R:58144216:58163155:1|gene:AGAP004593	AGAP004593-PA	61392.6	1	17	20	113	0.00197	0.333	TEEVVENVLGELK	K	K	0.997					0	8	0	0	2	1458.77			459368	11	23
Control	AgambiecontB01	EH domain-containing protein 1|protein_coding|2R:58144216:58163155:1|gene:AGAP004593	AGAP004593-PA	61392.6	1	17	20	113	0.00197	0.333	VLQTPEVAR	K	V	0.997	31.3	25	14.5	25.2	0	18	0	0	2	1012.58	786.036		1141780	240	248
Control	AgambiecontB01	ubiquinol-cytochrome c reductase subunit 7|protein_coding|3L:38533284:38533970:1|gene:AGAP012188	AGAP012188-PA	13277.8	0.988	1	2	18	0.000315	0.1	DDCLYENEDVK	R	E	0.997	38.8	25	0	37.9	0	18	0	0	2	1399.57	862.435		1071100	33	43
Control	AgambiecontB01	V-type H+-transporting ATPase subunit D|protein_coding|3R:52655893:52656940:1|gene:AGAP010298	AGAP010298-PA	27794.9	1	3	3	27	0.000472	0.199	AALLQEGIDVR	R	S	0.997	32.3	25.9	0	32.3	0	10	0	0	2	1184.66	1588.32		460161	221	231
Control	AgambiecontB01	V-type H+-transporting ATPase subunit D|protein_coding|3R:52655893:52656940:1|gene:AGAP010298	AGAP010298-PA	27794.9	1	3	3	27	0.000472	0.199	DNVAGVTLPVFESYQDGSDTYELTGLAK	K	G	0.997					0	0	8	0	2	2989.43			461745	99	126
Control	AgambiecontB01	V-type H+-transporting ATPase subunit D|protein_coding|3R:52655893:52656940:1|gene:AGAP010298	AGAP010298-PA	27794.9	1	3	3	27	0.000472	0.199	EAAFSLAEAK	K	F	0.997	46.7	26.9	16.7	42.9	0	9	0	0	2	1036.53	1184.46		342018	64	73
Control	AgambiecontB01	|protein_coding|2L:9761099:9779252:1|gene:AGAP005082	AGAP005082-PA	369218	1	3	3	27	0.000472	0.00365	AVIYSTETTSRASTKVTPLHLLEGPR	R	L	0.989					0	0	0	0	2	2827.53			828782	0	0
Control	AgambiecontB01	|protein_coding|2L:9761099:9779252:1|gene:AGAP005082	AGAP005082-PA	369218	1	3	3	27	0.000472	0.00365	EAPTMAAEFQKKIDGGATDEEK	K	K	0.97					0	0	0	16	2	2366.12			750954	0	0
Control	AgambiecontB01	|protein_coding|2L:9761099:9779252:1|gene:AGAP005082	AGAP005082-PA	369218	1	3	3	27	0.000472	0.00365	NFYDNLHLGPLK	K	I	0.95	18.8	25.9	0	10.5	0	0	3	0	2	1430.74	2340.45		117597	2880	2891
Control	AgambiecontB01	alpha-soluble NSF attachment protein|protein_coding|2R:33741890:33743397:-1|gene:AGAP003192	AGAP003192-PA	33167.7	0.999	1	1	2	3.5e-05	0.0785	AVQHYEQAADYFKGEESTSSANK	R	C	0.997	52.3	25	0	52.3	0	0	0	2	2	2560.16	1251.22		99831.1	140	162
Control	AgambiecontB01	mitochondrial import inner membrane translocase subunit Tim13|protein_coding|2R:18513486:18513922:1|gene:AGAP002277	AGAP002277-PA	10108.7	1	3	3	29	0.000507	0.551	IAIANAQELVTK	K	M	0.997	51.3	25.2	15.8	48.8	0	20	0	0	2	1270.74	1564.38		1317370	24	35
Control	AgambiecontB01	mitochondrial import inner membrane translocase subunit Tim13|protein_coding|2R:18513486:18513922:1|gene:AGAP002277	AGAP002277-PA	10108.7	1	3	3	29	0.000507	0.551	KCVGKPGQDLDGSEQK	K	C	0.989	23	25	0	16.1	0	0	1	0	2	1745.85	471.4		19914.5	43	58
Control	AgambiecontB01	mitochondrial import inner membrane translocase subunit Tim13|protein_coding|2R:18513486:18513922:1|gene:AGAP002277	AGAP002277-PA	10108.7	1	3	3	29	0.000507	0.551	MDVSLENLSSSQKDELMTTIK	-	Q	0.98					0	8	0	0	2	2411.17			288670	1	21
Control	AgambiecontB01	translation initiation factor 4G|protein_coding|2R:22055946:22062926:-1|gene:AGAP002502	AGAP002502-PA	249384	1	2	2	17	0.000297	0.00965	NDDLSNNNTAANTPPPAAAAAGTVASVDNSKSSPPADK	R	S	0.962					0	0	0	8	2	3650.72			600643	0	0
Control	AgambiecontB01	translation initiation factor 4G|protein_coding|2R:22055946:22062926:-1|gene:AGAP002502	AGAP002502-PA	249384	1	2	2	17	0.000297	0.00965	SSQQGSIGGGNQSGGGGAQPNK	R	Q	0.997	28.5	25.6	13	24.2	0	0	9	0	2	1972.91	447.402		95590.3	1250	1271
Control	AgambiecontB01	|protein_coding|2L:10251997:10252643:1|gene:AGAP005121	AGAP005121-PA,AGAP005121-PB	21228.8	1	2	2	20	0.00035	0.116	FQLPNFQDWEK	R	W	0.997	40	25	13.8	25.6	0	2	0	0	2	1451.7	2786.55		121040	31	41
Control	AgambiecontB01	|protein_coding|2L:10251997:10252643:1|gene:AGAP005121	AGAP005121-PA,AGAP005121-PB	21228.8	1	2	2	20	0.00035	0.116	ITNAVEIVGVK	K	Q	0.997	42.1	26.1	15	35.5	0	18	0	0	2	1142.68	1425.69		1150050	162	172
Control	AgambiecontB01	Karyopherin (importin) alpha 4|protein_coding|2R:2176670:2179552:1|gene:AGAP001273	AGAP001273-PA	57325.8	0.998	1	1	1	1.75e-05	0.0405	LAGPHAEHVANLIEECDGVSK	K	I	0.997	27.7	25	13	27.5	0	0	0	1	2	2246.09	1527.43		54299.6	438	458
Control	AgambiecontB01	arm: Armadillo segment polarity protein|protein_coding|X:20109548:20157977:1|gene:AGAP001043	AGAP001043-PA	91665	0.999	2	2	16	0.00028	0.0529	AFQDTQRQRSSVASNGSQPPGAYADGVR	K	M	0.988					0	0	0	8	2	2950.42			513431	548	575
Control	AgambiecontB01	arm: Armadillo segment polarity protein|protein_coding|X:20109548:20157977:1|gene:AGAP001043	AGAP001043-PA	91665	0.999	2	2	16	0.00028	0.0529	QGLLAIFKSGGIPALVK	R	L	0.899					0	0	0	8	2	1712.05			536617	231	247
Control	AgambiecontB01	small ubiquitin-related modifier|protein_coding|X:15729502:15731211:-1|gene:AGAP000852	AGAP000852-PA	10131.4	0.999	1	1	11	0.000192	0.258	KGSESEHINLK	K	V	0.997	32	25.6	0	32	0	0	2	0	2	1241.65	517.004		88468.6	6	16
Control	AgambiecontB01	small ubiquitin-related modifier|protein_coding|X:15729502:15731211:-1|gene:AGAP000852	AGAP000852-PA	10131.4	0.999	1	1	11	0.000192	0.258	VLGQDNAVVQFK	K	I	0.997	62.4	27.1	13.2	62.4	0	9	0	0	2	1317.72	1429.91		694712	17	28
Control	AgambiecontB01	|protein_coding|2L:48163591:48172655:1|gene:AGAP007605	AGAP007605-PA	281385	0.999	2	3	32	0.000559	0	GQDTQYSRTYYLLVTLIVELYMSGR	R	Y	0.951					0	0	0	16	2	2969.51			1153530	0	0
Control	AgambiecontB01	|protein_coding|2L:48163591:48172655:1|gene:AGAP007605	AGAP007605-PA	281385	0.999	2	3	32	0.000559	0	VLRTTYMESLLPDHMPFALLLFELTNR	K	Q	0.989					0	0	8	0	2	3220.69			838247	0	0
Control	AgambiecontB01	F-type H+-transporting ATPase subunit delta|protein_coding|3R:1841882:1842364:1|gene:AGAP007841	AGAP007841-PA	16916	1	5	7	80	0.0014	0.45	ADEMAFTLAAANK	Y	V	0.997					0	8	0	0	1	1352.65			458891	27	39
Control	AgambiecontB01	F-type H+-transporting ATPase subunit delta|protein_coding|3R:1841882:1842364:1|gene:AGAP007841	AGAP007841-PA	16916	1	5	7	80	0.0014	0.45	AEAAIAMEVAEALVK	R	A	0.997	68.6	25.7	18.5	60.1	0	17	41	0	2	1515.81	3833.32		1703030	143	157
Control	AgambiecontB01	F-type H+-transporting ATPase subunit delta|protein_coding|3R:1841882:1842364:1|gene:AGAP007841	AGAP007841-PA	16916	1	5	7	80	0.0014	0.45	ELLSNAQTQLSSASGDKDR	R	A	0.997	56.6	25	0	56.6	0	0	2	0	2	2019.99	1085.09		181673	124	142
Control	AgambiecontB01	F-type H+-transporting ATPase subunit delta|protein_coding|3R:1841882:1842364:1|gene:AGAP007841	AGAP007841-PA	16916	1	5	7	80	0.0014	0.45	QVDVPSFSGAFGILPK	R	H	0.997	30	25.4	0	24.6	0	2	8	0	2	1661.89	3016.15		591883	49	64
Control	AgambiecontB01	F-type H+-transporting ATPase subunit delta|protein_coding|3R:1841882:1842364:1|gene:AGAP007841	AGAP007841-PA	16916	1	5	7	80	0.0014	0.45	VFYDSANIR	K	Q	0.997	32.5	25	0	28.5	0	2	0	0	2	1084.54	1064.02		105093	40	48
Control	AgambiecontB01	protein transport protein SEC23|protein_coding|2R:9479550:9482903:1|gene:AGAP001759	AGAP001759-PA	86818	0.967	1	1	16	0.00028	0	SMLVAAAEQDFGASIMHLNATADAWSR	R	A	0.992					0	0	0	16	2	2863.35			1389350	0	0
Control	AgambiecontB01	myosin heavy chain|protein_coding|3R:49460519:49482350:1|gene:AGAP010147	AGAP010147-PJ	224096	1	2	2	862	0.0151	0.383	ACWVPEEK	K	E	0.993	24.5	25	0	23.2	0	2	0	0	2	1018.47	854.654		141635	38	45	AGAP010147-PG,AGAP010147-PE
Control	AgambiecontB01	myosin heavy chain|protein_coding|3R:49460519:49482350:1|gene:AGAP010147	AGAP010147-PJ	224096	1	2	2	862	0.0151	0.383	ADIAEQAATK	R	F	0.997	55.6	27.9	27	43.5	0	18	0	0	2	1017.52	523.489		1524040	1910	1919	AGAP010147-PG,AGAP010147-PE
Control	AgambiecontB01	myosin heavy chain|protein_coding|3R:49460519:49482350:1|gene:AGAP010147	AGAP010147-PJ	224096	1	2	2	862	0.0151	0.383	AESQVSQLSKIKISLTQQLEDTK	D	R	0.997					0	0	0	8	1	2574.4			372950	1294	1316	AGAP010147-PG,AGAP010147-PE
Control	AgambiecontB01	myosin heavy chain|protein_coding|3R:49460519:49482350:1|gene:AGAP010147	AGAP010147-PJ	224096	1	2	2	862	0.0151	0.383	AGVLGQMEEFRDER	R	L	0.997	30.8	25.4	15	30.8	0	0	4	0	2	1636.77	1782.3		285306	767	780	AGAP010147-PG,AGAP010147-PE
Control	AgambiecontB01	myosin heavy chain|protein_coding|3R:49460519:49482350:1|gene:AGAP010147	AGAP010147-PJ	224096	1	2	2	862	0.0151	0.383	AKLEQTLDELEDSLER	K	E	0.997	39.6	25	13.3	31.3	0	2	8	0	2	1888.95	2866.32		526064	1025	1040	AGAP010147-PG,AGAP010147-PE
Control	AgambiecontB01	myosin heavy chain|protein_coding|3R:49460519:49482350:1|gene:AGAP010147	AGAP010147-PJ	224096	1	2	2	862	0.0151	0.383	ALDSMQASLEAEAK	R	G	0.997	58.6	25	13.2	58.6	0	26	0	0	2	1463.7	1495.12		1907240	1593	1606	AGAP010147-PG,AGAP010147-PE
Control	AgambiecontB01	myosin heavy chain|protein_coding|3R:49460519:49482350:1|gene:AGAP010147	AGAP010147-PJ	224096	1	2	2	862	0.0151	0.383	ANAEAQLWR	K	S	0.997	51.8	25	21	44.9	0	2	0	0	2	1058.54	1026.97		98574.4	1364	1372	AGAP010147-PG,AGAP010147-PE
Control	AgambiecontB01	myosin heavy chain|protein_coding|3R:49460519:49482350:1|gene:AGAP010147	AGAP010147-PJ	224096	1	2	2	862	0.0151	0.383	ANALQNELEESR	R	T	0.997	39.3	26.6	0	39.3	0	18	0	0	2	1373.67	1188.41		1115040	1678	1689	AGAP010147-PG,AGAP010147-PE
Control	AgambiecontB01	myosin heavy chain|protein_coding|3R:49460519:49482350:1|gene:AGAP010147	AGAP010147-PJ	224096	1	2	2	862	0.0151	0.383	AQLELSQVR	R	Q	0.997	34.2	26.8	27.4	22.9	0	19	0	0	2	1043.58	1038.88		937586	1561	1569	AGAP010147-PG,AGAP010147-PE
Control	AgambiecontB01	myosin heavy chain|protein_coding|3R:49460519:49482350:1|gene:AGAP010147	AGAP010147-PJ	224096	1	2	2	862	0.0151	0.383	AQQELEEAEER	K	A	0.997	49.3	26.4	13.5	48.2	0	18	0	0	2	1331.61	611.598		987386	1899	1909	AGAP010147-PG,AGAP010147-PE
Control	AgambiecontB01	myosin heavy chain|protein_coding|3R:49460519:49482350:1|gene:AGAP010147	AGAP010147-PJ	224096	1	2	2	862	0.0151	0.383	DAEDLELQIQK	K	I	0.997	52.4	25.9	13.2	43.1	0	36	0	0	2	1301.66	1496.57		1797510	953	963	AGAP010147-PG,AGAP010147-PE
Control	AgambiecontB01	myosin heavy chain|protein_coding|3R:49460519:49482350:1|gene:AGAP010147	AGAP010147-PJ	224096	1	2	2	862	0.0151	0.383	DKEISALSAK	K	L	0.997	28.8	27.6	26.9	18.1	0	2	0	0	2	1061.58	565.635		146169	1084	1093	AGAP010147-PG,AGAP010147-PE
Control	AgambiecontB01	myosin heavy chain|protein_coding|3R:49460519:49482350:1|gene:AGAP010147	AGAP010147-PJ	224096	1	2	2	862	0.0151	0.383	DLLDQIGEGGR	K	N	0.997	36.3	25	15.5	32.5	0	2	0	0	2	1172.59	1806.36		128401	1511	1521	AGAP010147-PG,AGAP010147-PE
Control	AgambiecontB01	myosin heavy chain|protein_coding|3R:49460519:49482350:1|gene:AGAP010147	AGAP010147-PJ	224096	1	2	2	862	0.0151	0.383	DLVSQVNPPK	K	Y	0.997	36.8	25.9	0	30	0	10	0	0	2	1096.6	1021.34		536305	76	85
Control	AgambiecontB01	myosin heavy chain|protein_coding|3R:49460519:49482350:1|gene:AGAP010147	AGAP010147-PJ	224096	1	2	2	862	0.0151	0.383	DQVTNSVGALCK	K	G	0.997	51.1	27.1	18.8	42.8	0	4	0	0	2	1291.63	994.862		203243	418	429	AGAP010147-PG,AGAP010147-PE
Control	AgambiecontB01	myosin heavy chain|protein_coding|3R:49460519:49482350:1|gene:AGAP010147	AGAP010147-PJ	224096	1	2	2	862	0.0151	0.383	DQVTNSVGALCKG	K	I	0.997					0	32	0	0	1	1291.63			1736780	418	430	AGAP010147-PG,AGAP010147-PE
Control	AgambiecontB01	myosin heavy chain|protein_coding|3R:49460519:49482350:1|gene:AGAP010147	AGAP010147-PJ	224096	1	2	2	862	0.0151	0.383	DVQSALEEEQR	K	A	0.997	54.6	26.6	17.2	38.4	0	18	0	0	2	1303.61	953.129		933697	1652	1662	AGAP010147-PG,AGAP010147-PE
Control	AgambiecontB01	myosin heavy chain|protein_coding|3R:49460519:49482350:1|gene:AGAP010147	AGAP010147-PJ	224096	1	2	2	862	0.0151	0.383	EFENTRKNHQRALDSMQASLEAEAK	E	G	0.997					0	0	0	16	1	2903.41			1393640	1582	1606	AGAP010147-PG,AGAP010147-PE
Control	AgambiecontB01	myosin heavy chain|protein_coding|3R:49460519:49482350:1|gene:AGAP010147	AGAP010147-PJ	224096	1	2	2	862	0.0151	0.383	EGYVLGEIK	K	A	0.997	45	27.7	15.5	39.1	0	9	0	0	2	1007.54	1416.99		325180	46	54	AGAP010147-PG,AGAP010147-PE
Control	AgambiecontB01	myosin heavy chain|protein_coding|3R:49460519:49482350:1|gene:AGAP010147	AGAP010147-PJ	224096	1	2	2	862	0.0151	0.383	ELEALNSK	K	L	0.997	42	28.2	22.1	27.4	0	10	0	0	2	903.478	644.237		482131	872	879	AGAP010147-PG,AGAP010147-PE
Control	AgambiecontB01	myosin heavy chain|protein_coding|3R:49460519:49482350:1|gene:AGAP010147	AGAP010147-PJ	224096	1	2	2	862	0.0151	0.383	ELEQTVLR	K	K	0.996	46.2	27.5	22.6	29.9	0	10	0	0	2	987.547	919.973		539949	1075	1082	AGAP010147-PG,AGAP010147-PE
Control	AgambiecontB01	myosin heavy chain|protein_coding|3R:49460519:49482350:1|gene:AGAP010147	AGAP010147-PJ	224096	1	2	2	862	0.0151	0.383	ELESELDSEQR	R	R	0.997	37.6	25.4	14.4	24.2	0	18	0	0	2	1334.61	805.55		999991	1821	1831	AGAP010147-PG,AGAP010147-PE
Control	AgambiecontB01	myosin heavy chain|protein_coding|3R:49460519:49482350:1|gene:AGAP010147	AGAP010147-PJ	224096	1	2	2	862	0.0151	0.383	ELTFQSEEDRK	K	N	0.997	39.9	25	15	35.5	0	3	2	0	2	1381.66	643.673		278810	1849	1859	AGAP010147-PG,AGAP010147-PE
Control	AgambiecontB01	myosin heavy chain|protein_coding|3R:49460519:49482350:1|gene:AGAP010147	AGAP010147-PJ	224096	1	2	2	862	0.0151	0.383	EQLNNLMTTLK	K	S	0.997	41.3	26.8	16.8	35.7	0	11	0	0	2	1304.69	1868.32		604065	655	665	AGAP010147-PG,AGAP010147-PE
Control	AgambiecontB01	myosin heavy chain|protein_coding|3R:49460519:49482350:1|gene:AGAP010147	AGAP010147-PJ	224096	1	2	2	862	0.0151	0.383	EQVEEEAEGK	R	G	0.997	39	27	23.1	30.3	0	20	0	0	2	1147.51	494.88		1394960	1345	1354	AGAP010147-PG,AGAP010147-PE
Control	AgambiecontB01	myosin heavy chain|protein_coding|3R:49460519:49482350:1|gene:AGAP010147	AGAP010147-PJ	224096	1	2	2	862	0.0151	0.383	FDKIIGEWKLKVDDLAAELDASQK	A	E	0.997					0	0	0	8	1	2732.45			491422	1449	1472	AGAP010147-PG,AGAP010147-PE
Control	AgambiecontB01	myosin heavy chain|protein_coding|3R:49460519:49482350:1|gene:AGAP010147	AGAP010147-PJ	224096	1	2	2	862	0.0151	0.383	GAGSEGTILMSQNEHNTLMNVYAGDSVAFLHPPVENR	K	R	0.889					0	0	0	0	2	3955.87			548291	0	0	AGAP010147-PG,AGAP010147-PE
Control	AgambiecontB01	myosin heavy chain|protein_coding|3R:49460519:49482350:1|gene:AGAP010147	AGAP010147-PJ	224096	1	2	2	862	0.0151	0.383	GELVTVALPGGETK	K	D	0.997	40.8	26.1	13.5	30.6	0	10	0	0	2	1370.75	1718.2		687770	58	71
Control	AgambiecontB01	myosin heavy chain|protein_coding|3R:49460519:49482350:1|gene:AGAP010147	AGAP010147-PJ	224096	1	2	2	862	0.0151	0.383	GKFIRIHFTGSGKLAGADIETYLLEK	F	A	0.997					0	0	0	8	1	2864.57			488492	245	270	AGAP010147-PG,AGAP010147-PE
Control	AgambiecontB01	myosin heavy chain|protein_coding|3R:49460519:49482350:1|gene:AGAP010147	AGAP010147-PJ	224096	1	2	2	862	0.0151	0.383	GREEQAEADGTEDGDR	K	V	0.997	46.8	25	0	46.8	0	2	2	0	2	1734.72	411.883		172590	368	383	AGAP010147-PG,AGAP010147-PE
Control	AgambiecontB01	myosin heavy chain|protein_coding|3R:49460519:49482350:1|gene:AGAP010147	AGAP010147-PJ	224096	1	2	2	862	0.0151	0.383	HNDAVAEMAEQVDQLNK	K	L	0.997	39.9	25	0	39.9	0	1	2	0	2	1911.89	1863.47		158912	1196	1212	AGAP010147-PG,AGAP010147-PE
Control	AgambiecontB01	myosin heavy chain|protein_coding|3R:49460519:49482350:1|gene:AGAP010147	AGAP010147-PJ	224096	1	2	2	862	0.0151	0.383	IEELEEEVEAER	R	Q	0.997	34	25	13.2	33.5	0	27	18	0	2	1474.69	1409.76		2423250	1115	1126	AGAP010147-PG,AGAP010147-PE
Control	AgambiecontB01	myosin heavy chain|protein_coding|3R:49460519:49482350:1|gene:AGAP010147	AGAP010147-PJ	224096	1	2	2	862	0.0151	0.383	ILCPQLIK	K	E	0.983	22.5	25.2	20.4	12.8	0	9	0	0	2	984.591	1444.61		321168	726	733	AGAP010147-PG,AGAP010147-PE
Control	AgambiecontB01	myosin heavy chain|protein_coding|3R:49460519:49482350:1|gene:AGAP010147	AGAP010147-PJ	224096	1	2	2	862	0.0151	0.383	IQEKEEEFENTR	R	K	0.997	51.1	25	0	51.1	0	2	2	0	2	1551.73	553.598		253233	1576	1587	AGAP010147-PG,AGAP010147-PE
Control	AgambiecontB01	myosin heavy chain|protein_coding|3R:49460519:49482350:1|gene:AGAP010147	AGAP010147-PJ	224096	1	2	2	862	0.0151	0.383	ISLTQQLEDTK	K	R	0.997	57	27.5	17.3	48.5	0	11	0	0	2	1275.68	1462.63		593132	1306	1316	AGAP010147-PG,AGAP010147-PE
Control	AgambiecontB01	myosin heavy chain|protein_coding|3R:49460519:49482350:1|gene:AGAP010147	AGAP010147-PJ	224096	1	2	2	862	0.0151	0.383	ISLTQQLEDTKR	K	L	0.997	33.9	26.6	14.1	30.3	0	1	2	0	2	1431.78	1117.52		151956	1306	1317	AGAP010147-PG,AGAP010147-PE
Control	AgambiecontB01	myosin heavy chain|protein_coding|3R:49460519:49482350:1|gene:AGAP010147	AGAP010147-PJ	224096	1	2	2	862	0.0151	0.383	KAQQELEEAEER	R	A	0.997	70.2	25	16.7	50.4	0	2	0	0	2	1459.7	525.274		74809.9	1898	1909	AGAP010147-PG,AGAP010147-PE
Control	AgambiecontB01	myosin heavy chain|protein_coding|3R:49460519:49482350:1|gene:AGAP010147	AGAP010147-PJ	224096	1	2	2	862	0.0151	0.383	KDAEDLELQIQK	K	I	0.996	27.2	25.8	0	27.2	0	0	2	0	2	1429.75	1063.16		107600	952	963	AGAP010147-PG,AGAP010147-PE
Control	AgambiecontB01	myosin heavy chain|protein_coding|3R:49460519:49482350:1|gene:AGAP010147	AGAP010147-PJ	224096	1	2	2	862	0.0151	0.383	KGAGFATVSSSYKEQLNNLMTTLK	K	S	0.997					0	0	0	16	2	2588.34			808955	642	665	AGAP010147-PG,AGAP010147-PE
Control	AgambiecontB01	myosin heavy chain|protein_coding|3R:49460519:49482350:1|gene:AGAP010147	AGAP010147-PJ	224096	1	2	2	862	0.0151	0.383	KLEADINELEIALDHANK	K	A	0.997	37.1	25.7	13.1	36.3	0	0	0	2	2	2036.07	2727.2		92132.7	1617	1634	AGAP010147-PG,AGAP010147-PE
Control	AgambiecontB01	myosin heavy chain|protein_coding|3R:49460519:49482350:1|gene:AGAP010147	AGAP010147-PJ	224096	1	2	2	862	0.0151	0.383	KLEQEIGSQK	K	K	0.997	54.7	27.2	37	45.7	0	1	0	0	2	1159.63	475.334		45755.6	942	951	AGAP010147-PG,AGAP010147-PE
Control	AgambiecontB01	myosin heavy chain|protein_coding|3R:49460519:49482350:1|gene:AGAP010147	AGAP010147-PJ	224096	1	2	2	862	0.0151	0.383	KLESELQTLHSDLDELLNEAK	R	N	0.994	24.4	25	0	24.4	0	0	0	1	2	2425.25	3892.44		59288.7	1729	1749	AGAP010147-PG,AGAP010147-PE
Control	AgambiecontB01	myosin heavy chain|protein_coding|3R:49460519:49482350:1|gene:AGAP010147	AGAP010147-PJ	224096	1	2	2	862	0.0151	0.383	KLSIENSDLLR	K	Q	0.941	16.7	26.8	14.6	13.6	0	1	0	0	2	1287.73	1562.27		33238.5	1279	1289	AGAP010147-PG,AGAP010147-PE
Control	AgambiecontB01	myosin heavy chain|protein_coding|3R:49460519:49482350:1|gene:AGAP010147	AGAP010147-PJ	224096	1	2	2	862	0.0151	0.383	LAEAEETIESLNQK	R	C	0.997	47	25.1	0	44.1	0	54	18	0	2	1574.79	1477.41		4414180	1397	1410	AGAP010147-PG,AGAP010147-PE
Control	AgambiecontB01	myosin heavy chain|protein_coding|3R:49460519:49482350:1|gene:AGAP010147	AGAP010147-PJ	224096	1	2	2	862	0.0151	0.383	LATEVEDLQLEVDR	R	A	0.997	43.3	25.6	16	27.4	0	4	2	0	2	1629.83	2055.16		320775	1421	1434	AGAP010147-PG,AGAP010147-PE
Control	AgambiecontB01	myosin heavy chain|protein_coding|3R:49460519:49482350:1|gene:AGAP010147	AGAP010147-PJ	224096	1	2	2	862	0.0151	0.383	LDEAESNALK	R	G	0.997	42.8	27.7	21.4	40.1	0	27	0	0	2	1089.54	629.292		1947110	1797	1806	AGAP010147-PG,AGAP010147-PE
Control	AgambiecontB01	myosin heavy chain|protein_coding|3R:49460519:49482350:1|gene:AGAP010147	AGAP010147-PJ	224096	1	2	2	862	0.0151	0.383	LEAEKDELQAALEEAEAALEQEENK	R	V	0.997	38.2	25	0	38.2	0	0	15	8	2	2800.34	3673.33		1052400	1533	1557	AGAP010147-PG,AGAP010147-PE
Control	AgambiecontB01	myosin heavy chain|protein_coding|3R:49460519:49482350:1|gene:AGAP010147	AGAP010147-PJ	224096	1	2	2	862	0.0151	0.383	LEDEQSLVGK	K	L	0.997	45.4	27.2	15.7	39.8	0	18	0	0	2	1117.57	789.857		1014090	1094	1103	AGAP010147-PG,AGAP010147-PE
Control	AgambiecontB01	myosin heavy chain|protein_coding|3R:49460519:49482350:1|gene:AGAP010147	AGAP010147-PJ	224096	1	2	2	862	0.0151	0.383	LEEAGGATSAQIELNK	R	K	0.997	98.1	26.7	15.8	89.7	0	36	0	0	2	1630.83	1085.45		1877430	1150	1165	AGAP010147-PG,AGAP010147-PE
Control	AgambiecontB01	myosin heavy chain|protein_coding|3R:49460519:49482350:1|gene:AGAP010147	AGAP010147-PJ	224096	1	2	2	862	0.0151	0.383	LEQTLDELEDSLER	K	E	0.997	54.2	25	0	54.2	0	1	9	0	2	1689.82	2436.78		485990	1027	1040	AGAP010147-PG,AGAP010147-PE
Control	AgambiecontB01	myosin heavy chain|protein_coding|3R:49460519:49482350:1|gene:AGAP010147	AGAP010147-PJ	224096	1	2	2	862	0.0151	0.383	LESELQTLHSDLDELLNEAK	K	N	0.993	24.4	25	0	24.4	0	0	2	0	2	2297.15	3654.64		85370	1730	1749	AGAP010147-PG,AGAP010147-PE
Control	AgambiecontB01	myosin heavy chain|protein_coding|3R:49460519:49482350:1|gene:AGAP010147	AGAP010147-PJ	224096	1	2	2	862	0.0151	0.383	LKVDDLAAELDASQK	K	E	0.997	47	26	15.8	42.2	0	0	2	0	2	1615.85	1868.68		134540	1458	1472	AGAP010147-PG,AGAP010147-PE
Control	AgambiecontB01	myosin heavy chain|protein_coding|3R:49460519:49482350:1|gene:AGAP010147	AGAP010147-PJ	224096	1	2	2	862	0.0151	0.383	LLAEKTALLDSLSGEK	K	G	0.98					0	0	8	0	2	1687.95			424832	880	895	AGAP010147-PG,AGAP010147-PE
Control	AgambiecontB01	myosin heavy chain|protein_coding|3R:49460519:49482350:1|gene:AGAP010147	AGAP010147-PJ	224096	1	2	2	862	0.0151	0.383	LLGVGTDDLYK	K	N	0.99	23.5	27.1	0	13.6	0	2	0	0	2	1193.64	1798.34		82882.4	387	397	AGAP010147-PG,AGAP010147-PE
Control	AgambiecontB01	myosin heavy chain|protein_coding|3R:49460519:49482350:1|gene:AGAP010147	AGAP010147-PJ	224096	1	2	2	862	0.0151	0.383	LNQKCIALEKTKQRLATEVEDLQLEVDR	S	A	0.997					0	0	0	16	1	3283.77			874482	1407	1434	AGAP010147-PG,AGAP010147-PE
Control	AgambiecontB01	myosin heavy chain|protein_coding|3R:49460519:49482350:1|gene:AGAP010147	AGAP010147-PJ	224096	1	2	2	862	0.0151	0.383	LSIENSDLLR	K	Q	0.997	42.1	27.7	18.1	32.5	0	28	0	0	2	1159.63	1720.35		1537070	1280	1289	AGAP010147-PG,AGAP010147-PE
Control	AgambiecontB01	myosin heavy chain|protein_coding|3R:49460519:49482350:1|gene:AGAP010147	AGAP010147-PJ	224096	1	2	2	862	0.0151	0.383	LTQEAVADLER	K	N	0.997	37.1	26.3	17	33.2	0	10	0	0	2	1244.65	1142.55		716198	1061	1071	AGAP010147-PG,AGAP010147-PE
Control	AgambiecontB01	myosin heavy chain|protein_coding|3R:49460519:49482350:1|gene:AGAP010147	AGAP010147-PJ	224096	1	2	2	862	0.0151	0.383	MQDLVDK	R	L	0.96	43.2	28.3	28.4	19.2	0	2	0	0	2	848.418	632.464		70310.8	1864	1870	AGAP010147-PG,AGAP010147-PE
Control	AgambiecontB01	myosin heavy chain|protein_coding|3R:49460519:49482350:1|gene:AGAP010147	AGAP010147-PJ	224096	1	2	2	862	0.0151	0.383	NLNDEIAHQDELINK	R	L	0.997	59.2	25	0	57.6	0	1	4	0	2	1765.87	1369.44		299201	977	991	AGAP010147-PG,AGAP010147-PE
Control	AgambiecontB01	myosin heavy chain|protein_coding|3R:49460519:49482350:1|gene:AGAP010147	AGAP010147-PJ	224096	1	2	2	862	0.0151	0.383	QAEQELSDAHEQLNEVSAQNASIAAAK	R	R	0.996	86.3	25	0	86.3	0	0	1	0	2	2852.37	1527.5		102579	1701	1727	AGAP010147-PG,AGAP010147-PE
Control	AgambiecontB01	myosin heavy chain|protein_coding|3R:49460519:49482350:1|gene:AGAP010147	AGAP010147-PJ	224096	1	2	2	862	0.0151	0.383	QIEEAEEIAALNLAK	R	F	0.997	52.5	26.1	0	43.6	0	3	18	0	2	1641.87	2253.04		1083080	1881	1895	AGAP010147-PG,AGAP010147-PE
Control	AgambiecontB01	myosin heavy chain|protein_coding|3R:49460519:49482350:1|gene:AGAP010147	AGAP010147-PJ	224096	1	2	2	862	0.0151	0.383	QLEDAESQVSQLSK	R	I	0.997	38.3	26	0	36.5	0	18	10	0	2	1561.77	1202.15		1850910	1290	1303	AGAP010147-PG,AGAP010147-PE
Control	AgambiecontB01	myosin heavy chain|protein_coding|3R:49460519:49482350:1|gene:AGAP010147	AGAP010147-PJ	224096	1	2	2	862	0.0151	0.383	QLQHTLNEVQSK	K	L	0.997	41.4	26.2	13.2	38.2	0	2	2	0	2	1424.75	553.032		312822	1251	1262	AGAP010147-PG,AGAP010147-PE
Control	AgambiecontB01	myosin heavy chain|protein_coding|3R:49460519:49482350:1|gene:AGAP010147	AGAP010147-PJ	224096	1	2	2	862	0.0151	0.383	RQAEQELSDAHEQLNEVSAQNASIAAAK	R	R	0.997	58	25	0	58	0	0	0	4	2	3008.47	1557.97		261877	1700	1727	AGAP010147-PG,AGAP010147-PE
Control	AgambiecontB01	myosin heavy chain|protein_coding|3R:49460519:49482350:1|gene:AGAP010147	AGAP010147-PJ	224096	1	2	2	862	0.0151	0.383	SYHIFYQIMSGSVK	R	G	0.997	36.8	26.2	0	36.8	0	0	2	0	2	1659.82	2484.69		71541.2	282	295	AGAP010147-PG,AGAP010147-PE
Control	AgambiecontB01	myosin heavy chain|protein_coding|3R:49460519:49482350:1|gene:AGAP010147	AGAP010147-PJ	224096	1	2	2	862	0.0151	0.383	TAEELQAAEDK	K	V	0.997	72.2	26.2	17	64.2	0	9	0	0	2	1204.57	590.455		494039	1006	1016	AGAP010147-PG,AGAP010147-PE
Control	AgambiecontB01	myosin heavy chain|protein_coding|3R:49460519:49482350:1|gene:AGAP010147	AGAP010147-PJ	224096	1	2	2	862	0.0151	0.383	TAEELQAAEDKVNHLNK	K	V	0.997	39.9	25.9	0	39.9	0	0	2	3	2	1909.96	1366.6		301448	1006	1022	AGAP010147-PG,AGAP010147-PE
Control	AgambiecontB01	myosin heavy chain|protein_coding|3R:49460519:49482350:1|gene:AGAP010147	AGAP010147-PJ	224096	1	2	2	862	0.0151	0.383	TALLDSLSGEK	K	G	0.997	39.1	27.3	13.6	36.4	0	19	0	0	2	1133.61	1547.61		1003390	885	895	AGAP010147-PG,AGAP010147-PE
Control	AgambiecontB01	myosin heavy chain|protein_coding|3R:49460519:49482350:1|gene:AGAP010147	AGAP010147-PJ	224096	1	2	2	862	0.0151	0.383	TLLEQADR	R	G	0.996	25.5	28.2	22.1	9.02	0	2	0	0	2	945.5	737.503		127255	1690	1697	AGAP010147-PG,AGAP010147-PE
Control	AgambiecontB01	myosin heavy chain|protein_coding|3R:49460519:49482350:1|gene:AGAP010147	AGAP010147-PJ	224096	1	2	2	862	0.0151	0.383	VDDLAAELDASQK	K	E	0.997	60.3	25	13.3	60.3	0	2	0	0	2	1374.67	1468.68		114131	1460	1472	AGAP010147-PG,AGAP010147-PE
Control	AgambiecontB01	myosin heavy chain|protein_coding|3R:49460519:49482350:1|gene:AGAP010147	AGAP010147-PJ	224096	1	2	2	862	0.0151	0.383	VISQQTLER	R	S	0.997	25.8	27.4	13.8	17.3	0	18	0	0	2	1073.6	668.414		1369870	273	281	AGAP010147-PG,AGAP010147-PE
Control	AgambiecontB01	myosin heavy chain|protein_coding|3R:49460519:49482350:1|gene:AGAP010147	AGAP010147-PJ	224096	1	2	2	862	0.0151	0.383	VSLEIVQR	R	N	0.997	33.5	26.7	19.6	17.1	0	11	0	0	2	943.557	1249.6		376522	809	816	AGAP010147-PG,AGAP010147-PE
Control	AgambiecontB01	myosin heavy chain|protein_coding|3R:49460519:49482350:1|gene:AGAP010147	AGAP010147-PJ	224096	1	2	2	862	0.0151	0.383	YPLYTNR	R	C	0.96	26	25.2	14.6	26	0	3	0	0	2	926.473	714.145		202494	133	139	AGAP010147-PG,AGAP010147-PE
Control	AgambiecontB01	E3 ubiquitin-protein ligase HERC2|protein_coding|3L:33834822:33854354:1|gene:AGAP011823	AGAP011823-PA	537032	1	2	2	9	0.000157	0.00182	KGDIGTVEK	R	V	0.913	15.3	27.6	18.5	13.6	0	0	1	0	2	946.521	528.241		37638.4	2703	2711
Control	AgambiecontB01	E3 ubiquitin-protein ligase HERC2|protein_coding|3L:33834822:33854354:1|gene:AGAP011823	AGAP011823-PA	537032	1	2	2	9	0.000157	0.00182	MPVKCGDSGGRGLK	K	G	0.941					0	0	8	0	2	1404.71			293522	0	0
Control	AgambiecontB01	myosin heavy chain|protein_coding|3R:49460519:49482350:1|gene:AGAP010147	AGAP010147-PG	224253	1	0	0	899	0.0157	0.404	ACWVPEEK	K	E	0.993	24.5	25	0	23.2	0	2	0	0	2	1018.47	854.654		141635	38	45	AGAP010147-PE,AGAP010147-PJ
Control	AgambiecontB01	myosin heavy chain|protein_coding|3R:49460519:49482350:1|gene:AGAP010147	AGAP010147-PG	224253	1	0	0	899	0.0157	0.404	ADIAEQAATK	R	F	0.997	55.6	27.9	27	43.5	0	18	0	0	2	1017.52	523.489		1524040	1910	1919	AGAP010147-PE,AGAP010147-PJ
Control	AgambiecontB01	myosin heavy chain|protein_coding|3R:49460519:49482350:1|gene:AGAP010147	AGAP010147-PG	224253	1	0	0	899	0.0157	0.404	AESQVSQLSKIKISLTQQLEDTK	D	R	0.997					0	0	0	8	1	2574.4			372950	1294	1316	AGAP010147-PE,AGAP010147-PJ
Control	AgambiecontB01	myosin heavy chain|protein_coding|3R:49460519:49482350:1|gene:AGAP010147	AGAP010147-PG	224253	1	0	0	899	0.0157	0.404	AGVLGQMEEFRDER	R	L	0.997	30.8	25.4	15	30.8	0	0	4	0	2	1636.77	1782.3		285306	767	780	AGAP010147-PE,AGAP010147-PJ
Control	AgambiecontB01	myosin heavy chain|protein_coding|3R:49460519:49482350:1|gene:AGAP010147	AGAP010147-PG	224253	1	0	0	899	0.0157	0.404	AKLEQTLDELEDSLER	K	E	0.997	39.6	25	13.3	31.3	0	2	8	0	2	1888.95	2866.32		526064	1025	1040	AGAP010147-PE,AGAP010147-PJ
Control	AgambiecontB01	myosin heavy chain|protein_coding|3R:49460519:49482350:1|gene:AGAP010147	AGAP010147-PG	224253	1	0	0	899	0.0157	0.404	ALDSMQASLEAEAK	R	G	0.997	58.6	25	13.2	58.6	0	26	0	0	2	1463.7	1495.12		1907240	1593	1606	AGAP010147-PE,AGAP010147-PJ
Control	AgambiecontB01	myosin heavy chain|protein_coding|3R:49460519:49482350:1|gene:AGAP010147	AGAP010147-PG	224253	1	0	0	899	0.0157	0.404	ANAEAQLWR	K	S	0.997	51.8	25	21	44.9	0	2	0	0	2	1058.54	1026.97		98574.4	1364	1372	AGAP010147-PE,AGAP010147-PJ
Control	AgambiecontB01	myosin heavy chain|protein_coding|3R:49460519:49482350:1|gene:AGAP010147	AGAP010147-PG	224253	1	0	0	899	0.0157	0.404	ANALQNELEESR	R	T	0.997	39.3	26.6	0	39.3	0	18	0	0	2	1373.67	1188.41		1115040	1678	1689	AGAP010147-PE,AGAP010147-PJ
Control	AgambiecontB01	myosin heavy chain|protein_coding|3R:49460519:49482350:1|gene:AGAP010147	AGAP010147-PG	224253	1	0	0	899	0.0157	0.404	AQLELSQVR	R	Q	0.997	34.2	26.8	27.4	22.9	0	19	0	0	2	1043.58	1038.88		937586	1561	1569	AGAP010147-PE,AGAP010147-PJ
Control	AgambiecontB01	myosin heavy chain|protein_coding|3R:49460519:49482350:1|gene:AGAP010147	AGAP010147-PG	224253	1	0	0	899	0.0157	0.404	AQQELEEAEER	K	A	0.997	49.3	26.4	13.5	48.2	0	18	0	0	2	1331.61	611.598		987386	1899	1909	AGAP010147-PE,AGAP010147-PJ
Control	AgambiecontB01	myosin heavy chain|protein_coding|3R:49460519:49482350:1|gene:AGAP010147	AGAP010147-PG	224253	1	0	0	899	0.0157	0.404	DAEDLELQIQK	K	I	0.997	52.4	25.9	13.2	43.1	0	36	0	0	2	1301.66	1496.57		1797510	953	963	AGAP010147-PE,AGAP010147-PJ
Control	AgambiecontB01	myosin heavy chain|protein_coding|3R:49460519:49482350:1|gene:AGAP010147	AGAP010147-PG	224253	1	0	0	899	0.0157	0.404	DKEISALSAK	K	L	0.997	28.8	27.6	26.9	18.1	0	2	0	0	2	1061.58	565.635		146169	1084	1093	AGAP010147-PE,AGAP010147-PJ
Control	AgambiecontB01	myosin heavy chain|protein_coding|3R:49460519:49482350:1|gene:AGAP010147	AGAP010147-PG	224253	1	0	0	899	0.0157	0.404	DLLDQIGEGGR	K	N	0.997	36.3	25	15.5	32.5	0	2	0	0	2	1172.59	1806.36		128401	1511	1521	AGAP010147-PE,AGAP010147-PJ
Control	AgambiecontB01	myosin heavy chain|protein_coding|3R:49460519:49482350:1|gene:AGAP010147	AGAP010147-PG	224253	1	0	0	899	0.0157	0.404	DQVTNSVGALCK	K	G	0.997	51.1	27.1	18.8	42.8	0	4	0	0	2	1291.63	994.862		203243	418	429	AGAP010147-PE,AGAP010147-PJ
Control	AgambiecontB01	myosin heavy chain|protein_coding|3R:49460519:49482350:1|gene:AGAP010147	AGAP010147-PG	224253	1	0	0	899	0.0157	0.404	DQVTNSVGALCKG	K	I	0.997					0	32	0	0	1	1291.63			1736780	418	430	AGAP010147-PE,AGAP010147-PJ
Control	AgambiecontB01	myosin heavy chain|protein_coding|3R:49460519:49482350:1|gene:AGAP010147	AGAP010147-PG	224253	1	0	0	899	0.0157	0.404	DVQSALEEEQR	K	A	0.997	54.6	26.6	17.2	38.4	0	18	0	0	2	1303.61	953.129		933697	1652	1662	AGAP010147-PE,AGAP010147-PJ
Control	AgambiecontB01	myosin heavy chain|protein_coding|3R:49460519:49482350:1|gene:AGAP010147	AGAP010147-PG	224253	1	0	0	899	0.0157	0.404	EFENTRKNHQRALDSMQASLEAEAK	E	G	0.997					0	0	0	16	1	2903.41			1393640	1582	1606	AGAP010147-PE,AGAP010147-PJ
Control	AgambiecontB01	myosin heavy chain|protein_coding|3R:49460519:49482350:1|gene:AGAP010147	AGAP010147-PG	224253	1	0	0	899	0.0157	0.404	EGYVLGEIK	K	A	0.997	45	27.7	15.5	39.1	0	9	0	0	2	1007.54	1416.99		325180	46	54	AGAP010147-PE,AGAP010147-PJ
Control	AgambiecontB01	myosin heavy chain|protein_coding|3R:49460519:49482350:1|gene:AGAP010147	AGAP010147-PG	224253	1	0	0	899	0.0157	0.404	ELEALNSK	K	L	0.997	42	28.2	22.1	27.4	0	10	0	0	2	903.478	644.237		482131	872	879	AGAP010147-PE,AGAP010147-PJ
Control	AgambiecontB01	myosin heavy chain|protein_coding|3R:49460519:49482350:1|gene:AGAP010147	AGAP010147-PG	224253	1	0	0	899	0.0157	0.404	ELEQTVLR	K	K	0.996	46.2	27.5	22.6	29.9	0	10	0	0	2	987.547	919.973		539949	1075	1082	AGAP010147-PE,AGAP010147-PJ
Control	AgambiecontB01	myosin heavy chain|protein_coding|3R:49460519:49482350:1|gene:AGAP010147	AGAP010147-PG	224253	1	0	0	899	0.0157	0.404	ELESELDSEQR	R	R	0.997	37.6	25.4	14.4	24.2	0	18	0	0	2	1334.61	805.55		999991	1821	1831	AGAP010147-PE,AGAP010147-PJ
Control	AgambiecontB01	myosin heavy chain|protein_coding|3R:49460519:49482350:1|gene:AGAP010147	AGAP010147-PG	224253	1	0	0	899	0.0157	0.404	ELTFQSEEDRK	K	N	0.997	39.9	25	15	35.5	0	3	2	0	2	1381.66	643.673		278810	1849	1859	AGAP010147-PE,AGAP010147-PJ
Control	AgambiecontB01	myosin heavy chain|protein_coding|3R:49460519:49482350:1|gene:AGAP010147	AGAP010147-PG	224253	1	0	0	899	0.0157	0.404	EQLNNLMTTLK	K	S	0.997	41.3	26.8	16.8	35.7	0	11	0	0	2	1304.69	1868.32		604065	655	665	AGAP010147-PE,AGAP010147-PJ
Control	AgambiecontB01	myosin heavy chain|protein_coding|3R:49460519:49482350:1|gene:AGAP010147	AGAP010147-PG	224253	1	0	0	899	0.0157	0.404	EQLSQVNPPK	K	F	0.997	42.4	26.1	17.7	36.5	0	18	0	0	2	1139.61	650.62		1014370	76	85	AGAP010147-PE
Control	AgambiecontB01	myosin heavy chain|protein_coding|3R:49460519:49482350:1|gene:AGAP010147	AGAP010147-PG	224253	1	0	0	899	0.0157	0.404	EQVEEEAEGK	R	G	0.997	39	27	23.1	30.3	0	20	0	0	2	1147.51	494.88		1394960	1345	1354	AGAP010147-PE,AGAP010147-PJ
Control	AgambiecontB01	myosin heavy chain|protein_coding|3R:49460519:49482350:1|gene:AGAP010147	AGAP010147-PG	224253	1	0	0	899	0.0157	0.404	FDKIIGEWKLKVDDLAAELDASQK	A	E	0.997					0	0	0	8	1	2732.45			491422	1449	1472	AGAP010147-PE,AGAP010147-PJ
Control	AgambiecontB01	myosin heavy chain|protein_coding|3R:49460519:49482350:1|gene:AGAP010147	AGAP010147-PG	224253	1	0	0	899	0.0157	0.404	GAGSEGTILMSQNEHNTLMNVYAGDSVAFLHPPVENR	K	R	0.889					0	0	0	0	2	3955.87			548291	0	0	AGAP010147-PE,AGAP010147-PJ
Control	AgambiecontB01	myosin heavy chain|protein_coding|3R:49460519:49482350:1|gene:AGAP010147	AGAP010147-PG	224253	1	0	0	899	0.0157	0.404	GELVTVALPGGEEK	K	N	0.997	44.2	25.8	14.5	40	0	9	0	0	2	1398.75	1713.93		593687	58	71	AGAP010147-PE
Control	AgambiecontB01	myosin heavy chain|protein_coding|3R:49460519:49482350:1|gene:AGAP010147	AGAP010147-PG	224253	1	0	0	899	0.0157	0.404	GKFIRIHFTGSGKLAGADIETYLLEK	F	A	0.997					0	0	0	8	1	2864.57			488492	245	270	AGAP010147-PE,AGAP010147-PJ
Control	AgambiecontB01	myosin heavy chain|protein_coding|3R:49460519:49482350:1|gene:AGAP010147	AGAP010147-PG	224253	1	0	0	899	0.0157	0.404	GREEQAEADGTEDGDR	K	V	0.997	46.8	25	0	46.8	0	2	2	0	2	1734.72	411.883		172590	368	383	AGAP010147-PE,AGAP010147-PJ
Control	AgambiecontB01	myosin heavy chain|protein_coding|3R:49460519:49482350:1|gene:AGAP010147	AGAP010147-PG	224253	1	0	0	899	0.0157	0.404	HNDAVAEMAEQVDQLNK	K	L	0.997	39.9	25	0	39.9	0	1	2	0	2	1911.89	1863.47		158912	1196	1212	AGAP010147-PE,AGAP010147-PJ
Control	AgambiecontB01	myosin heavy chain|protein_coding|3R:49460519:49482350:1|gene:AGAP010147	AGAP010147-PG	224253	1	0	0	899	0.0157	0.404	IEELEEEVEAER	R	Q	0.997	34	25	13.2	33.5	0	27	18	0	2	1474.69	1409.76		2423250	1115	1126	AGAP010147-PE,AGAP010147-PJ
Control	AgambiecontB01	myosin heavy chain|protein_coding|3R:49460519:49482350:1|gene:AGAP010147	AGAP010147-PG	224253	1	0	0	899	0.0157	0.404	IGCDQLSNEK	R	A	0.997	56.6	26.6	19.7	49.4	0	18	0	0	2	1106.51	574.911		834868	1233	1242	AGAP010147-PE
Control	AgambiecontB01	myosin heavy chain|protein_coding|3R:49460519:49482350:1|gene:AGAP010147	AGAP010147-PG	224253	1	0	0	899	0.0157	0.404	ILCPQLIK	K	E	0.983	22.5	25.2	20.4	12.8	0	9	0	0	2	984.591	1444.61		321168	726	733	AGAP010147-PE,AGAP010147-PJ
Control	AgambiecontB01	myosin heavy chain|protein_coding|3R:49460519:49482350:1|gene:AGAP010147	AGAP010147-PG	224253	1	0	0	899	0.0157	0.404	IQEKEEEFENTR	R	K	0.997	51.1	25	0	51.1	0	2	2	0	2	1551.73	553.598		253233	1576	1587	AGAP010147-PE,AGAP010147-PJ
Control	AgambiecontB01	myosin heavy chain|protein_coding|3R:49460519:49482350:1|gene:AGAP010147	AGAP010147-PG	224253	1	0	0	899	0.0157	0.404	ISLTQQLEDTK	K	R	0.997	57	27.5	17.3	48.5	0	11	0	0	2	1275.68	1462.63		593132	1306	1316	AGAP010147-PE,AGAP010147-PJ
Control	AgambiecontB01	myosin heavy chain|protein_coding|3R:49460519:49482350:1|gene:AGAP010147	AGAP010147-PG	224253	1	0	0	899	0.0157	0.404	ISLTQQLEDTKR	K	L	0.997	33.9	26.6	14.1	30.3	0	1	2	0	2	1431.78	1117.52		151956	1306	1317	AGAP010147-PE,AGAP010147-PJ
Control	AgambiecontB01	myosin heavy chain|protein_coding|3R:49460519:49482350:1|gene:AGAP010147	AGAP010147-PG	224253	1	0	0	899	0.0157	0.404	KAQQELEEAEER	R	A	0.997	70.2	25	16.7	50.4	0	2	0	0	2	1459.7	525.274		74809.9	1898	1909	AGAP010147-PE,AGAP010147-PJ
Control	AgambiecontB01	myosin heavy chain|protein_coding|3R:49460519:49482350:1|gene:AGAP010147	AGAP010147-PG	224253	1	0	0	899	0.0157	0.404	KDAEDLELQIQK	K	I	0.996	27.2	25.8	0	27.2	0	0	2	0	2	1429.75	1063.16		107600	952	963	AGAP010147-PE,AGAP010147-PJ
Control	AgambiecontB01	myosin heavy chain|protein_coding|3R:49460519:49482350:1|gene:AGAP010147	AGAP010147-PG	224253	1	0	0	899	0.0157	0.404	KGAGFATVSSSYKEQLNNLMTTLK	K	S	0.997					0	0	0	16	2	2588.34			808955	642	665	AGAP010147-PE,AGAP010147-PJ
Control	AgambiecontB01	myosin heavy chain|protein_coding|3R:49460519:49482350:1|gene:AGAP010147	AGAP010147-PG	224253	1	0	0	899	0.0157	0.404	KLEADINELEIALDHANK	K	A	0.997	37.1	25.7	13.1	36.3	0	0	0	2	2	2036.07	2727.2		92132.7	1617	1634	AGAP010147-PE,AGAP010147-PJ
Control	AgambiecontB01	myosin heavy chain|protein_coding|3R:49460519:49482350:1|gene:AGAP010147	AGAP010147-PG	224253	1	0	0	899	0.0157	0.404	KLEQEIGSQK	K	K	0.997	54.7	27.2	37	45.7	0	1	0	0	2	1159.63	475.334		45755.6	942	951	AGAP010147-PE,AGAP010147-PJ
Control	AgambiecontB01	myosin heavy chain|protein_coding|3R:49460519:49482350:1|gene:AGAP010147	AGAP010147-PG	224253	1	0	0	899	0.0157	0.404	KLESELQTLHSDLDELLNEAK	R	N	0.994	24.4	25	0	24.4	0	0	0	1	2	2425.25	3892.44		59288.7	1729	1749	AGAP010147-PE,AGAP010147-PJ
Control	AgambiecontB01	myosin heavy chain|protein_coding|3R:49460519:49482350:1|gene:AGAP010147	AGAP010147-PG	224253	1	0	0	899	0.0157	0.404	KLSIENSDLLR	K	Q	0.941	16.7	26.8	14.6	13.6	0	1	0	0	2	1287.73	1562.27		33238.5	1279	1289	AGAP010147-PE,AGAP010147-PJ
Control	AgambiecontB01	myosin heavy chain|protein_coding|3R:49460519:49482350:1|gene:AGAP010147	AGAP010147-PG	224253	1	0	0	899	0.0157	0.404	LAEAEETIESLNQK	R	C	0.997	47	25.1	0	44.1	0	54	18	0	2	1574.79	1477.41		4414180	1397	1410	AGAP010147-PE,AGAP010147-PJ
Control	AgambiecontB01	myosin heavy chain|protein_coding|3R:49460519:49482350:1|gene:AGAP010147	AGAP010147-PG	224253	1	0	0	899	0.0157	0.404	LATEVEDLQLEVDR	R	A	0.997	43.3	25.6	16	27.4	0	4	2	0	2	1629.83	2055.16		320775	1421	1434	AGAP010147-PE,AGAP010147-PJ
Control	AgambiecontB01	myosin heavy chain|protein_coding|3R:49460519:49482350:1|gene:AGAP010147	AGAP010147-PG	224253	1	0	0	899	0.0157	0.404	LDEAESNALK	R	G	0.997	42.8	27.7	21.4	40.1	0	27	0	0	2	1089.54	629.292		1947110	1797	1806	AGAP010147-PE,AGAP010147-PJ
Control	AgambiecontB01	myosin heavy chain|protein_coding|3R:49460519:49482350:1|gene:AGAP010147	AGAP010147-PG	224253	1	0	0	899	0.0157	0.404	LEAEKDELQAALEEAEAALEQEENK	R	V	0.997	38.2	25	0	38.2	0	0	15	8	2	2800.34	3673.33		1052400	1533	1557	AGAP010147-PE,AGAP010147-PJ
Control	AgambiecontB01	myosin heavy chain|protein_coding|3R:49460519:49482350:1|gene:AGAP010147	AGAP010147-PG	224253	1	0	0	899	0.0157	0.404	LEDEQSLVGK	K	L	0.997	45.4	27.2	15.7	39.8	0	18	0	0	2	1117.57	789.857		1014090	1094	1103	AGAP010147-PE,AGAP010147-PJ
Control	AgambiecontB01	myosin heavy chain|protein_coding|3R:49460519:49482350:1|gene:AGAP010147	AGAP010147-PG	224253	1	0	0	899	0.0157	0.404	LEEAGGATSAQIELNK	R	K	0.997	98.1	26.7	15.8	89.7	0	36	0	0	2	1630.83	1085.45		1877430	1150	1165	AGAP010147-PE,AGAP010147-PJ
Control	AgambiecontB01	myosin heavy chain|protein_coding|3R:49460519:49482350:1|gene:AGAP010147	AGAP010147-PG	224253	1	0	0	899	0.0157	0.404	LEQTLDELEDSLER	K	E	0.997	54.2	25	0	54.2	0	1	9	0	2	1689.82	2436.78		485990	1027	1040	AGAP010147-PE,AGAP010147-PJ
Control	AgambiecontB01	myosin heavy chain|protein_coding|3R:49460519:49482350:1|gene:AGAP010147	AGAP010147-PG	224253	1	0	0	899	0.0157	0.404	LESELQTLHSDLDELLNEAK	K	N	0.993	24.4	25	0	24.4	0	0	2	0	2	2297.15	3654.64		85370	1730	1749	AGAP010147-PE,AGAP010147-PJ
Control	AgambiecontB01	myosin heavy chain|protein_coding|3R:49460519:49482350:1|gene:AGAP010147	AGAP010147-PG	224253	1	0	0	899	0.0157	0.404	LKVDDLAAELDASQK	K	E	0.997	47	26	15.8	42.2	0	0	2	0	2	1615.85	1868.68		134540	1458	1472	AGAP010147-PE,AGAP010147-PJ
Control	AgambiecontB01	myosin heavy chain|protein_coding|3R:49460519:49482350:1|gene:AGAP010147	AGAP010147-PG	224253	1	0	0	899	0.0157	0.404	LLAEKTALLDSLSGEK	K	G	0.98					0	0	8	0	2	1687.95			424832	880	895	AGAP010147-PE,AGAP010147-PJ
Control	AgambiecontB01	myosin heavy chain|protein_coding|3R:49460519:49482350:1|gene:AGAP010147	AGAP010147-PG	224253	1	0	0	899	0.0157	0.404	LLGVGTDDLYK	K	N	0.99	23.5	27.1	0	13.6	0	2	0	0	2	1193.64	1798.34		82882.4	387	397	AGAP010147-PE,AGAP010147-PJ
Control	AgambiecontB01	myosin heavy chain|protein_coding|3R:49460519:49482350:1|gene:AGAP010147	AGAP010147-PG	224253	1	0	0	899	0.0157	0.404	LNQKCIALEKTKQRLATEVEDLQLEVDR	S	A	0.997					0	0	0	16	1	3283.77			874482	1407	1434	AGAP010147-PE,AGAP010147-PJ
Control	AgambiecontB01	myosin heavy chain|protein_coding|3R:49460519:49482350:1|gene:AGAP010147	AGAP010147-PG	224253	1	0	0	899	0.0157	0.404	LSIENSDLLR	K	Q	0.997	42.1	27.7	18.1	32.5	0	28	0	0	2	1159.63	1720.35		1537070	1280	1289	AGAP010147-PE,AGAP010147-PJ
Control	AgambiecontB01	myosin heavy chain|protein_coding|3R:49460519:49482350:1|gene:AGAP010147	AGAP010147-PG	224253	1	0	0	899	0.0157	0.404	LTQEAVADLER	K	N	0.997	37.1	26.3	17	33.2	0	10	0	0	2	1244.65	1142.55		716198	1061	1071	AGAP010147-PE,AGAP010147-PJ
Control	AgambiecontB01	myosin heavy chain|protein_coding|3R:49460519:49482350:1|gene:AGAP010147	AGAP010147-PG	224253	1	0	0	899	0.0157	0.404	MQDLVDK	R	L	0.96	43.2	28.3	28.4	19.2	0	2	0	0	2	848.418	632.464		70310.8	1864	1870	AGAP010147-PE,AGAP010147-PJ
Control	AgambiecontB01	myosin heavy chain|protein_coding|3R:49460519:49482350:1|gene:AGAP010147	AGAP010147-PG	224253	1	0	0	899	0.0157	0.404	NLNDEIAHQDELINK	R	L	0.997	59.2	25	0	57.6	0	1	4	0	2	1765.87	1369.44		299201	977	991	AGAP010147-PE,AGAP010147-PJ
Control	AgambiecontB01	myosin heavy chain|protein_coding|3R:49460519:49482350:1|gene:AGAP010147	AGAP010147-PG	224253	1	0	0	899	0.0157	0.404	QAEQELSDAHEQLNEVSAQNASIAAAK	R	R	0.996	86.3	25	0	86.3	0	0	1	0	2	2852.37	1527.5		102579	1701	1727	AGAP010147-PE,AGAP010147-PJ
Control	AgambiecontB01	myosin heavy chain|protein_coding|3R:49460519:49482350:1|gene:AGAP010147	AGAP010147-PG	224253	1	0	0	899	0.0157	0.404	QIEEAEEIAALNLAK	R	F	0.997	52.5	26.1	0	43.6	0	3	18	0	2	1641.87	2253.04		1083080	1881	1895	AGAP010147-PE,AGAP010147-PJ
Control	AgambiecontB01	myosin heavy chain|protein_coding|3R:49460519:49482350:1|gene:AGAP010147	AGAP010147-PG	224253	1	0	0	899	0.0157	0.404	QLEDAESQVSQLSK	R	I	0.997	38.3	26	0	36.5	0	18	10	0	2	1561.77	1202.15		1850910	1290	1303	AGAP010147-PE,AGAP010147-PJ
Control	AgambiecontB01	myosin heavy chain|protein_coding|3R:49460519:49482350:1|gene:AGAP010147	AGAP010147-PG	224253	1	0	0	899	0.0157	0.404	QLQHTLNEVQSK	K	L	0.997	41.4	26.2	13.2	38.2	0	2	2	0	2	1424.75	553.032		312822	1251	1262	AGAP010147-PE,AGAP010147-PJ
Control	AgambiecontB01	myosin heavy chain|protein_coding|3R:49460519:49482350:1|gene:AGAP010147	AGAP010147-PG	224253	1	0	0	899	0.0157	0.404	RQAEQELSDAHEQLNEVSAQNASIAAAK	R	R	0.997	58	25	0	58	0	0	0	4	2	3008.47	1557.97		261877	1700	1727	AGAP010147-PE,AGAP010147-PJ
Control	AgambiecontB01	myosin heavy chain|protein_coding|3R:49460519:49482350:1|gene:AGAP010147	AGAP010147-PG	224253	1	0	0	899	0.0157	0.404	SYHIFYQIMSGSVK	R	G	0.997	36.8	26.2	0	36.8	0	0	2	0	2	1659.82	2484.69		71541.2	282	295	AGAP010147-PE,AGAP010147-PJ
Control	AgambiecontB01	myosin heavy chain|protein_coding|3R:49460519:49482350:1|gene:AGAP010147	AGAP010147-PG	224253	1	0	0	899	0.0157	0.404	TAEELQAAEDK	K	V	0.997	72.2	26.2	17	64.2	0	9	0	0	2	1204.57	590.455		494039	1006	1016	AGAP010147-PE,AGAP010147-PJ
Control	AgambiecontB01	myosin heavy chain|protein_coding|3R:49460519:49482350:1|gene:AGAP010147	AGAP010147-PG	224253	1	0	0	899	0.0157	0.404	TAEELQAAEDKVNHLNK	K	V	0.997	39.9	25.9	0	39.9	0	0	2	3	2	1909.96	1366.6		301448	1006	1022	AGAP010147-PE,AGAP010147-PJ
Control	AgambiecontB01	myosin heavy chain|protein_coding|3R:49460519:49482350:1|gene:AGAP010147	AGAP010147-PG	224253	1	0	0	899	0.0157	0.404	TALLDSLSGEK	K	G	0.997	39.1	27.3	13.6	36.4	0	19	0	0	2	1133.61	1547.61		1003390	885	895	AGAP010147-PE,AGAP010147-PJ
Control	AgambiecontB01	myosin heavy chain|protein_coding|3R:49460519:49482350:1|gene:AGAP010147	AGAP010147-PG	224253	1	0	0	899	0.0157	0.404	TLLEQADR	R	G	0.996	25.5	28.2	22.1	9.02	0	2	0	0	2	945.5	737.503		127255	1690	1697	AGAP010147-PE,AGAP010147-PJ
Control	AgambiecontB01	myosin heavy chain|protein_coding|3R:49460519:49482350:1|gene:AGAP010147	AGAP010147-PG	224253	1	0	0	899	0.0157	0.404	TQYFAELNDAR	R	I	0.98	21.6	25	0	15.9	0	0	1	0	2	1327.63	1406.48		41020.7	1222	1232	AGAP010147-PE
Control	AgambiecontB01	myosin heavy chain|protein_coding|3R:49460519:49482350:1|gene:AGAP010147	AGAP010147-PG	224253	1	0	0	899	0.0157	0.404	VDDLAAELDASQK	K	E	0.997	60.3	25	13.3	60.3	0	2	0	0	2	1374.67	1468.68		114131	1460	1472	AGAP010147-PE,AGAP010147-PJ
Control	AgambiecontB01	myosin heavy chain|protein_coding|3R:49460519:49482350:1|gene:AGAP010147	AGAP010147-PG	224253	1	0	0	899	0.0157	0.404	VEDMADLTYLNEAAVLHNLR	K	Q	0.997	38	25	0	38	0	1	8	2	2	2287.14	2944.78		662743	89	108	AGAP010147-PE
Control	AgambiecontB01	myosin heavy chain|protein_coding|3R:49460519:49482350:1|gene:AGAP010147	AGAP010147-PG	224253	1	0	0	899	0.0157	0.404	VISQQTLER	R	S	0.997	25.8	27.4	13.8	17.3	0	18	0	0	2	1073.6	668.414		1369870	273	281	AGAP010147-PE,AGAP010147-PJ
Control	AgambiecontB01	myosin heavy chain|protein_coding|3R:49460519:49482350:1|gene:AGAP010147	AGAP010147-PG	224253	1	0	0	899	0.0157	0.404	VSLEIVQR	R	N	0.997	33.5	26.7	19.6	17.1	0	11	0	0	2	943.557	1249.6		376522	809	816	AGAP010147-PE,AGAP010147-PJ
Control	AgambiecontB01	myosin heavy chain|protein_coding|3R:49460519:49482350:1|gene:AGAP010147	AGAP010147-PG	224253	1	0	0	899	0.0157	0.404	YPLYTNR	R	C	0.96	26	25.2	14.6	26	0	3	0	0	2	926.473	714.145		202494	133	139	AGAP010147-PE,AGAP010147-PJ
Control	AgambiecontB01	myosin heavy chain|protein_coding|3R:49460519:49481064:1|gene:AGAP010147	AGAP010147-PE	222140	1	0	0	899	0.0157	0.408	ACWVPEEK	K	E	0.993	24.5	25	0	23.2	0	2	0	0	2	1018.47	854.654		141635	38	45	AGAP010147-PG,AGAP010147-PJ
Control	AgambiecontB01	myosin heavy chain|protein_coding|3R:49460519:49481064:1|gene:AGAP010147	AGAP010147-PE	222140	1	0	0	899	0.0157	0.408	ADIAEQAATK	R	F	0.997	55.6	27.9	27	43.5	0	18	0	0	2	1017.52	523.489		1524040	1910	1919	AGAP010147-PG,AGAP010147-PJ
Control	AgambiecontB01	myosin heavy chain|protein_coding|3R:49460519:49481064:1|gene:AGAP010147	AGAP010147-PE	222140	1	0	0	899	0.0157	0.408	AESQVSQLSKIKISLTQQLEDTK	D	R	0.997					0	0	0	8	1	2574.4			372950	1294	1316	AGAP010147-PG,AGAP010147-PJ
Control	AgambiecontB01	myosin heavy chain|protein_coding|3R:49460519:49481064:1|gene:AGAP010147	AGAP010147-PE	222140	1	0	0	899	0.0157	0.408	AGVLGQMEEFRDER	R	L	0.997	30.8	25.4	15	30.8	0	0	4	0	2	1636.77	1782.3		285306	767	780	AGAP010147-PG,AGAP010147-PJ
Control	AgambiecontB01	myosin heavy chain|protein_coding|3R:49460519:49481064:1|gene:AGAP010147	AGAP010147-PE	222140	1	0	0	899	0.0157	0.408	AKLEQTLDELEDSLER	K	E	0.997	39.6	25	13.3	31.3	0	2	8	0	2	1888.95	2866.32		526064	1025	1040	AGAP010147-PG,AGAP010147-PJ
Control	AgambiecontB01	myosin heavy chain|protein_coding|3R:49460519:49481064:1|gene:AGAP010147	AGAP010147-PE	222140	1	0	0	899	0.0157	0.408	ALDSMQASLEAEAK	R	G	0.997	58.6	25	13.2	58.6	0	26	0	0	2	1463.7	1495.12		1907240	1593	1606	AGAP010147-PG,AGAP010147-PJ
Control	AgambiecontB01	myosin heavy chain|protein_coding|3R:49460519:49481064:1|gene:AGAP010147	AGAP010147-PE	222140	1	0	0	899	0.0157	0.408	ANAEAQLWR	K	S	0.997	51.8	25	21	44.9	0	2	0	0	2	1058.54	1026.97		98574.4	1364	1372	AGAP010147-PG,AGAP010147-PJ
Control	AgambiecontB01	myosin heavy chain|protein_coding|3R:49460519:49481064:1|gene:AGAP010147	AGAP010147-PE	222140	1	0	0	899	0.0157	0.408	ANALQNELEESR	R	T	0.997	39.3	26.6	0	39.3	0	18	0	0	2	1373.67	1188.41		1115040	1678	1689	AGAP010147-PG,AGAP010147-PJ
Control	AgambiecontB01	myosin heavy chain|protein_coding|3R:49460519:49481064:1|gene:AGAP010147	AGAP010147-PE	222140	1	0	0	899	0.0157	0.408	AQLELSQVR	R	Q	0.997	34.2	26.8	27.4	22.9	0	19	0	0	2	1043.58	1038.88		937586	1561	1569	AGAP010147-PG,AGAP010147-PJ
Control	AgambiecontB01	myosin heavy chain|protein_coding|3R:49460519:49481064:1|gene:AGAP010147	AGAP010147-PE	222140	1	0	0	899	0.0157	0.408	AQQELEEAEER	K	A	0.997	49.3	26.4	13.5	48.2	0	18	0	0	2	1331.61	611.598		987386	1899	1909	AGAP010147-PG,AGAP010147-PJ
Control	AgambiecontB01	myosin heavy chain|protein_coding|3R:49460519:49481064:1|gene:AGAP010147	AGAP010147-PE	222140	1	0	0	899	0.0157	0.408	DAEDLELQIQK	K	I	0.997	52.4	25.9	13.2	43.1	0	36	0	0	2	1301.66	1496.57		1797510	953	963	AGAP010147-PG,AGAP010147-PJ
Control	AgambiecontB01	myosin heavy chain|protein_coding|3R:49460519:49481064:1|gene:AGAP010147	AGAP010147-PE	222140	1	0	0	899	0.0157	0.408	DKEISALSAK	K	L	0.997	28.8	27.6	26.9	18.1	0	2	0	0	2	1061.58	565.635		146169	1084	1093	AGAP010147-PG,AGAP010147-PJ
Control	AgambiecontB01	myosin heavy chain|protein_coding|3R:49460519:49481064:1|gene:AGAP010147	AGAP010147-PE	222140	1	0	0	899	0.0157	0.408	DLLDQIGEGGR	K	N	0.997	36.3	25	15.5	32.5	0	2	0	0	2	1172.59	1806.36		128401	1511	1521	AGAP010147-PG,AGAP010147-PJ
Control	AgambiecontB01	myosin heavy chain|protein_coding|3R:49460519:49481064:1|gene:AGAP010147	AGAP010147-PE	222140	1	0	0	899	0.0157	0.408	DQVTNSVGALCK	K	G	0.997	51.1	27.1	18.8	42.8	0	4	0	0	2	1291.63	994.862		203243	418	429	AGAP010147-PG,AGAP010147-PJ
Control	AgambiecontB01	myosin heavy chain|protein_coding|3R:49460519:49481064:1|gene:AGAP010147	AGAP010147-PE	222140	1	0	0	899	0.0157	0.408	DQVTNSVGALCKG	K	I	0.997					0	32	0	0	1	1291.63			1736780	418	430	AGAP010147-PG,AGAP010147-PJ
Control	AgambiecontB01	myosin heavy chain|protein_coding|3R:49460519:49481064:1|gene:AGAP010147	AGAP010147-PE	222140	1	0	0	899	0.0157	0.408	DVQSALEEEQR	K	A	0.997	54.6	26.6	17.2	38.4	0	18	0	0	2	1303.61	953.129		933697	1652	1662	AGAP010147-PG,AGAP010147-PJ
Control	AgambiecontB01	myosin heavy chain|protein_coding|3R:49460519:49481064:1|gene:AGAP010147	AGAP010147-PE	222140	1	0	0	899	0.0157	0.408	EFENTRKNHQRALDSMQASLEAEAK	E	G	0.997					0	0	0	16	1	2903.41			1393640	1582	1606	AGAP010147-PG,AGAP010147-PJ
Control	AgambiecontB01	myosin heavy chain|protein_coding|3R:49460519:49481064:1|gene:AGAP010147	AGAP010147-PE	222140	1	0	0	899	0.0157	0.408	EGYVLGEIK	K	A	0.997	45	27.7	15.5	39.1	0	9	0	0	2	1007.54	1416.99		325180	46	54	AGAP010147-PG,AGAP010147-PJ
Control	AgambiecontB01	myosin heavy chain|protein_coding|3R:49460519:49481064:1|gene:AGAP010147	AGAP010147-PE	222140	1	0	0	899	0.0157	0.408	ELEALNSK	K	L	0.997	42	28.2	22.1	27.4	0	10	0	0	2	903.478	644.237		482131	872	879	AGAP010147-PG,AGAP010147-PJ
Control	AgambiecontB01	myosin heavy chain|protein_coding|3R:49460519:49481064:1|gene:AGAP010147	AGAP010147-PE	222140	1	0	0	899	0.0157	0.408	ELEQTVLR	K	K	0.996	46.2	27.5	22.6	29.9	0	10	0	0	2	987.547	919.973		539949	1075	1082	AGAP010147-PG,AGAP010147-PJ
Control	AgambiecontB01	myosin heavy chain|protein_coding|3R:49460519:49481064:1|gene:AGAP010147	AGAP010147-PE	222140	1	0	0	899	0.0157	0.408	ELESELDSEQR	R	R	0.997	37.6	25.4	14.4	24.2	0	18	0	0	2	1334.61	805.55		999991	1821	1831	AGAP010147-PG,AGAP010147-PJ
Control	AgambiecontB01	myosin heavy chain|protein_coding|3R:49460519:49481064:1|gene:AGAP010147	AGAP010147-PE	222140	1	0	0	899	0.0157	0.408	ELTFQSEEDRK	K	N	0.997	39.9	25	15	35.5	0	3	2	0	2	1381.66	643.673		278810	1849	1859	AGAP010147-PG,AGAP010147-PJ
Control	AgambiecontB01	myosin heavy chain|protein_coding|3R:49460519:49481064:1|gene:AGAP010147	AGAP010147-PE	222140	1	0	0	899	0.0157	0.408	EQLNNLMTTLK	K	S	0.997	41.3	26.8	16.8	35.7	0	11	0	0	2	1304.69	1868.32		604065	655	665	AGAP010147-PG,AGAP010147-PJ
Control	AgambiecontB01	myosin heavy chain|protein_coding|3R:49460519:49481064:1|gene:AGAP010147	AGAP010147-PE	222140	1	0	0	899	0.0157	0.408	EQLSQVNPPK	K	F	0.997	42.4	26.1	17.7	36.5	0	18	0	0	2	1139.61	650.62		1014370	76	85	AGAP010147-PG
Control	AgambiecontB01	myosin heavy chain|protein_coding|3R:49460519:49481064:1|gene:AGAP010147	AGAP010147-PE	222140	1	0	0	899	0.0157	0.408	EQVEEEAEGK	R	G	0.997	39	27	23.1	30.3	0	20	0	0	2	1147.51	494.88		1394960	1345	1354	AGAP010147-PG,AGAP010147-PJ
Control	AgambiecontB01	myosin heavy chain|protein_coding|3R:49460519:49481064:1|gene:AGAP010147	AGAP010147-PE	222140	1	0	0	899	0.0157	0.408	FDKIIGEWKLKVDDLAAELDASQK	A	E	0.997					0	0	0	8	1	2732.45			491422	1449	1472	AGAP010147-PG,AGAP010147-PJ
Control	AgambiecontB01	myosin heavy chain|protein_coding|3R:49460519:49481064:1|gene:AGAP010147	AGAP010147-PE	222140	1	0	0	899	0.0157	0.408	GAGSEGTILMSQNEHNTLMNVYAGDSVAFLHPPVENR	K	R	0.889					0	0	0	0	2	3955.87			548291	0	0	AGAP010147-PG,AGAP010147-PJ
Control	AgambiecontB01	myosin heavy chain|protein_coding|3R:49460519:49481064:1|gene:AGAP010147	AGAP010147-PE	222140	1	0	0	899	0.0157	0.408	GELVTVALPGGEEK	K	N	0.997	44.2	25.8	14.5	40	0	9	0	0	2	1398.75	1713.93		593687	58	71	AGAP010147-PG
Control	AgambiecontB01	myosin heavy chain|protein_coding|3R:49460519:49481064:1|gene:AGAP010147	AGAP010147-PE	222140	1	0	0	899	0.0157	0.408	GKFIRIHFTGSGKLAGADIETYLLEK	F	A	0.997					0	0	0	8	1	2864.57			488492	245	270	AGAP010147-PG,AGAP010147-PJ
Control	AgambiecontB01	myosin heavy chain|protein_coding|3R:49460519:49481064:1|gene:AGAP010147	AGAP010147-PE	222140	1	0	0	899	0.0157	0.408	GREEQAEADGTEDGDR	K	V	0.997	46.8	25	0	46.8	0	2	2	0	2	1734.72	411.883		172590	368	383	AGAP010147-PG,AGAP010147-PJ
Control	AgambiecontB01	myosin heavy chain|protein_coding|3R:49460519:49481064:1|gene:AGAP010147	AGAP010147-PE	222140	1	0	0	899	0.0157	0.408	HNDAVAEMAEQVDQLNK	K	L	0.997	39.9	25	0	39.9	0	1	2	0	2	1911.89	1863.47		158912	1196	1212	AGAP010147-PG,AGAP010147-PJ
Control	AgambiecontB01	myosin heavy chain|protein_coding|3R:49460519:49481064:1|gene:AGAP010147	AGAP010147-PE	222140	1	0	0	899	0.0157	0.408	IEELEEEVEAER	R	Q	0.997	34	25	13.2	33.5	0	27	18	0	2	1474.69	1409.76		2423250	1115	1126	AGAP010147-PG,AGAP010147-PJ
Control	AgambiecontB01	myosin heavy chain|protein_coding|3R:49460519:49481064:1|gene:AGAP010147	AGAP010147-PE	222140	1	0	0	899	0.0157	0.408	IGCDQLSNEK	R	A	0.997	56.6	26.6	19.7	49.4	0	18	0	0	2	1106.51	574.911		834868	1233	1242	AGAP010147-PG
Control	AgambiecontB01	myosin heavy chain|protein_coding|3R:49460519:49481064:1|gene:AGAP010147	AGAP010147-PE	222140	1	0	0	899	0.0157	0.408	ILCPQLIK	K	E	0.983	22.5	25.2	20.4	12.8	0	9	0	0	2	984.591	1444.61		321168	726	733	AGAP010147-PG,AGAP010147-PJ
Control	AgambiecontB01	myosin heavy chain|protein_coding|3R:49460519:49481064:1|gene:AGAP010147	AGAP010147-PE	222140	1	0	0	899	0.0157	0.408	IQEKEEEFENTR	R	K	0.997	51.1	25	0	51.1	0	2	2	0	2	1551.73	553.598		253233	1576	1587	AGAP010147-PG,AGAP010147-PJ
Control	AgambiecontB01	myosin heavy chain|protein_coding|3R:49460519:49481064:1|gene:AGAP010147	AGAP010147-PE	222140	1	0	0	899	0.0157	0.408	ISLTQQLEDTK	K	R	0.997	57	27.5	17.3	48.5	0	11	0	0	2	1275.68	1462.63		593132	1306	1316	AGAP010147-PG,AGAP010147-PJ
Control	AgambiecontB01	myosin heavy chain|protein_coding|3R:49460519:49481064:1|gene:AGAP010147	AGAP010147-PE	222140	1	0	0	899	0.0157	0.408	ISLTQQLEDTKR	K	L	0.997	33.9	26.6	14.1	30.3	0	1	2	0	2	1431.78	1117.52		151956	1306	1317	AGAP010147-PG,AGAP010147-PJ
Control	AgambiecontB01	myosin heavy chain|protein_coding|3R:49460519:49481064:1|gene:AGAP010147	AGAP010147-PE	222140	1	0	0	899	0.0157	0.408	KAQQELEEAEER	R	A	0.997	70.2	25	16.7	50.4	0	2	0	0	2	1459.7	525.274		74809.9	1898	1909	AGAP010147-PG,AGAP010147-PJ
Control	AgambiecontB01	myosin heavy chain|protein_coding|3R:49460519:49481064:1|gene:AGAP010147	AGAP010147-PE	222140	1	0	0	899	0.0157	0.408	KDAEDLELQIQK	K	I	0.996	27.2	25.8	0	27.2	0	0	2	0	2	1429.75	1063.16		107600	952	963	AGAP010147-PG,AGAP010147-PJ
Control	AgambiecontB01	myosin heavy chain|protein_coding|3R:49460519:49481064:1|gene:AGAP010147	AGAP010147-PE	222140	1	0	0	899	0.0157	0.408	KGAGFATVSSSYKEQLNNLMTTLK	K	S	0.997					0	0	0	16	2	2588.34			808955	642	665	AGAP010147-PG,AGAP010147-PJ
Control	AgambiecontB01	myosin heavy chain|protein_coding|3R:49460519:49481064:1|gene:AGAP010147	AGAP010147-PE	222140	1	0	0	899	0.0157	0.408	KLEADINELEIALDHANK	K	A	0.997	37.1	25.7	13.1	36.3	0	0	0	2	2	2036.07	2727.2		92132.7	1617	1634	AGAP010147-PG,AGAP010147-PJ
Control	AgambiecontB01	myosin heavy chain|protein_coding|3R:49460519:49481064:1|gene:AGAP010147	AGAP010147-PE	222140	1	0	0	899	0.0157	0.408	KLEQEIGSQK	K	K	0.997	54.7	27.2	37	45.7	0	1	0	0	2	1159.63	475.334		45755.6	942	951	AGAP010147-PG,AGAP010147-PJ
Control	AgambiecontB01	myosin heavy chain|protein_coding|3R:49460519:49481064:1|gene:AGAP010147	AGAP010147-PE	222140	1	0	0	899	0.0157	0.408	KLESELQTLHSDLDELLNEAK	R	N	0.994	24.4	25	0	24.4	0	0	0	1	2	2425.25	3892.44		59288.7	1729	1749	AGAP010147-PG,AGAP010147-PJ
Control	AgambiecontB01	myosin heavy chain|protein_coding|3R:49460519:49481064:1|gene:AGAP010147	AGAP010147-PE	222140	1	0	0	899	0.0157	0.408	KLSIENSDLLR	K	Q	0.941	16.7	26.8	14.6	13.6	0	1	0	0	2	1287.73	1562.27		33238.5	1279	1289	AGAP010147-PG,AGAP010147-PJ
Control	AgambiecontB01	myosin heavy chain|protein_coding|3R:49460519:49481064:1|gene:AGAP010147	AGAP010147-PE	222140	1	0	0	899	0.0157	0.408	LAEAEETIESLNQK	R	C	0.997	47	25.1	0	44.1	0	54	18	0	2	1574.79	1477.41		4414180	1397	1410	AGAP010147-PG,AGAP010147-PJ
Control	AgambiecontB01	myosin heavy chain|protein_coding|3R:49460519:49481064:1|gene:AGAP010147	AGAP010147-PE	222140	1	0	0	899	0.0157	0.408	LATEVEDLQLEVDR	R	A	0.997	43.3	25.6	16	27.4	0	4	2	0	2	1629.83	2055.16		320775	1421	1434	AGAP010147-PG,AGAP010147-PJ
Control	AgambiecontB01	myosin heavy chain|protein_coding|3R:49460519:49481064:1|gene:AGAP010147	AGAP010147-PE	222140	1	0	0	899	0.0157	0.408	LDEAESNALK	R	G	0.997	42.8	27.7	21.4	40.1	0	27	0	0	2	1089.54	629.292		1947110	1797	1806	AGAP010147-PG,AGAP010147-PJ
Control	AgambiecontB01	myosin heavy chain|protein_coding|3R:49460519:49481064:1|gene:AGAP010147	AGAP010147-PE	222140	1	0	0	899	0.0157	0.408	LEAEKDELQAALEEAEAALEQEENK	R	V	0.997	38.2	25	0	38.2	0	0	15	8	2	2800.34	3673.33		1052400	1533	1557	AGAP010147-PG,AGAP010147-PJ
Control	AgambiecontB01	myosin heavy chain|protein_coding|3R:49460519:49481064:1|gene:AGAP010147	AGAP010147-PE	222140	1	0	0	899	0.0157	0.408	LEDEQSLVGK	K	L	0.997	45.4	27.2	15.7	39.8	0	18	0	0	2	1117.57	789.857		1014090	1094	1103	AGAP010147-PG,AGAP010147-PJ
Control	AgambiecontB01	myosin heavy chain|protein_coding|3R:49460519:49481064:1|gene:AGAP010147	AGAP010147-PE	222140	1	0	0	899	0.0157	0.408	LEEAGGATSAQIELNK	R	K	0.997	98.1	26.7	15.8	89.7	0	36	0	0	2	1630.83	1085.45		1877430	1150	1165	AGAP010147-PG,AGAP010147-PJ
Control	AgambiecontB01	myosin heavy chain|protein_coding|3R:49460519:49481064:1|gene:AGAP010147	AGAP010147-PE	222140	1	0	0	899	0.0157	0.408	LEQTLDELEDSLER	K	E	0.997	54.2	25	0	54.2	0	1	9	0	2	1689.82	2436.78		485990	1027	1040	AGAP010147-PG,AGAP010147-PJ
Control	AgambiecontB01	myosin heavy chain|protein_coding|3R:49460519:49481064:1|gene:AGAP010147	AGAP010147-PE	222140	1	0	0	899	0.0157	0.408	LESELQTLHSDLDELLNEAK	K	N	0.993	24.4	25	0	24.4	0	0	2	0	2	2297.15	3654.64		85370	1730	1749	AGAP010147-PG,AGAP010147-PJ
Control	AgambiecontB01	myosin heavy chain|protein_coding|3R:49460519:49481064:1|gene:AGAP010147	AGAP010147-PE	222140	1	0	0	899	0.0157	0.408	LKVDDLAAELDASQK	K	E	0.997	47	26	15.8	42.2	0	0	2	0	2	1615.85	1868.68		134540	1458	1472	AGAP010147-PG,AGAP010147-PJ
Control	AgambiecontB01	myosin heavy chain|protein_coding|3R:49460519:49481064:1|gene:AGAP010147	AGAP010147-PE	222140	1	0	0	899	0.0157	0.408	LLAEKTALLDSLSGEK	K	G	0.98					0	0	8	0	2	1687.95			424832	880	895	AGAP010147-PG,AGAP010147-PJ
Control	AgambiecontB01	myosin heavy chain|protein_coding|3R:49460519:49481064:1|gene:AGAP010147	AGAP010147-PE	222140	1	0	0	899	0.0157	0.408	LLGVGTDDLYK	K	N	0.99	23.5	27.1	0	13.6	0	2	0	0	2	1193.64	1798.34		82882.4	387	397	AGAP010147-PG,AGAP010147-PJ
Control	AgambiecontB01	myosin heavy chain|protein_coding|3R:49460519:49481064:1|gene:AGAP010147	AGAP010147-PE	222140	1	0	0	899	0.0157	0.408	LNQKCIALEKTKQRLATEVEDLQLEVDR	S	A	0.997					0	0	0	16	1	3283.77			874482	1407	1434	AGAP010147-PG,AGAP010147-PJ
Control	AgambiecontB01	myosin heavy chain|protein_coding|3R:49460519:49481064:1|gene:AGAP010147	AGAP010147-PE	222140	1	0	0	899	0.0157	0.408	LSIENSDLLR	K	Q	0.997	42.1	27.7	18.1	32.5	0	28	0	0	2	1159.63	1720.35		1537070	1280	1289	AGAP010147-PG,AGAP010147-PJ
Control	AgambiecontB01	myosin heavy chain|protein_coding|3R:49460519:49481064:1|gene:AGAP010147	AGAP010147-PE	222140	1	0	0	899	0.0157	0.408	LTQEAVADLER	K	N	0.997	37.1	26.3	17	33.2	0	10	0	0	2	1244.65	1142.55		716198	1061	1071	AGAP010147-PG,AGAP010147-PJ
Control	AgambiecontB01	myosin heavy chain|protein_coding|3R:49460519:49481064:1|gene:AGAP010147	AGAP010147-PE	222140	1	0	0	899	0.0157	0.408	MQDLVDK	R	L	0.96	43.2	28.3	28.4	19.2	0	2	0	0	2	848.418	632.464		70310.8	1864	1870	AGAP010147-PG,AGAP010147-PJ
Control	AgambiecontB01	myosin heavy chain|protein_coding|3R:49460519:49481064:1|gene:AGAP010147	AGAP010147-PE	222140	1	0	0	899	0.0157	0.408	NLNDEIAHQDELINK	R	L	0.997	59.2	25	0	57.6	0	1	4	0	2	1765.87	1369.44		299201	977	991	AGAP010147-PG,AGAP010147-PJ
Control	AgambiecontB01	myosin heavy chain|protein_coding|3R:49460519:49481064:1|gene:AGAP010147	AGAP010147-PE	222140	1	0	0	899	0.0157	0.408	QAEQELSDAHEQLNEVSAQNASIAAAK	R	R	0.996	86.3	25	0	86.3	0	0	1	0	2	2852.37	1527.5		102579	1701	1727	AGAP010147-PG,AGAP010147-PJ
Control	AgambiecontB01	myosin heavy chain|protein_coding|3R:49460519:49481064:1|gene:AGAP010147	AGAP010147-PE	222140	1	0	0	899	0.0157	0.408	QIEEAEEIAALNLAK	R	F	0.997	52.5	26.1	0	43.6	0	3	18	0	2	1641.87	2253.04		1083080	1881	1895	AGAP010147-PG,AGAP010147-PJ
Control	AgambiecontB01	myosin heavy chain|protein_coding|3R:49460519:49481064:1|gene:AGAP010147	AGAP010147-PE	222140	1	0	0	899	0.0157	0.408	QLEDAESQVSQLSK	R	I	0.997	38.3	26	0	36.5	0	18	10	0	2	1561.77	1202.15		1850910	1290	1303	AGAP010147-PG,AGAP010147-PJ
Control	AgambiecontB01	myosin heavy chain|protein_coding|3R:49460519:49481064:1|gene:AGAP010147	AGAP010147-PE	222140	1	0	0	899	0.0157	0.408	QLQHTLNEVQSK	K	L	0.997	41.4	26.2	13.2	38.2	0	2	2	0	2	1424.75	553.032		312822	1251	1262	AGAP010147-PG,AGAP010147-PJ
Control	AgambiecontB01	myosin heavy chain|protein_coding|3R:49460519:49481064:1|gene:AGAP010147	AGAP010147-PE	222140	1	0	0	899	0.0157	0.408	RQAEQELSDAHEQLNEVSAQNASIAAAK	R	R	0.997	58	25	0	58	0	0	0	4	2	3008.47	1557.97		261877	1700	1727	AGAP010147-PG,AGAP010147-PJ
Control	AgambiecontB01	myosin heavy chain|protein_coding|3R:49460519:49481064:1|gene:AGAP010147	AGAP010147-PE	222140	1	0	0	899	0.0157	0.408	SYHIFYQIMSGSVK	R	G	0.997	36.8	26.2	0	36.8	0	0	2	0	2	1659.82	2484.69		71541.2	282	295	AGAP010147-PG,AGAP010147-PJ
Control	AgambiecontB01	myosin heavy chain|protein_coding|3R:49460519:49481064:1|gene:AGAP010147	AGAP010147-PE	222140	1	0	0	899	0.0157	0.408	TAEELQAAEDK	K	V	0.997	72.2	26.2	17	64.2	0	9	0	0	2	1204.57	590.455		494039	1006	1016	AGAP010147-PG,AGAP010147-PJ
Control	AgambiecontB01	myosin heavy chain|protein_coding|3R:49460519:49481064:1|gene:AGAP010147	AGAP010147-PE	222140	1	0	0	899	0.0157	0.408	TAEELQAAEDKVNHLNK	K	V	0.997	39.9	25.9	0	39.9	0	0	2	3	2	1909.96	1366.6		301448	1006	1022	AGAP010147-PG,AGAP010147-PJ
Control	AgambiecontB01	myosin heavy chain|protein_coding|3R:49460519:49481064:1|gene:AGAP010147	AGAP010147-PE	222140	1	0	0	899	0.0157	0.408	TALLDSLSGEK	K	G	0.997	39.1	27.3	13.6	36.4	0	19	0	0	2	1133.61	1547.61		1003390	885	895	AGAP010147-PG,AGAP010147-PJ
Control	AgambiecontB01	myosin heavy chain|protein_coding|3R:49460519:49481064:1|gene:AGAP010147	AGAP010147-PE	222140	1	0	0	899	0.0157	0.408	TLLEQADR	R	G	0.996	25.5	28.2	22.1	9.02	0	2	0	0	2	945.5	737.503		127255	1690	1697	AGAP010147-PG,AGAP010147-PJ
Control	AgambiecontB01	myosin heavy chain|protein_coding|3R:49460519:49481064:1|gene:AGAP010147	AGAP010147-PE	222140	1	0	0	899	0.0157	0.408	TQYFAELNDAR	R	I	0.98	21.6	25	0	15.9	0	0	1	0	2	1327.63	1406.48		41020.7	1222	1232	AGAP010147-PG
Control	AgambiecontB01	myosin heavy chain|protein_coding|3R:49460519:49481064:1|gene:AGAP010147	AGAP010147-PE	222140	1	0	0	899	0.0157	0.408	VDDLAAELDASQK	K	E	0.997	60.3	25	13.3	60.3	0	2	0	0	2	1374.67	1468.68		114131	1460	1472	AGAP010147-PG,AGAP010147-PJ
Control	AgambiecontB01	myosin heavy chain|protein_coding|3R:49460519:49481064:1|gene:AGAP010147	AGAP010147-PE	222140	1	0	0	899	0.0157	0.408	VEDMADLTYLNEAAVLHNLR	K	Q	0.997	38	25	0	38	0	1	8	2	2	2287.14	2944.78		662743	89	108	AGAP010147-PG
Control	AgambiecontB01	myosin heavy chain|protein_coding|3R:49460519:49481064:1|gene:AGAP010147	AGAP010147-PE	222140	1	0	0	899	0.0157	0.408	VISQQTLER	R	S	0.997	25.8	27.4	13.8	17.3	0	18	0	0	2	1073.6	668.414		1369870	273	281	AGAP010147-PG,AGAP010147-PJ
Control	AgambiecontB01	myosin heavy chain|protein_coding|3R:49460519:49481064:1|gene:AGAP010147	AGAP010147-PE	222140	1	0	0	899	0.0157	0.408	VSLEIVQR	R	N	0.997	33.5	26.7	19.6	17.1	0	11	0	0	2	943.557	1249.6		376522	809	816	AGAP010147-PG,AGAP010147-PJ
Control	AgambiecontB01	myosin heavy chain|protein_coding|3R:49460519:49481064:1|gene:AGAP010147	AGAP010147-PE	222140	1	0	0	899	0.0157	0.408	YPLYTNR	R	C	0.96	26	25.2	14.6	26	0	3	0	0	2	926.473	714.145		202494	133	139	AGAP010147-PG,AGAP010147-PJ
Control	AgambiecontB01	strumpellin|protein_coding|2L:40995292:40999290:1|gene:AGAP007019	AGAP007019-PA	136033	0.993	2	2	9	0.000157	0.00675	EVNFRIIRAMEENWIR	K	M	0.933					0	0	0	8	2	2076.08			364415	0	0
Control	AgambiecontB01	strumpellin|protein_coding|2L:40995292:40999290:1|gene:AGAP007019	AGAP007019-PA	136033	0.993	2	2	9	0.000157	0.00675	LLEDGIRR	K	K	0.896	15.7	26.4	19.6	0.38	0	1	0	0	2	971.563	787.532		111968	723	730
Control	AgambiecontB01	Solute carrier family 15 member 1|protein_coding|3L:2418050:2420425:1|gene:AGAP010383	AGAP010383-PA	78741.7	1	2	3	22	0.000384	0.0274	DIDSSDAFDR	R	H	0.997	44	25	0	34.1	0	18	0	0	2	1140.48	906.707		1076330	495	504
Control	AgambiecontB01	Solute carrier family 15 member 1|protein_coding|3L:2418050:2420425:1|gene:AGAP010383	AGAP010383-PA	78741.7	1	2	3	22	0.000384	0.0274	EHWLDYSEK	R	R	0.997	40.3	26	24.1	37.9	0	2	2	0	2	1206.54	1218.42		109676	239	247
Control	AgambiecontB01	Oxysterol-binding protein 1|protein_coding|3L:12684224:12704997:1|gene:AGAP010893	AGAP010893-PA	88122.7	1	3	3	24	0.000419	0.072	AAQAKDTCEQLAYVTAFTVSSYSTTSNR	K	T	0.981					0	0	0	8	2	3013.42			328742	438	465
Control	AgambiecontB01	Oxysterol-binding protein 1|protein_coding|3L:12684224:12704997:1|gene:AGAP010893	AGAP010893-PA	88122.7	1	3	3	24	0.000419	0.072	QREAEAETAAAEGRPYPPYEPIWFGKEK	R	E	0.905					0	0	0	8	2	3220.57			420870	720	747
Control	AgambiecontB01	Oxysterol-binding protein 1|protein_coding|3L:12684224:12704997:1|gene:AGAP010893	AGAP010893-PA	88122.7	1	3	3	24	0.000419	0.072	SDTPAVGPEPENLQCALLTFNYYRDSDPPPMRR	R	T	0.97					0	0	0	0	2	3749.77			479214	0	0
Control	AgambiecontB01	Alpha-tocopherol transfer protein-like protein|protein_coding|2L:3151046:3152142:1|gene:AGAP004762	AGAP004762-PA	35070.2	1	4	4	5	8.74e-05	0.162	GIHFINPSSGFDALFK	K	L	0.947	18.3	25.5	0	18.2	0	0	1	0	2	1749.9	3292.52		20052.7	196	211
Control	AgambiecontB01	Alpha-tocopherol transfer protein-like protein|protein_coding|2L:3151046:3152142:1|gene:AGAP004762	AGAP004762-PA	35070.2	1	4	4	5	8.74e-05	0.162	ITDDLAALK	R	A	0.997	38.2	28	22.4	27.8	0	2	0	0	2	959.541	1288.21		90909.5	26	34
Control	AgambiecontB01	Alpha-tocopherol transfer protein-like protein|protein_coding|2L:3151046:3152142:1|gene:AGAP004762	AGAP004762-PA	35070.2	1	4	4	5	8.74e-05	0.162	MDDQFLVNFLR	R	G	0.868	14.7	25.9	13.3	9.84	0	0	1	0	2	1397.69	3275.84		6425.98	47	57
Control	AgambiecontB01	Alpha-tocopherol transfer protein-like protein|protein_coding|2L:3151046:3152142:1|gene:AGAP004762	AGAP004762-PA	35070.2	1	4	4	5	8.74e-05	0.162	VHDSFEALHAVVPK	K	K	0.942	19	26.5	0	19	0	0	1	0	2	1548.82	1604.84		35347.5	227	240
Control	AgambiecontB01	Aldehyde_oxidase: |protein_coding|2L:28540894:28545294:1|gene:AGAP006226	AGAP006226-PA	140172	0.997	2	2	11	0.000192	0.0435	AVNSCLFPLFSCNGLDIVTIEGIGNKLEGYHPAQR	R	R	0.931					0	0	0	0	2	3775.89			391975	68	102
Control	AgambiecontB01	Aldehyde_oxidase: |protein_coding|2L:28540894:28545294:1|gene:AGAP006226	AGAP006226-PA	140172	0.997	2	2	11	0.000192	0.0435	HLDLIANVPVR	K	N	0.997	45	25.7	18.3	0	0	0	2	0	2	1246.73	1751.06		53074.4	313	323	AGAP006220-PA,AGAP006225-PA
Control	AgambiecontB01	Aldehyde_oxidase: |protein_coding|2L:28540894:28545294:1|gene:AGAP006226	AGAP006226-PA	140172	0.997	2	2	11	0.000192	0.0435	YETGAGPIR	R	L	0.893	15.1	26.7	19.3	6.87	0	1	0	0	2	963.49	1770.27		54839.6	698	706
Control	AgambiecontB01	Phosphatidylinositol transfer protein, beta|protein_coding|2R:12811311:12828525:1|gene:AGAP001957	AGAP001957-PA	31416	0.997	2	2	9	0.000157	0.202	GSLEVHEEAWNAYPYCR	K	T	0.912	16	25	0	16	0	0	1	0	2	2080.92	1800.45		40786.3	84	100
Control	AgambiecontB01	Phosphatidylinositol transfer protein, beta|protein_coding|2R:12811311:12828525:1|gene:AGAP001957	AGAP001957-PA	31416	0.997	2	2	9	0.000157	0.202	TVITNPGYMKDNFIICIESLHVADAGDQPNAHELTPEK	R	L	0.967					0	0	0	0	2	4181.03			464104	101	138
Control	AgambiecontB01	serine/threonine-protein kinase SIK|protein_coding|2R:30985240:30993676:-1|gene:AGAP003005	AGAP003005-PA,AGAP003005-PB,AGAP003005-PC	143523	0.997	2	2	16	0.00028	0.0151	AVTSAACINQPQCVYAMSDK	R	V	0.964					0	0	0	8	2	2099.96			305126	891	910
Control	AgambiecontB01	serine/threonine-protein kinase SIK|protein_coding|2R:30985240:30993676:-1|gene:AGAP003005	AGAP003005-PA,AGAP003005-PB,AGAP003005-PC	143523	0.997	2	2	16	0.00028	0.0151	VRQGSGGGGNGAGGNSGSVASPRPMGSSSAPEHGTGAR	K	G	0.931					0	0	0	8	2	3408.58			419736	0	0
Control	AgambiecontB01	solute carrier family 27 (fatty acid transporter), member 1/4|protein_coding|2R:9523899:9528904:1|gene:AGAP001763	AGAP001763-PA	78876.2	1	3	3	24	0.000419	0.0323	AGMAAILDPERQVDLEQLAR	R	T	0.994					0	0	8	0	2	2196.14			566493	618	637
Control	AgambiecontB01	solute carrier family 27 (fatty acid transporter), member 1/4|protein_coding|2R:9523899:9528904:1|gene:AGAP001763	AGAP001763-PA	78876.2	1	3	3	24	0.000419	0.0323	AGMAAILDPERQVDLEQLARTLK	R	D	0.922					0	0	0	8	2	2538.37			396801	618	640
Control	AgambiecontB01	solute carrier family 27 (fatty acid transporter), member 1/4|protein_coding|2R:9523899:9528904:1|gene:AGAP001763	AGAP001763-PA	78876.2	1	3	3	24	0.000419	0.0323	TVVTAGFLLAQGISMMGGATHYLPLPTYFTDDAR	R	F	0.892					0	0	0	0	2	3614.8			436232	0	0
Control	AgambiecontB01	V-type H+-transporting ATPase subunit E|protein_coding|2R:20955881:20957540:1|gene:AGAP002401	AGAP002401-PA	25763.1	1	3	5	10	0.000175	0.155	IQSSNMLNQAR	K	L	0.991	23.4	25.2	0	23.4	0	1	0	0	2	1261.63	687.285		51734.3	70	80
Control	AgambiecontB01	V-type H+-transporting ATPase subunit E|protein_coding|2R:20955881:20957540:1|gene:AGAP002401	AGAP002401-PA	25763.1	1	3	5	10	0.000175	0.155	LGEVTKDPAR	R	Y	0.997	41.2	26	15.7	23.7	0	0	2	0	2	1085.6	475.993		77014.5	102	111
Control	AgambiecontB01	V-type H+-transporting ATPase subunit E|protein_coding|2R:20955881:20957540:1|gene:AGAP002401	AGAP002401-PA	25763.1	1	3	5	10	0.000175	0.155	VREDHVSNVLDECR	K	R	0.997	41.8	25	13.1	41.8	0	2	3	2	2	1727.81	841.071		319089	86	99
Control	AgambiecontB01	Profilin protein|protein_coding|3R:44535146:44555606:-1|gene:AGAP009861	AGAP009861-PA	13672.3	1	7	10	58	0.00101	0.73	AAIAGHDGGVWAK	K	S	0.997	50.8	26	13.7	50.8	0	1	3	0	2	1252.64	735.35		212667	20	32
Control	AgambiecontB01	Profilin protein|protein_coding|3R:44535146:44555606:-1|gene:AGAP009861	AGAP009861-PA	13672.3	1	7	10	58	0.00101	0.73	KEEVAKIVQGFDKTELLTSGGVTLAGQR	S	Y	0.997					0	0	0	8	1	2974.62			609983	40	67
Control	AgambiecontB01	Profilin protein|protein_coding|3R:44535146:44555606:-1|gene:AGAP009861	AGAP009861-PA	13672.3	1	7	10	58	0.00101	0.73	LGDYLITCGY	K	-	0.996	25.8	25	0	25.8	0	20	0	0	2	1174.55	2310.96		1150820	117	126
Control	AgambiecontB01	Profilin protein|protein_coding|3R:44535146:44555606:-1|gene:AGAP009861	AGAP009861-PA	13672.3	1	7	10	58	0.00101	0.73	SEGFEVSKEEVAK	K	I	0.997	45.4	25	14.5	39	0	2	2	0	2	1438.71	689.893		228713	33	45
Control	AgambiecontB01	Profilin protein|protein_coding|3R:44535146:44555606:-1|gene:AGAP009861	AGAP009861-PA	13672.3	1	7	10	58	0.00101	0.73	TELLTSGGVTLAGQR	K	Y	0.997	45.8	26.8	18.4	41.5	0	2	0	0	2	1502.82	1590.39		154047	53	67
Control	AgambiecontB01	Profilin protein|protein_coding|3R:44535146:44555606:-1|gene:AGAP009861	AGAP009861-PA	13672.3	1	7	10	58	0.00101	0.73	TQQAVIVSIYEEPVQPQQAASIVEK	K	L	0.997	90.8	25	0	90.8	0	0	17	0	2	2755.45	2522.56		1307870	92	116
Control	AgambiecontB01	Profilin protein|protein_coding|3R:44535146:44555606:-1|gene:AGAP009861	AGAP009861-PA	13672.3	1	7	10	58	0.00101	0.73	YIYLSGTDR	R	V	0.997	37.7	25.5	18.7	29.4	0	3	0	0	2	1087.54	1001.4		170218	68	76
Control	AgambiecontB01	COX2: cytochrome c oxidase subunit II|protein_coding|Mt:3032:3716:1|gene:AGAP028366	AGAP028366-PA	26223	1	2	3	15	0.000262	0.118	ILVTATDVLHSWTVPSLGVK	R	V	0.997	39.9	25	0	39.9	0	1	12	0	2	2136.21	3220.39		766561	152	171
Control	AgambiecontB01	COX2: cytochrome c oxidase subunit II|protein_coding|Mt:3032:3716:1|gene:AGAP028366	AGAP028366-PA	26223	1	2	3	15	0.000262	0.118	LLDVDNR	R	V	0.96	38	28.2	24	24.8	0	2	0	0	2	844.452	752.165		98147.2	135	141
Control	AgambiecontB01	Pgi: phosphoglucose isomerase (glucose-6-phosphate isomerase)|protein_coding|3L:38254197:38260323:1|gene:AGAP012167	AGAP012167-PA	62386.6	1	5	6	54	0.000944	0.122	AGLAGEALEK	K	L	0.99	24.1	27.3	18.4	14.5	0	2	0	0	2	958.52	785.704		116462	455	464
Control	AgambiecontB01	Pgi: phosphoglucose isomerase (glucose-6-phosphate isomerase)|protein_coding|3L:38254197:38260323:1|gene:AGAP012167	AGAP012167-PA	62386.6	1	5	6	54	0.000944	0.122	LTTPADGDILLDYSK	K	N	0.997	62.5	25.8	15.8	62.5	0	2	0	0	2	1621.83	2201.89		124382	47	61
Control	AgambiecontB01	Pgi: phosphoglucose isomerase (glucose-6-phosphate isomerase)|protein_coding|3L:38254197:38260323:1|gene:AGAP012167	AGAP012167-PA	62386.6	1	5	6	54	0.000944	0.122	SHFVSNVDGTHIAETLK	R	K	0.997	38.9	25.6	0	36.3	0	0	2	3	2	1854.93	1452.84		206396	184	200
Control	AgambiecontB01	Pgi: phosphoglucose isomerase (glucose-6-phosphate isomerase)|protein_coding|3L:38254197:38260323:1|gene:AGAP012167	AGAP012167-PA	62386.6	1	5	6	54	0.000944	0.122	TAATAQAELEK	K	A	0.997	52.6	27.3	16.6	40.1	0	18	0	0	2	1132.58	581.923		1108450	444	454
Control	AgambiecontB01	Pgi: phosphoglucose isomerase (glucose-6-phosphate isomerase)|protein_coding|3L:38254197:38260323:1|gene:AGAP012167	AGAP012167-PA	62386.6	1	5	6	54	0.000944	0.122	TFTTQETITNATAAK	K	R	0.997	83.4	26	0	81.2	0	27	0	0	2	1597.81	1073.12		1477070	215	229
Control	AgambiecontB01	glucosyl/glucuronosyl transferases|protein_coding|2L:41047893:41049603:-1|gene:AGAP007028	AGAP007028-PA	59854.2	0.988	1	1	2	3.5e-05	0.0408	DILLPDLATSHGVSGPDLFQYK	R	S	0.997	30.9	25	0	30.9	0	0	2	0	2	2386.23	3031.24		173805	76	97
Control	AgambiecontB01	UTP--glucose-1-phosphate uridylyltransferase|protein_coding|2R:2059771:2065073:-1|gene:AGAP001257	AGAP001257-PB	58177.1	1	6	6	12	0.00021	0.129	DLDHLLETVEESR	K	K	0.997	38.5	25	13.1	31	0	2	0	0	2	1555.76	2748.79		86935	37	49
Control	AgambiecontB01	UTP--glucose-1-phosphate uridylyltransferase|protein_coding|2R:2059771:2065073:-1|gene:AGAP001257	AGAP001257-PB	58177.1	1	6	6	12	0.00021	0.129	DSLLPIAK	R	D	0.995	25.4	25.1	16.1	24.1	0	3	0	0	2	856.514	1522.8		88118.5	200	207
Control	AgambiecontB01	UTP--glucose-1-phosphate uridylyltransferase|protein_coding|2R:2059771:2065073:-1|gene:AGAP001257	AGAP001257-PB	58177.1	1	6	6	12	0.00021	0.129	EMCGFEALYHR	K	F	0.997	43.4	25	0	43.4	0	0	2	0	2	1412.61	1730.7		84928.5	56	66
Control	AgambiecontB01	UTP--glucose-1-phosphate uridylyltransferase|protein_coding|2R:2059771:2065073:-1|gene:AGAP001257	AGAP001257-PB	58177.1	1	6	6	12	0.00021	0.129	FLQEDGPSVEWDR	R	I	0.997	52.8	25	0	49.3	0	1	0	0	2	1577.72	1725.49		45649.1	67	79
Control	AgambiecontB01	UTP--glucose-1-phosphate uridylyltransferase|protein_coding|2R:2059771:2065073:-1|gene:AGAP001257	AGAP001257-PB	58177.1	1	6	6	12	0.00021	0.129	IDIPAGAILENK	R	I	0.997	36.2	26	13.1	34.7	0	2	0	0	2	1253.71	2006.94		121929	489	500
Control	AgambiecontB01	UTP--glucose-1-phosphate uridylyltransferase|protein_coding|2R:2059771:2065073:-1|gene:AGAP001257	AGAP001257-PB	58177.1	1	6	6	12	0.00021	0.129	LLEIAQVPK	R	E	0.994	25	25	15.8	10.1	0	2	0	0	2	1010.62	1545.54		109112	306	314
Control	AgambiecontB01	dihydrodiol dehydrogenase / D-xylose 1-dehydrogenase (NADP)|protein_coding|3R:45808083:45809336:1|gene:AGAP009945	AGAP009945-PA	37297.3	1	5	9	31	0.000542	0.215	AYEGYQALAK	R	D	0.997	30.2	25	0	30.2	0	1	0	0	2	1113.56	871.362		46439.8	56	65
Control	AgambiecontB01	dihydrodiol dehydrogenase / D-xylose 1-dehydrogenase (NADP)|protein_coding|3R:45808083:45809336:1|gene:AGAP009945	AGAP009945-PA	37297.3	1	5	9	31	0.000542	0.215	ELVDTLPNAR	K	H	0.997	15.6	25.8	13	14.6	0	9	0	0	2	1127.61	1154.67		705651	267	276
Control	AgambiecontB01	dihydrodiol dehydrogenase / D-xylose 1-dehydrogenase (NADP)|protein_coding|3R:45808083:45809336:1|gene:AGAP009945	AGAP009945-PA	37297.3	1	5	9	31	0.000542	0.215	HPFNFTNSCGLR	R	Y	0.997	33	25.1	0	33	0	2	2	0	2	1449.67	1376.5		141289	277	288
Control	AgambiecontB01	dihydrodiol dehydrogenase / D-xylose 1-dehydrogenase (NADP)|protein_coding|3R:45808083:45809336:1|gene:AGAP009945	AGAP009945-PA	37297.3	1	5	9	31	0.000542	0.215	HVLCEKPLCLNEGQSK	K	R	0.997	43.8	25	0	43.8	0	0	4	4	2	1911.94	994.65		442530	94	109
Control	AgambiecontB01	dihydrodiol dehydrogenase / D-xylose 1-dehydrogenase (NADP)|protein_coding|3R:45808083:45809336:1|gene:AGAP009945	AGAP009945-PA	37297.3	1	5	9	31	0.000542	0.215	ISHDFVNAVGTLPAADHQVVAVAAR	K	K	0.997	43.6	25	0	43.6	0	0	2	6	2	2558.35	2116.44		597797	15	39
Control	AgambiecontB01	ADP,ATP carrier protein 1|protein_coding|2L:38179028:38184068:-1|gene:AGAP006782	AGAP006782-PA	32835	1	12	14	204	0.00356	0.538	AAYFGCFDTAK	R	G	0.997	29.7	25	0	29.7	0	2	0	0	2	1250.55	1482.42		126440	191	201
Control	AgambiecontB01	ADP,ATP carrier protein 1|protein_coding|2L:38179028:38184068:-1|gene:AGAP006782	AGAP006782-PA	32835	1	12	14	204	0.00356	0.538	DFLAGGISAAVSK	K	T	0.997	39.8	26.9	0	39.8	0	35	1	0	2	1235.66	2064.27		1797420	13	25
Control	AgambiecontB01	ADP,ATP carrier protein 1|protein_coding|2L:38179028:38184068:-1|gene:AGAP006782	AGAP006782-PA	32835	1	12	14	204	0.00356	0.538	GAFSNVLR	K	G	0.996	41.3	27.7	23.9	26	0	2	0	0	2	863.473	1145.03		104391	275	282	AGAP002358-PC,AGAP002358-PB,AGAP002358-PA
Control	AgambiecontB01	ADP,ATP carrier protein 1|protein_coding|2L:38179028:38184068:-1|gene:AGAP006782	AGAP006782-PA	32835	1	12	14	204	0.00356	0.538	GIVDCFVR	K	I	0.996	36.5	25.6	15.5	24	0	2	0	0	2	965.487	1585.81		114789	55	62
Control	AgambiecontB01	ADP,ATP carrier protein 1|protein_coding|2L:38179028:38184068:-1|gene:AGAP006782	AGAP006782-PA	32835	1	12	14	204	0.00356	0.538	GMLPDPK	K	N	0.96	25.9	25	0	25.9	0	2	0	0	2	757.391	794.44		65851.2	202	208
Control	AgambiecontB01	ADP,ATP carrier protein 1|protein_coding|2L:38179028:38184068:-1|gene:AGAP006782	AGAP006782-PA	32835	1	12	14	204	0.00356	0.538	GNLANVIR	R	Y	0.996	38	25	16.3	20.2	0	3	0	0	2	856.5	871.49		149792	75	82	AGAP002358-PC,AGAP002358-PB,AGAP002358-PA
Control	AgambiecontB01	ADP,ATP carrier protein 1|protein_coding|2L:38179028:38184068:-1|gene:AGAP006782	AGAP006782-PA	32835	1	12	14	204	0.00356	0.538	GTGGALVLVFYDEVK	R	A	0.985	22.5	26.2	0	22.5	0	6	0	0	2	1567.84	2251.65		39774.7	283	297
Control	AgambiecontB01	ADP,ATP carrier protein 1|protein_coding|2L:38179028:38184068:-1|gene:AGAP006782	AGAP006782-PA	32835	1	12	14	204	0.00356	0.538	LGADVGR	R	G	0.96	42.5	28.3	41.2	25.4	0	18	0	0	2	687.379	515.417		388536	143	149
Control	AgambiecontB01	ADP,ATP carrier protein 1|protein_coding|2L:38179028:38184068:-1|gene:AGAP006782	AGAP006782-PA	32835	1	12	14	204	0.00356	0.538	LLLQVQAASK	K	Q	0.997	43.7	25	13	35.8	0	46	0	0	2	1070.66	1316.62		2480100	36	45
Control	AgambiecontB01	ADP,ATP carrier protein 1|protein_coding|2L:38179028:38184068:-1|gene:AGAP006782	AGAP006782-PA	32835	1	12	14	204	0.00356	0.538	NTLDCWVK	K	I	0.949	18.4	25	13.8	8.64	0	1	0	0	2	1035.49	1266.46		56294.8	255	262
Control	AgambiecontB01	ADP,ATP carrier protein 1|protein_coding|2L:38179028:38184068:-1|gene:AGAP006782	AGAP006782-PA	32835	1	12	14	204	0.00356	0.538	QEGSGAFFK	K	G	0.997	42.6	25	14.5	37.8	0	4	0	0	2	970.463	819.575		253317	266	274
Control	AgambiecontB01	ADP,ATP carrier protein 1|protein_coding|2L:38179028:38184068:-1|gene:AGAP006782	AGAP006782-PA	32835	1	12	14	204	0.00356	0.538	QIAVDQQYK	K	G	0.997	31.7	27.3	15.3	25.7	0	1	0	0	2	1092.57	607.558		66696.4	46	54
Control	AgambiecontB01	ADP,ATP carrier protein 1|protein_coding|2L:38179028:38184068:-1|gene:AGAP006782	AGAP006782-PA	32835	1	12	14	204	0.00356	0.538	QVFLGGVDK	K	N	0.997	41.6	27.6	21.5	34.6	0	21	0	0	2	962.531	1042.53		989182	99	107	AGAP002358-PC,AGAP002358-PB,AGAP002358-PA
Control	AgambiecontB01	ADP,ATP carrier protein 1|protein_coding|2L:38179028:38184068:-1|gene:AGAP006782	AGAP006782-PA	32835	1	12	14	204	0.00356	0.538	SDGIIGLYR	K	G	0.997	41.5	27.6	17.2	35.6	0	1	0	0	2	993.537	1579.94		51678	169	177
Control	AgambiecontB01	ADP,ATP carrier protein 1|protein_coding|2L:38179028:38184068:-1|gene:AGAP006782	AGAP006782-PA	32835	1	12	14	204	0.00356	0.538	TAVAPIER	K	V	0.997	41.8	25	19.8	25.9	0	19	0	0	2	856.489	593.92		1256430	26	33	AGAP002358-PC,AGAP002358-PB,AGAP002358-PA
Control	AgambiecontB01	ADP,ATP carrier protein 1|protein_coding|2L:38179028:38184068:-1|gene:AGAP006782	AGAP006782-PA	32835	1	12	14	204	0.00356	0.538	TKKADPYGFAKDFLAGGISAAVSK	M	T	0.997					0	0	0	32	1	2484.31			2144330	2	25
Control	AgambiecontB01	ADP,ATP carrier protein 1|protein_coding|2L:38179028:38184068:-1|gene:AGAP006782	AGAP006782-PA	32835	1	12	14	204	0.00356	0.538	YFPTQALNFAFK	R	D	0.997	36.1	25.8	0	30	0	5	3	0	2	1446.74	2852.75		523951	83	94	AGAP002358-PC,AGAP002358-PB,AGAP002358-PA
Control	AgambiecontB01	adenosylhomocysteinase|protein_coding|X:14428906:14435537:1|gene:AGAP000792	AGAP000792-PA	51039.3	1	10	11	71	0.00124	0.27	ADVYLLPK	K	K	0.996	63.8	28	20.8	58.3	0	1	0	0	2	918.53	1439.77		25177	408	415
Control	AgambiecontB01	adenosylhomocysteinase|protein_coding|X:14428906:14435537:1|gene:AGAP000792	AGAP000792-PA	51039.3	1	10	11	71	0.00124	0.27	ATDIMIGGK	R	Q	0.997	39.7	28	20.3	28.2	0	29	0	0	2	905.476	840.171		1027500	231	239
Control	AgambiecontB01	adenosylhomocysteinase|protein_coding|X:14428906:14435537:1|gene:AGAP000792	AGAP000792-PA	51039.3	1	10	11	71	0.00124	0.27	ESVIDSLK	K	R	0.997	21.8	28.1	16.6	19.5	0	9	0	0	2	890.483	1187.72		426372	222	229
Control	AgambiecontB01	adenosylhomocysteinase|protein_coding|X:14428906:14435537:1|gene:AGAP000792	AGAP000792-PA	51039.3	1	10	11	71	0.00124	0.27	GIVDESVTGVHR	K	L	0.997	37	25.6	13	29	0	0	4	0	2	1268.66	800.755		196115	177	188
Control	AgambiecontB01	adenosylhomocysteinase|protein_coding|X:14428906:14435537:1|gene:AGAP000792	AGAP000792-PA	51039.3	1	10	11	71	0.00124	0.27	GYADFCVR	K	N	0.996	32.1	25	0	32.1	0	4	0	0	2	987.435	1107.74		186099	28	35
Control	AgambiecontB01	adenosylhomocysteinase|protein_coding|X:14428906:14435537:1|gene:AGAP000792	AGAP000792-PA	51039.3	1	10	11	71	0.00124	0.27	HEIEIAEQEMPGIMALR	R	K	0.997	46.3	25.6	0	42.8	0	0	2	0	2	1966.97	2523.74		118346	45	61
Control	AgambiecontB01	adenosylhomocysteinase|protein_coding|X:14428906:14435537:1|gene:AGAP000792	AGAP000792-PA	51039.3	1	10	11	71	0.00124	0.27	KMDEYVASLHLQTLDAHLTELTDEQAR	K	Y	0.997	36.8	25	0	36.8	0	0	0	0	2	3127.54	394.39		191449	416	442
Control	AgambiecontB01	adenosylhomocysteinase|protein_coding|X:14428906:14435537:1|gene:AGAP000792	AGAP000792-PA	51039.3	1	10	11	71	0.00124	0.27	LTVPAMNVK	K	D	0.997	28.1	27	14.2	19.5	0	2	0	0	2	972.555	1358.67		92703.8	198	206
Control	AgambiecontB01	adenosylhomocysteinase|protein_coding|X:14428906:14435537:1|gene:AGAP000792	AGAP000792-PA	51039.3	1	10	11	71	0.00124	0.27	SQVDHIIWPGPDGK	R	R	0.995	25.2	25	13.2	22.3	0	0	1	0	2	1548.78	1493.52		81919.7	348	361
Control	AgambiecontB01	adenosylhomocysteinase|protein_coding|X:14428906:14435537:1|gene:AGAP000792	AGAP000792-PA	51039.3	1	10	11	71	0.00124	0.27	TVDVVITCTGNK	R	N	0.997	49.6	27.1	13.3	48.5	0	18	0	0	2	1249.65	981.707		866569	293	304
Control	AgambiecontB01	|protein_coding|2R:33480753:33487731:-1|gene:AGAP028405	AGAP028405-PA	67525.5	0.998	2	2	16	0.00028	0.0743	AENNSSDQKPAQTQSNSLAPPTSTFGR	R	W	0.946					0	0	0	8	2	2833.33			401469	455	481
Control	AgambiecontB01	|protein_coding|2R:33480753:33487731:-1|gene:AGAP028405	AGAP028405-PA	67525.5	0.998	2	2	16	0.00028	0.0743	NWPSESPGYGDESEQSYR	K	T	0.958					0	0	8	0	2	2087.86			380534	337	354
Control	AgambiecontB01	syntaxin 5|protein_coding|3R:17129686:17131211:-1|gene:AGAP008756	AGAP008756-PA	50623.9	1	2	2	16	0.00028	0.0464	GIHKAIMMFEAYSQMHKAK	K	R	0.973					0	0	8	0	2	2221.11			499006	0	0
Control	AgambiecontB01	syntaxin 5|protein_coding|3R:17129686:17131211:-1|gene:AGAP008756	AGAP008756-PA	50623.9	1	2	2	16	0.00028	0.0464	TRRDQFSQGPMAGGLPPSTMR	K	G	0.983					0	0	0	8	2	2290.12			462292	286	306
Control	AgambiecontB01	GSTD3: glutathione S-transferase delta class 3|protein_coding|2R:55509366:55510067:-1|gene:AGAP004382	AGAP004382-PA	24007.3	1	3	3	26	0.000454	0.152	AMDLLEHFLTER	K	S	0.997	41.3	25.8	13.5	38	0	0	7	0	2	1474.74	3098.48		187505	131	142
Control	AgambiecontB01	GSTD3: glutathione S-transferase delta class 3|protein_coding|2R:55509366:55510067:-1|gene:AGAP004382	AGAP004382-PA	24007.3	1	3	3	26	0.000454	0.152	EQPTDEQMEK	K	L	0.997	37.9	25	22	24.1	0	18	0	0	2	1234.53	488.945		727704	118	127
Control	AgambiecontB01	GSTD3: glutathione S-transferase delta class 3|protein_coding|2R:55509366:55510067:-1|gene:AGAP004382	AGAP004382-PA	24007.3	1	3	3	26	0.000454	0.152	YDLEPFPHIK	K	G	0.919	16.3	26.5	0	16.3	0	0	1	0	2	1258.65	1915.01		25773.1	169	178
Control	AgambiecontB01	pyridoxine kinase|protein_coding|2L:23813701:23814963:-1|gene:AGAP005929	AGAP005929-PA	34124.9	1	6	8	59	0.00103	0.269	DEIVPLADIITPNQYEVELLTGK	R	Q	0.997	39.2	25	0	39.2	0	1	9	0	2	2570.36	3911.18		2864610	138	160
Control	AgambiecontB01	pyridoxine kinase|protein_coding|2L:23813701:23814963:-1|gene:AGAP005929	AGAP005929-PA	34124.9	1	6	8	59	0.00103	0.269	DTLLAYVSNR	K	T	0.997	37.8	26.7	0	28.5	0	2	0	0	2	1151.61	1910.92		128620	194	203
Control	AgambiecontB01	pyridoxine kinase|protein_coding|2L:23813701:23814963:-1|gene:AGAP005929	AGAP005929-PA	34124.9	1	6	8	59	0.00103	0.269	ELLPIYR	K	D	0.869	14.4	28.3	20.8	4.68	0	1	0	0	2	903.53	1625.19		45900.1	131	137
Control	AgambiecontB01	pyridoxine kinase|protein_coding|2L:23813701:23814963:-1|gene:AGAP005929	AGAP005929-PA	34124.9	1	6	8	59	0.00103	0.269	TETDIWDAVQWFHEK	K	G	0.997	40.9	25	0	40.9	0	2	7	0	2	1904.88	3172.8		320843	164	178
Control	AgambiecontB01	pyridoxine kinase|protein_coding|2L:23813701:23814963:-1|gene:AGAP005929	AGAP005929-PA	34124.9	1	6	8	59	0.00103	0.269	TVAISSSELGSK	R	D	0.997	44	26.2	13.3	36.4	0	36	0	0	2	1178.63	870.311		2446970	182	193
Control	AgambiecontB01	pyridoxine kinase|protein_coding|2L:23813701:23814963:-1|gene:AGAP005929	AGAP005929-PA	34124.9	1	6	8	59	0.00103	0.269	VLSIQSHVVHGHVGNK	R	S	0.93	17.4	26.1	0	17.4	0	0	0	1	2	1710.94	721.614		64310.3	9	24
Control	AgambiecontB01	|protein_coding|3L:16286759:16288825:-1|gene:AGAP028686	AGAP028686-PB	79149.9	0.999	2	2	16	0.00028	0.0538	LFSSIGTEQEQEQEQEQEQQSTHEDK	R	L	0.96					0	0	0	8	2	3092.36			492556	233	258
Control	AgambiecontB01	|protein_coding|3L:16286759:16288825:-1|gene:AGAP028686	AGAP028686-PB	79149.9	0.999	2	2	16	0.00028	0.0538	TVGSIADISQR	R	M	0.981					0	8	0	0	2	1146.61			625432	609	619
Control	AgambiecontB01	acetyl-CoA acyltransferase 2|protein_coding|2L:38891170:38893291:1|gene:AGAP006821	AGAP006821-PA	41673.7	1	4	4	29	0.000507	0.111	EVDFAVDEHPRPQTTLEGLNK	K	L	0.927	17.5	25	0	17.5	0	0	1	0	2	2395.19	1722.69		26875.4	216	236
Control	AgambiecontB01	acetyl-CoA acyltransferase 2|protein_coding|2L:38891170:38893291:1|gene:AGAP006821	AGAP006821-PA	41673.7	1	4	4	29	0.000507	0.111	ITGHLVHELK	R	R	0.957	19.9	26.6	13.3	19.7	0	0	2	0	2	1146.66	678.099		84909.5	363	372
Control	AgambiecontB01	acetyl-CoA acyltransferase 2|protein_coding|2L:38891170:38893291:1|gene:AGAP006821	AGAP006821-PA	41673.7	1	4	4	29	0.000507	0.111	LGAADLAAKAAVTQLQTANTNK	K	F	0.975					0	0	0	8	2	2170.18			587124	0	0
Control	AgambiecontB01	acetyl-CoA acyltransferase 2|protein_coding|2L:38891170:38893291:1|gene:AGAP006821	AGAP006821-PA	41673.7	1	4	4	29	0.000507	0.111	NTNATQLQTVAAK	K	A	0.997	74.8	25.6	17.5	69	0	18	0	0	2	1359.72	679.536		873073	27	39
Control	AgambiecontB01	collagen, type IV, alpha|protein_coding|3R:28614040:28620808:-1|gene:AGAP009200	AGAP009200-PA	177309	1	6	12	50	0.000874	0.0822	GDSGLMGRPGKDGLPGPQGQR	R	G	0.976					0	0	0	8	2	2080.04			667904	1365	1385
Control	AgambiecontB01	collagen, type IV, alpha|protein_coding|3R:28614040:28620808:-1|gene:AGAP009200	AGAP009200-PA	177309	1	6	12	50	0.000874	0.0822	GEIGMKGLMGQTGPPGMLGPKGDK	R	G	0.936					0	0	0	8	2	2356.18			71706.9	1015	1038
Control	AgambiecontB01	collagen, type IV, alpha|protein_coding|3R:28614040:28620808:-1|gene:AGAP009200	AGAP009200-PA	177309	1	6	12	50	0.000874	0.0822	GMPGLEGVAGLPGMVGEKGDRGLPGMAGLNGAPGEK	R	G	0.982					0	0	0	0	2	3376.68			380171	1431	1466
Control	AgambiecontB01	collagen, type IV, alpha|protein_coding|3R:28614040:28620808:-1|gene:AGAP009200	AGAP009200-PA	177309	1	6	12	50	0.000874	0.0822	HSQSDEVPMCEPGHLK	R	L	0.997	37.3	25	0	37.3	0	2	8	9	2	1866.81	808.953		988865	1573	1588
Control	AgambiecontB01	collagen, type IV, alpha|protein_coding|3R:28614040:28620808:-1|gene:AGAP009200	AGAP009200-PA	177309	1	6	12	50	0.000874	0.0822	KFSTLPVLACGQNNICNYASR	R	N	0.997	73.5	25	0	73.5	0	0	1	0	2	2413.18	2145.21		44323.5	1618	1638
Control	AgambiecontB01	collagen, type IV, alpha|protein_coding|3R:28614040:28620808:-1|gene:AGAP009200	AGAP009200-PA	177309	1	6	12	50	0.000874	0.0822	LWDGYSLLYVDGNDYPHNQDLGSAGSCVR	K	K	0.997	39.2	25	0	39.2	0	0	3	3	2	3271.48	2799.11		492453	1589	1617
Control	AgambiecontB01	ANCE5: angiotensin-converting enzyme 5|protein_coding|3R:42370054:42372126:1|gene:AGAP009755	AGAP009755-PA	71777.7	0.996	1	1	32	0.000559	0.071	AMLELGSSKPWPDAMEVLTGERR	K	M	0.93					0	0	0	8	2	2573.29			212010	561	583
Control	AgambiecontB01	ANCE5: angiotensin-converting enzyme 5|protein_coding|3R:42370054:42372126:1|gene:AGAP009755	AGAP009755-PA	71777.7	0.996	1	1	32	0.000559	0.071	EVANTLNKYEYESFSDEDLKR	K	K	0.991					0	0	0	24	2	2550.2			1093340	82	102
Control	AgambiecontB01	|protein_coding|3R:2360133:2366327:1|gene:AGAP007865	AGAP007865-PA	207458	0.999	2	2	24	0.000419	0	AVNDESTTLNSYVVPNYLVLMTISNGCQR	R	L	0.954					0	0	0	8	2	3201.56			553977	0	0
Control	AgambiecontB01	|protein_coding|3R:2360133:2366327:1|gene:AGAP007865	AGAP007865-PA	207458	0.999	2	2	24	0.000419	0	SASKTSSPTSAAVSNPTSSSPQYASSPMVSPLFHNNNDFELSLR	K	H	0.985					0	0	0	0	2	4598.17			962767	0	0
Control	AgambiecontB01	nuclear pore complex protein Nup210|protein_coding|2L:29402129:29420159:-1|gene:AGAP006280	AGAP006280-PA	213976	0.997	1	1	2	3.5e-05	0.00668	GVTDLVSDTELAK	K	V	0.997	37.2	26.4	15.3	34.8	0	2	0	0	2	1347.7	1798.54		90652.9	503	515
Control	AgambiecontB01	TRYP4: trypsin 4|protein_coding|3R:8627757:8628584:1|gene:AGAP008292	AGAP008292-PA	29606.6	1	8	14	111	0.00194	0.491	AANVPTVNQDECNQAYHK	R	S	0.997	33.5	25	0	33.5	0	2	2	0	2	2058.93	601.182		340566	188	205
Control	AgambiecontB01	TRYP4: trypsin 4|protein_coding|3R:8627757:8628584:1|gene:AGAP008292	AGAP008292-PA	29606.6	1	8	14	111	0.00194	0.491	DACQGDSGGPLVAEDK	K	L	0.997	47.8	25	0	47.8	0	27	27	0	2	1561.68	741.943		3450370	224	239
Control	AgambiecontB01	TRYP4: trypsin 4|protein_coding|3R:8627757:8628584:1|gene:AGAP008292	AGAP008292-PA	29606.6	1	8	14	111	0.00194	0.491	HASGGSVIHVAR	R	I	0.997	66	27.6	0	60.7	0	2	3	0	2	1190.64	520.875		360664	108	119
Control	AgambiecontB01	TRYP4: trypsin 4|protein_coding|3R:8627757:8628584:1|gene:AGAP008292	AGAP008292-PA	29606.6	1	8	14	111	0.00194	0.491	IVGGFEIDVAETPYQVSLQR	R	S	0.997	44.5	25.2	0	44	0	1	0	0	2	2221.15	4327.21		3596.81	49	68
Control	AgambiecontB01	TRYP4: trypsin 4|protein_coding|3R:8627757:8628584:1|gene:AGAP008292	AGAP008292-PA	29606.6	1	8	14	111	0.00194	0.491	MLCAGYQQGGK	R	D	0.997	39.2	25	0	36	0	2	0	0	2	1212.55	576.286		151885	213	223	AGAP008293-PA,AGAP008296-PA
Control	AgambiecontB01	TRYP4: trypsin 4|protein_coding|3R:8627757:8628584:1|gene:AGAP008292	AGAP008292-PA	29606.6	1	8	14	111	0.00194	0.491	QGGKDACQGDSGGPLVAEDK	Q	L	0.997					0	8	0	0	1	1931.88			509103	220	239
Control	AgambiecontB01	TRYP4: trypsin 4|protein_coding|3R:8627757:8628584:1|gene:AGAP008292	AGAP008292-PA	29606.6	1	8	14	111	0.00194	0.491	SAIESNAILR	K	A	0.997	43.7	27.5	22	36.2	0	10	0	0	2	1073.59	1051.35		647257	178	187
Control	AgambiecontB01	TRYP4: trypsin 4|protein_coding|3R:8627757:8628584:1|gene:AGAP008292	AGAP008292-PA	29606.6	1	8	14	111	0.00194	0.491	VQPIALPEQDEAVEDGIMTIVSGWGSTK	K	S	0.997	55.5	25	0	55.5	0	1	25	0	2	2970.48	3911.21		4638610	150	177
Control	AgambiecontB01	TRYP4: trypsin 4|protein_coding|3R:8627757:8628584:1|gene:AGAP008292	AGAP008292-PA	29606.6	1	8	14	111	0.00194	0.491	WILTAAHCTDGSQPASLTVR	K	L	0.997	43.8	25	0	43.8	0	0	1	0	2	2184.09	1739.08		88618.4	83	102
Control	AgambiecontB01	glucose-6-phosphate 1-dehydrogenase|protein_coding|3L:9142466:9152078:1|gene:AGAP010739	AGAP010739-PA	62616.7	1	2	2	7	0.000122	0.0495	IFTPLLHYIER	R	E	0.997	29.2	25.9	20.7	29.2	0	0	3	0	2	1401.79	2672.33		66400.8	497	507
Control	AgambiecontB01	glucose-6-phosphate 1-dehydrogenase|protein_coding|3L:9142466:9152078:1|gene:AGAP010739	AGAP010739-PA	62616.7	1	2	2	7	0.000122	0.0495	IQYHDVPGDIFDGKPK	R	R	0.944	18.9	25.6	13.7	18.9	0	0	0	4	2	1828.92	1612.84		158064	404	419
Control	AgambiecontB01	exosome complex exonuclease DIS3/RRP44|protein_coding|2L:12152593:12155496:1|gene:AGAP005191	AGAP005191-PA	109368	0.999	2	2	9	0.000157	0.0372	ETENEVILLEHDVPHSR	K	F	0.984	22.5	25	0	22.5	0	0	0	1	2	2017	1843.47		22116	421	437
Control	AgambiecontB01	exosome complex exonuclease DIS3/RRP44|protein_coding|2L:12152593:12155496:1|gene:AGAP005191	AGAP005191-PA	109368	0.999	2	2	9	0.000157	0.0372	KWRQYCGILLPSHIQGSTR	R	H	0.942					0	0	8	0	2	2243.19			613485	346	364
Control	AgambiecontB01	|protein_coding|2L:46595186:46597354:1|gene:AGAP007439	AGAP007439-PA	63000.2	1	3	3	17	0.000297	0.0523	QEEELVLTSATGTSALGRRETR	R	L	0.964					0	0	0	8	2	2404.24			410603	286	307
Control	AgambiecontB01	|protein_coding|2L:46595186:46597354:1|gene:AGAP007439	AGAP007439-PA	63000.2	1	3	3	17	0.000297	0.0523	RELEENFSNDFTEDDIWTEVTSASTR	R	R	0.982					0	0	0	8	2	3091.38			521021	0	0
Control	AgambiecontB01	|protein_coding|2L:46595186:46597354:1|gene:AGAP007439	AGAP007439-PA	63000.2	1	3	3	17	0.000297	0.0523	SEGVGGER	R	R	0.934	18.2	25	22.8	4.88	0	1	0	0	2	790.369	662.879		42959.7	193	200
Control	AgambiecontB01	pyruvate dehydrogenase E1 component subunit alpha, mitochondrial|protein_coding|2L:3360197:3361330:1|gene:AGAP004773	AGAP004773-PA,AGAP004786-PA	41255.1	0.992	1	1	2	3.5e-05	0.0186	DPITSLR	R	E	0.956	18	27.9	22.6	7.63	0	2	0	0	2	801.447	931.028		46650.4	294	300
Control	AgambiecontB01	L-galactose dehydrogenase|protein_coding|3L:17428346:17429388:1|gene:AGAP011125	AGAP011125-PA	36324.3	0.998	2	3	24	0.000419	0	AEDLNGYLQSFPGTGFSVKSVK	K	L	0.945					0	0	0	8	2	2344.18			372451	0	0
Control	AgambiecontB01	L-galactose dehydrogenase|protein_coding|3L:17428346:17429388:1|gene:AGAP011125	AGAP011125-PA	36324.3	0.998	2	3	24	0.000419	0	GLEVGERKCYAAAEACVER	K	L	0.954					0	0	8	8	2	2053.98			793855	0	0
Control	AgambiecontB01	nucleoside-diphosphate kinase|protein_coding|2L:43043679:43044386:1|gene:AGAP007120	AGAP007120-PA	18636	1	6	10	66	0.00115	0.399	EIALWFK	K	D	0.96	21	27.7	20.5	8.25	0	1	0	0	2	906.508	2391.98		33402.8	145	151
Control	AgambiecontB01	nucleoside-diphosphate kinase|protein_coding|2L:43043679:43044386:1|gene:AGAP007120	AGAP007120-PA	18636	1	6	10	66	0.00115	0.399	GDLCVQVGR	R	N	0.997	36.2	27.7	14.7	33	0	18	0	0	2	1003.5	846.551		906129	122	130
Control	AgambiecontB01	nucleoside-diphosphate kinase|protein_coding|2L:43043679:43044386:1|gene:AGAP007120	AGAP007120-PA	18636	1	6	10	66	0.00115	0.399	GLVGQIMQR	R	F	0.997	29.5	27.3	25.3	21.7	0	2	0	0	2	1001.56	1314.53		76594.1	35	43
Control	AgambiecontB01	nucleoside-diphosphate kinase|protein_coding|2L:43043679:43044386:1|gene:AGAP007120	AGAP007120-PA	18636	1	6	10	66	0.00115	0.399	MLGATNPADSEPGTIR	K	G	0.997	30.7	25.6	0	30.7	0	36	1	0	2	1629.79	1123.83		2773990	106	121
Control	AgambiecontB01	nucleoside-diphosphate kinase|protein_coding|2L:43043679:43044386:1|gene:AGAP007120	AGAP007120-PA	18636	1	6	10	66	0.00115	0.399	NIIHGSDAVESANK	R	E	0.997	56.9	25	13.6	53.3	0	2	2	0	2	1454.72	550.737		433881	131	144
Control	AgambiecontB01	nucleoside-diphosphate kinase|protein_coding|2L:43043679:43044386:1|gene:AGAP007120	AGAP007120-PA	18636	1	6	10	66	0.00115	0.399	TFIMIKPDGVQR	R	G	0.997	31.4	27.1	18	22.1	0	0	4	0	2	1404.77	1265.87		246173	23	34
Control	AgambiecontB01	phospholipid scramblase 1|protein_coding|2L:16259960:16262540:-1|gene:AGAP005504	AGAP005504-PA	41214.7	1	2	2	9	0.000157	0.0579	ATTVQLAQQQQEER	R	F	0.989					0	0	8	0	2	1629.82			562381	4	17
Control	AgambiecontB01	phospholipid scramblase 1|protein_coding|2L:16259960:16262540:-1|gene:AGAP005504	AGAP005504-PA	41214.7	1	2	2	9	0.000157	0.0579	QGKATIR	R	R	0.959	18.3	28.9	31.6	0	0	1	0	0	2	773.463	593.656		63510.2	89	95
Control	AgambiecontB01	Dynein, axonemal, heavy chain 5|protein_coding|2L:48928933:48943191:-1|gene:AGAP007675	AGAP007675-PA	530824	1	5	5	40	0.000699	0.0128	AQWIDHVEKYFQETETLTSEVEDLYK	R	E	0.974					0	0	8	0	2	3201.53			470823	0	0
Control	AgambiecontB01	Dynein, axonemal, heavy chain 5|protein_coding|2L:48928933:48943191:-1|gene:AGAP007675	AGAP007675-PA	530824	1	5	5	40	0.000699	0.0128	AVEQRMATLFGQPNFFGTMWFMNPR	R	K	0.904					0	0	0	8	2	2976.41			426295	0	0
Control	AgambiecontB01	Dynein, axonemal, heavy chain 5|protein_coding|2L:48928933:48943191:-1|gene:AGAP007675	AGAP007675-PA	530824	1	5	5	40	0.000699	0.0128	AVLDDAKQCQDKMDAASALIDGLADER	K	V	0.961					0	0	0	8	2	2862.36			706360	3451	3477
Control	AgambiecontB01	Dynein, axonemal, heavy chain 5|protein_coding|2L:48928933:48943191:-1|gene:AGAP007675	AGAP007675-PA	530824	1	5	5	40	0.000699	0.0128	GLEDQLLGRVILTEK	R	R	0.96					0	0	0	8	2	1683.96			471319	3699	3713
Control	AgambiecontB01	Dynein, axonemal, heavy chain 5|protein_coding|2L:48928933:48943191:-1|gene:AGAP007675	AGAP007675-PA	530824	1	5	5	40	0.000699	0.0128	NQLANERTVDSSLLILR	K	R	0.94					0	0	0	8	2	1942.07			288272	579	595
Control	AgambiecontB01	histone-lysine N-methyltransferase SUV39H|protein_coding|2R:40393185:40401193:-1|gene:AGAP003597	AGAP003597-PB	51638.2	1	4	4	21	0.000367	0.162	FVQGTVAEGAPIIPISAQLK	K	Y	0.997					0	0	8	0	2	2039.15			472385	213	232
Control	AgambiecontB01	histone-lysine N-methyltransferase SUV39H|protein_coding|2R:40393185:40401193:-1|gene:AGAP003597	AGAP003597-PB	51638.2	1	4	4	21	0.000367	0.162	FVQGTVAEGAPIIPISAQLKYNIEVLCEYITKKIPIP	K	P	0.997					0	0	0	8	1	4056.25			383223	213	249
Control	AgambiecontB01	histone-lysine N-methyltransferase SUV39H|protein_coding|2R:40393185:40401193:-1|gene:AGAP003597	AGAP003597-PB	51638.2	1	4	4	21	0.000367	0.162	LTPLSPEVISR	K	Q	0.991	24	25.6	0	24	0	2	0	0	2	1211.7	1583.09		126759	31	41
Control	AgambiecontB01	histone-lysine N-methyltransferase SUV39H|protein_coding|2R:40393185:40401193:-1|gene:AGAP003597	AGAP003597-PB	51638.2	1	4	4	21	0.000367	0.162	SFDVNKPGCEVNDLK	R	G	0.987	22.6	25	0	22.6	0	0	1	0	2	1721.82	1060.82		72937.3	264	278
Control	AgambiecontB01	histone-lysine N-methyltransferase SUV39H|protein_coding|2R:40393185:40401193:-1|gene:AGAP003597	AGAP003597-PB	51638.2	1	4	4	21	0.000367	0.162	VGQEIEVRPGLVSK	K	D	0.997	34.5	25.9	16.2	30	0	0	2	0	2	1510.86	1028.05		140534	293	306
Control	AgambiecontB01	succinate dehydrogenase (ubiquinone) iron-sulfur subunit|protein_coding|2L:45257093:45258986:1|gene:AGAP007309	AGAP007309-PA	32543.2	1	4	5	9	0.000157	0.145	IDADNLDKPTK	K	I	0.997	45.5	25	20.3	37.3	0	2	2	0	2	1229.64	555.359		186896	115	125
Control	AgambiecontB01	succinate dehydrogenase (ubiquinone) iron-sulfur subunit|protein_coding|2L:45257093:45258986:1|gene:AGAP007309	AGAP007309-PA	32543.2	1	4	5	9	0.000157	0.145	KDAPGLETAALHNK	K	-	0.997	53	25	13.1	41.9	0	0	2	0	2	1464.78	725.438		106811	277	290
Control	AgambiecontB01	succinate dehydrogenase (ubiquinone) iron-sulfur subunit|protein_coding|2L:45257093:45258986:1|gene:AGAP007309	AGAP007309-PA	32543.2	1	4	5	9	0.000157	0.145	LKDPFSVYR	K	C	0.997	37.1	26.3	0	26.4	0	0	2	0	2	1124.61	1597.85		41788.2	235	243
Control	AgambiecontB01	succinate dehydrogenase (ubiquinone) iron-sulfur subunit|protein_coding|2L:45257093:45258986:1|gene:AGAP007309	AGAP007309-PA	32543.2	1	4	5	9	0.000157	0.145	SIQPWLQR	R	K	0.993	24.9	26	20.8	18.8	0	1	0	0	2	1027.57	1319.01		70518	151	158
Control	AgambiecontB01	|protein_coding|3R:36972672:36976781:1|gene:AGAP009604	AGAP009604-PA	31470.5	1	2	2	4	6.99e-05	0.104	TKPDVAEVETPDILNAGEFR	R	G	0.997	56.4	25	0	56.3	0	0	2	0	2	2201.11	2179.81		177338	68	87
Control	AgambiecontB01	|protein_coding|3R:36972672:36976781:1|gene:AGAP009604	AGAP009604-PA	31470.5	1	2	2	4	6.99e-05	0.104	VTHEGTVTVGK	R	V	0.997	33	25.5	13.4	31.2	0	0	2	0	2	1127.61	449.091		89752.2	260	270
Control	AgambiecontB01	|protein_coding|2R:7610594:7623254:-1|gene:AGAP001662	AGAP001662-PA	301346	1	11	13	54	0.000944	0.0627	ADDDYKCDPEQKPEK	R	E	0.997	38.3	25	0	38.3	0	0	1	2	2	1837.79	476.787		100586	609	623
Control	AgambiecontB01	|protein_coding|2R:7610594:7623254:-1|gene:AGAP001662	AGAP001662-PA	301346	1	11	13	54	0.000944	0.0627	DGQMLVPTDR	K	I	0.997	22	26.1	19.1	16.9	0	18	0	0	2	1131.55	973.271		1133840	2687	2696
Control	AgambiecontB01	|protein_coding|2R:7610594:7623254:-1|gene:AGAP001662	AGAP001662-PA	301346	1	11	13	54	0.000944	0.0627	ECLDLDHTGAPVCTGGK	R	R	0.997	32.9	25	0	32.9	0	0	1	0	2	1829.82	1006.88		64508	77	93
Control	AgambiecontB01	|protein_coding|2R:7610594:7623254:-1|gene:AGAP001662	AGAP001662-PA	301346	1	11	13	54	0.000944	0.0627	EVDEGLCNLGEKPPTTQK	K	C	0.997	44.4	25	0	44.4	0	0	2	0	2	2014.98	1003.84		135549	368	385
Control	AgambiecontB01	|protein_coding|2R:7610594:7623254:-1|gene:AGAP001662	AGAP001662-PA	301346	1	11	13	54	0.000944	0.0627	EVQLTVNDPVPR	R	D	0.997	37.7	26.5	13.4	37.7	0	18	0	0	2	1366.73	1430.36		994772	2498	2509
Control	AgambiecontB01	|protein_coding|2R:7610594:7623254:-1|gene:AGAP001662	AGAP001662-PA	301346	1	11	13	54	0.000944	0.0627	HFFDVEYGGCGR	K	F	0.997	38	25	13.2	38	0	0	2	0	2	1443.61	1580.45		81003.9	1495	1506
Control	AgambiecontB01	|protein_coding|2R:7610594:7623254:-1|gene:AGAP001662	AGAP001662-PA	301346	1	11	13	54	0.000944	0.0627	ISGPCTGHYNMWYYDAER	K	N	0.997	31.8	25	0	31.8	0	0	2	0	2	2219.93	1970.12		67290	1543	1560
Control	AgambiecontB01	|protein_coding|2R:7610594:7623254:-1|gene:AGAP001662	AGAP001662-PA	301346	1	11	13	54	0.000944	0.0627	KIEDDVCLEQVGNKPATER	K	E	0.997	45.3	25	0	36.9	0	0	2	2	2	2201.09	1139.32		213050	430	448
Control	AgambiecontB01	|protein_coding|2R:7610594:7623254:-1|gene:AGAP001662	AGAP001662-PA	301346	1	11	13	54	0.000944	0.0627	TPAHGHSGEGCCLQTPYGCCPDNVVAAR	K	G	0.997	47.9	25	0	47.9	0	0	0	1	2	3071.3	1265.61		50010.6	1309	1336
Control	AgambiecontB01	|protein_coding|2R:7610594:7623254:-1|gene:AGAP001662	AGAP001662-PA	301346	1	11	13	54	0.000944	0.0627	TPAKGPDGEGCTCADSK	K	Y	0.995	25.4	25	0	25.4	0	0	1	0	2	1750.74	407.232		21454.1	1433	1449
Control	AgambiecontB01	|protein_coding|2R:7610594:7623254:-1|gene:AGAP001662	AGAP001662-PA	301346	1	11	13	54	0.000944	0.0627	WFYEPHEQR	R	C	0.993	25.7	25.1	0	23.3	0	0	2	0	2	1291.59	1256.86		117553	2022	2030
Control	AgambiecontB01	Mitochondrial translation elongation factor TU|protein_coding|2L:40536505:40538135:1|gene:AGAP006996	AGAP006996-PA	51389.1	1	7	8	75	0.00131	0.208	DMIMPGEDAK	K	L	0.997	25.7	25	0	25.7	0	27	0	0	2	1106.49	1008.68		1682520	396	405
Control	AgambiecontB01	Mitochondrial translation elongation factor TU|protein_coding|2L:40536505:40538135:1|gene:AGAP006996	AGAP006996-PA	51389.1	1	7	8	75	0.00131	0.208	ELDKPFLLPVESVHSIPGR	R	G	0.997	43.3	25	0	43.3	0	0	3	4	2	2133.17	2407.67		376759	254	272
Control	AgambiecontB01	Mitochondrial translation elongation factor TU|protein_coding|2L:40536505:40538135:1|gene:AGAP006996	AGAP006996-PA	51389.1	1	7	8	75	0.00131	0.208	ELMSEMGFDGDNVPVIK	R	G	0.997	48.3	25	0	42.5	0	2	0	0	2	1880.88	2512.85		106346	202	218
Control	AgambiecontB01	Mitochondrial translation elongation factor TU|protein_coding|2L:40536505:40538135:1|gene:AGAP006996	AGAP006996-PA	51389.1	1	7	8	75	0.00131	0.208	EPEIGANAVMK	R	L	0.997	39.5	26.7	0	31.6	0	9	0	0	2	1158.58	1027.03		481446	229	239
Control	AgambiecontB01	Mitochondrial translation elongation factor TU|protein_coding|2L:40536505:40538135:1|gene:AGAP006996	AGAP006996-PA	51389.1	1	7	8	75	0.00131	0.208	GITINVAHIEYQTENR	R	H	0.997	38.7	25	0	38.7	0	0	1	0	2	1857.95	1693.69		66693.4	107	122
Control	AgambiecontB01	Mitochondrial translation elongation factor TU|protein_coding|2L:40536505:40538135:1|gene:AGAP006996	AGAP006996-PA	51389.1	1	7	8	75	0.00131	0.208	LALTEGK	R	K	0.96	38.2	29	23.9	21.4	0	18	0	0	2	731.43	635.792		419397	449	455
Control	AgambiecontB01	Mitochondrial translation elongation factor TU|protein_coding|2L:40536505:40538135:1|gene:AGAP006996	AGAP006996-PA	51389.1	1	7	8	75	0.00131	0.208	LLSPLSEK	K	E	0.917	16.5	26.9	14.3	15.2	0	1	0	0	2	886.524	1099.49		51649.5	439	446
Control	AgambiecontB01	Mitochondrial translation elongation factor TU|protein_coding|2L:40536505:40538135:1|gene:AGAP006996	AGAP006996-PA	51389.1	1	7	8	75	0.00131	0.208	TTLTAAITK	K	V	0.997	45.8	25.3	22.4	38.6	0	10	0	0	2	919.546	880.892		391803	73	81
Control	AgambiecontB01	protein phosphatase 2 (formerly 2A), catalytic subunit|protein_coding|3R:49899427:49904001:-1|gene:AGAP010172	AGAP010172-PA,AGAP010172-PB	35566.9	1	1	1	1	1.75e-05	0.0485	AHQLVMEGYNWCHDR	R	N	0.997	49.4	25	0	49.4	0	0	0	1	2	1915.83	1477.19		51772.7	240	254
Control	AgambiecontB01	eIF3f: eukaryotic translation initiation factor 3 subunit F|protein_coding|2R:29839433:29840474:1|gene:AGAP002935	AGAP002935-PA	31593.5	1	2	2	3	5.24e-05	0.122	ECTNPVHLTLDTSLTGAR	R	M	0.997	50.8	25	0	50.8	0	1	0	0	2	1984.98	1813.46		32950.9	113	130
Control	AgambiecontB01	eIF3f: eukaryotic translation initiation factor 3 subunit F|protein_coding|2R:29839433:29840474:1|gene:AGAP002935	AGAP002935-PA	31593.5	1	2	2	3	5.24e-05	0.122	TVSPMLDLAQVTDASDK	R	L	0.997	70.4	25	13.2	62.1	0	2	0	0	2	1790.88	2360.66		124065	187	203
Control	AgambiecontB01	CYP9M2: cytochrome P450|protein_coding|3R:31847940:31848707:-1|gene:AGAP009375	AGAP009375-PA	28928.4	0.997	2	2	16	0.00028	0	AVADTYFENVDKYMGSLR	R	F	0.91					0	0	0	8	2	2078.99			604105	0	0
Control	AgambiecontB01	CYP9M2: cytochrome P450|protein_coding|3R:31847940:31848707:-1|gene:AGAP009375	AGAP009375-PA	28928.4	0.997	2	2	16	0.00028	0	AVADTYFENVDKYMGSLRFFHFVRPITTAMLFK	R	L	0.963					0	0	0	0	2	3914.98			507169	0	0
Control	AgambiecontB01	PyK: pyruvate kinase|protein_coding|2R:58245995:58249228:-1|gene:AGAP004596	AGAP004596-PA	57627.2	1	11	14	54	0.000944	0.319	AGKPVICATQMLESMIK	R	K	0.997	60.3	26.1	13.1	60.3	0	1	4	0	2	1876.97	2903.57		308636	318	334
Control	AgambiecontB01	PyK: pyruvate kinase|protein_coding|2R:58245995:58249228:-1|gene:AGAP004596	AGAP004596-PA	57627.2	1	11	14	54	0.000944	0.319	DLVDTTPTPLDTAASIAIAGAEASIK	K	S	0.997					0	0	8	0	2	2541.33			525775	395	420
Control	AgambiecontB01	PyK: pyruvate kinase|protein_coding|2R:58245995:58249228:-1|gene:AGAP004596	AGAP004596-PA	57627.2	1	11	14	54	0.000944	0.319	ENQQGMQNLDKIIEATDGIMVAR	I	G	0.997					0	0	0	8	1	2574.27			530086	270	292
Control	AgambiecontB01	PyK: pyruvate kinase|protein_coding|2R:58245995:58249228:-1|gene:AGAP004596	AGAP004596-PA	57627.2	1	11	14	54	0.000944	0.319	GDLGIEIPAEK	R	V	0.997	38.9	26	14.5	36.9	0	2	0	0	2	1141.61	1606.25		115111	293	303
Control	AgambiecontB01	PyK: pyruvate kinase|protein_coding|2R:58245995:58249228:-1|gene:AGAP004596	AGAP004596-PA	57627.2	1	11	14	54	0.000944	0.319	GILPVIYEQPAMEDWLK	R	D	0.997	30.3	25	0	30.3	0	4	1	0	2	2002.04	3630.51		209972	466	482
Control	AgambiecontB01	PyK: pyruvate kinase|protein_coding|2R:58245995:58249228:-1|gene:AGAP004596	AGAP004596-PA	57627.2	1	11	14	54	0.000944	0.319	IIEATDGIMVAR	K	G	0.997	25	26.8	13.7	6.95	0	10	0	0	2	1288.69	1539.98		659075	281	292
Control	AgambiecontB01	PyK: pyruvate kinase|protein_coding|2R:58245995:58249228:-1|gene:AGAP004596	AGAP004596-PA	57627.2	1	11	14	54	0.000944	0.319	IQLTTDKEHLEK	K	G	0.997	41.6	25.2	0	36.7	0	0	2	1	2	1454.79	743.193		149296	138	149
Control	AgambiecontB01	PyK: pyruvate kinase|protein_coding|2R:58245995:58249228:-1|gene:AGAP004596	AGAP004596-PA	57627.2	1	11	14	54	0.000944	0.319	KGVNLPGVPVDLPAVSEK	R	D	0.997	29.4	25	13.3	29.4	0	0	2	0	2	1819.03	2173.94		158937	205	222
Control	AgambiecontB01	PyK: pyruvate kinase|protein_coding|2R:58245995:58249228:-1|gene:AGAP004596	AGAP004596-PA	57627.2	1	11	14	54	0.000944	0.319	MNPEAVSHLEHICSLDIDSK	K	T	0.94	17.2	25	0	17.2	0	0	0	1	2	2295.07	2003.12		59023.4	17	36
Control	AgambiecontB01	PyK: pyruvate kinase|protein_coding|2R:58245995:58249228:-1|gene:AGAP004596	AGAP004596-PA	57627.2	1	11	14	54	0.000944	0.319	QGSGFTNTIR	K	V	0.997	36.8	26.2	16	29.8	0	2	0	0	2	1080.54	659.969		166462	515	524
Control	AgambiecontB01	PyK: pyruvate kinase|protein_coding|2R:58245995:58249228:-1|gene:AGAP004596	AGAP004596-PA	57627.2	1	11	14	54	0.000944	0.319	TGLIEGSGTGEVELK	R	K	0.992					0	8	0	0	2	1489.77			497750	119	133
Control	AgambiecontB01	ABCB1: ATP-binding cassette transporter (ABC transporter) family B member 1|protein_coding|2R:18516732:18519580:1|gene:AGAP002278	AGAP002278-PA	96628.8	1	4	4	42	0.000734	0.0671	EDQEVVDAPSAPGLAVAR	R	G	0.997	18.1	25.3	0	15.2	0	9	0	0	2	1823.91	1540.66		522820	550	567
Control	AgambiecontB01	ABCB1: ATP-binding cassette transporter (ABC transporter) family B member 1|protein_coding|2R:18516732:18519580:1|gene:AGAP002278	AGAP002278-PA	96628.8	1	4	4	42	0.000734	0.0671	SPAIVLLDEATSALDTQTER	K	N	0.997					0	0	16	0	2	2130.09			847530	724	743
Control	AgambiecontB01	ABCB1: ATP-binding cassette transporter (ABC transporter) family B member 1|protein_coding|2R:18516732:18519580:1|gene:AGAP002278	AGAP002278-PA	96628.8	1	4	4	42	0.000734	0.0671	SPAIVLLDEATSALDTQTERNIQSALA	K	K	0.997					0	0	0	8	1	2827.47			766837	724	750
Control	AgambiecontB01	ABCB1: ATP-binding cassette transporter (ABC transporter) family B member 1|protein_coding|2R:18516732:18519580:1|gene:AGAP002278	AGAP002278-PA	96628.8	1	4	4	42	0.000734	0.0671	TVAIVGPSGAGK	K	S	0.997	32.5	25.2	17.6	24.2	0	9	0	0	2	1056.6	747.423		497882	598	609
Control	AgambiecontB01	|protein_coding|2R:44847770:44860440:1|gene:AGAP003872	AGAP003872-PA	337120	1	3	3	40	0.000699	0	ELTIEGGIIR	K	C	0.991					0	16	0	0	2	1100.63			721579	0	0
Control	AgambiecontB01	|protein_coding|2R:44847770:44860440:1|gene:AGAP003872	AGAP003872-PA	337120	1	3	3	40	0.000699	0	QLQLGGEPGVGGADTSSGGAGGTARR	R	R	0.905					0	0	0	8	2	2356.16			573337	0	0
Control	AgambiecontB01	|protein_coding|2R:44847770:44860440:1|gene:AGAP003872	AGAP003872-PA	337120	1	3	3	40	0.000699	0	WTRILMSQIKELTIEGGIIR	K	C	0.997					0	0	0	0	2	2357.34			660554	0	0
Control	AgambiecontB01	|protein_coding|X:9591119:9594691:-1|gene:AGAP000535	AGAP000535-PA	78013.3	1	2	3	4	6.99e-05	0.0329	HDYGGSPATDTLR	R	G	0.997	33.3	25	13.9	28.2	0	1	2	0	2	1389.64	652.891		129194	102	114
Control	AgambiecontB01	|protein_coding|X:9591119:9594691:-1|gene:AGAP000535	AGAP000535-PA	78013.3	1	2	3	4	6.99e-05	0.0329	LNLPVMYLHR	R	Y	0.996	25.6	25	0	25.6	0	0	1	0	2	1255.7	2261.14		11043.9	338	347
Control	AgambiecontB01	|protein_coding|2R:22129165:22132355:1|gene:AGAP002509	AGAP002509-PA	65643.1	1	3	3	4	6.99e-05	0.0862	GHNKPITVLTLSDDR	K	S	0.997	38.4	25.8	0	38.4	0	0	1	0	2	1665.89	1396.68		34200.3	317	331
Control	AgambiecontB01	|protein_coding|2R:22129165:22132355:1|gene:AGAP002509	AGAP002509-PA	65643.1	1	3	3	4	6.99e-05	0.0862	LDLEHLGPVTDVR	K	Y	0.997	33.7	26.4	13	33.5	0	0	2	0	2	1463.79	1884.09		107869	478	490
Control	AgambiecontB01	|protein_coding|2R:22129165:22132355:1|gene:AGAP002509	AGAP002509-PA	65643.1	1	3	3	4	6.99e-05	0.0862	STIYTGSHDGAVTNWNSGSGTNDR	R	V	0.997	50.3	25	0	50.3	0	0	1	0	2	2497.1	981.17		63688.1	332	355
Control	AgambiecontB01	|protein_coding|2R:10518173:10520121:-1|gene:AGAP001792	AGAP001792-PA	67495	1	2	2	3	5.24e-05	0.0452	HKPTEALQGVVLQPK	K	L	0.997	30.8	26.4	0	29.5	0	0	2	0	2	1644.94	1241.22		107332	314	328
Control	AgambiecontB01	|protein_coding|2R:10518173:10520121:-1|gene:AGAP001792	AGAP001792-PA	67495	1	2	2	3	5.24e-05	0.0452	IGKPSLVNETSR	R	F	0.997	41.2	26.8	19	41.2	0	0	1	0	2	1300.72	597.235		61441.4	284	295
Control	AgambiecontB01	cystathionine gamma-lyase|protein_coding|3L:18227817:18231273:-1|gene:AGAP011172	AGAP011172-PA	43424.1	0.66	1	1	1	1.75e-05	0.0405	VLHPGLPSHPQHELAK	R	R	0.895	15	25.4	0	13	0	0	0	1	2	1759.96	789.502		54120.2	287	302
Control	AgambiecontB01	|protein_coding|3R:28880768:28888888:1|gene:AGAP009224	AGAP009224-PF	47424.1	0.984	0	0	15	0.000262	0.0641	DEGFLVAK	R	K	0.995	27.6	28	0	24	0	2	0	0	2	878.462	1161.79		74753.5	288	295
Control	AgambiecontB01	|protein_coding|3R:28880768:28888888:1|gene:AGAP009224	AGAP009224-PF	47424.1	0.984	0	0	15	0.000262	0.0641	GGHIFISDEVAEK	K	L	0.997	29.9	25	13.2	29.9	0	0	2	0	2	1401.7	1028.27		122245	349	361
Control	AgambiecontB01	|protein_coding|3R:28880768:28888888:1|gene:AGAP009224	AGAP009224-PF	47424.1	0.984	0	0	15	0.000262	0.0641	IVDELLK	K	S	0.96	32	27.9	21.9	27	0	11	0	0	2	829.503	1234.48		351247	235	241
Control	AgambiecontB01	Tropomyosin 1|protein_coding|2R:10545856:10583604:1|gene:AGAP001797	AGAP001797-PE,AGAP001797-PG,AGAP001797-PH,AGAP001797-PJ	32824.6	1	1	1	103	0.0018	0.298	ALQNAESEVAALNR	K	R	0.997	76.3	25.9	13.1	74.2	0	18	0	0	2	1485.77	1393.9		952809	77	90
Control	AgambiecontB01	Tropomyosin 1|protein_coding|2R:10545856:10583604:1|gene:AGAP001797	AGAP001797-PE,AGAP001797-PG,AGAP001797-PH,AGAP001797-PJ	32824.6	1	1	1	103	0.0018	0.298	DAEEAMFRAEKLQNELADMR	K	E	0.981					0	0	8	0	2	2367.11			613319	0	0
Control	AgambiecontB01	Tropomyosin 1|protein_coding|2R:10545856:10583604:1|gene:AGAP001797	AGAP001797-PE,AGAP001797-PG,AGAP001797-PH,AGAP001797-PJ	32824.6	1	1	1	103	0.0018	0.298	EVDRLEDELVMEK	K	E	0.991	23.4	25	13	22.2	0	0	1	0	2	1604.78	1527.65		65809.5	252	264
Control	AgambiecontB01	Tropomyosin 1|protein_coding|2R:10545856:10583604:1|gene:AGAP001797	AGAP001797-PE,AGAP001797-PG,AGAP001797-PH,AGAP001797-PJ	32824.6	1	1	1	103	0.0018	0.298	IQLLEEDLER	R	S	0.994	26	26.3	15.7	26	0	9	0	0	2	1257.67	1856.38		680099	92	101	AGAP001797-PB,AGAP001797-PI,AGAP001797-PF
Control	AgambiecontB01	Tropomyosin 1|protein_coding|2R:10545856:10583604:1|gene:AGAP001797	AGAP001797-PE,AGAP001797-PG,AGAP001797-PH,AGAP001797-PJ	32824.6	1	1	1	103	0.0018	0.298	IVELEEELR	K	V	0.997	44	26.8	19.6	29.2	0	18	0	0	2	1129.61	1590		1224370	190	198	AGAP001797-PB,AGAP001797-PI,AGAP001797-PF
Control	AgambiecontB01	Tropomyosin 1|protein_coding|2R:10545856:10583604:1|gene:AGAP001797	AGAP001797-PE,AGAP001797-PG,AGAP001797-PH,AGAP001797-PJ	32824.6	1	1	1	103	0.0018	0.298	LAMVEADLER	K	A	0.997	34.5	27.3	13.4	34.5	0	18	0	0	2	1146.58	1444.81		1113420	169	178
Control	AgambiecontB01	Tropomyosin 1|protein_coding|2R:10545856:10583604:1|gene:AGAP001797	AGAP001797-PE,AGAP001797-PG,AGAP001797-PH,AGAP001797-PJ	32824.6	1	1	1	103	0.0018	0.298	LASATAKLSEASAAADESER	R	A	0.997					0	0	8	0	2	1977.97			718721	106	125	AGAP001797-PB,AGAP001797-PI,AGAP001797-PF
Control	AgambiecontB01	Tropomyosin 1|protein_coding|2R:10545856:10583604:1|gene:AGAP001797	AGAP001797-PE,AGAP001797-PG,AGAP001797-PH,AGAP001797-PJ	32824.6	1	1	1	103	0.0018	0.298	LSEASAAADESER	K	A	0.997	77.8	26.6	15.8	71.6	0	2	0	0	2	1335.6	555.566		157344	113	125	AGAP001797-PB,AGAP001797-PI,AGAP001797-PF
Control	AgambiecontB01	Tropomyosin 1|protein_coding|2R:10545856:10583604:1|gene:AGAP001797	AGAP001797-PE,AGAP001797-PG,AGAP001797-PH,AGAP001797-PJ	32824.6	1	1	1	103	0.0018	0.298	RIQLLEEDLER	R	S	0.997	44.6	25.4	18	34.5	0	1	2	0	2	1413.77	1753.49		108320	91	101	AGAP001797-PB,AGAP001797-PI,AGAP001797-PF
Control	AgambiecontB01	Tropomyosin 1|protein_coding|2R:10545856:10583604:1|gene:AGAP001797	AGAP001797-PE,AGAP001797-PG,AGAP001797-PH,AGAP001797-PJ	32824.6	1	1	1	103	0.0018	0.298	SLEVSEEK	K	A	0.996	38	27.8	19.8	25.4	0	18	0	0	2	920.457	552.047		965699	206	213	AGAP001797-PB,AGAP001797-PI,AGAP001797-PF
Control	AgambiecontB01	Ras-related protein R-Ras2|protein_coding|2R:27887409:27889738:-1|gene:AGAP002812	AGAP002812-PA	23106.7	0.998	1	1	2	3.5e-05	0.0597	INVDQAFHELVR	R	V	0.997	43.5	25.9	13	43.5	0	0	2	0	2	1440.76	2507.44		59000.4	162	173
Control	AgambiecontB01	Cullin-associated NEDD8-dissociated protein 1|protein_coding|3R:46916134:46921072:1|gene:AGAP009970	AGAP009970-PA	138804	1	2	3	11	0.000192	0.0275	DLLPELLPQLYSETK	R	V	0.997					0	8	0	0	2	1758.95			433852	1044	1058
Control	AgambiecontB01	Cullin-associated NEDD8-dissociated protein 1|protein_coding|3R:46916134:46921072:1|gene:AGAP009970	AGAP009970-PA	138804	1	2	3	11	0.000192	0.0275	VIEHLLDGLEKPQNPGTIR	K	T	0.997	36.3	25	0	36.3	0	0	1	2	2	2129.17	1988.88		151448	209	227
Control	AgambiecontB01	aspartyl-tRNA synthetase|protein_coding|3R:1851091:1853117:-1|gene:AGAP007844	AGAP007844-PA	71671.5	0.999	2	2	16	0.00028	0.019	AEEARKLPTGLK	R	K	0.967					0	0	0	8	2	1312.76			151657	366	377
Control	AgambiecontB01	aspartyl-tRNA synthetase|protein_coding|3R:1851091:1853117:-1|gene:AGAP007844	AGAP007844-PA	71671.5	0.999	2	2	16	0.00028	0.019	QLQSNHIRISGGGIEVGNWVLDYALSR	R	I	0.978					0	0	0	0	2	2982.55			301731	0	0
Control	AgambiecontB01	UDP-N-acetylglucosamine pyrophosphorylase|protein_coding|3R:2534851:2536305:1|gene:AGAP007889	AGAP007889-PA	53926.9	1	3	5	29	0.000507	0.0806	FIFDVFPLAER	K	F	0.996	25.2	25.4	13.1	25.2	0	2	0	0	2	1353.72	3501.82		100329	378	388
Control	AgambiecontB01	UDP-N-acetylglucosamine pyrophosphorylase|protein_coding|3R:2534851:2536305:1|gene:AGAP007889	AGAP007889-PA	53926.9	1	3	5	29	0.000507	0.0806	NADTAGIDCPSSVR	K	G	0.997	53.5	25	16.4	47.6	0	9	0	0	2	1405.64	710.475		504538	405	418
Control	AgambiecontB01	UDP-N-acetylglucosamine pyrophosphorylase|protein_coding|3R:2534851:2536305:1|gene:AGAP007889	AGAP007889-PA	53926.9	1	3	5	29	0.000507	0.0806	VQPDEAVGVVCEVK	K	G	0.997	36.7	26	13	36.7	0	18	0	0	2	1528.77	1423.1		1151840	281	294
Control	AgambiecontB01	|protein_coding|X:11229300:11231403:-1|gene:AGAP000620	AGAP000620-PA	68029	1	2	2	48	0.000839	0.0604	ARLTCDRSTQPSPDDAPDDR	R	C	0.996					0	0	16	0	2	2216			730913	100	119
Control	AgambiecontB01	|protein_coding|X:11229300:11231403:-1|gene:AGAP000620	AGAP000620-PA	68029	1	2	2	48	0.000839	0.0604	GLELTGPVHCNGTGERR	-	Q	0.989					0	0	32	0	2	1795.89			1632470	1	17
Control	AgambiecontB01	Solute carrier family 2, facilitated glucose transporter member 8|protein_coding|2R:38643834:38646643:1|gene:AGAP003492	AGAP003492-PA,AGAP003492-PB,AGAP003492-PC,AGAP003492-PD	52859.8	0.999	2	2	17	0.000297	0.0163	AEGSAADLDSQITQLASQTDANPGWFWK	K	L	0.983					0	0	0	16	2	3007.41			1028400	0	0
Control	AgambiecontB01	Solute carrier family 2, facilitated glucose transporter member 8|protein_coding|2R:38643834:38646643:1|gene:AGAP003492	AGAP003492-PA,AGAP003492-PB,AGAP003492-PC,AGAP003492-PD	52859.8	0.999	2	2	17	0.000297	0.0163	IDAGVALK	R	W	0.952	19.8	27.4	19.7	12.1	0	1	0	0	2	786.472	834.698		33357.1	239	246
Control	AgambiecontB01	|protein_coding|2R:57395568:57396443:1|gene:AGAP004529	AGAP004529-PA	27847.7	1	1	1	2	3.5e-05	0.0702	LYTEHFLDDEPLCSYGR	K	V	0.997	32.5	25.3	0	32.5	0	0	2	0	2	2114.95	2200.38		137433	49	65
Control	AgambiecontB01	Turtle protein, isoform|protein_coding|3R:2928852:2936929:1|gene:AGAP007928	AGAP007928-PA	164388	1	3	3	24	0.000419	0.0155	HIQGVNMSQDGIFKSSYISDCNQCR	R	G	0.926					0	0	0	8	2	2830.27			509349	0	0
Control	AgambiecontB01	Turtle protein, isoform|protein_coding|3R:2928852:2936929:1|gene:AGAP007928	AGAP007928-PA	164388	1	3	3	24	0.000419	0.0155	TLNRGQIRPEETSYLVKNLVGGR	K	T	0.98					0	0	0	8	2	2600.43			399956	799	821
Control	AgambiecontB01	Turtle protein, isoform|protein_coding|3R:2928852:2936929:1|gene:AGAP007928	AGAP007928-PA	164388	1	3	3	24	0.000419	0.0155	VTVNGPMAKAECTFQVKEGELK	R	T	0.888					0	0	0	8	2	2379.2			443118	0	0
Control	AgambiecontB01	ATP-dependent RNA helicase DDX1|protein_coding|2L:3156536:3158788:1|gene:AGAP004765	AGAP004765-PA	81401.1	1	2	2	2	3.5e-05	0.0412	LMHFPTWVDLK	R	G	0.938	17.9	26.4	0	17.5	0	0	1	0	2	1386.72	2750.11		13453.5	423	433
Control	AgambiecontB01	ATP-dependent RNA helicase DDX1|protein_coding|2L:3156536:3158788:1|gene:AGAP004765	AGAP004765-PA	81401.1	1	2	2	2	3.5e-05	0.0412	MNTGTGYKDHVEQLGPVVR	R	E	0.997	59.5	25	0	59.5	0	0	0	1	2	2101.05	1247.68		40240.2	691	709
Control	AgambiecontB01	|protein_coding|2L:45353935:45359753:-1|gene:AGAP007325	AGAP007325-PA,AGAP007325-PB	15634.7	1	2	2	5	8.74e-05	0.174	NPPGFAFVEFEDKR	R	D	0.997	41.1	25.7	0	41.1	0	0	4	0	2	1652.81	2268.53		223000	45	58
Control	AgambiecontB01	|protein_coding|2L:45353935:45359753:-1|gene:AGAP007325	AGAP007325-PA,AGAP007325-PB	15634.7	1	2	2	5	8.74e-05	0.174	YREWDLQCK	R	V	0.895	14.5	25.6	0	2.26	0	0	1	0	2	1297.6	1093.68		39822.3	4	12
Control	AgambiecontB01	|protein_coding|3R:18601454:18607302:1|gene:AGAP028559	AGAP028559-PA	147775	0.999	2	2	16	0.00028	0.0136	TVTSMASSSSSSSSR	R	S	0.968					0	8	0	0	2	1461.65			347120	310	324
Control	AgambiecontB01	|protein_coding|3R:18601454:18607302:1|gene:AGAP028559	AGAP028559-PA	147775	0.999	2	2	16	0.00028	0.0136	TVTSMASSSSSSSSRSECK	R	N	0.978					0	0	8	0	2	1908.83			523307	310	328
Control	AgambiecontB01	TNF receptor-associated protein 1|protein_coding|3L:8608707:8610748:1|gene:AGAP010691	AGAP010691-PA	74022.6	1	2	3	40	0.000699	0.0567	ELVSNASDALEK	R	F	0.997	36	27.2	13.3	32.7	0	10	0	0	2	1275.64	1014.54		789187	49	60
Control	AgambiecontB01	TNF receptor-associated protein 1|protein_coding|3L:8608707:8610748:1|gene:AGAP010691	AGAP010691-PA	74022.6	1	2	3	40	0.000699	0.0567	GVVDSEDIPLNLSR	K	E	0.997	46.4	26.2	0	0	0	2	18	0	2	1513.79	1948.58		824173	339	352	AGAP006958-PA
Control	AgambiecontB01	TNF receptor-associated protein 1|protein_coding|3L:8608707:8610748:1|gene:AGAP010691	AGAP010691-PA	74022.6	1	2	3	40	0.000699	0.0567	TQIDELLPWLK	K	D	0.994	25.3	25	13	25.3	0	2	0	0	2	1355.76	3320.2		132505	526	536
Control	AgambiecontB01	pre-mRNA-splicing factor ATP-dependent RNA helicase DHX15/PRP43|protein_coding|3L:17981923:17984480:1|gene:AGAP011149	AGAP011149-PA	81148.2	0.988	1	2	18	0.000315	0.0236	AAAAAAAAGSATESGGK	K	N	0.997	50.3	26.4	0	50.3	0	9	9	0	2	1361.67	483.156		375872	25	41
Control	AgambiecontB01	GTP-binding nuclear protein Ran|protein_coding|2L:49132701:49133423:-1|gene:AGAP007699	AGAP007699-PA,AGAP007699-PB,AGAP007699-PC	24471.3	1	2	2	6	0.000105	0.182	DLEEAQATALPDEDEDL	K	-	0.997	39.4	25	0	35.8	0	2	0	0	2	1873.82	2123.78		101409	198	214
Control	AgambiecontB01	GTP-binding nuclear protein Ran|protein_coding|2L:49132701:49133423:-1|gene:AGAP007699	AGAP007699-PA,AGAP007699-PB,AGAP007699-PC	24471.3	1	2	2	6	0.000105	0.182	KLVGDPNLEFVAMPALLPPEVK	R	M	0.997	40.7	25	0	40.7	0	0	4	0	2	2377.32	3178.03		327932	165	186
Control	AgambiecontB01	cleavage and polyadenylation specificity factor subunit 1|protein_coding|3L:21445777:21450792:1|gene:AGAP011340	AGAP011340-PA	162188	0.999	2	2	16	0.00028	0	LSGALSVSQMSKINGNLRYSAVCELK	R	M	0.987					0	0	0	0	2	2768.44			433149	0	0
Control	AgambiecontB01	cleavage and polyadenylation specificity factor subunit 1|protein_coding|3L:21445777:21450792:1|gene:AGAP011340	AGAP011340-PA	162188	0.999	2	2	16	0.00028	0	TARAQQQENAAETAGAGSPEPETGGAATK	K	S	0.952					0	0	0	8	2	2799.31			580854	0	0
Control	AgambiecontB01	porphobilinogen synthase|protein_coding|3L:13364389:13365731:-1|gene:AGAP010935	AGAP010935-PA	35674.9	1	1	2	18	0.000315	0.0488	DSTGSGADCATNPVIR	K	A	0.997	61.1	25	13.6	56.3	0	18	0	0	2	1563.71	794.429		903831	87	102
Control	AgambiecontB01	|protein_coding|3L:38353636:38371401:-1|gene:AGAP012179	AGAP012179-PA	35793.6	0.998	1	1	1	1.75e-05	0.0487	LSANQFMDVWSHYDR	K	D	0.997	40.6	25	0	37.9	0	0	1	0	2	1868.84	2790.94		40551.7	34	48
Control	AgambiecontB01	NADH dehydrogenase (ubiquinone) 1 beta subcomplex 11|protein_coding|2L:46200501:46200968:-1|gene:AGAP007380	AGAP007380-PA	16981.4	1	3	3	37	0.000647	0.181	AAASSSGAAASSVGTGR	K	N	0.997	91.4	26.2	13.5	91.4	0	18	0	0	2	1407.68	485.438		874640	45	61
Control	AgambiecontB01	NADH dehydrogenase (ubiquinone) 1 beta subcomplex 11|protein_coding|2L:46200501:46200968:-1|gene:AGAP007380	AGAP007380-PA	16981.4	1	3	3	37	0.000647	0.181	EAAGLEPISK	R	D	0.997	39	26.5	16.3	35.5	0	18	0	0	2	1014.55	751.82		1033150	123	132
Control	AgambiecontB01	NADH dehydrogenase (ubiquinone) 1 beta subcomplex 11|protein_coding|2L:46200501:46200968:-1|gene:AGAP007380	AGAP007380-PA	16981.4	1	3	3	37	0.000647	0.181	KAAASSSGAAASSVGTGR	K	N	0.997	46.1	25	13.2	28.7	0	0	1	0	2	1535.78	422.017		33041.4	44	61
Control	AgambiecontB01	ARP2 actin-related protein 2 homolog|protein_coding|X:18919009:18924434:1|gene:AGAP000985	AGAP000985-PA	44792.3	1	3	3	36	0.000629	0.0911	DLMVGDEASQLR	K	S	0.997	45.1	25.7	13.9	39.5	0	18	0	0	2	1333.64	1528.3		852798	54	65
Control	AgambiecontB01	ARP2 actin-related protein 2 homolog|protein_coding|X:18919009:18924434:1|gene:AGAP000985	AGAP000985-PA	44792.3	1	3	3	36	0.000629	0.0911	ILLTEPPMNPTK	K	N	0.997	37.4	26.5	17.3	27.6	0	2	0	0	2	1353.74	1599.09		97923	107	118
Control	AgambiecontB01	ARP2 actin-related protein 2 homolog|protein_coding|X:18919009:18924434:1|gene:AGAP000985	AGAP000985-PA	44792.3	1	3	3	36	0.000629	0.0911	PKKMNIEPSNTKILLTEPPMNPTK	G	N	0.997					0	0	0	16	1	2721.47			798104	95	118
Control	AgambiecontB01	ubiquitin-activating enzyme E1|protein_coding|3L:34565744:34573636:-1|gene:AGAP011872	AGAP011872-PA	122006	1	5	5	60	0.00105	0.0344	ATYYDKEWTLWDR	K	F	0.997	37.4	25	0	37.4	0	0	1	0	2	1746.81	2343.1		48953	997	1009
Control	AgambiecontB01	ubiquitin-activating enzyme E1|protein_coding|3L:34565744:34573636:-1|gene:AGAP011872	AGAP011872-PA	122006	1	5	5	60	0.00105	0.0344	AVEVGLGGLGSILVDSRAMR	K	R	0.985					0	0	0	16	2	2000.1			480178	0	0
Control	AgambiecontB01	ubiquitin-activating enzyme E1|protein_coding|3L:34565744:34573636:-1|gene:AGAP011872	AGAP011872-PA	122006	1	5	5	60	0.00105	0.0344	AVEVGLGGLGSILVDSRAMRR	K	M	0.949					0	0	0	16	2	2156.2			730354	0	0
Control	AgambiecontB01	ubiquitin-activating enzyme E1|protein_coding|3L:34565744:34573636:-1|gene:AGAP011872	AGAP011872-PA	122006	1	5	5	60	0.00105	0.0344	ERFYDDTFFNRLDGVANALDNIDAR	T	I	0.997					0	0	0	16	1	2929.39			849565	600	624
Control	AgambiecontB01	ubiquitin-activating enzyme E1|protein_coding|3L:34565744:34573636:-1|gene:AGAP011872	AGAP011872-PA	122006	1	5	5	60	0.00105	0.0344	LDGVANALDNIDAR	R	I	0.997	71	25.3	13.4	71	0	11	0	0	2	1456.74	1861.82		551808	611	624
Control	AgambiecontB01	galactokinase|protein_coding|2R:29283760:29301463:1|gene:AGAP002914	AGAP002914-PA,AGAP002914-PB,AGAP002914-PC	43560.1	1	3	3	4	6.99e-05	0.12	AEHTFANVPCGIMDQLIALGGR	R	A	0.997	36.7	25	0	35.6	0	0	1	0	2	2370.17	3640.45		24115.5	170	191
Control	AgambiecontB01	galactokinase|protein_coding|2R:29283760:29301463:1|gene:AGAP002914	AGAP002914-PA,AGAP002914-PB,AGAP002914-PC	43560.1	1	3	3	4	6.99e-05	0.12	HELSSSEYPVR	K	R	0.919	15.7	25	0	15.7	0	0	1	0	2	1303.63	661.949		47012.1	226	236
Control	AgambiecontB01	galactokinase|protein_coding|2R:29283760:29301463:1|gene:AGAP002914	AGAP002914-PA,AGAP002914-PB,AGAP002914-PC	43560.1	1	3	3	4	6.99e-05	0.12	QCQEALELMGLHSYR	R	D	0.997	44.6	25	0	44.6	0	0	2	0	2	1834.86	2037.36		111102	239	253
Control	AgambiecontB01	Hemomucin|protein_coding|2R:49283654:49285634:1|gene:AGAP004065	AGAP004065-PA	65108.1	1	4	4	13	0.000227	0.084	EQLVSPDTVLEGK	K	G	0.997	42	26.3	13.2	41.2	0	10	0	0	2	1414.74	1731.34		735078	151	163
Control	AgambiecontB01	Hemomucin|protein_coding|2R:49283654:49285634:1|gene:AGAP004065	AGAP004065-PA	65108.1	1	4	4	13	0.000227	0.084	GALEPTNHLDNAER	K	L	0.994	25	25	0	25	0	0	1	0	2	1536.74	606.417		77390	48	61
Control	AgambiecontB01	Hemomucin|protein_coding|2R:49283654:49285634:1|gene:AGAP004065	AGAP004065-PA	65108.1	1	4	4	13	0.000227	0.084	MIHQVMPNVHTQR	R	I	0.982	22.7	25.9	0	22.7	0	0	0	1	2	1590.8	806.283		43469.7	327	339
Control	AgambiecontB01	Hemomucin|protein_coding|2R:49283654:49285634:1|gene:AGAP004065	AGAP004065-PA	65108.1	1	4	4	13	0.000227	0.084	MLALAELPMR	R	M	0.951	17.7	25.9	19.7	16.7	0	0	1	0	2	1176.61	909.105		37693.6	317	326
Control	AgambiecontB01	FAD-dependent oxidoreductase domain-containing protein 1|protein_coding|3R:25447705:25449379:1|gene:AGAP009080	AGAP009080-PA	59107.6	1	4	4	31	0.000542	0.131	AVSEMIIDGGFRTVDLTR	R	F	0.992					0	0	24	0	2	1980.02			1317880	499	516
Control	AgambiecontB01	FAD-dependent oxidoreductase domain-containing protein 1|protein_coding|3R:25447705:25449379:1|gene:AGAP009080	AGAP009080-PA	59107.6	1	4	4	31	0.000542	0.131	FPWMNTEGIALGCHGLEK	R	E	0.997	40.1	25	13.2	40.1	0	0	3	0	2	2059.97	2648.31		181573	245	262
Control	AgambiecontB01	FAD-dependent oxidoreductase domain-containing protein 1|protein_coding|3R:25447705:25449379:1|gene:AGAP009080	AGAP009080-PA	59107.6	1	4	4	31	0.000542	0.131	GGSGKPSGDFSDQVEANKDNPISR	K	T	0.997	28.6	25	0	28.6	0	0	0	2	2	2462.15	1044.86		102718	42	65
Control	AgambiecontB01	FAD-dependent oxidoreductase domain-containing protein 1|protein_coding|3R:25447705:25449379:1|gene:AGAP009080	AGAP009080-PA	59107.6	1	4	4	31	0.000542	0.131	QGLNVVVLEK	R	D	0.996	27.9	25.2	0	13.1	0	2	0	0	2	1098.65	1611.3		125904	142	151
Control	AgambiecontB01	molecular chaperone GrpE|protein_coding|3L:17985125:17985927:-1|gene:AGAP011150	AGAP011150-PA	25098.7	0.998	1	1	4	6.99e-05	0.0814	DLLEVADILGHATEAVPK	K	D	0.997	40	25	13.5	40	0	0	4	0	2	1891.02	3496.43		214621	115	132
Control	AgambiecontB01	|protein_coding|2R:5241125:5250571:-1|gene:AGAP001451	AGAP001451-PA	129690	1	3	3	24	0.000419	0.0331	EYGFKLGGGGGSSSNNDGAHLTSPSSTR	K	Q	0.91					0	0	0	8	2	2740.26			235419	0	0
Control	AgambiecontB01	|protein_coding|2R:5241125:5250571:-1|gene:AGAP001451	AGAP001451-PA	129690	1	3	3	24	0.000419	0.0331	LGGGGGGSSGGYSSSSAATMTSSMSYPVVGGSSVIMEPTGYR	K	S	0.976					0	0	0	0	2	3933.76			403600	0	0
Control	AgambiecontB01	|protein_coding|2R:5241125:5250571:-1|gene:AGAP001451	AGAP001451-PA	129690	1	3	3	24	0.000419	0.0331	SRYGTPEMIVSSGGVVPYSMSSTMTAASSSSYGGSSGGGGGGLK	R	F	0.928					0	0	0	8	2	4148.88			626376	956	999
Control	AgambiecontB01	GPRVPR2: GPCR vasopressin family receptor 2|protein_coding|2R:12906883:12909642:1|gene:AGAP001961	AGAP001961-PA	44018.8	1	3	3	24	0.000419	0.139	KWCGSFNMPHTIADYR	R	D	0.972					0	0	8	0	2	1925.88			372857	0	0
Control	AgambiecontB01	GPRVPR2: GPCR vasopressin family receptor 2|protein_coding|2R:12906883:12909642:1|gene:AGAP001961	AGAP001961-PA	44018.8	1	3	3	24	0.000419	0.139	QLAIADLSVGLLSVLTDIVQRITISWLAGNVACKLIR	K	F	0.946					0	0	0	0	2	3963.28			2470160	49	85
Control	AgambiecontB01	GPRVPR2: GPCR vasopressin family receptor 2|protein_coding|2R:12906883:12909642:1|gene:AGAP001961	AGAP001961-PA	44018.8	1	3	3	24	0.000419	0.139	WLLSSPLCCASEEDRADR	R	A	0.974					0	0	0	8	2	2050.93			619968	322	339
Control	AgambiecontB01	T-complex protein, epsilon subunit|protein_coding|3R:7875886:7877805:1|gene:AGAP008249	AGAP008249-PA	59027.8	1	3	4	19	0.000332	0.0241	AEATVMQNGGRILVTVAR	K	T	0.987					0	0	0	0	2	1886.03			256125	0	0
Control	AgambiecontB01	T-complex protein, epsilon subunit|protein_coding|3R:7875886:7877805:1|gene:AGAP008249	AGAP008249-PA	59027.8	1	3	4	19	0.000332	0.0241	GIEHDVDMLKMITAGDNTVTVEGDGSVMMK	K	D	0.873					0	0	0	8	2	3193.49			682674	0	0
Control	AgambiecontB01	T-complex protein, epsilon subunit|protein_coding|3R:7875886:7877805:1|gene:AGAP008249	AGAP008249-PA	59027.8	1	3	4	19	0.000332	0.0241	HLDTIAHPFPVSR	K	D	0.996	26.6	25.8	0	26.6	0	0	2	1	2	1489.79	1283.72		111910	148	160
Control	AgambiecontB01	alpha-glucosidase|protein_coding|3L:41725998:41728033:1|gene:AGAP012400	AGAP012400-PA	68555.3	1	6	7	62	0.00108	0.149	IDAVPWLFETVGFPDEPVSGH	R	S	0.997					0	0	8	0	1	2312.12			541335	218	238
Control	AgambiecontB01	alpha-glucosidase|protein_coding|3L:41725998:41728033:1|gene:AGAP012400	AGAP012400-PA	68555.3	1	6	7	62	0.00108	0.149	LDNSLPNELVFR	K	V	0.997					0	8	0	0	2	1416.75			410552	530	541
Control	AgambiecontB01	alpha-glucosidase|protein_coding|3L:41725998:41728033:1|gene:AGAP012400	AGAP012400-PA	68555.3	1	6	7	62	0.00108	0.149	NPAVVQAMK	R	D	0.997	43.7	26.9	0	38.1	0	22	0	0	2	957.519	582.761		1286570	194	202
Control	AgambiecontB01	alpha-glucosidase|protein_coding|3L:41725998:41728033:1|gene:AGAP012400	AGAP012400-PA	68555.3	1	6	7	62	0.00108	0.149	QPDLNYR	K	N	0.96	28.6	25	13.4	24.8	0	2	0	0	2	905.448	602.613		139790	187	193	AGAP002102-PA,AGAP008963-PA,AGAP012401-PA
Control	AgambiecontB01	alpha-glucosidase|protein_coding|3L:41725998:41728033:1|gene:AGAP012400	AGAP012400-PA	68555.3	1	6	7	62	0.00108	0.149	SEIIDATK	K	L	0.996	37.3	27.3	20.9	23.5	0	18	0	0	2	876.467	621.99		1108780	522	529
Control	AgambiecontB01	alpha-glucosidase|protein_coding|3L:41725998:41728033:1|gene:AGAP012400	AGAP012400-PA	68555.3	1	6	7	62	0.00108	0.149	SLVLGENVYAILR	K	S	0.951	18.8	25.3	13.9	16	0	0	1	0	2	1446.83	4332.02		3414.44	491	503
Control	AgambiecontB01	alpha-glucosidase|protein_coding|3L:41725998:41728033:1|gene:AGAP012400	AGAP012400-PA	68555.3	1	6	7	62	0.00108	0.149	VSGYEDYYVWQDPKPGTER	R	D	0.997	40.6	25	0	40.6	0	0	3	0	2	2289.05	1864.19		267917	136	154
Control	AgambiecontB01	phosphatidate phosphatase|protein_coding|UNKN:1233022:1242299:1|gene:AGAP012445	AGAP012445-PA	31285.2	0.988	1	1	1	1.75e-05	0.0542	VWNTDIPFWVVQAYK	K	S	0.997	31.2	25	0	31.2	0	1	0	0	2	1865.96	3475.65		40883.9	74	88
Control	AgambiecontB01	tubulin beta|protein_coding|3L:5261100:5283161:1|gene:AGAP010510	AGAP010510-PA	50807.1	0.061	0	0	36	0.000629	0.126	ALTVPELTQQMFDAK	R	N	0.997	50.5	25.6	0	50.5	0	4	25	0	2	1691.87	2819.86		1442980	289	303	AGAP005293-PB,AGAP008622-PA,AGAP010929-PA
Control	AgambiecontB01	tubulin beta|protein_coding|3L:5261100:5283161:1|gene:AGAP010510	AGAP010510-PA	50807.1	0.061	0	0	36	0.000629	0.126	EIVHLQAGQCGNQIGAK	R	F	0.997	46.7	25.3	16.1	0	0	2	2	0	2	1822.92	856.082		229493	3	19	AGAP010929-PA
Control	AgambiecontB01	tubulin beta|protein_coding|3L:5261100:5283161:1|gene:AGAP010510	AGAP010510-PA	50807.1	0.061	0	0	36	0.000629	0.126	KLAVNMVPFPR	R	L	0.997	40.1	25	15.1	34.6	0	1	0	0	2	1271.73	1963.52		57975	258	268	AGAP005293-PB,AGAP008622-PA,AGAP010929-PA
Control	AgambiecontB01	tubulin beta|protein_coding|3L:5261100:5283161:1|gene:AGAP010510	AGAP010510-PA	50807.1	0.061	0	0	36	0.000629	0.126	LHFFMPGFAPLTSR	R	G	0.996	27.1	26.1	0	22.1	0	0	2	0	2	1620.84	3014.85		39373.8	269	282	AGAP010929-PA
Control	AgambiecontB01	phosphatidylinositol transfer protein SEC14|protein_coding|2L:14840357:14841421:-1|gene:AGAP005384	AGAP005384-PA	37852.6	0.999	2	2	16	0.00028	0.144	EVVLGLDQMEIDLDYYSSR	R	W	0.989					0	0	0	8	2	2245.07			466507	285	303
Control	AgambiecontB01	phosphatidylinositol transfer protein SEC14|protein_coding|2L:14840357:14841421:-1|gene:AGAP005384	AGAP005384-PA	37852.6	0.999	2	2	16	0.00028	0.144	NLDCNESTMKEIFHSGTFTLLGWDAAGR	K	M	0.935					0	0	8	0	2	3113.45			452283	104	131
Control	AgambiecontB01	electron-transferring-flavoprotein dehydrogenase|protein_coding|2L:23226543:23228724:-1|gene:AGAP005894	AGAP005894-PA	66379.2	1	3	4	23	0.000402	0.0593	DCKPIEYPKPDGK	K	L	0.997	29.9	26.3	0	29.9	0	0	2	2	2	1546.76	689.891		199380	491	503
Control	AgambiecontB01	electron-transferring-flavoprotein dehydrogenase|protein_coding|2L:23226543:23228724:-1|gene:AGAP005894	AGAP005894-PA	66379.2	1	3	4	23	0.000402	0.0593	EAPLNTPVTHDK	K	F	0.997	32.7	25.2	0	26.2	0	1	0	0	2	1321.67	560.265		57061.4	127	138
Control	AgambiecontB01	electron-transferring-flavoprotein dehydrogenase|protein_coding|2L:23226543:23228724:-1|gene:AGAP005894	AGAP005894-PA	66379.2	1	3	4	23	0.000402	0.0593	GIATGDVGIGK	K	D	0.997	43.3	27.5	14	32.9	0	18	0	0	2	987.547	873.97		743177	205	215
Control	AgambiecontB01	2-hydroxyglutarate dehydrogenase|protein_coding|3R:2391251:2392961:1|gene:AGAP007868	AGAP007868-PA	48509.2	1	5	5	26	0.000454	0.166	AQALDNDGNLVDDFVFDHGTGESVLSK	R	N	0.997	65.5	25	0	65.5	0	0	3	0	2	2863.34	2878.51		284023	378	404
Control	AgambiecontB01	2-hydroxyglutarate dehydrogenase|protein_coding|3R:2391251:2392961:1|gene:AGAP007868	AGAP007868-PA	48509.2	1	5	5	26	0.000454	0.166	FIPDIHEYDVAR	K	G	0.997	35.2	26.7	0	31.5	0	0	1	0	2	1474.73	1778.73		43365.7	360	371
Control	AgambiecontB01	2-hydroxyglutarate dehydrogenase|protein_coding|3R:2391251:2392961:1|gene:AGAP007868	AGAP007868-PA	48509.2	1	5	5	26	0.000454	0.166	FPFLGVHFTPR	R	M	0.997	36.2	26.9	13.1	34.9	0	0	2	0	2	1317.71	2530.81		48736.3	280	290
Control	AgambiecontB01	2-hydroxyglutarate dehydrogenase|protein_coding|3R:2391251:2392961:1|gene:AGAP007868	AGAP007868-PA	48509.2	1	5	5	26	0.000454	0.166	LCVEGLHLSYK	K	Y	0.997	29.4	26.4	0	29.4	0	0	2	0	2	1318.68	1854.18		64386.1	91	101
Control	AgambiecontB01	2-hydroxyglutarate dehydrogenase|protein_coding|3R:2391251:2392961:1|gene:AGAP007868	AGAP007868-PA	48509.2	1	5	5	26	0.000454	0.166	LIVATNPVEVER	K	L	0.997	31	25.5	13.2	22.8	0	18	0	0	2	1339.76	1455.35		1174000	116	127
Control	AgambiecontB01	AGAP010055-PA-DECOY	AGAP010055-PA-DECOY	0	0.998	2	2	3	5.24e-05	0	MTAITEPR	?	?	0.961	20.7	26.6	25.3	9.68	0	2	0	0	2	934.466	1336.62		98127.7	0	0
Control	AgambiecontB01	AGAP010055-PA-DECOY	AGAP010055-PA-DECOY	0	0.998	2	2	3	5.24e-05	0	YIDHLMR	?	?	0.939	16.7	27.7	25.1	5.71	0	0	1	0	2	963.472	1817.29		15568.6	0	0
Control	AgambiecontB01	|protein_coding|X:8801563:8804794:1|gene:AGAP028654	AGAP028654-PA	89037.9	1	2	2	16	0.00028	0.018	AEGNGEVEVNELGDEEKEK	K	E	0.986					0	0	0	0	2	2074.94			611967	0	0
Control	AgambiecontB01	|protein_coding|X:8801563:8804794:1|gene:AGAP028654	AGAP028654-PA	89037.9	1	2	2	16	0.00028	0.018	QKESYERMHWYSDK	K	A	0.936					0	0	8	0	2	1886.85			369747	451	464
Control	AgambiecontB01	glutamate synthase (NADPH/NADH)|protein_coding|2L:30472728:30489533:1|gene:AGAP006360	AGAP006360-PA	227850	1	2	2	2	3.5e-05	0.0135	SVPTNQEAVGAVAR	R	K	0.997	30.5	26.1	0	30.5	0	1	0	0	2	1398.73	761.897		54147.6	164	177
Control	AgambiecontB01	glutamate synthase (NADPH/NADH)|protein_coding|2L:30472728:30489533:1|gene:AGAP006360	AGAP006360-PA	227850	1	2	2	2	3.5e-05	0.0135	VELSEVEPASEIVK	R	R	0.997	39.7	26	0	30.1	0	1	0	0	2	1528.81	1777.66		60509.4	896	909
Control	AgambiecontB01	syntaxin-binding protein 1|protein_coding|2R:31226418:31230178:-1|gene:AGAP003023	AGAP003023-PA	66876.4	1	3	3	11	0.000192	0.0545	ADEPTMGEGPEK	K	A	0.997	38	25	15.9	16.4	0	1	0	0	2	1260.54	580.048		65179.5	216	227
Control	AgambiecontB01	syntaxin-binding protein 1|protein_coding|2R:31226418:31230178:-1|gene:AGAP003023	AGAP003023-PA	66876.4	1	3	3	11	0.000192	0.0545	DIMEDAIDNK	K	L	0.997	56.3	25	13.2	47.2	0	9	0	0	2	1163.53	1325.92		381797	484	493
Control	AgambiecontB01	syntaxin-binding protein 1|protein_coding|2R:31226418:31230178:-1|gene:AGAP003023	AGAP003023-PA	66876.4	1	3	3	11	0.000192	0.0545	LVTHAQIDQK	K	E	0.936	16.3	26.6	0	16.3	0	0	1	0	2	1152.64	494.416		38115	426	435
Control	AgambiecontB01	skap: succinyl-CoA ligase beta subunit|protein_coding|2L:3021924:3025400:1|gene:AGAP004744	AGAP004744-PA	48625.8	1	11	13	91	0.00159	0.276	CDVIAEGIIQATK	R	E	0.997	59.2	26.3	17.3	47.4	0	2	0	0	2	1417.74	1985.55		103094	363	375
Control	AgambiecontB01	skap: succinyl-CoA ligase beta subunit|protein_coding|2L:3021924:3025400:1|gene:AGAP004744	AGAP004744-PA	48625.8	1	11	13	91	0.00159	0.276	FDDNAEFR	R	Q	0.996	31.3	25	15.5	31.3	0	1	0	0	2	1013.43	787.631		56055.7	256	263
Control	AgambiecontB01	skap: succinyl-CoA ligase beta subunit|protein_coding|2L:3021924:3025400:1|gene:AGAP004744	AGAP004744-PA	48625.8	1	11	13	91	0.00159	0.276	FGVATSGAEAK	K	K	0.997	38.7	27	13.8	27.8	0	9	0	0	2	1037.53	639.707		650146	54	64
Control	AgambiecontB01	skap: succinyl-CoA ligase beta subunit|protein_coding|2L:3021924:3025400:1|gene:AGAP004744	AGAP004744-PA	48625.8	1	11	13	91	0.00159	0.276	IATDLNTK	K	N	0.996	29.4	27.4	21.5	25.1	0	10	0	0	2	875.483	571.432		409363	66	73
Control	AgambiecontB01	skap: succinyl-CoA ligase beta subunit|protein_coding|2L:3021924:3025400:1|gene:AGAP004744	AGAP004744-PA	48625.8	1	11	13	91	0.00159	0.276	LHGGDPANFLDVGGGASVK	K	A	0.997	43.5	25	0	43.5	0	1	2	0	2	1810.91	1685.44		191412	316	334
Control	AgambiecontB01	skap: succinyl-CoA ligase beta subunit|protein_coding|2L:3021924:3025400:1|gene:AGAP004744	AGAP004744-PA	48625.8	1	11	13	91	0.00159	0.276	LQGTNVNEAK	R	E	0.997	49.1	27.8	31.3	39.1	0	18	0	0	2	1073.56	486.818		974323	387	396
Control	AgambiecontB01	skap: succinyl-CoA ligase beta subunit|protein_coding|2L:3021924:3025400:1|gene:AGAP004744	AGAP004744-PA	48625.8	1	11	13	91	0.00159	0.276	MINQLLVTK	K	Q	0.997	31.1	27.1	13.8	16.5	0	9	0	0	2	1059.62	1449.52		402162	115	123
Control	AgambiecontB01	skap: succinyl-CoA ligase beta subunit|protein_coding|2L:3021924:3025400:1|gene:AGAP004744	AGAP004744-PA	48625.8	1	11	13	91	0.00159	0.276	MLLNMYDLFVK	K	K	0.997	29.3	26.5	13.2	28	0	1	0	0	2	1386.72	3716.66		37559.4	218	228
Control	AgambiecontB01	skap: succinyl-CoA ligase beta subunit|protein_coding|2L:3021924:3025400:1|gene:AGAP004744	AGAP004744-PA	48625.8	1	11	13	91	0.00159	0.276	NGLKGGVRVVFSPQEAEDISGK	K	M	0.997					0	0	8	0	2	2287.2			502017	93	114
Control	AgambiecontB01	skap: succinyl-CoA ligase beta subunit|protein_coding|2L:3021924:3025400:1|gene:AGAP004744	AGAP004744-PA	48625.8	1	11	13	91	0.00159	0.276	VGLNDKVEETAK	K	M	0.989	23	26.8	13.3	19.8	0	0	2	0	2	1302.69	585.508		107101	206	217
Control	AgambiecontB01	skap: succinyl-CoA ligase beta subunit|protein_coding|2L:3021924:3025400:1|gene:AGAP004744	AGAP004744-PA	48625.8	1	11	13	91	0.00159	0.276	VVFSPQEAEDISGK	R	M	0.997	47.7	25	13	47.7	0	10	18	0	2	1505.75	1561.71		1814660	101	114
Control	AgambiecontB01	dynein heavy chain|protein_coding|3R:36348849:36362340:1|gene:AGAP009568	AGAP009568-PA	445490	1	3	3	24	0.000419	0.01	AVLEQVNVLLMKK	K	F	0.946					0	0	0	8	2	1484.89			403313	0	0
Control	AgambiecontB01	dynein heavy chain|protein_coding|3R:36348849:36362340:1|gene:AGAP009568	AGAP009568-PA	445490	1	3	3	24	0.000419	0.01	EKSQQTDGSLVALFNLFVTIIRDQLHIVLSMSPIGDAFR	K	N	0.971					0	0	0	0	2	4359.32			377623	2303	2341
Control	AgambiecontB01	dynein heavy chain|protein_coding|3R:36348849:36362340:1|gene:AGAP009568	AGAP009568-PA	445490	1	3	3	24	0.000419	0.01	LGGGRRVFWLLMPCFR	R	H	0.9					0	0	8	0	2	1908.02			235061	0	0
Control	AgambiecontB01	sarcosine dehydrogenase|protein_coding|2L:43053619:43057640:1|gene:AGAP007123	AGAP007123-PA	99739.6	1	2	2	24	0.000419	0.0111	QRDVIEKGQYEGEK	R	R	0.935					0	0	0	8	2	1678.84			227222	0	0
Control	AgambiecontB01	sarcosine dehydrogenase|protein_coding|2L:43053619:43057640:1|gene:AGAP007123	AGAP007123-PA	99739.6	1	2	2	24	0.000419	0.0111	TIYTCALNKR	K	G	0.992					0	0	16	0	2	1182.63			526742	580	589
Control	AgambiecontB01	GSTS1: glutathione S-transferase sigma class 1|protein_coding|3L:2781206:2783341:-1|gene:AGAP010404	AGAP010404-PB	23399.5	1	8	12	45	0.000786	0.458	EEWPALKPTMPMGQMPVLEVDGK	R	K	0.997	40.1	25	0	40.1	0	0	4	1	2	2583.27	2882.26		498880	37	59
Control	AgambiecontB01	GSTS1: glutathione S-transferase sigma class 1|protein_coding|3L:2781206:2783341:-1|gene:AGAP010404	AGAP010404-PB	23399.5	1	8	12	45	0.000786	0.458	EEWPALKPTMPMGQMPVLEVDGKK	R	V	0.997	38.3	25	0	38.3	0	0	0	2	2	2711.36	2734.13		149003	37	60
Control	AgambiecontB01	GSTS1: glutathione S-transferase sigma class 1|protein_coding|3L:2781206:2783341:-1|gene:AGAP010404	AGAP010404-PB	23399.5	1	8	12	45	0.000786	0.458	FLLSYGNLPFDDVR	R	I	0.997	37.7	25.5	0	37.7	0	4	2	0	2	1655.84	3070.84		313913	20	33
Control	AgambiecontB01	GSTS1: glutathione S-transferase sigma class 1|protein_coding|3L:2781206:2783341:-1|gene:AGAP010404	AGAP010404-PB	23399.5	1	8	12	45	0.000786	0.458	IAVVSYEPDDEIK	K	E	0.997	52.5	25.9	13.5	45.7	0	2	0	0	2	1477.74	1537.83		111910	102	114
Control	AgambiecontB01	GSTS1: glutathione S-transferase sigma class 1|protein_coding|3L:2781206:2783341:-1|gene:AGAP010404	AGAP010404-PB	23399.5	1	8	12	45	0.000786	0.458	IAVVSYEPDDEIKEK	K	K	0.997	40.7	25	0	40.7	0	1	0	0	2	1734.88	1210.98		53551.8	102	116
Control	AgambiecontB01	GSTS1: glutathione S-transferase sigma class 1|protein_coding|3L:2781206:2783341:-1|gene:AGAP010404	AGAP010404-PB	23399.5	1	8	12	45	0.000786	0.458	KLVTLNNEVIPFYLEK	K	L	0.997	34.9	25	0	34.9	0	0	3	0	2	1920.08	2740.76		150776	117	132
Control	AgambiecontB01	GSTS1: glutathione S-transferase sigma class 1|protein_coding|3L:2781206:2783341:-1|gene:AGAP010404	AGAP010404-PB	23399.5	1	8	12	45	0.000786	0.458	SDLVANHPNLQR	K	V	0.997	39.7	26.2	24.9	27.3	0	3	2	0	2	1363.71	637.206		289983	169	180
Control	AgambiecontB01	GSTS1: glutathione S-transferase sigma class 1|protein_coding|3L:2781206:2783341:-1|gene:AGAP010404	AGAP010404-PB	23399.5	1	8	12	45	0.000786	0.458	VVDNVTSIESIR	R	S	0.997	31.1	27.2	17	31.1	0	3	18	0	2	1331.72	1483.43		897256	181	192
Control	AgambiecontB01	NADH dehydrogenase (ubiquinone) Fe-S protein 4|protein_coding|2L:42269963:42270834:1|gene:AGAP007082	AGAP007082-PA	20921.8	1	3	3	4	6.99e-05	0.279	EAPILDASVVLADAEER	K	A	0.996	82.2	25.1	0	82.2	0	1	0	0	2	1797.92	2828.6		51381.4	36	52
Control	AgambiecontB01	NADH dehydrogenase (ubiquinone) Fe-S protein 4|protein_coding|2L:42269963:42270834:1|gene:AGAP007082	AGAP007082-PA	20921.8	1	3	3	4	6.99e-05	0.279	VDFTSADEAIAHCEK	R	N	0.997	48.2	25	0	48.2	0	0	2	0	2	1692.75	1300.93		155429	133	147
Control	AgambiecontB01	NADH dehydrogenase (ubiquinone) Fe-S protein 4|protein_coding|2L:42269963:42270834:1|gene:AGAP007082	AGAP007082-PA	20921.8	1	3	3	4	6.99e-05	0.279	WENPLMGWSSTGDPLSNMR	R	V	0.995	82	25.2	0	82	0	0	1	0	2	2177.97	3231.01		66066	114	132
Control	AgambiecontB01	3,2-trans-enoyl-CoA isomerase, mitochondrial|protein_coding|3R:49265719:49266728:-1|gene:AGAP010130	AGAP010130-PA,AGAP010130-PB	31668.5	1	4	4	46	0.000804	0.134	AISQTLDDLQNNK	R	S	0.997	43.7	25.8	0	43.7	0	10	0	0	2	1459.74	1253.4		579817	59	71
Control	AgambiecontB01	3,2-trans-enoyl-CoA isomerase, mitochondrial|protein_coding|3R:49265719:49266728:-1|gene:AGAP010130	AGAP010130-PA,AGAP010130-PB	31668.5	1	4	4	46	0.000804	0.134	ESELALTLGK	R	M	0.997	42	27.8	15.3	36.3	0	2	0	0	2	1060.59	1552.95		84748.7	180	189
Control	AgambiecontB01	3,2-trans-enoyl-CoA isomerase, mitochondrial|protein_coding|3R:49265719:49266728:-1|gene:AGAP010130	AGAP010130-PA,AGAP010130-PB	31668.5	1	4	4	46	0.000804	0.134	LVITEVDDK	K	T	0.997	44.2	27.8	14.9	39	0	18	0	0	2	1031.56	1049.8		900417	28	36
Control	AgambiecontB01	3,2-trans-enoyl-CoA isomerase, mitochondrial|protein_coding|3R:49265719:49266728:-1|gene:AGAP010130	AGAP010130-PA,AGAP010130-PB	31668.5	1	4	4	46	0.000804	0.134	SLELLRAISQTLDDLQNNK	L	S	0.997					0	0	16	0	1	2171.17			892276	53	71
Control	AgambiecontB01	|protein_coding|3L:7898432:7902665:-1|gene:AGAP010640	AGAP010640-PA	19427.5	1	3	4	52	0.000909	0.292	QAAENAIAQSAVAVEQAVEEQMK	K	V	0.997					0	0	16	0	2	2415.18			1040960	98	120
Control	AgambiecontB01	|protein_coding|3L:7898432:7902665:-1|gene:AGAP010640	AGAP010640-PA	19427.5	1	3	4	52	0.000909	0.292	SDAEALASSAAGEIDATK	K	Q	0.997	40.7	25	13.2	40.7	0	0	18	0	2	1706.81	1715.78		990135	58	75
Control	AgambiecontB01	|protein_coding|3L:7898432:7902665:-1|gene:AGAP010640	AGAP010640-PA	19427.5	1	3	4	52	0.000909	0.292	VQAASSMAEEQAK	K	K	0.997	41	26.4	13.2	37.9	0	18	0	0	2	1349.64	496.757		629403	35	47
Control	AgambiecontB01	Adenylyl cyclase-associated protein 1|protein_coding|3R:49914396:49919598:-1|gene:AGAP010175	AGAP010175-PC	69472.1	1	1	1	65	0.00114	0.126	AVAAAAPPAVSKTGNTVGAPAKYPAPGSR	K	L	0.99					0	0	0	16	2	2677.44			838034	0	0
Control	AgambiecontB01	Adenylyl cyclase-associated protein 1|protein_coding|3R:49914396:49919598:-1|gene:AGAP010175	AGAP010175-PC	69472.1	1	1	1	65	0.00114	0.126	AWIQTLTELQQYIK	R	Q	0.997	38.4	25.1	0	38.4	0	0	1	0	2	1734.94	3824.25		20244.7	356	369
Control	AgambiecontB01	Adenylyl cyclase-associated protein 1|protein_coding|3R:49914396:49919598:-1|gene:AGAP010175	AGAP010175-PC	69472.1	1	1	1	65	0.00114	0.126	EMNDAGQFYTNR	K	V	0.997	41.9	25	0	41.9	0	2	0	0	2	1445.61	901.556		122157	327	338
Control	AgambiecontB01	Adenylyl cyclase-associated protein 1|protein_coding|3R:49914396:49919598:-1|gene:AGAP010175	AGAP010175-PC	69472.1	1	1	1	65	0.00114	0.126	FDPLGPEVAKVPTEEESEDCDPDLKPSSAR	R	E	0.964					0	0	0	16	2	3257.52			781302	38	67
Control	AgambiecontB01	Adenylyl cyclase-associated protein 1|protein_coding|3R:49914396:49919598:-1|gene:AGAP010175	AGAP010175-PC	69472.1	1	1	1	65	0.00114	0.126	IGGDVATQAQFVK	K	E	0.997	77.7	27	15.7	61.5	0	27	0	0	2	1333.71	1155.06		1228020	236	248
Control	AgambiecontB01	Adenylyl cyclase-associated protein 1|protein_coding|3R:49914396:49919598:-1|gene:AGAP010175	AGAP010175-PC	69472.1	1	1	1	65	0.00114	0.126	QHHTTGLVWSGK	K	D	0.997	38.2	26.5	20.7	31.2	0	1	2	0	2	1350.69	774.155		150440	370	381
Control	AgambiecontB01	RpL31: 60S ribosomal protein L31|protein_coding|3L:34675232:34675709:-1|gene:AGAP011896	AGAP011896-PA	14688.4	1	2	2	27	0.000472	0.169	ELQTENVESTED	K	-	0.997	15.6	25	0	15.6	0	18	0	0	2	1393.6	752.294		1000650	113	124
Control	AgambiecontB01	RpL31: 60S ribosomal protein L31|protein_coding|3L:34675232:34675709:-1|gene:AGAP011896	AGAP011896-PA	14688.4	1	2	2	27	0.000472	0.169	SAINEVVTR	K	E	0.997	37.1	26.9	17.4	31.3	0	9	0	0	2	988.542	779.488		532970	12	20
Control	AgambiecontB01	|protein_coding|2R:36289688:36291450:-1|gene:AGAP003337	AGAP003337-PA	34525.2	1	3	3	7	0.000122	0.129	EAILIDPVLEQAK	K	R	0.997	41.6	26.3	15.4	38.8	0	2	0	0	2	1438.82	2304.69		105612	102	114
Control	AgambiecontB01	|protein_coding|2R:36289688:36291450:-1|gene:AGAP003337	AGAP003337-PA	34525.2	1	3	3	7	0.000122	0.129	KPFTEDFFFR	R	Q	0.997	34.4	25	0	29.8	0	0	2	0	2	1333.66	2455.29		34674.5	72	81
Control	AgambiecontB01	|protein_coding|2R:36289688:36291450:-1|gene:AGAP003337	AGAP003337-PA	34525.2	1	3	3	7	0.000122	0.129	QLLPGTVSVISQSSGAK	K	A	0.997	40.1	25.8	13.1	33.1	0	3	0	0	2	1671.93	1832.39		164228	148	164
Control	AgambiecontB01	|protein_coding|2R:35954996:35960390:1|gene:AGAP003320	AGAP003320-PA	190063	1	3	3	24	0.000419	0.00464	AVAATLIIHAQRQRER	R	L	0.977					0	0	0	8	2	1833.06			366452	0	0
Control	AgambiecontB01	|protein_coding|2R:35954996:35960390:1|gene:AGAP003320	AGAP003320-PA	190063	1	3	3	24	0.000419	0.00464	EIDEPSEGPATEDQPTPTCLADAIQYKPQQKPQSSER	R	E	0.903					0	0	0	8	2	4083.91			535776	0	0
Control	AgambiecontB01	|protein_coding|2R:35954996:35960390:1|gene:AGAP003320	AGAP003320-PA	190063	1	3	3	24	0.000419	0.00464	KTEEQLAR	K	F	0.996					0	8	0	0	2	974.527			436194	1155	1162
Control	AgambiecontB01	|protein_coding|3R:6134805:6150225:-1|gene:AGAP008144	AGAP008144-PD	154905	0.998	1	1	16	0.00028	0	GIGSDTSSDMKAMAFGSGLPQQSMREFGYSK	R	R	0.985					0	0	0	8	2	3270.49			433057	0	0
Control	AgambiecontB01	|protein_coding|3R:6134805:6150225:-1|gene:AGAP008144	AGAP008144-PD	154905	0.998	1	1	16	0.00028	0	VVDFETSNSGSWTSPGAPEK	K	T	0.954					0	0	8	0	2	2094.96			575056	0	0
Control	AgambiecontB01	|protein_coding|3R:50842621:50844736:1|gene:AGAP010214	AGAP010214-PA	29744.9	0.998	1	1	18	0.000315	0.0538	LAPPTVVQPQQQGQ	R	-	0.997	27.7	26.5	0	25.3	0	18	0	0	2	1490.8	1193.04		1099110	247	260
Control	AgambiecontB01	26S proteasome regulatory subunit T1|protein_coding|3L:18235010:18236628:-1|gene:AGAP011174	AGAP011174-PA	48636.1	1	2	2	10	0.000175	0.0484	KVEFGLPDLEGR	R	T	0.997	45.9	25	19.1	40.2	0	0	1	0	2	1359.73	2127.79		24733.1	341	352
Control	AgambiecontB01	26S proteasome regulatory subunit T1|protein_coding|3L:18235010:18236628:-1|gene:AGAP011174	AGAP011174-PA	48636.1	1	2	2	10	0.000175	0.0484	VIGSELVQK	R	Y	0.995	27.5	26.6	14.2	20	0	9	0	0	2	972.572	891.693		334244	241	249
Control	AgambiecontB01	|protein_coding|2R:46108229:46234113:-1|gene:AGAP003914	AGAP003914-PB	146720	0.999	2	2	24	0.000419	0.0283	AAATAAAAAANMAMTNTSAGSTYDLSPSFASTNRDFSDR	R	R	0.994					0	0	0	16	2	3884.74			759054	0	0
Control	AgambiecontB01	|protein_coding|2R:46108229:46234113:-1|gene:AGAP003914	AGAP003914-PB	146720	0.999	2	2	24	0.000419	0.0283	DSFDRNTSAFSPSLDYTSGASTNTMAMNAAAAAATAAAR	R	K	0.887					0	0	0	0	2	3884.74			405540	763	801
Control	AgambiecontB01	SCRAC1: Class A Scavenger Receptor (SRCR domain) with C-Type Lectin domain.|protein_coding|3R:27410675:27428759:1|gene:AGAP009143	AGAP009143-PA	341416	1	2	2	10	0.000175	0.00363	DTSTTYSGVTR	R	Q	0.91	15.1	25	0	8.81	0	0	2	0	2	1187.55	1237.54		98527	2798	2808
Control	AgambiecontB01	SCRAC1: Class A Scavenger Receptor (SRCR domain) with C-Type Lectin domain.|protein_coding|3R:27410675:27428759:1|gene:AGAP009143	AGAP009143-PA	341416	1	2	2	10	0.000175	0.00363	WVDLTISR	K	N	0.916					0	8	0	0	2	989.542			219298	0	0
Control	AgambiecontB01	|protein_coding|2L:4821176:4825510:-1|gene:AGAP004874	AGAP004874-PA	100086	0.998	2	2	9	0.000157	0.0465	AIQLATNFVNNQNRSATSWYDNASTTSMSEKDQK	R	S	0.959					0	0	0	0	2	3820.78			567532	528	561
Control	AgambiecontB01	|protein_coding|2L:4821176:4825510:-1|gene:AGAP004874	AGAP004874-PA	100086	0.998	2	2	9	0.000157	0.0465	QQNGSKLVK	R	R	0.943	16.7	27.7	23	8.44	0	1	0	0	2	1001.57	579.443		47273.6	462	470
Control	AgambiecontB01	rootletin|protein_coding|2R:37852538:37862386:-1|gene:AGAP003449	AGAP003449-PA	239505	1	2	2	24	0.000419	0.0123	LQHEPSSTTTGGGVSGTGGPPATTAR	R	M	0.989					0	0	16	0	2	2424.18			892149	48	73
Control	AgambiecontB01	rootletin|protein_coding|2R:37852538:37862386:-1|gene:AGAP003449	AGAP003449-PA	239505	1	2	2	24	0.000419	0.0123	SITALQNSLDNRERAVCSLEAEIK	R	D	0.974					0	0	0	0	2	2660.37			316265	0	0
Control	AgambiecontB01	SP11372: |protein_coding|2R:1882699:1884655:1|gene:AGAP001240	AGAP001240-PA	55823.3	1	5	6	27	0.000472	0.177	GLTSTNCNSYGYKAMVDYYKNTAWNEGAAMSSMR	R	Q	0.942					0	0	0	16	2	3784.65			910695	329	362
Control	AgambiecontB01	SP11372: |protein_coding|2R:1882699:1884655:1|gene:AGAP001240	AGAP001240-PA	55823.3	1	5	6	27	0.000472	0.177	LDHFDPQNVNTWSMR	R	Y	0.997	39.5	25.2	13.8	39.5	0	2	3	0	2	1859.85	1957.29		275867	69	83
Control	AgambiecontB01	SP11372: |protein_coding|2R:1882699:1884655:1|gene:AGAP001240	AGAP001240-PA	55823.3	1	5	6	27	0.000472	0.177	QIFGSSFPVDLFVK	K	L	0.97	21.2	25	0	21.2	0	1	0	0	2	1583.85	3468.78		52932.7	383	396
Control	AgambiecontB01	SP11372: |protein_coding|2R:1882699:1884655:1|gene:AGAP001240	AGAP001240-PA	55823.3	1	5	6	27	0.000472	0.177	VEFTEYK	K	E	0.96	21.3	25	15.1	20.8	0	2	0	0	2	915.446	822.645		98055	218	224
Control	AgambiecontB01	SP11372: |protein_coding|2R:1882699:1884655:1|gene:AGAP001240	AGAP001240-PA	55823.3	1	5	6	27	0.000472	0.177	YPHLINGAWASSAPVFAK	K	V	0.997	37.9	25	0	37.8	0	0	3	0	2	1929	2460.61		147708	200	217
Control	AgambiecontB01	LANB2: laminin gamma 1|protein_coding|2L:48475732:48482983:1|gene:AGAP007629	AGAP007629-PA,AGAP007629-PB	179602	1	17	19	114	0.00199	0.134	AIYGDYGEAILDDVELQTAHR	R	G	0.997	39.4	25	0	39.4	0	0	5	0	2	2349.14	3023.4		271564	661	681
Control	AgambiecontB01	LANB2: laminin gamma 1|protein_coding|2L:48475732:48482983:1|gene:AGAP007629	AGAP007629-PA,AGAP007629-PB	179602	1	17	19	114	0.00199	0.134	AVAEGDGTLQK	K	A	0.997	29.7	27.6	20.1	25.5	0	18	0	0	2	1088.56	517.947		1243760	1367	1377
Control	AgambiecontB01	LANB2: laminin gamma 1|protein_coding|2L:48475732:48482983:1|gene:AGAP007629	AGAP007629-PA,AGAP007629-PB	179602	1	17	19	114	0.00199	0.134	EIDVNSLDDLER	R	R	0.997	54.2	25	14.6	54.2	0	1	0	0	2	1417.68	1923.29		51976.2	1545	1556
Control	AgambiecontB01	LANB2: laminin gamma 1|protein_coding|2L:48475732:48482983:1|gene:AGAP007629	AGAP007629-PA,AGAP007629-PB	179602	1	17	19	114	0.00199	0.134	ELANLREIDVNSLDDLER	S	R	0.997					0	0	8	0	1	2096.06			431029	1539	1556
Control	AgambiecontB01	LANB2: laminin gamma 1|protein_coding|2L:48475732:48482983:1|gene:AGAP007629	AGAP007629-PA,AGAP007629-PB	179602	1	17	19	114	0.00199	0.134	ELDTSISSEIAQAR	K	E	0.997	28.5	25.5	0	28.5	0	1	0	0	2	1519.76	1689.2		82445.1	1240	1253
Control	AgambiecontB01	LANB2: laminin gamma 1|protein_coding|2L:48475732:48482983:1|gene:AGAP007629	AGAP007629-PA,AGAP007629-PB	179602	1	17	19	114	0.00199	0.134	ELEDAQLTK	K	R	0.938	17.5	27.5	17	5.37	0	1	0	0	2	1046.54	721.836		37433	1564	1572
Control	AgambiecontB01	LANB2: laminin gamma 1|protein_coding|2L:48475732:48482983:1|gene:AGAP007629	AGAP007629-PA,AGAP007629-PB	179602	1	17	19	114	0.00199	0.134	HQGCLDCPACYNLVQDAANDHR	R	A	0.997	46	25	0	46	0	0	0	2	2	2614.1	1591.22		123040	1028	1049
Control	AgambiecontB01	LANB2: laminin gamma 1|protein_coding|2L:48475732:48482983:1|gene:AGAP007629	AGAP007629-PA,AGAP007629-PB	179602	1	17	19	114	0.00199	0.134	IDILVEDAK	K	S	0.997	32.3	27	16.1	27.2	0	9	0	0	2	1015.57	1467.73		505945	1085	1093
Control	AgambiecontB01	LANB2: laminin gamma 1|protein_coding|2L:48475732:48482983:1|gene:AGAP007629	AGAP007629-PA,AGAP007629-PB	179602	1	17	19	114	0.00199	0.134	IDTATVWQQLELHHDFNIASPRGELSSFAINGDR	R	L	0.949					0	0	0	0	2	3837.89			350261	0	0
Control	AgambiecontB01	LANB2: laminin gamma 1|protein_coding|2L:48475732:48482983:1|gene:AGAP007629	AGAP007629-PA,AGAP007629-PB	179602	1	17	19	114	0.00199	0.134	LAELNQILQDIQSKPIVIDDSEFAGK	K	L	0.997	39	25	0	39	0	0	6	4	2	2884.53	3808.51		521206	1052	1077
Control	AgambiecontB01	LANB2: laminin gamma 1|protein_coding|2L:48475732:48482983:1|gene:AGAP007629	AGAP007629-PA,AGAP007629-PB	179602	1	17	19	114	0.00199	0.134	LHENPEYTWHPSNSGR	R	G	0.994	25.2	25	0	25.2	0	0	2	2	2	1923.87	900.578		267280	630	645
Control	AgambiecontB01	LANB2: laminin gamma 1|protein_coding|2L:48475732:48482983:1|gene:AGAP007629	AGAP007629-PA,AGAP007629-PB	179602	1	17	19	114	0.00199	0.134	LLDNADQSQEVTNHK	K	I	0.997	42	25	0	42	0	0	2	0	2	1711.82	580.557		140480	1120	1134
Control	AgambiecontB01	LANB2: laminin gamma 1|protein_coding|2L:48475732:48482983:1|gene:AGAP007629	AGAP007629-PA,AGAP007629-PB	179602	1	17	19	114	0.00199	0.134	MPSEESHEFAFR	R	L	0.997	44.7	25	0	44.7	0	0	1	0	2	1466.64	1272.1		68075.6	618	629
[truncated: 34,467 more rows]
