# Supplementary material for: Ribosomal/nucleolar stress induction regulates tert-Butyl hydroperoxide (tBHP) mediated oxidative stress in Anopheles gambiae midguts
Source: BMC Res Notes. 2019 Mar 29;12:182. doi: 10.1186/s13104-019-4196-1 (PMC6440166; doi:10.1186/s13104-019-4196-1)
Supplement: Supplementary file 4 — Additional file 4. Proteomic data on differential expression between control and low treatment groups. [file 13104_2019_4196_MOESM4_ESM.xlsx]

## Sheet: Legend
Additional file 4. Protein identification in An. gambiae (KEELE) midguts following treatment with ex vivo organ culture (control) and 50 µM tBHP (Low).
Tab name:
Proteins	All proteins identified, with normalized spectral count values and p-value tabulated
Heat shock proteins	Proteins filtered from the Protein tab according to class
Cytochrome related
Thioredoxin related
Glutathione related
Enriched proteins	Volcano plot made based on the data in this tab
Summary	Enriched proteins that explain our hypothesis and discussed in the manuscript.
Legend for the tables:
Low-B01, Low-B02, Low-B03, Control-B01, Control-B02, and Control-B03: Proteins were identified from biological replicates 1, 2, and 3 in An. gambiae (KEELE) midguts following treatment with ex vivo organ culture (control) and 50 µM tBHP (Low).
Average Low: The average relatie spectral count from biological replicates 1, 2, and 3.
Average Control: The average relataive spectral count from biological replicates 1, 2, and 3.
FC: The ratio of the average spectral count calculated as fold change for Low and Control treated An. gambiae (KEELE) midguts.
p-value: The p-value of the Low/Control ratio.

## Sheet: Proteins
#	Identified Proteins (1267/1278)	Accession Number	Molecular Weight	T-Test (p-value): (p < 0.05)	Control-B01	Control-B02	Control-B03	Low-B01	Low-B02	Low-B03	Average Control	Average Low	FC (Average Low/Average Control)	log2 ratio	log10 p-value
229	serine carboxypeptidase 1|protein_coding|3L:24745801:24749233:1|gene:AGAP011442	AGAP011442-PA	49 kDa	0.0001	11.393	17.461	11.577	67.844	69.623	63.66	13.477	67.0423	4.97457	2.31457	4
440	V-type H+-transporting ATPase 54 kD subunit|protein_coding|3R:34693281:34696586:1|gene:AGAP009486	AGAP009486-PA	55 kDa	0.0014	6.8355	10.477	8.2693	20.952	18.373	18.408	8.52727	19.2443	2.2568	1.17428	2.85387
622	seryl-tRNA synthetase|protein_coding|3R:8085376:8086950:-1|gene:AGAP008265	AGAP008265-PA	57 kDa	0.0016	13.671	12.223	14.058	4.9885	2	5.3689	13.3173	4.11913	0.309306	-1.69289	2.79588
4	F-type H+-transporting ATPase subunit alpha|protein_coding|2L:10355424:10358073:1|gene:AGAP005134	AGAP005134-PA	59 kDa	0.01	469.37	455.74	501.94	720.35	614.04	614.36	475.683	649.583	1.36558	0.449513	2
78	prohibitin 2|protein_coding|3R:37484416:37487973:-1|gene:AGAP009642	AGAP009642-PA	38 kDa	0.011	66.077	68.099	84.346	96.778	105.4	109.68	72.8407	103.953	1.42712	0.513111	1.95861
720	cysteine desulfurase|protein_coding|3R:25571979:25573765:-1|gene:AGAP009094	AGAP009094-PA	49 kDa	0.011	3.4178	6.9845	2	10.975	16.439	13.806	4.1341	13.74	3.32358	1.73274	1.95861
28.1	peptidase (mitochondrial processing) beta|protein_coding|2L:17030679:17032097:1|gene:AGAP005558	AGAP005558-PA	52 kDa	0.013	163.66	125.72	180.27	219.18	238.85	233.86	156.55	230.63	1.4732	0.558957	1.88606
330	NADH_dehyd: |protein_coding|3R:48117728:48119289:-1|gene:AGAP010039	AGAP010039-PA	52 kDa	0.014	7.9748	8.7306	12.404	26.938	40.613	25.311	9.70313	30.954	3.1901	1.6736	1.85387
192	RpL13: 60S ribosomal protein L13|protein_coding|2R:10621526:10622832:-1|gene:AGAP001805	AGAP001805-PA	25 kDa	0.017	39.874	52.384	47.962	33.922	29.977	29.913	46.74	31.2707	0.669034	-0.579848	1.76955
53	female reproductive tract protease GLEANR_896|protein_coding|3R:19868169:19869015:-1|gene:AGAP008861	AGAP008861-PA	28 kDa	0.018	76.33	106.51	43.827	174.6	195.33	139.59	75.5557	169.84	2.24788	1.16856	1.74473
148	RpL7: 60S ribosomal protein L7|protein_coding|3R:20781586:20782605:1|gene:AGAP008916	AGAP008916-PA	32 kDa	0.025	21.646	36.669	50.442	60.86	70.59	75.165	36.2523	68.8717	1.89979	0.925837	1.60206
43	EH domain-containing protein 1|protein_coding|2R:58144216:58163155:1|gene:AGAP004593	AGAP004593-PA	61 kDa	0.026	119.62	83.814	132.31	166.62	173.09	155.7	111.915	165.137	1.47556	0.561261	1.58503
181	Pgi: phosphoglucose isomerase (glucose-6-phosphate isomerase)|protein_coding|3L:38254197:38260323:1|gene:AGAP012167	AGAP012167-PA	62 kDa	0.027	60.38	71.591	66.154	52.879	40.613	52.155	66.0417	48.549	0.735127	-0.443935	1.56864
115	L-lactate dehydrogenase|protein_coding|2L:4905578:4908474:1|gene:AGAP004880	AGAP004880-PA (+2)	35 kDa	0.028	80.887	103.02	95.923	74.828	64.788	58.291	93.2767	65.969	0.70724	-0.499728	1.55284
456	Cullin-associated NEDD8-dissociated protein 1|protein_coding|3R:46916134:46921072:1|gene:AGAP009970	AGAP009970-PA	139 kDa	0.028	12.532	6.9845	12.404	2.9931	3.868	5.3689	10.6402	4.07667	0.383139	-1.38406	1.55284
676	|protein_coding|2R:1214557:1215071:1|gene:AGAP001193	AGAP001193-PA	15 kDa	0.03	2.2785	5.2384	2	7.9817	18.373	16.874	3.1723	14.4096	4.54231	2.18343	1.52288
295.2	RpL22: 60S ribosomal protein L22|protein_coding|2L:8792785:8793161:1|gene:AGAP005046	AGAP005046-PA	11 kDa	0.031	3.2292	3.0934	3.5159	2.7102	2	2.6269	3.2795	2.4457	0.745754	-0.423228	1.50864
22	cytosolic nonspecific dipeptidase|protein_coding|2L:48341659:48344346:-1|gene:AGAP007619	AGAP007619-PA	54 kDa	0.032	199.37	206.04	223.27	85.803	121.84	171.04	209.56	126.228	0.602346	-0.731335	1.49485
623	|protein_coding|3L:40162985:40164361:-1|gene:AGAP012317	AGAP012317-PA	52 kDa	0.038	2	2	2	7.9817	25.142	18.408	2	17.1772	8.58862	3.10243	1.42022
155	adenosylhomocysteinase|protein_coding|X:14428906:14435537:1|gene:AGAP000792	AGAP000792-PA	51 kDa	0.046	80.887	71.591	55.404	19.954	46.415	44.485	69.294	36.9513	0.533254	-0.907104	1.33724
651	protein disulfide-isomerase A6|protein_coding|2R:12098233:12099570:1|gene:AGAP001919	AGAP001919-PA	49 kDa	0.047	20.507	34.922	10.75	2	2	2.301	22.0597	2.10033	0.0952115	-3.39272	1.3279
600	signal peptidase, endoplasmic reticulum-type|protein_coding|2R:31960571:31961285:1|gene:AGAP003069	AGAP003069-PA	21 kDa	0.048	2	2	2	15.963	7.7359	25.311	2	16.3366	8.16832	3.03004	1.31876
880	eIF3l: eukaryotic translation initiation factor 3 subunit L|protein_coding|2L:27031605:27033353:-1|gene:AGAP006130	AGAP006130-PA	64 kDa	0.048	9.114	6.9845	5.7885	4.9885	2	3.8349	7.29567	3.6078	0.494513	-1.01592	1.31876
151.1	troponin T, fast skeletal muscle|protein_coding|2R:20520807:20529622:1|gene:AGAP002350	AGAP002350-PA	43 kDa	0.052	20.363	29.912	23.537	30.752	44.286	48.796	24.604	41.278	1.67769	0.74648	1.284
547	RpS24: 40S ribosomal protein S24|protein_coding|2L:10342290:10342682:-1|gene:AGAP005131	AGAP005131-PA	15 kDa	0.059	18.228	17.461	12.404	6.984	12.571	3.8349	16.031	7.79663	0.486347	-1.03994	1.22915
1141	GALE7: galectin 7|protein_coding|2L:3780524:3781138:1|gene:AGAP004807	AGAP004807-PA	16 kDa	0.059	2	2	2	4.6677	2.4995	3.7767	2	3.64797	1.82398	0.867093	1.22915
959	molecular chaperone GrpE|protein_coding|3L:17985125:17985927:-1|gene:AGAP011150	AGAP011150-PA	25 kDa	0.06	4.557	3.4922	6.6154	2	2.901	2.301	4.8882	2.40067	0.491115	-1.02587	1.22185
37	protein disulfide-isomerase A1|protein_coding|3L:41763690:41768233:-1|gene:AGAP012407	AGAP012407-PA	53 kDa	0.061	132.15	116.99	167.87	188.57	182.76	170.27	139.003	180.533	1.29877	0.377146	1.21467
174	mitochondrial processing peptidase|protein_coding|X:17669389:17671168:1|gene:AGAP000935	AGAP000935-PA	52 kDa	0.061	33.426	15.715	38.866	40.906	67.689	64.182	29.3357	57.5923	1.96322	0.973221	1.21467
15.1	tubulin beta|protein_coding|3L:13308192:13326418:-1|gene:AGAP010929	AGAP010929-PA	50 kDa	0.064	96.4	107.38	110.09	161.1	151.36	114.48	104.623	142.313	1.36024	0.443866	1.19382
88	APN1: alanyl aminopeptidase N 1|protein_coding|2L:3793708:3797295:-1|gene:AGAP004809	AGAP004809-PA	113 kDa	0.065	76.33	22.7	76.077	182.58	101.53	120.42	58.369	134.843	2.31019	1.20801	1.18709
388	Haloacid dehalogenase-like hydrolase domain-containing protein 1A|protein_coding|2R:36925858:36928846:1|gene:AGAP003372	AGAP003372-PA	27 kDa	0.065	17.089	33.176	9.9231	3.9908	2	2	20.0627	2.6636	0.132764	-2.91307	1.18709
223	Muscular protein 20|protein_coding|3L:39966092:39966828:1|gene:AGAP012304	AGAP012304-PA	20 kDa	0.067	8.4041	6.9845	47.962	50.883	71.557	52.922	21.1169	58.454	2.76812	1.46891	1.17393
56	protease m1 zinc metalloprotease|protein_coding|2R:11833937:11837198:1|gene:AGAP001881	AGAP001881-PA	107 kDa	0.068	17.089	22.7	135.62	178.59	169.22	132.69	58.4697	160.167	2.73931	1.45381	1.16749
157	Retinal dehydrogenase 2|protein_coding|3R:45804678:45806304:-1|gene:AGAP009944	AGAP009944-PA	55 kDa	0.071	68.755	19.207	45.481	69.265	90.627	90.793	44.481	83.5617	1.87859	0.909652	1.14874
700	succinate dehydrogenase (ubiquinone) iron-sulfur subunit|protein_coding|2L:45257093:45258986:1|gene:AGAP007309	AGAP007309-PA	33 kDa	0.072	10.253	8.7306	9.0962	2.9931	3.868	8.4369	9.35993	5.09933	0.544804	-0.87619	1.14267
85	alanine transaminase|protein_coding|X:17030535:17036473:-1|gene:AGAP000901	AGAP000901-PA	61 kDa	0.077	45.57	36.669	92.616	88.796	126.68	105.08	58.285	106.852	1.83327	0.874417	1.11351
205	|protein_coding|3L:32454478:32455461:-1|gene:AGAP011725	AGAP011725-PA	27 kDa	0.077	25.064	8.7306	36.385	43.899	56.085	38.349	23.3932	46.111	1.97113	0.979022	1.11351
318	NADH dehydrogenase (ubiquinone) 1 alpha subcomplex 9|protein_coding|3L:10412154:10413387:1|gene:AGAP010792	AGAP010792-PA	44 kDa	0.077	41.013	47.145	36.385	33.922	19.34	2	41.5143	18.4207	0.443718	-1.17228	1.11351
537	fatty acid synthase, animal type|protein_coding|3R:28141291:28150307:1|gene:AGAP009176	AGAP009176-PA	266 kDa	0.077	2.2785	3.4922	3.3077	2	2	2.301	3.02613	2.10033	0.694065	-0.526857	1.11351
15.4	tubulin beta|protein_coding|3L:5261100:5283161:1|gene:AGAP010510	AGAP010510-PA	51 kDa	0.077	2	2	2	3.474	11.633	14.691	2	9.93267	4.96633	2.31218	1.11351
211	nascent polypeptide-associated complex subunit alpha|protein_coding|2L:38038846:38039570:1|gene:AGAP006766	AGAP006766-PA	23 kDa	0.078	76.33	113.5	45.481	24.943	44.481	2.301	78.437	23.9083	0.304809	-1.71402	1.10791
54	dehydrogenase/reductase SDR family member 11 precursor|protein_coding|2L:18215558:18216360:-1|gene:AGAP005645	AGAP005645-PA	26 kDa	0.079	102.53	118.74	92.616	114.74	175.02	171.04	104.629	153.6	1.46805	0.5539	1.10237
147	RpS3a: 40S ribosomal protein S3a|protein_coding|2R:39213702:39214882:-1|gene:AGAP003532	AGAP003532-PA	30 kDa	0.085	87.722	73.337	59.539	60.86	50.283	39.116	73.5327	50.0863	0.681144	-0.553968	1.07058
83	glutaryl-CoA dehydrogenase|protein_coding|3R:11344022:11345831:-1|gene:AGAP008501	AGAP008501-PA	47 kDa	0.086	77.469	69.845	74.423	80.814	111.2	92.039	73.9123	94.6843	1.28104	0.357311	1.0655
363	Rho GDP-dissociation inhibitor|protein_coding|3L:38263832:38265338:-1|gene:AGAP012168	AGAP012168-PA	23 kDa	0.086	37.595	38.415	22.327	18.956	24.175	10.738	32.779	17.9563	0.5478	-0.868279	1.0655
8.2	alpha-glucosidase|protein_coding|3L:41725998:41728033:1|gene:AGAP012400	AGAP012400-PA	69 kDa	0.088	68.843	13.969	46.089	109.75	85.55	68.262	42.967	87.854	2.04469	1.03188	1.05552
871	RpS29: 40S ribosomal protein S29|protein_coding|2R:6560347:6560899:-1|gene:AGAP001595	AGAP001595-PA	7 kDa	0.089	9.114	5.2384	4.9616	2	2	4.6019	6.438	2.8673	0.445371	-1.16692	1.05061
239	saposin|protein_coding|X:23467516:23493461:-1|gene:AGAP001082	AGAP001082-PA (+1)	113 kDa	0.09	14.81	17.461	14.885	54.874	19.34	63.66	15.7187	45.958	2.92378	1.54784	1.04576
702	V-type H+-transporting ATPase subunit I|protein_coding|2R:42291767:42300822:1|gene:AGAP003711	AGAP003711-PB (+2)	95 kDa	0.09	14.81	10.477	5.7885	3.9908	5.8019	3.068	10.3585	4.2869	0.413853	-1.27281	1.04576
48	Mitochondrial electron transfer flavoprotein subunit alpha|protein_coding|2R:47973615:47974897:-1|gene:AGAP004031	AGAP004031-PA	35 kDa	0.094	143.55	132.71	133.14	178.59	162.45	141.89	136.467	160.977	1.1796	0.238303	1.02687
242	RpL10a: 60S ribosomal protein L10a|protein_coding|3L:20688682:20689932:-1|gene:AGAP011298	AGAP011298-PA	24 kDa	0.096	14.81	5.2384	23.154	34.92	67.689	27.612	14.4008	43.407	3.01421	1.59178	1.01773
293	Mitochondrial glutamate carrier 1|protein_coding|3R:52354660:52358704:1|gene:AGAP010293	AGAP010293-PA	33 kDa	0.096	2.2785	6.9845	7.4423	71.835	40.613	13.806	5.56843	42.0847	7.55772	2.91795	1.01773
224	alanyl-tRNA synthetase|protein_coding|3R:39161779:39164682:1|gene:AGAP009701	AGAP009701-PA	108 kDa	0.099	47.849	47.145	51.269	46.892	30.944	23.777	48.7543	33.871	0.694728	-0.52548	1.00436
455	lupus La protein|protein_coding|3R:21793962:21795276:1|gene:AGAP008952	AGAP008952-PA (+1)	47 kDa	0.099	14.81	3.4922	9.9231	2	2	3.068	9.40843	2.356	0.250414	-1.99761	1.00436
505	regulator of chromosome condensation|protein_coding|2R:42814415:42817572:1|gene:AGAP003742	AGAP003742-PA (+1)	54 kDa	0.099	38.735	62.86	7.4423	2	2	2	36.3458	2	0.055027	-4.18372	1.00436
315	Acyl-CoA-binding protein 2|protein_coding|2L:46712300:46712766:1|gene:AGAP007460	AGAP007460-PA (+1)	10 kDa	0.1	2	12.223	23.981	26.938	38.68	23.01	12.7347	29.5427	2.31986	1.21404	1
328	Ester hydrolase C11orf54|protein_coding|2L:37298660:37299759:-1|gene:AGAP006729	AGAP006729-PA	35 kDa	0.1	4.557	12.223	26.462	21.95	34.812	45.252	14.414	34.0047	2.35914	1.23826	1
27	GAPDH: glyceraldehyde 3-phosphate dehydrogenase|protein_coding|3R:37154051:37155049:1|gene:AGAP009623	AGAP009623-PA	35 kDa	0.11	236.96	305.57	165.39	141.67	138.28	174.11	235.973	151.353	0.6414	-0.640703	0.958607
365	ATP-dependent RNA helicase|protein_coding|2R:31427207:31433393:-1|gene:AGAP003047	AGAP003047-PA (+3)	84 kDa	0.11	2.2785	4.05	15.712	31.039	35.779	9.9709	7.34683	25.5963	3.48399	1.80074	0.958607
410	receptor expression-enhancing protein 5|protein_coding|2L:3861247:3869625:-1|gene:AGAP004819	AGAP004819-PA (+1)	21 kDa	0.11	38.735	24.446	16.539	3.9908	18.373	9.9709	26.5733	10.7782	0.405603	-1.30186	0.958607
471	|protein_coding|3R:17382306:17386996:-1|gene:AGAP008770	AGAP008770-PA	161 kDa	0.11	10.253	31.43	9.0962	2	2	2	16.9264	2	0.118159	-3.0812	0.958607
513	Solute carrier family 15 member 1|protein_coding|3L:2418050:2420425:1|gene:AGAP010383	AGAP010383-PA	79 kDa	0.11	25.064	31.43	3.3077	2	3.868	2	19.9339	2.62267	0.131568	-2.92612	0.958607
663	UDP-N-acetylglucosamine pyrophosphorylase|protein_coding|3R:2534851:2536305:1|gene:AGAP007889	AGAP007889-PA	54 kDa	0.11	33.038	36.669	3.3077	2	2.901	2	24.3382	2.30033	0.0945152	-3.40331	0.958607
217.2	nucleosome-remodeling factor 38 kDa subunit|protein_coding|2R:37299615:37311790:1|gene:AGAP003398	AGAP003398-PB (+1)	43 kDa	0.11	2	20.959	17.37	27.943	21.277	33.756	13.443	27.6587	2.05748	1.04088	0.958607
21.2	paramyosin|protein_coding|2L:4860645:4865290:1|gene:AGAP004877	AGAP004877-PB	76 kDa	0.11	4.2672	2	4.9041	5.4109	6.2629	5.1771	3.72377	5.61697	1.50841	0.593029	0.958607
70	RpLP0: 60S ribosomal protein LP0|protein_coding|2R:40369299:40370559:-1|gene:AGAP003592	AGAP003592-PA (+1)	34 kDa	0.12	168.61	197.31	102.54	115.73	56.085	98.175	156.153	89.9967	0.576335	-0.79502	0.920819
114	calmodulin|protein_coding|3L:13793741:13818291:1|gene:AGAP010957	AGAP010957-PA	17 kDa	0.12	103.67	123.97	72.769	75.826	66.722	66.728	100.136	69.7587	0.696637	-0.521521	0.920819
135	F-type H+-transporting ATPase subunit b|protein_coding|2R:569086:570174:-1|gene:AGAP001138	AGAP001138-PA	27 kDa	0.12	68.355	20.953	57.885	81.812	81.227	70.563	49.0643	77.8673	1.58705	0.666344	0.920819
279	|protein_coding|3R:20628255:20628875:-1|gene:AGAP008909	AGAP008909-PA	23 kDa	0.12	53.545	66.353	23.981	33.922	5.8019	16.107	47.9597	18.6103	0.388041	-1.36572	0.920819
753	|protein_coding|3R:10101428:10109638:-1|gene:AGAP028115	AGAP028115-PA	246 kDa	0.12	3.4178	3.4922	2	2	2	2	2.97	2	0.673401	-0.570463	0.920819
771	sulfide:quinone oxidoreductase|protein_coding|2R:33208673:33211207:1|gene:AGAP003142	AGAP003142-PA	49 kDa	0.12	2	2	4.1346	2.9931	8.7029	8.4369	2.71153	6.71097	2.47497	1.30741	0.920819
888	ARC-P34: actin-related protein 2/3 complex subunit 2|protein_coding|3R:27692413:27695912:1|gene:AGAP009154	AGAP009154-PA	35 kDa	0.12	2.2785	3.4922	2.4808	2	2	2	2.7505	2	0.727141	-0.459694	0.920819
3.2	myosin heavy chain|protein_coding|3R:49460519:49481064:1|gene:AGAP010147	AGAP010147-PE	222 kDa	0.12	131.19	130.01	106.03	95.322	107.9	109.44	122.41	104.221	0.851406	-0.23208	0.920819
23	aldehyde dehydrogenase family 7 member A1|protein_coding|X:16705403:16707113:-1|gene:AGAP000881	AGAP000881-PA	58 kDa	0.13	218.74	239.22	208.39	159.63	158.59	220.13	222.117	179.45	0.807909	-0.307736	0.886057
287	V-type H+-transporting ATPase subunit D|protein_coding|3R:52655893:52656940:1|gene:AGAP010298	AGAP010298-PA	28 kDa	0.13	30.76	5.2384	28.942	39.908	49.316	31.447	21.6468	40.2237	1.85818	0.893891	0.886057
492	APN5: aminopeptidase 5|protein_coding|2R:42059966:42063174:1|gene:AGAP013146	AGAP013146-PA (+2)	107 kDa	0.13	2	2	2	50.251	35.165	2	2	29.1387	14.5693	3.86486	0.886057
640	APG7A: autophagy related gene|protein_coding|3R:13805741:13808126:1|gene:AGAP008637	AGAP008637-PA	73 kDa	0.13	19.367	13.969	2	2	2	2	11.7787	2	0.169799	-2.5581	0.886057
459.1	flotillin|protein_coding|2R:43312816:43324005:1|gene:AGAP003789	AGAP003789-PA	47 kDa	0.13	2	3.4922	2	7.9817	57.43	24.179	2.4974	29.8636	11.9579	3.57989	0.886057
21.1	paramyosin|protein_coding|2L:4852047:4865290:1|gene:AGAP004877	AGAP004877-PA	103 kDa	0.14	165.48	96.625	237.39	245.01	249.02	231.06	166.498	241.697	1.45165	0.53769	0.853872
254	|protein_coding|3L:23602431:23670309:-1|gene:AGAP011396	AGAP011396-PA	957 kDa	0.14	2.2785	2	3.3077	2	21.274	16.107	2.52873	13.127	5.19114	2.37605	0.853872
274	TRYP3: trypsin 3|protein_coding|3R:8630719:8631546:1|gene:AGAP008294	AGAP008294-PA	29 kDa	0.14	66.158	104.95	29.06	21.154	23.092	34.624	66.7227	26.29	0.394019	-1.34366	0.853872
323	RpS26: 40S ribosomal protein S26|protein_coding|3L:37645814:37646784:1|gene:AGAP012100	AGAP012100-PA	13 kDa	0.14	26.203	48.891	33.077	16.961	2	30.68	36.057	16.547	0.458912	-1.12371	0.853872
730	peptidyl-prolyl cis-trans isomerase B (cyclophilin B)|protein_coding|2L:42413814:42415342:-1|gene:AGAP007088	AGAP007088-PA	22 kDa	0.14	2.2785	3.4922	2.4808	8.9794	2.901	13.806	2.7505	8.56213	3.11294	1.63828	0.853872
737	|protein_coding|2R:52956914:52958016:1|gene:AGAP004236	AGAP004236-PA	33 kDa	0.14	21.646	31.43	2.4808	2	3.868	3.068	18.5189	2.97867	0.160844	-2.63626	0.853872
757	syntaxin-binding protein 1|protein_coding|2R:31226418:31230178:-1|gene:AGAP003023	AGAP003023-PA	67 kDa	0.14	11.393	17.461	2	2	2	2	10.2847	2	0.194464	-2.36242	0.853872
762	NADH dehydrogenase (ubiquinone) 1 alpha subcomplex 7|protein_coding|2R:45717526:45718095:1|gene:AGAP003900	AGAP003900-PA (+1)	11 kDa	0.14	20.507	31.43	2	2	2	2.301	17.979	2.10033	0.116821	-3.09762	0.853872
783	|protein_coding|2L:4939419:4940037:1|gene:AGAP004883	AGAP004883-PA	20 kDa	0.14	10.253	6.9845	2	2	2	2	6.4125	2	0.311891	-1.68089	0.853872
1140	uridine monophosphate synthetase|protein_coding|2R:51225139:51226810:-1|gene:AGAP004175	AGAP004175-PA	55 kDa	0.14	2.2785	2	2.4808	2	2	2	2.2531	2	0.887666	-0.171911	0.853872
46	glycerol-3-phosphate dehydrogenase|protein_coding|2R:56001630:56004137:1|gene:AGAP004437	AGAP004437-PA (+3)	81 kDa	0.15	94.558	85.56	153.81	138.68	172.12	149.56	111.309	153.453	1.37862	0.463225	0.823909
49	F-type H+-transporting ATPase subunit gamma|protein_coding|3R:3386900:3387890:1|gene:AGAP007966	AGAP007966-PA (+2)	33 kDa	0.15	97.976	85.56	153.81	172.6	211.77	125.79	112.449	170.053	1.51228	0.596721	0.823909
129	skap: succinyl-CoA ligase beta subunit|protein_coding|2L:3021924:3025400:1|gene:AGAP004744	AGAP004744-PA	49 kDa	0.15	103.67	118.74	73.596	85.803	28.043	67.495	98.6687	60.447	0.612626	-0.706921	0.823909
150.1	aldehyde reductase|protein_coding|3L:15774210:15776890:-1|gene:AGAP011050	AGAP011050-PA	36 kDa	0.15	13.671	2	57.885	52.879	47.314	77.412	24.5187	59.2017	2.41455	1.27176	0.823909
15.2	beta-tubulin isotype I|protein_coding|2L:13792405:13796401:1|gene:AGAP005293	AGAP005293-PB	51 kDa	0.15	89.536	67.817	75.849	117.16	93.714	84.648	77.734	98.5073	1.26724	0.341685	0.823909
213	fumarate hydratase, class II|protein_coding|2R:11882152:11885501:-1|gene:AGAP001884	AGAP001884-PA	54 kDa	0.15	45.57	24.446	11.577	54.874	48.349	37.582	27.1977	46.935	1.7257	0.787181	0.823909
258	spectrin beta|protein_coding|2R:56061220:56083921:1|gene:AGAP004440	AGAP004440-PA (+1)	481 kDa	0.15	19.367	27.938	21.5	5.9863	16.439	19.942	22.935	14.1224	0.615759	-0.699562	0.823909
270	RpS11: 40S ribosomal protein S11|protein_coding|3R:47431966:47434663:1|gene:AGAP009998	AGAP009998-PA	18 kDa	0.15	28.481	10.477	22.327	39.908	58.019	23.777	20.4283	40.568	1.98587	0.989771	0.823909
449	nucleoprotein TPR|protein_coding|2R:9447208:9459719:1|gene:AGAP001754	AGAP001754-PA	311 kDa	0.15	9.114	2	5.7885	2	2	2	5.63417	2	0.354977	-1.4942	0.823909
786	tropomodulin|protein_coding|X:18600501:18614178:-1|gene:AGAP000969	AGAP000969-PA (+4)	47 kDa	0.15	2	2	2	24.943	2	14.573	2	13.8387	6.91933	2.79063	0.823909
807	Enoyl-CoA hydratase domain-containing protein 3, mitochondrial|protein_coding|3L:2777840:2778837:-1|gene:AGAP010403	AGAP010403-PA	30 kDa	0.15	11.393	19.207	2	2	2	2.301	10.8667	2.10033	0.193282	-2.37122	0.823909
1046	Sorcin|protein_coding|2L:28604365:28605425:-1|gene:AGAP006246	AGAP006246-PA	24 kDa	0.15	4.557	6.9845	3.3077	3.9908	2	2	4.94973	2.6636	0.53813	-0.893973	0.823909
1051	|protein_coding|2R:22364730:22370704:1|gene:AGAP002527	AGAP002527-PA	160 kDa	0.15	10.253	2	6.6154	2	2	2	6.28947	2	0.317992	-1.65294	0.823909
190.2	TRYP7: trypsin 7|protein_coding|3R:8629362:8630165:-1|gene:AGAP008293	AGAP008293-PA	29 kDa	0.15	4.731	2	3.3106	6.0764	5.8916	3.8376	3.3472	5.26853	1.57401	0.654447	0.823909
237	laminin, beta 1|protein_coding|2R:4053156:4061875:-1|gene:AGAP001381	AGAP001381-PA	213 kDa	0.16	43.292	34.922	28.942	20.952	8.7029	33.748	35.7187	21.1343	0.591688	-0.757092	0.79588
306	NADH dehydrogenase (ubiquinone) 1 beta subcomplex 11|protein_coding|2L:46200501:46200968:-1|gene:AGAP007380	AGAP007380-PA	17 kDa	0.16	42.152	96.037	29.769	15.963	17.406	27.612	55.986	20.327	0.363073	-1.46167	0.79588
352	|protein_coding|3R:217439:218182:1|gene:AGAP007747	AGAP007747-PA	25 kDa	0.16	11.393	2	16.539	31.927	9.6699	35.281	9.97733	25.626	2.56842	1.36088	0.79588
460	NADH dehydrogenase (ubiquinone) 1 beta subcomplex 9|protein_coding|3R:44586368:44587032:1|gene:AGAP009865	AGAP009865-PA	18 kDa	0.16	15.95	8.7306	9.0962	11.973	20.307	20.709	11.2589	17.663	1.5688	0.64966	0.79588
3.1	myosin heavy chain|protein_coding|3R:49460519:49482350:1|gene:AGAP010147	AGAP010147-PJ	224 kDa	0.16	663.44	741.84	605.86	530.51	636.59	584.12	670.38	583.74	0.87076	-0.199653	0.79588
562	|protein_coding|X:320251:323017:-1|gene:AGAP000023	AGAP000023-PA	42 kDa	0.16	2	3.4922	2	2	17.406	31.447	2.4974	16.951	6.78746	2.76287	0.79588
657	TWDL12: cuticular protein TWDL family (TWDL12)|protein_coding|2R:57853569:57861720:1|gene:AGAP004576	AGAP004576-PA	22 kDa	0.16	31.899	62.86	2	2	2	2	32.253	2	0.0620097	-4.01136	0.79588
840	eIF3g: eukaryotic translation initiation factor 3 subunit G|protein_coding|2L:48887512:48888419:-1|gene:AGAP007668	AGAP007668-PA	30 kDa	0.16	3.4178	2	3.3077	2	2	2.301	2.9085	2.10033	0.722136	-0.469657	0.79588
933	peritrophin|protein_coding|2L:38572197:38572534:-1|gene:AGAP006796	AGAP006796-PA	9 kDa	0.16	6.8355	2	6.6154	2	2	3.068	5.1503	2.356	0.457449	-1.12832	0.79588
1094	tRNA (cytosine34-C5)-methyltransferase|protein_coding|2R:22066592:22069011:-1|gene:AGAP002504	AGAP002504-PA	80 kDa	0.16	2	3.4922	3.3077	2	2	2.301	2.9333	2.10033	0.716031	-0.481906	0.79588
58	RpLp2: 60S ribosomal protein LP2|protein_coding|2R:31233690:31234110:-1|gene:AGAP003025	AGAP003025-PA (+2)	11 kDa	0.17	141.27	274.14	130.65	95.78	109.27	108.91	182.02	104.653	0.574955	-0.798479	0.769551
281	|protein_coding|2R:20950739:20951200:1|gene:AGAP013137	AGAP013137-PA	17 kDa	0.17	43.292	85.56	36.385	39.908	17.406	23.01	55.079	26.7747	0.486114	-1.04063	0.769551
301	|protein_coding|2R:25182019:25187647:-1|gene:AGAP002654	AGAP002654-PB	127 kDa	0.17	22.785	22.7	29.769	9.9771	24.175	17.641	25.0847	17.2644	0.688244	-0.539008	0.769551
519	nuclear pore complex protein Nup210|protein_coding|2L:29402129:29420159:-1|gene:AGAP006280	AGAP006280-PA	214 kDa	0.17	2.2785	3.4922	2	2	10.637	16.107	2.59023	9.58133	3.69902	1.88714	0.769551
678	RpL35a: 60S ribosomal protein L35a|protein_coding|2R:26675074:26675740:1|gene:AGAP002754	AGAP002754-PA	21 kDa	0.17	5.6963	6.9845	5.7885	4.9885	5.8019	3.068	6.15643	4.61947	0.750348	-0.414368	0.769551
759	ORK: orcokinin|protein_coding|3L:38993185:38999808:-1|gene:AGAP012220	AGAP012220-PA	20 kDa	0.17	29.621	2	14.885	2	2	2.301	15.502	2.10033	0.135488	-2.88376	0.769551
858	|protein_coding|2L:26767104:26768312:1|gene:AGAP006108	AGAP006108-PA	44 kDa	0.17	31.899	15.715	2	2	2	2	16.538	2	0.120934	-3.04771	0.769551
987	KH: Kynurenine 3-monooxygenase|protein_coding|2L:23985383:23988617:1|gene:AGAP005948	AGAP005948-PA	55 kDa	0.17	10.253	2	5.7885	2	2	2	6.01383	2	0.332567	-1.58828	0.769551
1042	actin-related protein 2/3 complex subunit 1A|protein_coding|3R:20626048:20627266:1|gene:AGAP008908	AGAP008908-PA	42 kDa	0.17	3.4178	5.2384	2	2	2	2	3.55207	2	0.563052	-0.828659	0.769551
3.3	myosin heavy chain|protein_coding|3R:49460519:49482350:1|gene:AGAP010147	AGAP010147-PG	224 kDa	0.17	237.54	238.68	198.56	176.33	208.95	205.35	224.927	196.877	0.875293	-0.192163	0.769551
292	T-complex protein 1 subunit eta|protein_coding|2R:26790470:26792683:1|gene:AGAP002762	AGAP002762-PA	59 kDa	0.18	30.76	69.845	24.808	13.968	28.043	9.2039	41.8043	17.0716	0.40837	-1.29205	0.744727
407	cathepsin L|protein_coding|3L:33872514:33877105:1|gene:AGAP011828	AGAP011828-PA	39 kDa	0.18	17.089	38.415	29.769	16.961	2	23.01	28.4243	13.9903	0.492196	-1.0227	0.744727
423	NADH dehydrogenase (ubiquinone) 1 beta subcomplex 8|protein_coding|2R:14012368:14013179:-1|gene:AGAP002020	AGAP002020-PA	20 kDa	0.18	22.785	3.4922	14.885	17.959	26.109	27.612	13.7207	23.8933	1.7414	0.800251	0.744727
444	RpS15: 40S ribosomal protein S15|protein_coding|2R:2185484:2185933:1|gene:AGAP001274	AGAP001274-PA	17 kDa	0.18	11.393	3.4922	3.3077	26.938	35.779	3.8349	6.0643	22.184	3.65812	1.8711	0.744727
466	AFG3 family protein|protein_coding|2L:40208758:40211550:-1|gene:AGAP006949	AGAP006949-PA	90 kDa	0.18	18.228	5.2384	3.3077	16.961	25.142	13.039	8.9247	18.3807	2.05953	1.04231	0.744727
1048	Adrenodoxin: |protein_coding|2R:33989708:33990962:-1|gene:AGAP003212	AGAP003212-PA	19 kDa	0.18	2	2	2	2.9931	2.901	7.6699	2	4.52133	2.26067	1.17675	0.744727
1083	RpS27: 40S ribosomal protein S27|protein_coding|2L:43597692:43597946:-1|gene:AGAP007157	AGAP007157-PA	9 kDa	0.18	5.6963	3.4922	2	2	2	2	3.7295	2	0.536265	-0.898982	0.744727
196	succinyl-CoA synthetase alpha subunit|protein_coding|2R:2843216:2845169:1|gene:AGAP001312	AGAP001312-PA	35 kDa	0.19	72.912	90.798	36.385	52.879	5.8019	39.883	66.6983	32.8546	0.492586	-1.02155	0.721246
261	dihydrodiol dehydrogenase / D-xylose 1-dehydrogenase (NADP)|protein_coding|3R:45808083:45809336:1|gene:AGAP009945	AGAP009945-PA	37 kDa	0.19	33.038	31.43	39.692	30.929	24.175	32.214	34.72	29.106	0.838306	-0.25445	0.721246
283	Ca-P60A: calcium-transporting ATPase sarcoplasmic/endoplasmic reticulum type|protein_coding|2L:27903046:27925991:1|gene:AGAP006186	AGAP006186-PA (+4)	110 kDa	0.19	5.6963	17.461	15.712	16.961	28.043	65.961	12.9564	36.9883	2.85482	1.5134	0.721246
321	isoleucyl-tRNA synthetase|protein_coding|2R:15427630:15431376:1|gene:AGAP002101	AGAP002101-PA	140 kDa	0.19	15.95	40.161	54.577	12.97	29.977	2.301	36.896	15.0827	0.408789	-1.29057	0.721246
325	|protein_coding|2R:12682524:12683711:-1|gene:AGAP001942	AGAP001942-PA	25 kDa	0.19	31.899	6.9845	23.154	30.929	49.316	28.379	20.6792	36.208	1.75094	0.80813	0.721246
360	2-hydroxyglutarate dehydrogenase|protein_coding|3R:2391251:2392961:1|gene:AGAP007868	AGAP007868-PA	49 kDa	0.19	28.481	69.845	24.808	25.94	2	19.942	41.0447	15.9607	0.388861	-1.36267	0.721246
469	NADH dehydrogenase (ubiquinone) 1 alpha subcomplex 5|protein_coding|2L:17933861:17934448:-1|gene:AGAP005621	AGAP005621-PA	14 kDa	0.19	4.557	2	7.4423	26.938	9.6699	7.6699	4.66643	14.7593	3.16286	1.66123	0.721246
477	|protein_coding|3L:18930431:18931177:-1|gene:AGAP011193	AGAP011193-PA	25 kDa	0.19	55.974	51.626	2.4808	2	4.8349	18.408	36.6936	8.4143	0.229312	-2.12461	0.721246
493	|protein_coding|3R:50842621:50844736:1|gene:AGAP010214	AGAP010214-PA	30 kDa	0.19	20.507	48.891	13.231	2	17.406	6.9029	27.543	8.76963	0.318398	-1.6511	0.721246
575	26S proteasome regulatory subunit N9|protein_coding|2R:7309118:7310595:-1|gene:AGAP001651	AGAP001651-PA	43 kDa	0.19	23.924	8.7306	6.6154	4.9885	2	6.1359	13.09	4.3748	0.334209	-1.58118	0.721246
637	heterogeneous nuclear ribonucleoprotein A1/A3|protein_coding|2R:20791379:20793448:-1|gene:AGAP002374	AGAP002374-PA	39 kDa	0.19	5.6963	2	4.9616	18.956	6.7689	6.9029	4.2193	10.8759	2.57766	1.36606	0.721246
639	ARS2: Serrate RNA effector molecule homolog|protein_coding|3L:2396139:2401816:-1|gene:AGAP010382	AGAP010382-PA	110 kDa	0.19	19.367	13.969	2	2	2	6.1359	11.7787	3.37863	0.286843	-1.80166	0.721246
775	phosphomannomutase|protein_coding|3L:21675852:21676610:1|gene:AGAP011353	AGAP011353-PA	29 kDa	0.19	29.621	6.9845	8.2693	2	5.8019	2	14.9583	3.2673	0.218428	-2.19477	0.721246
872	alpha,alpha-trehalase|protein_coding|3L:36939003:36942417:-1|gene:AGAP012053	AGAP012053-PA	65 kDa	0.19	12.532	5.2384	2.4808	2	2	2	6.7504	2	0.296279	-1.75497	0.721246
1114	Aper1: peritrophin 1|protein_coding|2L:38568139:38568683:-1|gene:AGAP006795	AGAP006795-PA	17 kDa	0.19	2	2	2	2.9931	2	4.6019	2	3.19833	1.59917	0.67732	0.721246
13.3	glutamate dehydrogenase (NAD(P)+)|protein_coding|2R:55058579:55066884:-1|gene:AGAP004362	AGAP004362-PC	60 kDa	0.19	37.474	46.532	27.975	30.09	31.324	21.051	37.327	27.4883	0.73642	-0.4414	0.721246
248	Profilin protein|protein_coding|3R:44535146:44555606:-1|gene:AGAP009861	AGAP009861-PA	14 kDa	0.2	63.798	87.306	23.154	42.901	2	26.845	58.086	23.9153	0.411723	-1.28025	0.69897
282	|protein_coding|X:18244471:18250842:-1|gene:AGAP000941	AGAP000941-PA (+1)	21 kDa	0.2	2	2	51.269	31.927	53.184	51.388	18.423	45.4997	2.46972	1.30435	0.69897
726	beta-ureidopropionase|protein_coding|3R:51294761:51296722:1|gene:AGAP010229	AGAP010229-PA	44 kDa	0.2	12.532	13.969	2	3.9908	4.8349	2	9.50033	3.60857	0.379836	-1.39655	0.69897
794	ATP-dependent RNA helicase DDX6/DHH1|protein_coding|3R:26481859:26483964:1|gene:AGAP009135	AGAP009135-PA	50 kDa	0.2	14.81	5.2384	3.3077	2	2.901	2	7.78537	2.30033	0.295469	-1.75892	0.69897
866	glycogen debranching enzyme|protein_coding|2R:1285765:1291040:1|gene:AGAP001200	AGAP001200-PA (+1)	176 kDa	0.2	2	2	2	2	2.901	2.301	2	2.40067	1.20033	0.263435	0.69897
164.2	carboxypeptidase B|protein_coding|2L:28239196:28243225:-1|gene:AGAP006206	AGAP006206-PA	51 kDa	0.2	2	2	3.502	6.8764	3.1316	3.5029	2.50067	4.50363	1.80097	0.848777	0.69897
163.3	aldehyde oxidase|protein_coding|2L:28528882:28533013:1|gene:AGAP006224	AGAP006224-PA	139 kDa	0.2	4.3565	2	2	4.1246	6.596	3.4086	2.7855	4.70973	1.6908	0.757709	0.69897
9	alpha-aminoadipic semialdehyde synthase|protein_coding|3R:13774626:13779588:-1|gene:AGAP008632	AGAP008632-PA	103 kDa	0.21	219.88	343.99	389.48	456.95	365.52	391.16	317.783	404.543	1.27302	0.348251	0.677781
240	vinculin|protein_coding|2L:47245818:47250818:-1|gene:AGAP007532	AGAP007532-PA	107 kDa	0.21	2	38.415	28.942	33.922	60.92	36.815	23.119	43.8857	1.89825	0.924671	0.677781
249	RpS16: 40S ribosomal protein S16|protein_coding|3L:24478597:24479192:-1|gene:AGAP011424	AGAP011424-PA	17 kDa	0.21	15.95	2	9.9231	10.975	18.373	34.515	9.29103	21.2877	2.29121	1.19611	0.677781
398	|protein_coding|2L:47577863:47617636:1|gene:AGAP007562	AGAP007562-PA	440 kDa	0.21	2	2	2	2	5.8019	13.806	2	7.20263	3.60132	1.84852	0.677781
602	FK506-binding protein 1|protein_coding|3L:38473308:38473765:-1|gene:AGAP012184	AGAP012184-PA	12 kDa	0.21	2	5.2384	8.2693	23.945	9.6699	6.9029	5.16923	13.5059	2.61275	1.38557	0.677781
621	MICOS complex subunit MIC13|protein_coding|2L:10202875:10203427:-1|gene:AGAP005109	AGAP005109-PA	14 kDa	0.21	22.785	31.43	3.3077	4.9885	4.8349	9.9709	19.1742	6.5981	0.344113	-1.53905	0.677781
15.3	|protein_coding|3R:13725120:13726460:-1|gene:AGAP008622	AGAP008622-PA	50 kDa	0.21	2	2	17.31	12.592	13.08	22.41	7.10333	16.0273	2.25631	1.17397	0.677781
878	Proteasome 26S non-ATPase subunit 11|protein_coding|2R:5049886:5051303:1|gene:AGAP001440	AGAP001440-PA (+1)	47 kDa	0.21	13.671	19.207	2	2	2	6.9029	11.626	3.6343	0.312601	-1.67761	0.677781
943	tRNA-splicing ligase RtcB|protein_coding|3R:6187992:6189590:1|gene:AGAP008147	AGAP008147-PA	56 kDa	0.21	11.393	3.4922	3.3077	2	2	2.301	6.0643	2.10033	0.346344	-1.52972	0.677781
63	|protein_coding|2R:47648806:47650834:-1|gene:AGAP003995	AGAP003995-PA	73 kDa	0.22	101.39	45.399	114.94	121.72	102.5	144.96	87.243	123.06	1.41054	0.496251	0.657577
68	cytosol aminopeptidase|protein_coding|2R:44705161:44715011:-1|gene:AGAP003869	AGAP003869-PA	54 kDa	0.22	124.18	155.4	115.77	84.805	60.92	138.06	131.783	94.595	0.717807	-0.478332	0.657577
399	RpL26: 60S ribosomal protein L26|protein_coding|2R:21836152:21836607:1|gene:AGAP002468	AGAP002468-PA	18 kDa	0.22	26.203	97.783	14.885	4.9885	14.505	5.3689	46.2903	8.28747	0.179032	-2.48171	0.657577
429	B-cell receptor-associated protein 31|protein_coding|3L:6369916:6370774:-1|gene:AGAP010557	AGAP010557-PA	27 kDa	0.22	41.013	31.43	16.539	2	28.043	13.806	29.6607	14.6163	0.492785	-1.02097	0.657577
164.1	carboxypeptidase B|protein_coding|2L:28241650:28243225:-1|gene:AGAP006206	AGAP006206-PB	48 kDa	0.22	37.607	3.3473	62.652	107.86	51.987	54.021	34.5354	71.2893	2.06424	1.04561	0.657577
478	Histidine triad nucleotide binding protein 1|protein_coding|2L:30441742:30442211:1|gene:AGAP006353	AGAP006353-PA	14 kDa	0.22	20.507	33.176	19.846	2	24.175	13.806	24.5097	13.327	0.543745	-0.878999	0.657577
585	RpL34: 60S ribosomal protein L34|protein_coding|3R:31268923:31270109:-1|gene:AGAP009324	AGAP009324-PA	15 kDa	0.22	2.2785	5.2384	2	2	9.6699	16.874	3.1723	9.51463	2.99929	1.58462	0.657577
592	myosin IX|protein_coding|2R:47747417:47773796:-1|gene:AGAP004000	AGAP004000-PA	286 kDa	0.22	18.228	2	6.6154	2	2	2	8.9478	2	0.223519	-2.16153	0.657577
295.1	RpL22: 60S ribosomal protein L22|protein_coding|2L:8792256:8793161:1|gene:AGAP005046	AGAP005046-PB	17 kDa	0.22	24.113	23.098	26.253	44.182	50.162	19.616	24.488	37.9867	1.55124	0.633418	0.657577
711	|protein_coding|2R:4000870:4012512:1|gene:AGAP001375	AGAP001375-PA	66 kDa	0.22	18.228	2	6.6154	2	2	2	8.9478	2	0.223519	-2.16153	0.657577
806	cellular nucleic acid-binding protein|protein_coding|3R:5096002:5099077:-1|gene:AGAP008075	AGAP008075-PA (+2)	17 kDa	0.22	4.557	5.2384	9.0962	2.9931	5.8019	2.301	6.2972	3.69867	0.587351	-0.767705	0.657577
472.1	|protein_coding|UNKN:33365624:33365956:-1|gene:AGAP012842	AGAP012842-PA	12 kDa	0.22	27.342	2	9.9231	2	2	2.301	13.0884	2.10033	0.160473	-2.63959	0.657577
973	F-actin capping protein subunit beta|protein_coding|3R:2354916:2356499:1|gene:AGAP007864	AGAP007864-PA (+2)	31 kDa	0.22	12.532	6.9845	2	2	2	3.8349	7.17217	2.61163	0.364135	-1.45746	0.657577
1012	26S protease regulatory subunit 8|protein_coding|2L:44515927:44517138:-1|gene:AGAP007243	AGAP007243-PA	46 kDa	0.22	2	2	2.4808	2	3.868	3.068	2.16027	2.97867	1.37884	0.463457	0.657577
1095	|protein_coding|X:7288463:7291716:-1|gene:AGAP000403	AGAP000403-PA	84 kDa	0.22	2	2	2	2.9931	2	2.301	2	2.43137	1.21568	0.281767	0.657577
13.2	glutamate dehydrogenase (NAD(P)+)|protein_coding|2R:55058472:55066884:-1|gene:AGAP004362	AGAP004362-PD (+2)	61 kDa	0.22	47.479	64.911	37.609	40.64	41.708	27.608	49.9997	36.652	0.733045	-0.448027	0.657577
2.5	actin, cytoplasmic|protein_coding|2R:8002166:8003386:-1|gene:AGAP001676	AGAP001676-PA	42 kDa	0.22	7.355	2.8444	6.9097	9.3249	5.7805	13.047	5.70303	9.38413	1.64546	0.718494	0.657577
285	leucyl aminopeptidase|protein_coding|2R:38176041:38183158:-1|gene:AGAP003475	AGAP003475-PA (+1)	56 kDa	0.23	45.57	3.4922	5.7885	37.913	65.755	27.612	18.2836	43.76	2.39341	1.25907	0.638272
329	1-pyrroline-5-carboxylate dehydrogenase|protein_coding|2R:55076751:55081158:-1|gene:AGAP004366	AGAP004366-PA	64 kDa	0.23	2.2785	10.477	21.5	55.872	2	59.058	11.4185	38.9767	3.41347	1.77124	0.638272
550	hypoxia up-regulated 1|protein_coding|2R:11265748:11268729:-1|gene:AGAP001827	AGAP001827-PA	108 kDa	0.23	2	2	2	2	42.547	13.039	2	19.1953	9.59767	3.26268	0.638272
972	mitochondrial processing peptidase|protein_coding|3R:5296191:5298020:-1|gene:AGAP008086	AGAP008086-PA	60 kDa	0.23	11.393	5.2384	2	2	2.901	2	6.21047	2.30033	0.370396	-1.43286	0.638272
985	ubiquitin-conjugating enzyme E2 L3|protein_coding|X:21755830:21762593:-1|gene:AGAP001056	AGAP001056-PA	18 kDa	0.23	2	5.2384	11.577	2	2.901	2	6.2718	2.30033	0.366774	-1.44704	0.638272
1011	26S proteasome regulatory subunit N8|protein_coding|3L:37999396:38000487:-1|gene:AGAP012135	AGAP012135-PA	38 kDa	0.23	2	5.2384	4.1346	2	2	3.068	3.791	2.356	0.621472	-0.686239	0.638272
1053	isocitrate dehydrogenase|protein_coding|2R:33509699:33511959:1|gene:AGAP003168	AGAP003168-PA	51 kDa	0.23	2.7838	3.8795	2	2.2904	2	2	2.88777	2.0968	0.726097	-0.461765	0.638272
256.2	Tropomyosin 1|protein_coding|2R:10548089:10583604:1|gene:AGAP001797	AGAP001797-PA	84 kDa	0.23	6.9429	2.5876	6.0937	3.0233	2	4.2533	5.20807	3.0922	0.593733	-0.752114	0.638272
195.1	NADH dehydrogenase (ubiquinone) Fe-S protein 2|protein_coding|X:14442142:14443554:-1|gene:AGAP000794	AGAP000794-PA (+2)	53 kDa	0.24	37.595	64.607	61.193	41.904	36.746	47.553	54.465	42.0677	0.77238	-0.372618	0.619789
342	20S proteasome subunit alpha 3|protein_coding|2L:7195996:7197131:-1|gene:AGAP004960	AGAP004960-PA	29 kDa	0.24	18.228	3.4922	25.635	16.961	50.283	29.146	15.7851	32.13	2.03547	1.02536	0.619789
470	|protein_coding|2L:9761099:9779252:1|gene:AGAP005082	AGAP005082-PA	369 kDa	0.24	29.621	15.715	2.4808	2	9.6699	2.301	15.9389	4.65697	0.292176	-1.77509	0.619789
926	3'(2'), 5'-bisphosphate nucleotidase|protein_coding|2R:59555339:59556337:1|gene:AGAP004654	AGAP004654-PA	33 kDa	0.24	6.8355	3.4922	4.1346	3.9908	2.901	3.068	4.82077	3.31993	0.688673	-0.538108	0.619789
30	V-type H+-transporting ATPase subunit B|protein_coding|2R:28670971:28673585:1|gene:AGAP002884	AGAP002884-PA	56 kDa	0.25	96.836	174.61	194.33	247.43	253.35	148.8	155.259	216.527	1.39462	0.479871	0.60206
333	eIF3c: eukaryotic translation initiation factor 3 subunit C|protein_coding|2L:2798074:2801011:1|gene:AGAP004725	AGAP004725-PA	112 kDa	0.25	15.95	34.922	30.596	16.961	20.307	20.709	27.156	19.3257	0.711654	-0.490753	0.60206
350	malate/L-lactate dehydrogenase|protein_coding|2L:34221311:34223619:-1|gene:AGAP006576	AGAP006576-PA (+1)	53 kDa	0.25	20.507	31.43	18.192	16.961	17.406	19.175	23.3763	17.8473	0.763479	-0.38934	0.60206
96.2	|protein_coding|2R:26287064:26289254:1|gene:AGAP002728	AGAP002728-PB	45 kDa	0.25	5.8619	4.6794	9.8394	12.406	8.7072	7.7285	6.79357	9.6139	1.41515	0.500953	0.60206
84	isocitrate dehydrogenase|protein_coding|2L:36426076:36427317:-1|gene:AGAP006660	AGAP006660-PA (+2)	47 kDa	0.26	68.989	93.903	65.083	106.46	69.623	132.46	75.9917	102.848	1.35341	0.436596	0.585027
209	SP11372: |protein_coding|2R:1882699:1884655:1|gene:AGAP001240	AGAP001240-PA	56 kDa	0.26	11.393	22.7	24.808	41.904	32.878	16.874	19.6337	30.552	1.5561	0.637937	0.585027
441	aspartyl-tRNA synthetase|protein_coding|2L:17346503:17348433:1|gene:AGAP005576	AGAP005576-PA	60 kDa	0.26	2.2785	62.86	29.769	9.9771	13.538	2	31.6358	8.50503	0.268842	-1.89517	0.585027
231.1	RpL18a-1: 60S ribosomal protein L18a|protein_coding|3L:39778944:39779877:1|gene:AGAP012284	AGAP012284-PA	21 kDa	0.26	40.524	91.652	28.57	25.573	21.865	34.874	53.582	27.4373	0.512063	-0.965608	0.585027
563	FK506-binding nuclear protein|protein_coding|2L:46748309:46749737:-1|gene:AGAP007473	AGAP007473-PA	41 kDa	0.26	3.4178	3.4922	7.4423	23.945	2	13.806	4.7841	13.2503	2.76966	1.46971	0.585027
653	protein phosphatase|protein_coding|2L:27647494:27650439:1|gene:AGAP006171	AGAP006171-PA	71 kDa	0.26	22.785	6.9845	2	2	2.901	2	10.5898	2.30033	0.217221	-2.20277	0.585027
695	lipase 3|protein_coding|2R:20547293:20548540:1|gene:AGAP002353	AGAP002353-PA	46 kDa	0.26	22.785	6.9845	2	2	2	3.068	10.5898	2.356	0.222478	-2.16827	0.585027
723	ABCC2: ATP-binding cassette transporter (ABC transporter) family C member 2|protein_coding|2R:10155931:10164783:-1|gene:AGAP001775	AGAP001775-PA	152 kDa	0.26	20.507	6.9845	2	2	2	3.8349	9.8305	2.61163	0.265666	-1.91231	0.585027
749	Coatomer subunit gamma|protein_coding|3R:30872253:30875646:1|gene:AGAP009291	AGAP009291-PA	97 kDa	0.26	2	2	3.3077	15.963	5.8019	2	2.4359	7.92163	3.25204	1.70134	0.585027
813	NADH dehydrogenase (ubiquinone) 1 subcomplex unknown 2|protein_coding|2R:28938212:28938750:-1|gene:AGAP002889	AGAP002889-PA	13 kDa	0.26	3.4178	2	2	2.9931	2.901	6.1359	2.4726	4.01	1.62177	0.697573	0.585027
853	Adaptor-related protein complex 2, beta 1 subunit|protein_coding|2R:2126593:2131844:1|gene:AGAP001267	AGAP001267-PA	102 kDa	0.26	9.114	13.969	2	2	5.8019	3.068	8.361	3.6233	0.433357	-1.20637	0.585027
596.1	guanine nucleotide-binding protein G(q) alpha subunit|protein_coding|2L:9737547:9745967:1|gene:AGAP005079	AGAP005079-PC (+2)	42 kDa	0.26	33.815	9.9205	7.3984	3.779	6.4096	7.2627	17.0446	5.8171	0.341286	-1.55095	0.585027
79.1	glucose dehydrogenase (acceptor)|protein_coding|2R:43292474:43298353:-1|gene:AGAP003785	AGAP003785-PC (+1)	69 kDa	0.27	38.735	73.337	54.165	64.851	61.55	103.01	55.4123	76.4703	1.38002	0.464693	0.568636
113	peroxiredoxin 5, atypical 2-Cys peroxiredoxin|protein_coding|2R:3004695:3008509:1|gene:AGAP001325	AGAP001325-PA	21 kDa	0.27	27.342	33.176	121.56	120.72	96.699	88.204	60.6927	101.874	1.67853	0.747197	0.568636
127	nucleoside-diphosphate kinase|protein_coding|2L:43043679:43044386:1|gene:AGAP007120	AGAP007120-PA	19 kDa	0.27	74.051	47.145	67.808	68.842	70.59	95.874	63.0013	78.4353	1.24498	0.316121	0.568636
139	|protein_coding|3R:45662277:45710457:1|gene:AGAP028730	AGAP028730-PA	220 kDa	0.27	59.241	151.91	51.269	41.904	36.746	58.291	87.4733	45.647	0.521839	-0.938323	0.568636
235	Proliferation-associated 2G4|protein_coding|2L:10198660:10201996:1|gene:AGAP005108	AGAP005108-PA	46 kDa	0.27	44.431	55.876	36.385	42.901	37.713	30.68	45.564	37.098	0.814195	-0.296553	0.568636
747	3-methylcrotonyl-CoA carboxylase beta subunit|protein_coding|2R:26787853:26789693:-1|gene:AGAP002761	AGAP002761-PA	63 kDa	0.27	13.671	5.2384	3.3077	3.9908	3.868	2	7.4057	3.28627	0.443748	-1.17219	0.568636
87.1	histone H2B|protein_coding|3L:38656460:38656834:1|gene:AGAP012199	AGAP012199-PA (+5)	14 kDa	0.27	51.868	59.238	72.816	91.838	70.922	62.257	61.3073	75.0057	1.22344	0.29094	0.568636
961	ancient conserved domain-containing protein 2|protein_coding|2R:15257859:15262080:-1|gene:AGAP002094	AGAP002094-PA	95 kDa	0.27	2.2785	3.4922	2	2	2	2	2.59023	2	0.772131	-0.373082	0.568636
1029	tripeptidyl-peptidase II|protein_coding|2L:4692754:4697401:1|gene:AGAP004870	AGAP004870-PA	146 kDa	0.27	10.253	3.4922	2	2	2	2	5.2484	2	0.381069	-1.39188	0.568636
87.4	histone H2B|protein_coding|2R:46080422:46080697:-1|gene:AGAP003912	AGAP003912-PA	10 kDa	0.27	3.3644	2	2	6.3889	2	4.1	2.4548	4.16297	1.69585	0.762007	0.568636
16	|protein_coding|3L:4182081:4183867:-1|gene:AGAP010479	AGAP010479-PA	45 kDa	0.28	157.22	268.9	227.4	305.3	229.18	267.68	217.84	267.387	1.22745	0.295659	0.552842
136	cofilin|protein_coding|3L:37152368:37162588:-1|gene:AGAP012056	AGAP012056-PA	17 kDa	0.28	63.798	13.969	83.52	83.808	68.656	90.505	53.7623	80.9897	1.50644	0.591142	0.552842
212	ATP citrate lyase|protein_coding|3R:49548211:49554491:1|gene:AGAP010156	AGAP010156-PA	118 kDa	0.28	30.76	38.415	35.558	37.913	79.293	39.116	34.911	52.1073	1.49258	0.577805	0.552842
415	mitochondrial import inner membrane translocase subunit Tim13|protein_coding|2R:18513486:18513922:1|gene:AGAP002277	AGAP002277-PA	10 kDa	0.28	33.038	75.083	8.2693	23.945	2	13.806	38.7968	13.2503	0.341532	-1.54991	0.552842
491	valyl-tRNA synthetase|protein_coding|3L:3012475:3016002:-1|gene:AGAP010420	AGAP010420-PA	119 kDa	0.28	3.4178	3.4922	4.1346	4.9885	22.241	5.3689	3.68153	10.8661	2.95152	1.56146	0.552842
587	Alpha-crystallin chain A|protein_coding|2L:43612502:43613226:-1|gene:AGAP007162	AGAP007162-PA (+1)	22 kDa	0.28	5.6963	2	7.4423	2	15.472	16.107	5.0462	11.193	2.2181	1.14933	0.552842
625	oligosaccharyltransferase complex subunit delta (ribophorin II)|protein_coding|2L:48540332:48542488:-1|gene:AGAP007638	AGAP007638-PA	69 kDa	0.28	2	19.207	14.058	2	9.6699	2	11.755	4.55663	0.387634	-1.36723	0.552842
879	RpL21: 60S ribosomal protein L21|protein_coding|3L:38003503:38004081:1|gene:AGAP012138	AGAP012138-PA	19 kDa	0.28	2.2785	2	2.4808	2	9.6699	3.8349	2.2531	5.16827	2.29385	1.19777	0.552842
65.1	Eukaryotic translation initiation factor 4A, isoform 2|protein_coding|3R:44558848:44561275:-1|gene:AGAP009863	AGAP009863-PA	46 kDa	0.29	127.54	137.94	120.73	148.66	65.667	75.165	128.737	96.4973	0.749571	-0.415862	0.537602
121	Muscular protein 20|protein_coding|2R:2847152:2868225:1|gene:AGAP001313	AGAP001313-PA	21 kDa	0.29	13.671	10.477	92.616	174.6	167.29	3.068	38.9213	114.986	2.95432	1.56283	0.537602
182	F-type H+-transporting ATPase subunit 6|protein_coding|2R:58515049:58515445:-1|gene:AGAP004616	AGAP004616-PA	12 kDa	0.29	30.76	66.353	49.616	71.835	56.085	60.592	48.9097	62.8373	1.28476	0.361502	0.537602
465	Ras homolog gene family, member A|protein_coding|2L:10785376:10810252:-1|gene:AGAP005160	AGAP005160-PA (+4)	23 kDa	0.29	28.481	5.2384	4.1346	2	4.8349	2	12.618	2.94497	0.233394	-2.09916	0.537602
497	Med13: mediator of RNA polymerase II transcription subunit 13|protein_coding|2L:31840397:31873650:1|gene:AGAP006436	AGAP006436-PA	280 kDa	0.29	2	2	2	7.9817	2	42.951	2	17.6442	8.82212	3.14112	0.537602
975	VATF: V-type proton ATPase subunit F|protein_coding|2R:21851028:21851741:-1|gene:AGAP002473	AGAP002473-PA	14 kDa	0.29	2	3.4922	2.4808	2	5.8019	4.6019	2.65767	4.1346	1.55573	0.637588	0.537602
1045	microtubule-associated protein, RP/EB family|protein_coding|2L:4956483:4961288:-1|gene:AGAP004886	AGAP004886-PA (+1)	43 kDa	0.29	11.393	3.4922	2	2	2	2.301	5.6284	2.10033	0.373167	-1.42211	0.537602
1061	histone H1/5|protein_coding|2L:13392453:13393202:-1|gene:AGAP005264	AGAP005264-PA (+2)	25 kDa	0.29	15.719	7.6809	2	2	2	6.1359	8.46663	3.37863	0.399053	-1.32535	0.537602
166.1	creatine kinase|protein_coding|2L:17961670:17999179:1|gene:AGAP005627	AGAP005627-PE	70 kDa	0.29	51.724	56.66	44.191	50.632	44.166	41.106	50.8583	45.3013	0.890736	-0.166931	0.537602
6	spectrin alpha|protein_coding|2L:36690201:36701588:1|gene:AGAP006686	AGAP006686-PA	278 kDa	0.3	476.21	576.22	494.5	506.84	484.46	380.43	515.643	457.243	0.886743	-0.173411	0.522879
7.1	ADP,ATP carrier protein 1|protein_coding|2L:38179028:38184068:-1|gene:AGAP006782	AGAP006782-PA	33 kDa	0.3	212.34	309.51	334.4	392.73	259.29	435.47	285.417	362.497	1.27006	0.344898	0.522879
51	TRYP4: trypsin 4|protein_coding|3R:8627757:8628584:1|gene:AGAP008292	AGAP008292-PA	30 kDa	0.3	125.74	180.5	182.21	164.45	128.61	103.04	162.817	132.033	0.810933	-0.302346	0.522879
90	histone H4|protein_coding|2R:46053769:46054080:-1|gene:AGAP003909	AGAP003909-PA (+7)	11 kDa	0.3	21.646	87.306	91.789	173.6	75.425	87.437	66.9137	112.154	1.6761	0.745108	0.522879
160	myosin heavy chain|protein_coding|2L:47149991:47186184:1|gene:AGAP007523	AGAP007523-PA (+1)	228 kDa	0.3	7.9748	43.653	47.135	34.92	114.1	48.642	32.9209	65.8873	2.00138	1.001	0.522879
307	RpS7: 40S ribosomal protein S7|protein_coding|3L:6565707:6566516:1|gene:AGAP010592	AGAP010592-PA	22 kDa	0.3	13.671	19.207	7.4423	20.952	41.58	11.505	13.4401	24.679	1.83622	0.87674	0.522879
422	|protein_coding|3L:41834680:41835268:-1|gene:AGAP012418	AGAP012418-PA	10 kDa	0.3	3.4178	3.4922	18.192	24.943	4.8349	25.311	8.36733	18.363	2.1946	1.13396	0.522879
463	RpL17: 60S ribosomal protein L17|protein_coding|2R:5283558:5284200:1|gene:AGAP001459	AGAP001459-PA (+2)	22 kDa	0.3	25.064	10.477	21.5	8.9794	20.307	5.3689	19.0137	11.5518	0.607551	-0.718923	0.522879
609	Arf2: ADP-ribosylation factor 2|protein_coding|2R:29823850:29824666:1|gene:AGAP002931	AGAP002931-PA (+1)	21 kDa	0.3	19.402	32.787	19.034	11.305	14.609	23.984	23.741	16.6327	0.700588	-0.513361	0.522879
509.1	histone-lysine N-methyltransferase SUV39H|protein_coding|2R:40393185:40401193:-1|gene:AGAP003597	AGAP003597-PB	52 kDa	0.3	23.812	5.1526	7.8633	2.8952	2	9.5567	12.276	4.8173	0.392417	-1.34954	0.522879
988	Ras-related protein R-Ras2|protein_coding|2R:27887409:27889738:-1|gene:AGAP002812	AGAP002812-PA	23 kDa	0.3	2.2785	5.2384	9.0962	2	4.8349	2	5.5377	2.94497	0.531803	-0.911036	0.522879
98	Xaa-Pro dipeptidase|protein_coding|2L:3401188:3415683:-1|gene:AGAP004775	AGAP004775-PA (+1)	53 kDa	0.31	87.722	87.306	102.54	70.837	101.53	51.388	92.5227	74.585	0.806127	-0.310921	0.508638
154	myosin VI|protein_coding|X:13918225:13927924:-1|gene:AGAP000776	AGAP000776-PA	147 kDa	0.31	54.684	111.75	57.885	12.97	40.613	77.911	74.773	43.8313	0.586192	-0.770555	0.508638
169	NADH dehydrogenase (ubiquinone) Fe-S protein 1|protein_coding|2R:7320328:7322744:1|gene:AGAP001653	AGAP001653-PA (+1)	79 kDa	0.31	64.937	10.477	51.269	57.867	60.92	65.961	42.2277	61.5827	1.45835	0.544336	0.508638
204	dipeptidase E|protein_coding|X:9095913:9096723:1|gene:AGAP000513	AGAP000513-PA (+1)	27 kDa	0.31	56.963	76.829	43	58.865	13.538	46.019	58.9307	39.474	0.669838	-0.578116	0.508638
348	phosphatidate phosphatase|protein_coding|UNKN:1233022:1242299:1|gene:AGAP012445	AGAP012445-PA	31 kDa	0.31	2	2	33.904	21.95	20.307	37.582	12.6347	26.613	2.10635	1.07474	0.508638
437	|protein_coding|X:12541490:12542613:1|gene:AGAP000698	AGAP000698-PA	37 kDa	0.31	4.557	6.9845	16.539	33.922	2	28.379	9.36017	21.4337	2.28988	1.19527	0.508638
443	V-type H+-transporting ATPase subunit AC39|protein_coding|X:13134120:13136720:1|gene:AGAP000721	AGAP000721-PA	40 kDa	0.31	9.114	12.223	6.6154	18.956	23.208	5.3689	9.31747	15.8443	1.70049	0.765954	0.508638
447	pre-mRNA-splicing factor ATP-dependent RNA helicase DHX15/PRP43|protein_coding|3L:17981923:17984480:1|gene:AGAP011149	AGAP011149-PA	81 kDa	0.31	20.507	29.684	14.885	2	26.109	7.6699	21.692	11.9263	0.549802	-0.863017	0.508638
501	dipeptidyl-peptidase III|protein_coding|2R:55591068:55593533:1|gene:AGAP004394	AGAP004394-PA	81 kDa	0.31	19.367	2	2.4808	15.963	27.076	8.4369	7.94927	17.1586	2.15852	1.11004	0.508638
645	|protein_coding|2R:36289688:36291450:-1|gene:AGAP003337	AGAP003337-PA	35 kDa	0.31	7.9748	3.4922	2	8.9794	2.901	22.243	4.489	11.3745	2.53385	1.34133	0.508638
740	trehalose 6-phosphate phosphatase|protein_coding|3R:7163837:7164865:1|gene:AGAP008225	AGAP008225-PA	33 kDa	0.31	3.4178	2	7.4423	2	2	3.068	4.2867	2.356	0.549607	-0.863528	0.508638
941	Mitochondrial carrier homolog 1|protein_coding|2L:40277494:40278838:-1|gene:AGAP006963	AGAP006963-PA	38 kDa	0.31	3.4178	2	2	2	3.868	9.2039	2.4726	5.02397	2.03186	1.0228	0.508638
188.2	Phosphate carrier, mitochondrial|protein_coding|2R:40346388:40347804:-1|gene:AGAP003586	AGAP003586-PA	38 kDa	0.31	14.483	6.0961	2.0209	2.4383	4.8952	2	7.53333	3.11117	0.412987	-1.27583	0.508638
123	myosin I|protein_coding|3R:49671706:49684684:-1|gene:AGAP010160	AGAP010160-PA	118 kDa	0.32	53.545	22.7	107.5	97.775	91.864	80.534	61.2483	90.0577	1.47037	0.556179	0.49485
137	succinate dehydrogenase (ubiquinone) flavoprotein subunit|protein_coding|3L:3189394:3192278:1|gene:AGAP010429	AGAP010429-PA	72 kDa	0.32	51.266	34.922	60.366	78.819	57.052	49.854	48.8513	61.9083	1.26728	0.341736	0.49485
227	Talin-1|protein_coding|2L:46754148:46767650:-1|gene:AGAP007474	AGAP007474-PA	293 kDa	0.32	43.292	29.684	16.539	3.9908	31.911	15.34	29.8383	17.0806	0.572438	-0.804808	0.49485
243	Moe: Moesin/ezrin/radixin homolog 1|protein_coding|X:9985762:10002498:1|gene:AGAP000562	AGAP000562-PC	69 kDa	0.32	53.545	19.207	37.212	20.952	31.911	21.476	36.6547	24.7797	0.67603	-0.56484	0.49485
251	|protein_coding|3L:17002432:17003006:-1|gene:AGAP011107	AGAP011107-PA	12 kDa	0.32	2	2	67.808	41.904	51.25	53.689	23.936	48.9477	2.04494	1.03206	0.49485
361	glycyl-tRNA synthetase|protein_coding|3R:13509639:13512243:-1|gene:AGAP008604	AGAP008604-PB	87 kDa	0.32	4.557	5.2384	25.635	35.918	3.868	42.184	11.8101	27.3233	2.31355	1.21011	0.49485
715	20S proteasome subunit alpha 6|protein_coding|3R:51664738:51665706:-1|gene:AGAP010253	AGAP010253-PA	31 kDa	0.32	3.4178	8.7306	4.1346	2	2	5.3689	5.42767	3.12297	0.575379	-0.797415	0.49485
978	26S proteasome regulatory subunit N7|protein_coding|2R:14716192:14717361:1|gene:AGAP002061	AGAP002061-PA	45 kDa	0.32	11.393	3.4922	2	2.9931	2	2	5.6284	2.33103	0.414156	-1.27176	0.49485
992	|protein_coding|3L:27748780:27753563:1|gene:AGAP011560	AGAP011560-PA	83 kDa	0.32	2.2785	5.2384	2	2	2	2	3.1723	2	0.630457	-0.665529	0.49485
1039	protein transport protein SEC23|protein_coding|2R:9479550:9482903:1|gene:AGAP001759	AGAP001759-PA	87 kDa	0.32	18.228	2	3.3077	2	2	2	7.84523	2	0.254932	-1.97182	0.49485
1067	|protein_coding|3R:44029444:44029779:1|gene:AGAP009830	AGAP009830-PA	10 kDa	0.32	2.2785	3.4922	2	3.9908	2	6.9029	2.59023	4.2979	1.65927	0.73055	0.49485
145	V-type H+-transporting ATPase subunit C|protein_coding|2L:22427582:22433665:-1|gene:AGAP005845	AGAP005845-PA	44 kDa	0.33	42.152	75.083	100.88	48.888	58.019	53.664	72.705	53.5237	0.736176	-0.441878	0.481486
13.1	glutamate dehydrogenase (NAD(P)+)|protein_coding|2R:55056306:55066884:-1|gene:AGAP004362	AGAP004362-PB	61 kDa	0.33	198.72	255.24	174.22	176.7	211.26	126.98	209.393	171.647	0.819733	-0.286774	0.481486
194	collagen, type IV, alpha|protein_coding|3R:28646812:28653863:1|gene:AGAP009201	AGAP009201-PA	179 kDa	0.33	29.621	6.9845	46.308	95.78	25.142	42.951	27.6378	54.6243	1.97643	0.982899	0.481486
228	Serine/threonine-protein phosphatase 2A 65 kDa regulatory subunit A beta isoform isoform c|protein_coding|3R:25646166:25650894:-1|gene:AGAP009105	AGAP009105-PA	66 kDa	0.33	35.317	45.399	44.654	16.961	40.613	39.883	41.79	32.4857	0.777355	-0.363354	0.481486
339	T-complex protein 1 subunit gamma|protein_coding|2R:26779591:26781437:-1|gene:AGAP002759	AGAP002759-PA	60 kDa	0.33	2.2785	3.4922	23.981	16.961	9.6699	56.757	9.91723	27.796	2.80279	1.48687	0.481486
347	juvenile hormone epoxide hydrolase|protein_coding|3R:14838460:14839904:1|gene:AGAP008684	AGAP008684-PA	52 kDa	0.33	2	2	28.115	2	69.623	32.214	10.705	34.6123	3.23329	1.693	0.481486
190.1	TRYP1: trypsin 1|protein_coding|3R:8634819:8635643:1|gene:AGAP008296	AGAP008296-PA	29 kDa	0.33	57.082	191.61	60.472	61.346	55.55	43.05	103.055	53.3153	0.51735	-0.950787	0.481486
489	signal recognition particle subunit SRP54|protein_coding|2R:58360124:58361793:-1|gene:AGAP004610	AGAP004610-PA	56 kDa	0.33	9.114	2	6.6154	7.9817	33.845	6.1359	5.9098	15.9875	2.70526	1.43577	0.481486
494	Glucosyl/glucuronosyl transferases|protein_coding|3R:3835173:3836817:-1|gene:AGAP007990	AGAP007990-PA	60 kDa	0.33	11.393	6.9845	2	17.959	25.142	2	6.7925	15.0337	2.21327	1.14618	0.481486
665	hydroxybutyrate dehydrogenase|protein_coding|2R:22322371:22323216:-1|gene:AGAP002521	AGAP002521-PA (+1)	27 kDa	0.33	11.393	3.4922	2	2	2	3.068	5.6284	2.356	0.418591	-1.25639	0.481486
685	ABCA2: ATP-binding cassette transporter (ABC transporter) family A member 2|protein_coding|2L:30935024:30940342:-1|gene:AGAP006380	AGAP006380-PA	185 kDa	0.33	2	2	2	2	2.901	15.34	2	6.747	3.3735	1.75425	0.481486
940	T-complex protein 1, delta subunit|protein_coding|3R:34963390:34965635:-1|gene:AGAP009505	AGAP009505-PA	58 kDa	0.33	10.253	2	3.3077	2	2.901	2	5.1869	2.30033	0.443489	-1.17303	0.481486
953	NADH dehydrogenase (ubiquinone) 1 alpha subcomplex 13|protein_coding|3R:37625238:37625878:-1|gene:AGAP009652	AGAP009652-PA	18 kDa	0.33	2.2785	3.4922	2	3.9908	11.604	2	2.59023	5.86493	2.26425	1.17903	0.481486
950	|protein_coding|2R:23282878:23290569:1|gene:AGAP002585	AGAP002585-PA	176 kDa	0.33	3.4178	2	10.75	2	2	3.068	5.38927	2.356	0.437165	-1.19375	0.481486
217.1	nucleosome-remodeling factor 38 kDa subunit|protein_coding|2R:37299615:37311520:1|gene:AGAP003398	AGAP003398-PD	44 kDa	0.33	5.1262	26.186	19.015	32.917	13.534	33.739	16.7757	26.73	1.59337	0.672084	0.481486
1072	RING finger protein 10|protein_coding|3R:3290855:3293468:1|gene:AGAP007954	AGAP007954-PA	87 kDa	0.33	13.086	4.0583	2	3.0918	2	2.6739	6.38143	2.58857	0.40564	-1.30173	0.481486
245	NADH dehydrogenase (ubiquinone) 1 alpha subcomplex 4|protein_coding|2R:35980660:35981341:1|gene:AGAP003325	AGAP003325-PA	9 kDa	0.34	33.038	48.891	30.596	39.908	49.316	43.718	37.5083	44.314	1.18144	0.240551	0.468521
284	clathrin heavy chain|protein_coding|2R:31211005:31217737:1|gene:AGAP003021	AGAP003021-PA (+1)	191 kDa	0.34	15.95	82.068	36.385	3.9908	46.415	6.9029	44.801	19.1029	0.426395	-1.22974	0.468521
320	UTP--glucose-1-phosphate uridylyltransferase|protein_coding|2R:2059771:2063951:-1|gene:AGAP001257	AGAP001257-PA	58 kDa	0.34	11.393	6.9845	26.462	27.936	10.637	39.116	14.9465	25.8963	1.7326	0.79294	0.468521
403	ARP2 actin-related protein 2 homolog|protein_coding|X:18919009:18924434:1|gene:AGAP000985	AGAP000985-PA	45 kDa	0.34	41.013	31.43	14.885	8.9794	2	35.281	29.1093	15.4201	0.529732	-0.916667	0.468521
426	FAD-dependent oxidoreductase domain-containing protein 1|protein_coding|3R:25447705:25449379:1|gene:AGAP009080	AGAP009080-PA	59 kDa	0.34	35.317	5.2384	19.846	3.9908	11.604	14.573	20.1338	10.0559	0.499455	-1.00157	0.468521
704	Thymosin|protein_coding|X:4425246:4428424:1|gene:AGAP000235	AGAP000235-PA (+2)	14 kDa	0.34	2	2	8.2693	2	9.6699	13.806	4.08977	8.49197	2.07639	1.05408	0.468521
894	|protein_coding|2L:45353935:45359753:-1|gene:AGAP007325	AGAP007325-PA (+1)	16 kDa	0.34	4.557	5.2384	3.3077	2.9931	4.8349	2	4.3677	3.276	0.750052	-0.414938	0.468521
1075	|protein_coding|2L:31789063:31790296:1|gene:AGAP006432	AGAP006432-PA	41 kDa	0.34	2.2785	6.9845	2	2	2	2	3.75433	2	0.532718	-0.908557	0.468521
158	|protein_coding|2R:39456164:39459567:1|gene:AGAP003556	AGAP003556-PA	47 kDa	0.35	58.102	87.306	53.75	37.913	64.788	54.414	66.386	52.3717	0.788896	-0.342093	0.455932
161	malate dehydrogenase|protein_coding|3R:34977878:34981324:-1|gene:AGAP009510	AGAP009510-PA	34 kDa	0.35	9.114	66.353	67.808	53.876	76.392	79.767	47.7583	70.0117	1.46596	0.551843	0.455932
202	|protein_coding|2R:15234058:15238853:-1|gene:AGAP002093	AGAP002093-PA	71 kDa	0.35	75.191	50.638	22.327	6.984	45.448	35.281	49.3853	29.2377	0.592031	-0.756254	0.455932
207	RpL18: 60S ribosomal protein L18|protein_coding|2L:47803487:47804453:-1|gene:AGAP007580	AGAP007580-PA (+1)	22 kDa	0.35	6.8355	47.145	54.577	40.906	58.986	59.825	36.1858	53.239	1.47127	0.557058	0.455932
218	|protein_coding|2R:36147769:36152023:1|gene:AGAP013189	AGAP013189-PA (+1)	15 kDa	0.35	22.785	90.798	59.539	55.872	16.439	28.379	57.7073	33.5633	0.581613	-0.781869	0.455932
453	|protein_coding|2R:4707219:4729876:1|gene:AGAP001419	AGAP001419-PA (+1)	59 kDa	0.35	13.671	17.461	35.558	2	28.043	2	22.23	10.681	0.480477	-1.05746	0.455932
554	Hex-A: hexokinase|protein_coding|3L:19385972:19394391:-1|gene:AGAP011208	AGAP011208-PA	54 kDa	0.35	2	3.4922	15.712	23.945	21.274	2	7.06807	15.7397	2.22687	1.15502	0.455932
615	Vanin-like protein 1|protein_coding|3L:9021724:9023504:-1|gene:AGAP010733	AGAP010733-PA	56 kDa	0.35	20.507	15.715	7.4423	7.9817	9.6699	13.039	14.5548	10.2302	0.702876	-0.508657	0.455932
652	NAD(P) transhydrogenase|protein_coding|2R:33497917:33502520:-1|gene:AGAP003167	AGAP003167-PA	112 kDa	0.35	12.532	20.953	2	2	2	11.505	11.8283	5.16833	0.436945	-1.19448	0.455932
74.1	Aminopeptidase N1|protein_coding|2R:42089971:42093136:1|gene:AGAP013255	AGAP013255-PA	106 kDa	0.35	19.972	44.107	56.705	103.55	45.626	43.378	40.2613	64.1847	1.5942	0.672834	0.455932
1047	ADP-ribosylation factor-like protein 1|protein_coding|3L:32617928:32618645:1|gene:AGAP011730	AGAP011730-PA	20 kDa	0.35	2.2785	10.477	2	2	2	2	4.9185	2	0.406628	-1.29822	0.455932
96.1	|protein_coding|2R:26287064:26289254:1|gene:AGAP002728	AGAP002728-PA	39 kDa	0.35	57.936	52.943	81.949	103.33	72.52	64.369	64.276	80.073	1.24577	0.317036	0.455932
247	GTP-binding nuclear protein Ran|protein_coding|2L:49132701:49133423:-1|gene:AGAP007699	AGAP007699-PA (+2)	24 kDa	0.36	6.8355	36.669	50.442	63.853	52.217	29.146	31.3155	48.4053	1.54573	0.628289	0.443697
314	RpS15a-1: 40S ribosomal protein S15a|protein_coding|X:9681288:9683495:1|gene:AGAP000541	AGAP000541-PA (+1)	15 kDa	0.36	2.2785	5.2384	43.827	49.885	23.208	26.845	17.1146	33.3127	1.94644	0.96084	0.443697
351	|protein_coding|3L:7898432:7902665:-1|gene:AGAP010640	AGAP010640-PA	19 kDa	0.36	59.241	2	43.827	2	18.373	26.845	35.0227	15.7393	0.449404	-1.15391	0.443697
538	|protein_coding|2L:48863987:48865569:-1|gene:AGAP007665	AGAP007665-PA	35 kDa	0.36	23.924	33.176	4.9616	2	23.208	3.068	20.6872	9.42533	0.455612	-1.13412	0.443697
855	glucosyl/glucuronosyl transferases|protein_coding|2L:41047893:41049603:-1|gene:AGAP007028	AGAP007028-PA	60 kDa	0.36	2.2785	2	16.539	2	2	2	6.93917	2	0.288219	-1.79476	0.443697
89.2	tropomyosin 1|protein_coding|2R:10593313:10595066:1|gene:AGAP001799	AGAP001799-PA	33 kDa	0.36	17.766	23.258	9.5371	10.696	10.681	15.698	16.8537	12.3583	0.733271	-0.447581	0.443697
73	citrate synthase|protein_coding|3L:36859979:36869012:1|gene:AGAP012048	AGAP012048-PA	52 kDa	0.37	111.65	71.591	58.712	138.68	58.019	141.13	80.651	112.61	1.39626	0.481566	0.431798
252	|protein_coding|2R:7610594:7623254:-1|gene:AGAP001662	AGAP001662-PA	301 kDa	0.37	61.52	34.922	18.192	21.95	30.944	23.01	38.2113	25.3013	0.662142	-0.594787	0.431798
273	CDGSH iron sulfur domain-containing protein 2 homolog|protein_coding|2R:56831152:56832179:1|gene:AGAP004484	AGAP004484-PA	15 kDa	0.37	27.342	50.638	52.096	34.92	43.514	18.408	43.3587	32.2807	0.744503	-0.42565	0.431798
291	Eukaryotic translation initiation factor 5A|protein_coding|3L:20552452:20553128:1|gene:AGAP011284	AGAP011284-PA	18 kDa	0.37	55.823	15.715	19.846	26.938	13.538	9.2039	30.4613	16.56	0.543639	-0.879279	0.431798
302	|protein_coding|2L:22322214:22322645:-1|gene:AGAP005838	AGAP005838-PA	15 kDa	0.37	60.38	43.653	28.942	47.89	2	33.748	44.325	27.8793	0.628975	-0.668925	0.431798
188.1	Phosphate carrier, mitochondrial|protein_coding|2R:40350748:40352872:-1|gene:AGAP013333	AGAP013333-PA	38 kDa	0.37	31.087	34.065	26.922	52.436	47.322	21.707	30.6913	40.4883	1.31921	0.399675	0.431798
417	|protein_coding|2L:1316856:1330796:1|gene:AGAP028433	AGAP028433-PA	512 kDa	0.37	2	2	2	2	2	24.544	2	9.51467	4.75733	2.25015	0.431798
448	Multiple epidermal growth factor-like domains 8|protein_coding|3R:6453504:6462954:1|gene:AGAP008185	AGAP008185-PA	333 kDa	0.37	18.228	2	2	2	2	2	7.40933	2	0.26993	-1.88934	0.431798
461	|protein_coding|2L:16024036:16056541:1|gene:AGAP005471	AGAP005471-PA	596 kDa	0.37	2	2	2	2	2	12.272	2	5.424	2.712	1.43936	0.431798
488	Alanine-glyoxylate aminotransferase|protein_coding|3L:2444147:2445549:-1|gene:AGAP010387	AGAP010387-PA (+1)	44 kDa	0.37	2	15.715	14.058	18.956	7.7359	26.078	10.591	17.59	1.66084	0.731914	0.431798
516	dynein heavy chain|protein_coding|3R:36348849:36362340:1|gene:AGAP009568	AGAP009568-PA	445 kDa	0.37	18.228	2	2	2	2	2	7.40933	2	0.26993	-1.88934	0.431798
521	NADH dehydrogenase (ubiquinone) 1 beta subcomplex 3|protein_coding|3L:41232911:41233246:-1|gene:AGAP012374	AGAP012374-PA	12 kDa	0.37	2.2785	45.399	23.981	15.963	2	13.806	23.8862	10.5897	0.443339	-1.17352	0.431798
518	|protein_coding|2R:44847770:44860440:1|gene:AGAP003872	AGAP003872-PA	337 kDa	0.37	27.342	2	2	2	2	2	10.4473	2	0.191436	-2.38506	0.431798
525	Membrane-associated progesterone receptor component 2|protein_coding|X:13820065:13824507:-1|gene:AGAP000767	AGAP000767-PA	26 kDa	0.37	2	2	2	2	2	13.806	2	5.93533	2.96767	1.56933	0.431798
534	ATP-dependent Clp protease ATP-binding subunit clpX-like, mitochondrial|protein_coding|2R:30736470:30752375:1|gene:AGAP002996	AGAP002996-PA (+3)	74 kDa	0.37	2	2	2	2	2	25.311	2	9.77033	4.88517	2.28841	0.431798
540	citron Rho-interacting kinase|protein_coding|2L:40113355:40120723:-1|gene:AGAP006932	AGAP006932-PA	217 kDa	0.37	45.57	2	2	2	2	2	16.5233	2	0.121041	-3.04643	0.431798
545	|protein_coding|3R:4769799:4788402:1|gene:AGAP008035	AGAP008035-PA	136 kDa	0.37	2	2	2	2	2	12.272	2	5.424	2.712	1.43936	0.431798
559	leucyl-tRNA synthetase|protein_coding|3R:8636178:8639940:1|gene:AGAP008297	AGAP008297-PA	136 kDa	0.37	4.557	2	3.3077	3.9908	2.901	31.447	3.28823	12.7796	3.88646	1.95846	0.431798
572	complement component 1 Q subcomponent-binding protein, mitochondrial|protein_coding|2R:47546646:47547782:1|gene:AGAP003987	AGAP003987-PA	30 kDa	0.37	2.2785	17.461	2	18.956	2.901	25.311	7.2465	15.7227	2.16969	1.11749	0.431798
586	|protein_coding|X:445028:452835:-1|gene:AGAP000035	AGAP000035-PA	277 kDa	0.37	2	2	2	2	2	12.272	2	5.424	2.712	1.43936	0.431798
601	E3 SUMO-protein ligase RanBP2|protein_coding|2R:30519486:30529112:1|gene:AGAP002982	AGAP002982-PA	308 kDa	0.37	2	2	2	2	2	6.1359	2	3.37863	1.68932	0.75644	0.431798
606	|protein_coding|3R:30526176:30546952:-1|gene:AGAP009276	AGAP009276-PA	334 kDa	0.37	2	2	2	2	2	6.9029	2	3.6343	1.81715	0.861678	0.431798
605	|protein_coding|2L:44195540:44200750:-1|gene:AGAP007198	AGAP007198-PA (+1)	191 kDa	0.37	18.228	2	2	2	2	2	7.40933	2	0.26993	-1.88934	0.431798
607	Extended synaptotagmin-like protein 2a|protein_coding|2R:42452242:42466980:1|gene:AGAP003725	AGAP003725-PA (+1)	92 kDa	0.37	2	2	2	2	2	18.408	2	7.46933	3.73467	1.90098	0.431798
611	|protein_coding|3R:2839732:2853978:-1|gene:AGAP007923	AGAP007923-PA	240 kDa	0.37	2	2	2	2	2	12.272	2	5.424	2.712	1.43936	0.431798
618	SWI/SNF related, matrix associated, actin dependent regulator of chromatin, subfamily a, member 2|protein_coding|3L:3936483:3943812:-1|gene:AGAP010462	AGAP010462-PA	184 kDa	0.37	2	2	2	2	2	18.408	2	7.46933	3.73467	1.90098	0.431798
613	|protein_coding|3L:15801324:15803945:-1|gene:AGAP011058	AGAP011058-PA	97 kDa	0.37	27.342	2	2	2	2	2	10.4473	2	0.191436	-2.38506	0.431798
634	coiled-coil domain-containing protein 64|protein_coding|2R:2807523:2818374:-1|gene:AGAP001308	AGAP001308-PA	64 kDa	0.37	2	2	2	2	2	12.272	2	5.424	2.712	1.43936	0.431798
635	myosin III|protein_coding|3R:41854420:41860198:-1|gene:AGAP009730	AGAP009730-PA	180 kDa	0.37	18.228	2	2	2	2	2	7.40933	2	0.26993	-1.88934	0.431798
641	|protein_coding|2R:10233605:10254474:-1|gene:AGAP013458	AGAP013458-PB	306 kDa	0.37	27.342	2	2	2	2	2	10.4473	2	0.191436	-2.38506	0.431798
643	|protein_coding|2R:17675147:17682988:-1|gene:AGAP002215	AGAP002215-PA	236 kDa	0.37	18.228	2	2	2	2	2	7.40933	2	0.26993	-1.88934	0.431798
649	|protein_coding|X:11229300:11231403:-1|gene:AGAP000620	AGAP000620-PA	68 kDa	0.37	54.684	2	2	2	2	2	19.5613	2	0.102243	-3.28993	0.431798
659	|protein_coding|2R:50718580:50730810:-1|gene:AGAP004144	AGAP004144-PA	417 kDa	0.37	2	27.938	2	2	2	2	10.646	2	0.187864	-2.41224	0.431798
666	CCR4-NOT transcription complex, subunit 1|protein_coding|3R:24938881:24951551:-1|gene:AGAP009057	AGAP009057-PA	276 kDa	0.37	2	2	2	2	2	19.942	2	7.98067	3.99033	1.99651	0.431798
679	ciliary dynein heavy chain|protein_coding|2R:7568322:7607358:1|gene:AGAP001660	AGAP001660-PA	559 kDa	0.37	2	2	2	2	2	6.9029	2	3.6343	1.81715	0.861678	0.431798
681	|protein_coding|2L:13669183:13672179:-1|gene:AGAP005287	AGAP005287-PA	90 kDa	0.37	2	2	2	2	2	13.039	2	5.67967	2.83983	1.50581	0.431798
682	AGAP001856-PA-DECOY PER: period circadian protein|protein_coding|2R:11449082:11459384:-1|gene:AGAP001856	AGAP001856-PA-DECOY	?	0.37	2	2	2	2	61.864	2	2	21.9547	10.9773	3.45646	0.431798
692	6-phosphogluconolactonase|protein_coding|3L:12155560:12156530:-1|gene:AGAP010866	AGAP010866-PA	28 kDa	0.37	2	2	2	2	44.481	2	2	16.1603	8.08017	3.01439	0.431798
694	origin recognition complex subunit 1|protein_coding|2L:7187167:7189946:1|gene:AGAP004957	AGAP004957-PA	98 kDa	0.37	18.228	2	2	2	2	2	7.40933	2	0.26993	-1.88934	0.431798
696	condensin complex subunit 3|protein_coding|2L:47760436:47765112:-1|gene:AGAP007568	AGAP007568-PA	168 kDa	0.37	2	2	2	2	2	24.544	2	9.51467	4.75733	2.25015	0.431798
710	|protein_coding|3R:34737352:34741873:1|gene:AGAP009496	AGAP009496-PA	68 kDa	0.37	2	2	2	2	2	24.544	2	9.51467	4.75733	2.25015	0.431798
709	|protein_coding|2R:24170690:24173398:-1|gene:AGAP013074	AGAP013074-PA	99 kDa	0.37	18.228	2	2	2	2	2	7.40933	2	0.26993	-1.88934	0.431798
712	|protein_coding|2L:45333497:45334164:-1|gene:AGAP007318	AGAP007318-PA	19 kDa	0.37	2	2	2	2	2	12.272	2	5.424	2.712	1.43936	0.431798
729	huntingtin|protein_coding|2R:41921109:41930537:1|gene:AGAP003681	AGAP003681-PA	330 kDa	0.37	2	2	2	2	2	7.6699	2	3.88997	1.94498	0.959758	0.431798
744	|protein_coding|2R:18201189:18208745:1|gene:AGAP002252	AGAP002252-PA	157 kDa	0.37	2	2	2	2	2	7.6699	2	3.88997	1.94498	0.959758	0.431798
745	cleavage and polyadenylation specificity factor subunit 1|protein_coding|3L:21445777:21450792:1|gene:AGAP011340	AGAP011340-PA	162 kDa	0.37	18.228	2	2	2	2	2	7.40933	2	0.26993	-1.88934	0.431798
743	protein expanded|protein_coding|3R:26409793:26423514:1|gene:AGAP009126	AGAP009126-PA	170 kDa	0.37	36.456	2	2	2	2	2	13.4853	2	0.148309	-2.75332	0.431798
746	E3 ubiquitin-protein ligase RNF31|protein_coding|3R:841728:857835:-1|gene:AGAP007788	AGAP007788-PA (+1)	402 kDa	0.37	2	2	2	2	2	12.272	2	5.424	2.712	1.43936	0.431798
754	carnitine O-palmitoyltransferase 2|protein_coding|3R:20622956:20625011:-1|gene:AGAP008907	AGAP008907-PA	74 kDa	0.37	2	2	2	2	2	12.272	2	5.424	2.712	1.43936	0.431798
766	|protein_coding|X:5452491:5458462:-1|gene:AGAP000309	AGAP000309-PA	103 kDa	0.37	18.228	2	2	2	2	2	7.40933	2	0.26993	-1.88934	0.431798
764	nuclear RNA export factor 1/2|protein_coding|2R:13406060:13409137:1|gene:AGAP002004	AGAP002004-PA	104 kDa	0.37	27.342	2	2	2	2	2	10.4473	2	0.191436	-2.38506	0.431798
761	|protein_coding|2L:25950356:25974749:1|gene:AGAP006063	AGAP006063-PA	66 kDa	0.37	2	2	2	2	2	12.272	2	5.424	2.712	1.43936	0.431798
768	|protein_coding|3R:48276330:48303583:-1|gene:AGAP010049	AGAP010049-PA	84 kDa	0.37	2	2	2	2	2	18.408	2	7.46933	3.73467	1.90098	0.431798
767	|protein_coding|2L:16082611:16084163:1|gene:AGAP005481	AGAP005481-PA	58 kDa	0.37	27.342	2	2	2	2	2	10.4473	2	0.191436	-2.38506	0.431798
763	|protein_coding|2R:3720448:3729943:1|gene:AGAP001369	AGAP001369-PA	130 kDa	0.37	27.342	2	2	2	2	2	10.4473	2	0.191436	-2.38506	0.431798
777	Oxysterol-binding protein 1|protein_coding|3L:12684224:12704997:1|gene:AGAP010893	AGAP010893-PA	88 kDa	0.37	18.228	2	2	2	2	2	7.40933	2	0.26993	-1.88934	0.431798
782	PTK7 protein tyrosine kinase 7|protein_coding|3L:25342387:25346837:-1|gene:AGAP011489	AGAP011489-PA	88 kDa	0.37	2	2	2	2	2	12.272	2	5.424	2.712	1.43936	0.431798
776	|protein_coding|3L:39415061:39416659:-1|gene:AGAP012254	AGAP012254-PB	59 kDa	0.37	36.456	2	2	2	2	2	13.4853	2	0.148309	-2.75332	0.431798
780	|protein_coding|2R:18384422:18395773:-1|gene:AGAP002268	AGAP002268-PA	302 kDa	0.37	18.228	2	2	2	2	2	7.40933	2	0.26993	-1.88934	0.431798
781	tubulin--tyrosine ligase-like protein 12|protein_coding|2R:53882941:53884806:1|gene:AGAP004284	AGAP004284-PA	72 kDa	0.37	18.228	2	2	2	2	2	7.40933	2	0.26993	-1.88934	0.431798
772	Ca-activated cl channel protein|protein_coding|2R:49258258:49262376:1|gene:AGAP004059	AGAP004059-PA	141 kDa	0.37	36.456	2	2	2	2	2	13.4853	2	0.148309	-2.75332	0.431798
785	|protein_coding|3R:11475679:11504073:-1|gene:AGAP008512	AGAP008512-PA	269 kDa	0.37	18.228	2	2	2	2	2	7.40933	2	0.26993	-1.88934	0.431798
784	Exo2: exocyst complex component 2|protein_coding|2R:9090095:9093091:1|gene:AGAP001733	AGAP001733-PA	101 kDa	0.37	2	2	2	2	2	18.408	2	7.46933	3.73467	1.90098	0.431798
795	Lp: lipophorin|protein_coding|2R:11117036:11163371:-1|gene:AGAP001826	AGAP001826-PA	371 kDa	0.37	18.228	2	2	2	2	2	7.40933	2	0.26993	-1.88934	0.431798
800	actin related protein 2/3 complex, subunit 5|protein_coding|3R:20501127:20501697:1|gene:AGAP008895	AGAP008895-PA	17 kDa	0.37	12.532	5.2384	4.9616	2	8.7029	2	7.57733	4.2343	0.558811	-0.839567	0.431798
802	LETM1 and EF-hand domain-containing protein 1, mitochondrial precursor|protein_coding|2R:35201358:35208926:-1|gene:AGAP003296	AGAP003296-PB	101 kDa	0.37	2	2	2	2	2	18.408	2	7.46933	3.73467	1.90098	0.431798
810	E3 ubiquitin-protein ligase MARCH6|protein_coding|2L:44280294:44283632:1|gene:AGAP007204	AGAP007204-PA	108 kDa	0.37	2	2	2	2	2	12.272	2	5.424	2.712	1.43936	0.431798
811	TEP12: thioester-containing protein 12|protein_coding|3R:14064429:14067173:-1|gene:AGAP008654	AGAP008654-PA	96 kDa	0.37	2	2	2	2	2	12.272	2	5.424	2.712	1.43936	0.431798
809	Tetratricopeptide repeat protein 7B|protein_coding|3L:6549097:6552220:1|gene:AGAP010587	AGAP010587-PA	92 kDa	0.37	2	2	2	2	2	18.408	2	7.46933	3.73467	1.90098	0.431798
823	High mobility group protein D, isoform C|protein_coding|3L:40733112:40733604:-1|gene:AGAP012334	AGAP012334-PA	13 kDa	0.37	4.557	2	2	2	2	2	2.85233	2	0.70118	-0.512143	0.431798
821	phosphatidylinositol-4-phosphate 3-kinase|protein_coding|3L:15327979:15341249:1|gene:AGAP011036	AGAP011036-PA	215 kDa	0.37	18.228	2	2	2	2	2	7.40933	2	0.26993	-1.88934	0.431798
819	RNA-binding protein 5/10|protein_coding|3R:13254279:13259908:-1|gene:AGAP008577	AGAP008577-PA	113 kDa	0.37	36.456	2	2	2	2	2	13.4853	2	0.148309	-2.75332	0.431798
829	ABCG7: ATP-binding cassette transporter (ABC transporter) family G member 7|protein_coding|3R:44325813:44333909:-1|gene:AGAP009850	AGAP009850-PA	73 kDa	0.37	2	2	2	2	2	7.6699	2	3.88997	1.94498	0.959758	0.431798
828	2-hydroxyacyl-CoA lyase 1|protein_coding|3L:2272282:2274468:-1|gene:AGAP010368	AGAP010368-PA	62 kDa	0.37	2	2	2	2	2	6.9029	2	3.6343	1.81715	0.861678	0.431798
830	sphingomyelin phosphodiesterase 4|protein_coding|X:7299356:7303497:-1|gene:AGAP000405	AGAP000405-PA	85 kDa	0.37	2	2	2	2	2	13.039	2	5.67967	2.83983	1.50581	0.431798
836	F-box and leucine-rich repeat protein 10/11|protein_coding|2R:11930097:11936362:-1|gene:AGAP001895	AGAP001895-PA	150 kDa	0.37	18.228	2	2	2	2	2	7.40933	2	0.26993	-1.88934	0.431798
835	E3 ubiquitin-protein ligase TRIP12|protein_coding|2R:2634398:2644334:1|gene:AGAP001296	AGAP001296-PA	319 kDa	0.37	27.342	2	2	2	2	2	10.4473	2	0.191436	-2.38506	0.431798
826	cyclin-dependent kinase 12/13|protein_coding|2L:3453793:3459344:-1|gene:AGAP004780	AGAP004780-PA	140 kDa	0.37	18.228	2	2	2	2	2	7.40933	2	0.26993	-1.88934	0.431798
165.2	Ras-related protein Rab-35|protein_coding|2R:31246289:31247897:-1|gene:AGAP003028	AGAP003028-PA	23 kDa	0.37	2	2	2	2	2	27.612	2	10.5373	5.26867	2.39744	0.431798
846	syntaxin 5|protein_coding|3R:17129686:17131211:-1|gene:AGAP008756	AGAP008756-PA	51 kDa	0.37	18.228	2	2	2	2	2	7.40933	2	0.26993	-1.88934	0.431798
849	L-galactose dehydrogenase|protein_coding|3L:17428346:17429388:1|gene:AGAP011125	AGAP011125-PA	36 kDa	0.37	18.228	2	2	2	2	2	7.40933	2	0.26993	-1.88934	0.431798
845	|protein_coding|3R:51779636:51785942:1|gene:AGAP010263	AGAP010263-PA (+1)	205 kDa	0.37	2	2	2	2	2	18.408	2	7.46933	3.73467	1.90098	0.431798
842	|protein_coding|2R:5352331:5354988:-1|gene:AGAP001470	AGAP001470-PA	81 kDa	0.37	36.456	2	2	2	2	2	13.4853	2	0.148309	-2.75332	0.431798
843	beta-galactosidase|protein_coding|2R:14678933:14682155:1|gene:AGAP002055	AGAP002055-PA	74 kDa	0.37	2	2	2	2	2	18.408	2	7.46933	3.73467	1.90098	0.431798
841	phospholipase D1/2|protein_coding|3L:8393435:8399019:1|gene:AGAP010687	AGAP010687-PA	139 kDa	0.37	36.456	2	2	2	2	2	13.4853	2	0.148309	-2.75332	0.431798
851	|protein_coding|X:16104446:16138308:-1|gene:AGAP000865	AGAP000865-PA	167 kDa	0.37	2	2	2	2	2	14.573	2	6.191	3.0955	1.63017	0.431798
854	Endoplasmic reticulum resident protein 44 precursor|protein_coding|X:17143847:17147464:1|gene:AGAP000909	AGAP000909-PA	47 kDa	0.37	2	2	2	2	34.812	2	2	12.9373	6.46867	2.69347	0.431798
857	phosphoglucomutase|protein_coding|3R:8803846:8808564:-1|gene:AGAP008305	AGAP008305-PA (+2)	69 kDa	0.37	27.342	2	2	2	2	2	10.4473	2	0.191436	-2.38506	0.431798
861	|protein_coding|2R:3380636:3381809:1|gene:AGAP001346	AGAP001346-PA	23 kDa	0.37	2	2	2	2	2	13.806	2	5.93533	2.96767	1.56933	0.431798
863	|protein_coding|2R:54928058:54933639:1|gene:AGAP004348	AGAP004348-PA	197 kDa	0.37	10.253	2	2	2	2	2	4.751	2	0.420964	-1.24823	0.431798
867	mRpL12: 39S ribosomal protein L12, mitochondrial|protein_coding|3L:28373084:28373665:-1|gene:AGAP011581	AGAP011581-PA	20 kDa	0.37	2	2	2	2	2	14.573	2	6.191	3.0955	1.63017	0.431798
876	|protein_coding|2R:14533716:14540675:-1|gene:AGAP002048	AGAP002048-PA (+1)	119 kDa	0.37	2	2	2	2	2	6.9029	2	3.6343	1.81715	0.861678	0.431798
874	Low-density lipoprotein receptor-related protein 2 precursor|protein_coding|3L:41151046:41166134:-1|gene:AGAP012372	AGAP012372-PA	527 kDa	0.37	18.228	2	2	2	2	2	7.40933	2	0.26993	-1.88934	0.431798
877	|protein_coding|3R:3322518:3337111:-1|gene:AGAP007960	AGAP007960-PA	387 kDa	0.37	18.228	2	2	2	2	2	7.40933	2	0.26993	-1.88934	0.431798
873	|protein_coding|X:2031552:2037491:1|gene:AGAP000126	AGAP000126-PA	188 kDa	0.37	27.342	2	2	2	2	2	10.4473	2	0.191436	-2.38506	0.431798
881	DnaJ homolog subfamily B member 4|protein_coding|2L:42820288:42821343:1|gene:AGAP007107	AGAP007107-PA	39 kDa	0.37	2	2	2	2	2.901	2	2	2.30033	1.15017	0.201843	0.431798
885	Dedicator of cytokinesis protein 1|protein_coding|2R:54419522:54431959:-1|gene:AGAP004320	AGAP004320-PA	231 kDa	0.37	18.228	2	2	2	2	2	7.40933	2	0.26993	-1.88934	0.431798
882	serine/threonine-protein kinase MRCK|protein_coding|3L:37563557:37578053:1|gene:AGAP012090	AGAP012090-PA	186 kDa	0.37	28.481	2	2	2	2	2	10.827	2	0.184723	-2.43656	0.431798
891	transcription initiation factor TFIID subunit 1|protein_coding|2R:45490566:45497995:1|gene:AGAP003882	AGAP003882-PA (+1)	225 kDa	0.37	27.342	2	2	2	2	2	10.4473	2	0.191436	-2.38506	0.431798
887	|protein_coding|2L:4769361:4800301:-1|gene:AGAP004873	AGAP004873-PA	163 kDa	0.37	18.228	2	2	2	2	2	7.40933	2	0.26993	-1.88934	0.431798
889	LRIM8A: leucine-rich immune protein (Short)|protein_coding|2L:46647403:46649045:-1|gene:AGAP007454	AGAP007454-PA	59 kDa	0.37	2	2	2	2	2	6.9029	2	3.6343	1.81715	0.861678	0.431798
904	protocadherin Fat 4|protein_coding|3R:2856038:2897844:-1|gene:AGAP007924	AGAP007924-PA	560 kDa	0.37	2	2	2	2	2	12.272	2	5.424	2.712	1.43936	0.431798
899	REL1: TOLL pathway signalling NF-kappaB Relish-like transcription factor|protein_coding|3R:35054895:35074818:-1|gene:AGAP009515	AGAP009515-PA	76 kDa	0.37	18.228	2	2	2	2	2	7.40933	2	0.26993	-1.88934	0.431798
901	centrosomal protein CEP120|protein_coding|2R:47652120:47654801:-1|gene:AGAP013118	AGAP013118-PA	87 kDa	0.37	2	2	2	2	2	12.272	2	5.424	2.712	1.43936	0.431798
902	|protein_coding|X:2466316:2477593:1|gene:AGAP000153	AGAP000153-PA	213 kDa	0.37	18.228	2	2	2	2	2	7.40933	2	0.26993	-1.88934	0.431798
898	|protein_coding|3L:28374393:28381943:1|gene:AGAP027998	AGAP027998-PA	271 kDa	0.37	18.228	2	2	2	2	2	7.40933	2	0.26993	-1.88934	0.431798
905	|protein_coding|3R:10512327:10515851:-1|gene:AGAP008413	AGAP008413-PA	127 kDa	0.37	18.228	2	2	2	2	2	7.40933	2	0.26993	-1.88934	0.431798
900	solute carrier family 35 member C2|protein_coding|2L:16847687:16852359:-1|gene:AGAP005537	AGAP005537-PA	57 kDa	0.37	2	2	2	2	2	18.408	2	7.46933	3.73467	1.90098	0.431798
896	|protein_coding|2R:35954996:35960390:1|gene:AGAP003320	AGAP003320-PA	190 kDa	0.37	18.228	2	2	2	2	2	7.40933	2	0.26993	-1.88934	0.431798
911	dehydrogenase/reductase SDR family member 11 precursor|protein_coding|2L:16238936:16239769:-1|gene:AGAP005499	AGAP005499-PA	26 kDa	0.37	2	2	2	2	2	13.806	2	5.93533	2.96767	1.56933	0.431798
917	Activating signal cointegrator 1 complex subunit 3|protein_coding|2R:1750144:1757210:1|gene:AGAP001234	AGAP001234-PA	249 kDa	0.37	2	2	2	2	2	6.9029	2	3.6343	1.81715	0.861678	0.431798
910	20S proteasome subunit beta 2|protein_coding|3L:24476383:24477302:1|gene:AGAP011423	AGAP011423-PA	30 kDa	0.37	2	31.43	2	2	2	2	11.81	2	0.169348	-2.56194	0.431798
918	|protein_coding|3R:7782376:7789192:1|gene:AGAP008245	AGAP008245-PA (+1)	91 kDa	0.37	2	2	2	2	2	12.272	2	5.424	2.712	1.43936	0.431798
923	|protein_coding|X:290994:299270:1|gene:AGAP000020	AGAP000020-PA	242 kDa	0.37	2	2	2	2	2	13.039	2	5.67967	2.83983	1.50581	0.431798
921	|protein_coding|X:2043450:2045192:1|gene:AGAP013435	AGAP013435-PA	56 kDa	0.37	18.228	2	2	2	2	2	7.40933	2	0.26993	-1.88934	0.431798
925	bitesize|protein_coding|2L:13688408:13709424:1|gene:AGAP005288	AGAP005288-PB	160 kDa	0.37	18.228	2	2	2	2	2	7.40933	2	0.26993	-1.88934	0.431798
916	|protein_coding|3R:7010647:7019784:1|gene:AGAP013712	AGAP013712-PA	21 kDa	0.37	27.342	2	2	2	2	2	10.4473	2	0.191436	-2.38506	0.431798
924	|protein_coding|2R:38510446:38512182:1|gene:AGAP013466	AGAP013466-PA	60 kDa	0.37	2	2	2	2	2	18.408	2	7.46933	3.73467	1.90098	0.431798
922	|protein_coding|2R:57511193:57514440:-1|gene:AGAP004545	AGAP004545-PA	116 kDa	0.37	2	2	2	2	2	18.408	2	7.46933	3.73467	1.90098	0.431798
913	N-terminal kinase-like protein|protein_coding|X:23957544:23998144:1|gene:AGAP001091	AGAP001091-PB	100 kDa	0.37	18.228	2	2	2	2	2	7.40933	2	0.26993	-1.88934	0.431798
915	splicing factor 3B subunit 1|protein_coding|X:2987173:2991824:1|gene:AGAP000178	AGAP000178-PA	148 kDa	0.37	18.228	2	2	2	2	2	7.40933	2	0.26993	-1.88934	0.431798
919	STE20-like kinase|protein_coding|3L:6254864:6263402:-1|gene:AGAP010551	AGAP010551-PA	159 kDa	0.37	18.228	2	2	2	2	2	7.40933	2	0.26993	-1.88934	0.431798
920	|protein_coding|2R:54688389:54699228:-1|gene:AGAP004333	AGAP004333-PA	174 kDa	0.37	18.228	2	2	2	2	2	7.40933	2	0.26993	-1.88934	0.431798
927	FK506-binding protein 14|protein_coding|3R:18543275:18560889:1|gene:AGAP008822	AGAP008822-PA	23 kDa	0.37	2	2	2	2	11.604	2	2	5.20133	2.60067	1.37888	0.431798
930	pur-alpha|protein_coding|3L:6420501:6421385:-1|gene:AGAP010564	AGAP010564-PA	33 kDa	0.37	2	2	2	2.9931	2	2	2	2.33103	1.16552	0.22097	0.431798
929	Protein KIAA0664 homolog|protein_coding|3L:34053468:34064120:1|gene:AGAP011851	AGAP011851-PA	161 kDa	0.37	2	2	15.712	2	2	2	6.57067	2	0.304383	-1.71604	0.431798
928	apoptosis inhibitor|protein_coding|3R:37511611:37514030:-1|gene:AGAP009645	AGAP009645-PA	61 kDa	0.37	2	2	2	2	2	6.9029	2	3.6343	1.81715	0.861678	0.431798
934	COEAE2F: carboxylesterase|protein_coding|2L:28548623:28550688:1|gene:AGAP006228	AGAP006228-PA	60 kDa	0.37	3.4178	2	2	2	2	2	2.4726	2	0.808865	-0.306029	0.431798
937	peptide-methionine (R)-S-oxide reductase|protein_coding|2R:30550175:30557160:1|gene:AGAP013286	AGAP013286-PD	26 kDa	0.37	2	2	2	2	2	12.272	2	5.424	2.712	1.43936	0.431798
935	|protein_coding|2L:46595186:46597354:1|gene:AGAP007439	AGAP007439-PA	63 kDa	0.37	18.228	2	2	2	2	2	7.40933	2	0.26993	-1.88934	0.431798
947	anaphase-promoting complex subunit 8|protein_coding|3R:44732896:44734846:1|gene:AGAP009880	AGAP009880-PA	72 kDa	0.37	18.228	2	2	2	2	2	7.40933	2	0.26993	-1.88934	0.431798
946	endoribonuclease Dicer|protein_coding|2R:28193323:28200824:1|gene:AGAP002836	AGAP002836-PA (+1)	255 kDa	0.37	18.228	2	2	2	2	2	7.40933	2	0.26993	-1.88934	0.431798
958	proline dehydrogenase|protein_coding|2R:44656487:44672811:1|gene:AGAP003860	AGAP003860-PA (+2)	81 kDa	0.37	27.342	2	2	2	2	2	10.4473	2	0.191436	-2.38506	0.431798
957	|protein_coding|3R:48336898:48341947:1|gene:AGAP010050	AGAP010050-PA	79 kDa	0.37	19.367	2	2	2	2	2	7.789	2	0.256772	-1.96144	0.431798
962	Succinate-semialdehyde dehydrogenase I|protein_coding|2R:33470221:33471783:-1|gene:AGAP003165	AGAP003165-PA	53 kDa	0.37	2	2	2	2	11.604	2	2	5.20133	2.60067	1.37888	0.431798
969	|protein_coding|X:3395897:3424545:1|gene:AGAP000205	AGAP000205-PA (+1)	236 kDa	0.37	2	2	2	2	2	12.272	2	5.424	2.712	1.43936	0.431798
966	kinesin family member|protein_coding|2L:48060644:48082917:-1|gene:AGAP007592	AGAP007592-PA	217 kDa	0.37	2	2	2	2	2	12.272	2	5.424	2.712	1.43936	0.431798
982	|protein_coding|3R:51851517:51878128:1|gene:AGAP010266	AGAP010266-PA	301 kDa	0.37	2	2	2	2	2	12.272	2	5.424	2.712	1.43936	0.431798
980	c-src tyrosine kinase|protein_coding|2R:47507141:47542532:1|gene:AGAP003986	AGAP003986-PB	123 kDa	0.37	18.228	2	2	2	2	2	7.40933	2	0.26993	-1.88934	0.431798
984	|protein_coding|2R:33480753:33487731:-1|gene:AGAP028405	AGAP028405-PA	68 kDa	0.37	18.228	2	2	2	2	2	7.40933	2	0.26993	-1.88934	0.431798
979	AGAP006280-PA-DECOY	AGAP006280-PA-DECOY	?	0.37	2	2	13.231	2	2	2	5.74367	2	0.34821	-1.52197	0.431798
977	|protein_coding|2L:47333170:47343167:1|gene:AGAP007537	AGAP007537-PA	231 kDa	0.37	2	2	2	2	2	12.272	2	5.424	2.712	1.43936	0.431798
981	serine/threonine-protein kinase/endoribonuclease IRE1|protein_coding|2R:51229099:51234415:-1|gene:AGAP004176	AGAP004176-PA	129 kDa	0.37	18.228	2	2	2	2	2	7.40933	2	0.26993	-1.88934	0.431798
991	signal recognition particle receptor subunit alpha|protein_coding|3L:12707817:12709861:-1|gene:AGAP010894	AGAP010894-PA	73 kDa	0.37	2.2785	2	2	2	2	2	2.09283	2	0.955642	-0.0654574	0.431798
990	|protein_coding|2R:41151293:41154479:1|gene:AGAP013179	AGAP013179-PA	62 kDa	0.37	21.646	2	2	2	2	2	8.54867	2	0.233955	-2.0957	0.431798
996	PAX-interacting protein 1|protein_coding|2R:8851105:8857482:-1|gene:AGAP001710	AGAP001710-PA	227 kDa	0.37	18.228	2	2	2	2	2	7.40933	2	0.26993	-1.88934	0.431798
1001	|protein_coding|2R:56185522:56191954:-1|gene:AGAP004446	AGAP004446-PA	199 kDa	0.37	2	2	2	2	15.472	2	2	6.49067	3.24533	1.69837	0.431798
997	whd: protein withered, carnitine O-palmitoyltransferase|protein_coding|3R:49786224:49791007:1|gene:AGAP010164	AGAP010164-PB	90 kDa	0.37	2	2	2	2	2	12.272	2	5.424	2.712	1.43936	0.431798
999	cadherin|protein_coding|3R:39950254:39970989:-1|gene:AGAP009716	AGAP009716-PA	196 kDa	0.37	18.228	2	2	2	2	2	7.40933	2	0.26993	-1.88934	0.431798
1000	|protein_coding|2L:48579449:48589292:1|gene:AGAP007640	AGAP007640-PA	300 kDa	0.37	27.342	2	2	2	2	2	10.4473	2	0.191436	-2.38506	0.431798
995	Rho GTPase-activating protein 26|protein_coding|2R:61011618:61174858:-1|gene:AGAP013143	AGAP013143-PA	69 kDa	0.37	2	2	2	2	2	12.272	2	5.424	2.712	1.43936	0.431798
1006	Zinc finger CCCH-type with G patch domain-containing protein|protein_coding|2R:15751132:15752827:1|gene:AGAP002111	AGAP002111-PA	61 kDa	0.37	10.253	2	2	2	2	2	4.751	2	0.420964	-1.24823	0.431798
998	formyltetrahydrofolate dehydrogenase|protein_coding|3R:36720615:36723458:-1|gene:AGAP009591	AGAP009591-PA	101 kDa	0.37	2	2	2	2	2	12.272	2	5.424	2.712	1.43936	0.431798
1003	ubiquitin thioesterase CYLD|protein_coding|3R:10498385:10506090:-1|gene:AGAP008412	AGAP008412-PD	135 kDa	0.37	18.228	2	2	2	2	2	7.40933	2	0.26993	-1.88934	0.431798
1005	sortilin-related receptor|protein_coding|3L:12766120:12774566:1|gene:AGAP028617	AGAP028617-PA	235 kDa	0.37	2	2	2	2	2	6.9029	2	3.6343	1.81715	0.861678	0.431798
994	Cad74A|protein_coding|2L:28650212:28663145:-1|gene:AGAP006256	AGAP006256-PA	201 kDa	0.37	18.228	2	2	2	2	2	7.40933	2	0.26993	-1.88934	0.431798
1002	paired box protein|protein_coding|X:921077:922938:-1|gene:AGAP000057	AGAP000057-PA	60 kDa	0.37	18.228	2	2	2	2	2	7.40933	2	0.26993	-1.88934	0.431798
993	lipase 3|protein_coding|2R:32301727:32305739:-1|gene:AGAP003082	AGAP003082-PA	49 kDa	0.37	27.342	2	2	2	2	2	10.4473	2	0.191436	-2.38506	0.431798
1004	Med14: mediator of RNA polymerase II transcription subunit 14|protein_coding|2L:19151273:19157646:1|gene:AGAP005700	AGAP005700-PA	180 kDa	0.37	2	2	2	2	2	13.039	2	5.67967	2.83983	1.50581	0.431798
989	|protein_coding|2R:37684925:37686274:-1|gene:AGAP003430	AGAP003430-PA	35 kDa	0.37	2	43.653	2	2	2	2	15.8843	2	0.12591	-2.98953	0.431798
1010	kinesin family member 5|protein_coding|X:9946097:9963167:1|gene:AGAP000561	AGAP000561-PA	111 kDa	0.37	19.367	2	2	2	2	2	7.789	2	0.256772	-1.96144	0.431798
1013	|protein_coding|3L:17692716:17694779:1|gene:AGAP011133	AGAP011133-PA	56 kDa	0.37	2	2	2.4808	2	2	2	2.16027	2	0.925812	-0.111209	0.431798
1017	|protein_coding|2R:35382967:35451354:-1|gene:AGAP003305	AGAP003305-PA	107 kDa	0.37	18.228	2	2	2	2	2	7.40933	2	0.26993	-1.88934	0.431798
1024	|protein_coding|3R:10219813:10235201:1|gene:AGAP008384	AGAP008384-PA	125 kDa	0.37	2	2	2	2	2	12.272	2	5.424	2.712	1.43936	0.431798
1019	palmitoyltransferase ZDHHC14|protein_coding|2L:10218725:10223775:1|gene:AGAP005111	AGAP005111-PA	116 kDa	0.37	18.228	2	2	2	2	2	7.40933	2	0.26993	-1.88934	0.431798
1022	phosphatidylinositol phospholipase C, gamma-1|protein_coding|3L:17991678:17997408:1|gene:AGAP011152	AGAP011152-PA	142 kDa	0.37	18.228	2	2	2	2	2	7.40933	2	0.26993	-1.88934	0.431798
1018	|protein_coding|X:3227262:3258334:1|gene:AGAP000198	AGAP000198-PA	388 kDa	0.37	2	2	2	2	2	12.272	2	5.424	2.712	1.43936	0.431798
1021	GPRGBB1: putative GABA-B receptor 1|protein_coding|3R:51987526:52014754:-1|gene:AGAP010281	AGAP010281-PA	91 kDa	0.37	2	2	2	2	2	12.272	2	5.424	2.712	1.43936	0.431798
1023	|protein_coding|X:17536846:17539624:-1|gene:AGAP012964	AGAP012964-PA	44 kDa	0.37	18.228	2	2	2	2	2	7.40933	2	0.26993	-1.88934	0.431798
1014	DNA polymerase zeta|protein_coding|2R:1274224:1284558:-1|gene:AGAP013386	AGAP013386-PA	244 kDa	0.37	18.228	2	2	2	2	2	7.40933	2	0.26993	-1.88934	0.431798
1015	GPRVPR2: GPCR vasopressin family receptor 2|protein_coding|2R:12906883:12909642:1|gene:AGAP001961	AGAP001961-PA	44 kDa	0.37	27.342	2	2	2	2	2	10.4473	2	0.191436	-2.38506	0.431798
1016	|protein_coding|2L:16925109:16947167:1|gene:AGAP005546	AGAP005546-PA	197 kDa	0.37	2	2	2	2	2	12.272	2	5.424	2.712	1.43936	0.431798
1020	|protein_coding|2L:33120617:33122458:-1|gene:AGAP006502	AGAP006502-PA	53 kDa	0.37	27.342	2	2	2	2	2	10.4473	2	0.191436	-2.38506	0.431798
1027	sterol carrier protein 2|protein_coding|3R:2822568:2825762:-1|gene:AGAP007921	AGAP007921-PA	59 kDa	0.37	22.785	2	2	2	2	2	8.92833	2	0.224006	-2.15839	0.431798
1030	elongator complex protein 3|protein_coding|3R:8742452:8744229:-1|gene:AGAP008300	AGAP008300-PA	62 kDa	0.37	18.228	2	2	2	2	2	7.40933	2	0.26993	-1.88934	0.431798
1031	|protein_coding|X:2307849:2318278:1|gene:AGAP000146	AGAP000146-PA	119 kDa	0.37	18.228	2	2	2	2	2	7.40933	2	0.26993	-1.88934	0.431798
1036	glycerol kinase|protein_coding|2R:6276757:6280676:-1|gene:AGAP001563	AGAP001563-PA	62 kDa	0.37	11.393	2	2	2	2	2	5.131	2	0.389788	-1.35924	0.431798
1035	Valacyclovir hydrolase|protein_coding|3R:51647259:51649013:-1|gene:AGAP010246	AGAP010246-PA	35 kDa	0.37	2	2	2	2	2	6.9029	2	3.6343	1.81715	0.861678	0.431798
1037	AGAP001234-PA-DECOY	AGAP001234-PA-DECOY	?	0.37	2	2	8.2693	2	2	2	4.08977	2	0.489025	-1.03202	0.431798
1049	prostaglandin reductase 1|protein_coding|X:7403129:7404268:1|gene:AGAP000414	AGAP000414-PA	38 kDa	0.37	10.253	2	2	2	2	2	4.751	2	0.420964	-1.24823	0.431798
1056	coronin homolog|protein_coding|2L:23199976:23208999:1|gene:AGAP005891	AGAP005891-PA (+1)	62 kDa	0.37	2	2	2	2	2.901	2	2	2.30033	1.15017	0.201843	0.431798
1060	|protein_coding|3R:2303839:2309037:1|gene:AGAP013743	AGAP013743-PA	54 kDa	0.37	11.393	2	2	2	2	2	5.131	2	0.389788	-1.35924	0.431798
1059	|protein_coding|3L:16286759:16288825:-1|gene:AGAP028686	AGAP028686-PB	79 kDa	0.37	18.228	2	2	2	2	2	7.40933	2	0.26993	-1.88934	0.431798
1054	C-factor|protein_coding|X:10020009:10022537:-1|gene:AGAP000564	AGAP000564-PA	26 kDa	0.37	2	2	2	2	18.373	2	2	7.45767	3.72883	1.89872	0.431798
1063	ubiquitin carboxyl-terminal hydrolase 7|protein_coding|3R:11896815:11900183:1|gene:AGAP008530	AGAP008530-PA	129 kDa	0.37	2	2	2.4808	2	2	2	2.16027	2	0.925812	-0.111209	0.431798
1070	AGAP008917-PA-DECOY	AGAP008917-PA-DECOY	?	0.37	2	2	2	2	2	2.301	2	2.10033	1.05017	0.0706183	0.431798
1065	glycogen(starch) synthase|protein_coding|2R:23292050:23294443:-1|gene:AGAP002586	AGAP002586-PA	80 kDa	0.37	2	2	2	2	2	6.9029	2	3.6343	1.81715	0.861678	0.431798
1066	template-activating factor I|protein_coding|2R:40402990:40403835:1|gene:AGAP003598	AGAP003598-PA	29 kDa	0.37	2	29.684	2	2	2	2	11.228	2	0.178126	-2.48903	0.431798
1071	kelch-like protein 2/3|protein_coding|3R:10049243:10054370:-1|gene:AGAP008362	AGAP008362-PA	155 kDa	0.37	18.228	2	2	2	2	2	7.40933	2	0.26993	-1.88934	0.431798
1080	|protein_coding|2L:3070767:3072193:-1|gene:AGAP004758	AGAP004758-PA (+1)	48 kDa	0.37	11.393	2	2	2	2	2	5.131	2	0.389788	-1.35924	0.431798
1078	|protein_coding|2R:31413921:31418523:1|gene:AGAP003043	AGAP003043-PA (+1)	105 kDa	0.37	2	2	2	2	4.8349	2	2	2.94497	1.47248	0.558251	0.431798
1082	aspartyl-tRNA synthetase|protein_coding|3R:1851091:1853117:-1|gene:AGAP007844	AGAP007844-PA	72 kDa	0.37	18.228	2	2	2	2	2	7.40933	2	0.26993	-1.88934	0.431798
42.2	pyruvate carboxylase|protein_coding|2L:2999465:3004703:-1|gene:AGAP004742	AGAP004742-PB	131 kDa	0.37	26.988	24.471	63.738	41.613	82.278	45.808	38.399	56.5663	1.47312	0.558875	0.431798
1084	|protein_coding|X:11593838:11595622:1|gene:AGAP000648	AGAP000648-PA	65 kDa	0.37	9.114	2	2	2	2	2	4.37133	2	0.457526	-1.12807	0.431798
1090	|protein_coding|3R:18601454:18607302:1|gene:AGAP028559	AGAP028559-PA	148 kDa	0.37	18.228	2	2	2	2	2	7.40933	2	0.26993	-1.88934	0.431798
1089	|protein_coding|2R:54237853:54242938:1|gene:AGAP004302	AGAP004302-PA	184 kDa	0.37	18.228	2	2	2	2	2	7.40933	2	0.26993	-1.88934	0.431798
1087	|protein_coding|2R:33107945:33109165:-1|gene:AGAP003132	AGAP003132-PA	46 kDa	0.37	2	2	2	2	2	12.272	2	5.424	2.712	1.43936	0.431798
1088	chitinase-3-like protein 1|protein_coding|2L:26273668:26275123:1|gene:AGAP006086	AGAP006086-PA	43 kDa	0.37	2	2	2	2	2	12.272	2	5.424	2.712	1.43936	0.431798
1092	|protein_coding|3L:36675338:36676706:-1|gene:AGAP028107	AGAP028107-PA	46 kDa	0.37	18.228	2	2	2	2	2	7.40933	2	0.26993	-1.88934	0.431798
1085	NAD kinase domain-containing protein 1|protein_coding|2L:38041826:38044718:1|gene:AGAP006767	AGAP006767-PA	48 kDa	0.37	2	29.684	2	2	2	2	11.228	2	0.178126	-2.48903	0.431798
1091	Solute carrier family 2, facilitated glucose transporter member 8|protein_coding|2R:38643834:38646643:1|gene:AGAP003492	AGAP003492-PA (+3)	53 kDa	0.37	19.367	2	2	2	2	2	7.789	2	0.256772	-1.96144	0.431798
1096	Fatty-acid amide hydrolase 2|protein_coding|3L:20939920:20942050:1|gene:AGAP011315	AGAP011315-PA (+1)	63 kDa	0.37	2	2	2	2	2.901	2	2	2.30033	1.15017	0.201843	0.431798
1098	chromosome transmission fidelity protein 18|protein_coding|3R:20110313:20131754:-1|gene:AGAP008869	AGAP008869-PA	113 kDa	0.37	18.228	2	2	2	2	2	7.40933	2	0.26993	-1.88934	0.431798
1099	tubulin folding cofactor B|protein_coding|X:1944405:1945264:-1|gene:AGAP000120	AGAP000120-PA	27 kDa	0.37	18.228	2	2	2	2	2	7.40933	2	0.26993	-1.88934	0.431798
1100	alpha-1,3-glucosyltransferase|protein_coding|3R:21524308:21525977:1|gene:AGAP008946	AGAP008946-PA	60 kDa	0.37	2	2	2	2	2	12.272	2	5.424	2.712	1.43936	0.431798
1101	enhancer of mRNA-decapping protein 3|protein_coding|2R:33105501:33107253:1|gene:AGAP003131	AGAP003131-PA	60 kDa	0.37	18.228	2	2	2	2	2	7.40933	2	0.26993	-1.88934	0.431798
1102	|protein_coding|2R:32854808:32859345:1|gene:AGAP003117	AGAP003117-PA	125 kDa	0.37	18.228	2	2	2	2	2	7.40933	2	0.26993	-1.88934	0.431798
1103	ATP-dependent RNA helicase A|protein_coding|2L:34634213:34639256:-1|gene:AGAP006599	AGAP006599-PA	144 kDa	0.37	2	2	2	2	2	12.272	2	5.424	2.712	1.43936	0.431798
1104	Selenophosphate synthetase 2|protein_coding|3L:22430279:22431524:1|gene:AGAP011375	AGAP011375-PA	40 kDa	0.37	18.228	2	2	2	2	2	7.40933	2	0.26993	-1.88934	0.431798
1105	|protein_coding|2L:22423071:22423908:1|gene:AGAP005843	AGAP005843-PA	27 kDa	0.37	2	2	2	2	2	12.272	2	5.424	2.712	1.43936	0.431798
1106	|protein_coding|2R:28666330:28670079:1|gene:AGAP013115	AGAP013115-PA	138 kDa	0.37	18.228	2	2	2	2	2	7.40933	2	0.26993	-1.88934	0.431798
1107	semaphorin 6|protein_coding|3R:14278341:14311211:-1|gene:AGAP008656	AGAP008656-PA	86 kDa	0.37	18.228	2	2	2	2	2	7.40933	2	0.26993	-1.88934	0.431798
1108	TRP channel protein nanchung|protein_coding|3L:39252710:39255937:1|gene:AGAP012241	AGAP012241-PA	95 kDa	0.37	2	2	2	2	2	12.272	2	5.424	2.712	1.43936	0.431798
1109	HPX7: heme peroxidase 7|protein_coding|2R:48260053:48265526:-1|gene:AGAP004036	AGAP004036-PA	88 kDa	0.37	2	2	2	2	2	12.272	2	5.424	2.712	1.43936	0.431798
1110	meiotic recombination protein|protein_coding|3L:12778219:12779188:-1|gene:AGAP010898	AGAP010898-PA	31 kDa	0.37	2	2	2	2	2	12.272	2	5.424	2.712	1.43936	0.431798
1112	phospholipid-transporting ATPase|protein_coding|3L:25278851:25286930:1|gene:AGAP011483	AGAP011483-PA	144 kDa	0.37	14.258	2	2	2	2	2	6.086	2	0.328623	-1.60549	0.431798
1113	DnaJ (Hsp40) homolog, subfamily A, member 1|protein_coding|X:91254:94031:1|gene:AGAP000008	AGAP000008-PA	45 kDa	0.37	10.657	2	2	2	2	2	4.88567	2	0.409361	-1.28856	0.431798
1118	signal recognition particle subunit SRP19|protein_coding|2L:39558909:39559479:1|gene:AGAP006895	AGAP006895-PA	19 kDa	0.37	10.253	2	2	2	2	2	4.751	2	0.420964	-1.24823	0.431798
262.2	AGAP011872-PA-DECOY	AGAP011872-PA-DECOY	?	0.37	2	2	2	2	2	2.301	2	2.10033	1.05017	0.0706183	0.431798
1115	|protein_coding|3R:25575403:25576609:1|gene:AGAP009095	AGAP009095-PA (+1)	36 kDa	0.37	2	19.207	2	2	2	2	7.73567	2	0.258543	-1.95153	0.431798
1119	|protein_coding|2R:26729514:26730530:-1|gene:AGAP002756	AGAP002756-PA	32 kDa	0.37	6.8355	2	2	2	2	2	3.61183	2	0.553735	-0.852731	0.431798
1122	GMP synthase (glutamine-hydrolysing)|protein_coding|3R:49356476:49359576:-1|gene:AGAP010139	AGAP010139-PA (+3)	77 kDa	0.37	2	2	2	2	2.901	2	2	2.30033	1.15017	0.201843	0.431798
1121	dynein light chain LC8-type|protein_coding|2R:3266222:3281792:1|gene:AGAP001335	AGAP001335-PA	10 kDa	0.37	2	2	3.3077	2	2	2	2.4359	2	0.821052	-0.284455	0.431798
8.4	|protein_coding|2R:15435583:15437440:1|gene:AGAP002102	AGAP002102-PA	67 kDa	0.37	2	2	2	2	2.1551	2	2	2.0517	1.02585	0.0368198	0.431798
1125	ATP-dependent RNA helicase DDX18/HAS1|protein_coding|3R:13502639:13504811:-1|gene:AGAP008601	AGAP008601-PA	69 kDa	0.37	2	2	2	2	2	6.9029	2	3.6343	1.81715	0.861678	0.431798
1026.1	|protein_coding|2R:43100320:43101787:-1|gene:AGAP003762	AGAP003762-PA	47 kDa	0.37	2.2785	2	2	2	2	2	2.09283	2	0.955642	-0.0654574	0.431798
674.1	filamin|protein_coding|2R:54775486:54818994:1|gene:AGAP004335	AGAP004335-PA	268 kDa	0.37	5.8129	2	2	2	2	2	3.27097	2	0.61144	-0.709717	0.431798
1131	nuclear pore complex protein Nup37|protein_coding|3L:34631276:34632309:-1|gene:AGAP011887	AGAP011887-PA	36 kDa	0.37	2	2	2	2.9931	2	2	2	2.33103	1.16552	0.22097	0.431798
1130	TEP2: thioester-containing protein 2|protein_coding|3R:10077333:10082432:-1|gene:AGAP008366	AGAP008366-PA	155 kDa	0.37	2	2	2	2	2	2.301	2	2.10033	1.05017	0.0706183	0.431798
1134	atlastin|protein_coding|2R:14526358:14529840:1|gene:AGAP002047	AGAP002047-PA	61 kDa	0.37	2	2	2	2	2	6.9029	2	3.6343	1.81715	0.861678	0.431798
812.1	ANXB10C: annexin B10C|protein_coding|2R:42434203:42435870:1|gene:AGAP003722	AGAP003722-PA	36 kDa	0.37	2	2	2	2	6.6355	2	2	3.54517	1.77258	0.825853	0.431798
1129	Regucalcin protein|protein_coding|2R:5689276:5690773:1|gene:AGAP001501	AGAP001501-PA (+2)	39 kDa	0.37	2	2	9.0962	2	2	2	4.3654	2	0.458148	-1.12611	0.431798
1137	serine palmitoyltransferase|protein_coding|3R:3228477:3230605:1|gene:AGAP007941	AGAP007941-PA	59 kDa	0.37	2	2	2	2	2	6.9029	2	3.6343	1.81715	0.861678	0.431798
1136	26S proteasome regulatory subunit T1|protein_coding|3L:18235010:18236628:-1|gene:AGAP011174	AGAP011174-PA	49 kDa	0.37	11.393	2	2	2	2	2	5.131	2	0.389788	-1.35924	0.431798
1138	Spindle B|protein_coding|2R:42418050:42419000:1|gene:AGAP013180	AGAP013180-PA	30 kDa	0.37	2	2	2	2	2	6.9029	2	3.6343	1.81715	0.861678	0.431798
1143	|protein_coding|3L:37597025:37597477:1|gene:AGAP012093	AGAP012093-PA	14 kDa	0.37	2	2	2	2	2.901	2	2	2.30033	1.15017	0.201843	0.431798
812.2	Annexin A4|protein_coding|2R:42428570:42429966:-1|gene:AGAP003720	AGAP003720-PA	36 kDa	0.37	2	14.433	2	2	2	2	6.14433	2	0.325503	-1.61926	0.431798
1144	|protein_coding|2L:34101005:34105772:1|gene:AGAP006546	AGAP006546-PA	52 kDa	0.37	2	2	2	2	2	6.9029	2	3.6343	1.81715	0.861678	0.431798
1026.2	Juvenile hormone-inducible protein|protein_coding|2R:43094404:43095848:-1|gene:AGAP003759	AGAP003759-PA	47 kDa	0.37	9.114	2	2	2	2	2	4.37133	2	0.457526	-1.12807	0.431798
1145	phosphatidylinositol glycan, class B|protein_coding|2R:43355513:43357223:-1|gene:AGAP003792	AGAP003792-PA	60 kDa	0.37	10.253	2	2	2	2	2	4.751	2	0.420964	-1.24823	0.431798
1146	|protein_coding|2R:43152338:43153176:1|gene:AGAP003775	AGAP003775-PA	22 kDa	0.37	2	2	2	2	2	6.9029	2	3.6343	1.81715	0.861678	0.431798
1007.2	TEP11: thioester-containing protein 11|protein_coding|3L:11283363:11287250:1|gene:AGAP010818	AGAP010818-PA	107 kDa	0.37	2	2	2	2	2	6.5254	2	3.50847	1.75423	0.810841	0.431798
28.2	Peptidase (mitochondrial processing) beta|protein_coding|2R:9602412:9603836:1|gene:AGAP001767	AGAP001767-PA	53 kDa	0.37	2	2	2	2	2	6.4526	2	3.4842	1.7421	0.800827	0.431798
1148	|protein_coding|3L:38353636:38371401:-1|gene:AGAP012179	AGAP012179-PA	36 kDa	0.37	2	3.4922	2	2	2	2	2.4974	2	0.800833	-0.320427	0.431798
1147	Z band alternatively spliced PDZ-motif protein 66|protein_coding|2L:28709272:28740500:-1|gene:AGAP006260	AGAP006260-PA	47 kDa	0.37	2	2	2	2	2.901	2	2	2.30033	1.15017	0.201843	0.431798
1149	aminoacyl tRNA synthase complex-interacting multifunctional protein 1|protein_coding|3L:6547462:6548552:-1|gene:AGAP010586	AGAP010586-PA	36 kDa	0.37	2	2	2	2	2.901	2	2	2.30033	1.15017	0.201843	0.431798
163.2	aldehyde oxidase|protein_coding|2L:28512830:28517680:1|gene:AGAP006220	AGAP006220-PA	126 kDa	0.37	9.2736	2	2	2	2	2	4.42453	2	0.452025	-1.14553	0.431798
510.4	guanine nucleotide-binding protein subunit alpha-12|protein_coding|3R:33787613:33808874:1|gene:AGAP009457	AGAP009457-PA	45 kDa	0.37	2	2	8.7295	2	2	2	4.24317	2	0.471346	-1.08514	0.431798
938.1	|protein_coding|2R:33512131:33513749:-1|gene:AGAP003170	AGAP003170-PA	50 kDa	0.37	4.4103	2	2	2	2	2	2.80343	2	0.713411	-0.487195	0.431798
79.3	glucose dehydrogenase (acceptor)|protein_coding|2R:43296263:43298353:-1|gene:AGAP003785	AGAP003785-PE	71 kDa	0.37	2	2	2	2	2	6.6225	2	3.54083	1.77042	0.824089	0.431798
165.4	Ras-related protein Rab-30|protein_coding|2R:15231602:15232478:1|gene:AGAP002092	AGAP002092-PA	27 kDa	0.37	2	2	2	2	2	6.1359	2	3.37863	1.68932	0.75644	0.431798
1152	|protein_coding|2R:55995073:55996181:1|gene:AGAP004435	AGAP004435-PA	40 kDa	0.37	3.4178	2	2	2	2	2	2.4726	2	0.808865	-0.306029	0.431798
1153	Metalloendopeptidase|protein_coding|3L:10011523:10012497:1|gene:AGAP010764	AGAP010764-PA	30 kDa	0.37	2	2	2	2	2	3.068	2	2.356	1.178	0.23634	0.431798
1154	MICOS complex subunit|protein_coding|2R:27237959:27238728:-1|gene:AGAP002788	AGAP002788-PA	25 kDa	0.37	3.4178	2	2	2	2	2	2.4726	2	0.808865	-0.306029	0.431798
1151	|protein_coding|3R:36972672:36976781:1|gene:AGAP009604	AGAP009604-PA	31 kDa	0.37	4.557	2	2	2	2	2	2.85233	2	0.70118	-0.512143	0.431798
1155	|protein_coding|X:9591119:9594691:-1|gene:AGAP000535	AGAP000535-PA	78 kDa	0.37	4.557	2	2	2	2	2	2.85233	2	0.70118	-0.512143	0.431798
938.2	|protein_coding|2R:33519441:33521132:-1|gene:AGAP003172	AGAP003172-PA	39 kDa	0.37	6.9822	2	2	2	2	2	3.66073	2	0.546339	-0.872133	0.431798
812.3	ANXB10B: annexin B10B|protein_coding|2R:42431355:42432625:-1|gene:AGAP003721	AGAP003721-PA	36 kDa	0.37	2	2	2	2	4.5878	2	2	2.8626	1.4313	0.517326	0.431798
450.3	histone H3|protein_coding|3L:38651386:38651796:-1|gene:AGAP012196	AGAP012196-PA (+1)	15 kDa	0.37	3.1076	2	2	2	2	2	2.3692	2	0.844167	-0.2444	0.431798
690.2	|protein_coding|2L:13742395:13746355:1|gene:AGAP005291	AGAP005291-PB	112 kDa	0.37	2	2	2.269	2	2	2	2.08967	2	0.95709	-0.0632728	0.431798
112	2-oxoglutarate dehydrogenase E2 component (dihydrolipoamide succinyltransferas|protein_coding|2R:49086293:49089455:-1|gene:AGAP004055	AGAP004055-PA (+1)	52 kDa	0.38	62.659	52.384	110.81	85.803	98.633	95.874	75.2843	93.4367	1.24112	0.311639	0.420216
2.2	actin beta/gamma 1|protein_coding|2L:9969318:9971412:1|gene:AGAP005095	AGAP005095-PA	42 kDa	0.38	262.33	269.38	241.61	205.83	270.94	234.99	257.773	237.253	0.920395	-0.119675	0.420216
140	|protein_coding|3R:34970139:34970813:1|gene:AGAP009508	AGAP009508-PA	22 kDa	0.38	46.709	43.653	50.442	33.922	48.349	44.485	46.9347	42.252	0.90023	-0.151634	0.420216
309	Tctp: translationally-controlled tumor protein homolog|protein_coding|2R:25262292:25263450:1|gene:AGAP002667	AGAP002667-PA	20 kDa	0.38	22.785	2	38.039	40.906	34.812	22.243	20.9413	32.6537	1.55929	0.640892	0.420216
394	aspartate aminotransferase, mitochondrial|protein_coding|3R:38661350:38667881:-1|gene:AGAP009685	AGAP009685-PA	47 kDa	0.38	7.9748	10.477	20.673	27.936	13.538	15.34	13.0416	18.938	1.45212	0.538163	0.420216
454	LRIM26: leucine-rich immune protein (Coil-less)|protein_coding|2L:20167150:20168376:1|gene:AGAP005744	AGAP005744-PA	45 kDa	0.38	46.709	31.43	2	2	15.472	20.709	26.713	12.727	0.476435	-1.06965	0.420216
473	NADH dehydrogenase (ubiquinone) 1 beta subcomplex 5|protein_coding|2L:45066390:45067118:-1|gene:AGAP007297	AGAP007297-PA	22 kDa	0.38	22.785	5.2384	12.404	17.959	19.34	18.408	13.4758	18.569	1.37795	0.462525	0.420216
89.1	tropomyosin 1|protein_coding|2R:10593313:10596722:1|gene:AGAP001799	AGAP001799-PB	32 kDa	0.38	91.603	123.42	78.944	59.143	98.588	84.01	97.989	80.5803	0.822341	-0.282192	0.420216
610	RpL27a: 60S ribosomal protein L27a|protein_coding|3L:31717517:31718791:-1|gene:AGAP011706	AGAP011706-PA	17 kDa	0.38	3.4178	2	2	2	3.868	3.8349	2.4726	3.2343	1.30806	0.387425	0.420216
728	elongation factor 1-delta|protein_coding|2R:52953448:52955536:-1|gene:AGAP004235	AGAP004235-PC	48 kDa	0.38	12.532	17.461	4.1346	12.97	3.868	2	11.3759	6.27933	0.551987	-0.857293	0.420216
733	pyruvate dehydrogenase E2 component (dihydrolipoamide acetyltransferase)|protein_coding|3R:3618283:3620730:1|gene:AGAP007975	AGAP007975-PA (+1)	55 kDa	0.38	3.4178	2	2	16.961	2.901	2	2.4726	7.28733	2.94724	1.55936	0.420216
791	Huntingtin interacting protein|protein_coding|2L:3738214:3744072:1|gene:AGAP004801	AGAP004801-PA (+2)	133 kDa	0.38	4.557	10.477	3.3077	2	3.868	5.3689	6.1139	3.74563	0.612642	-0.706883	0.420216
803	26S proteasome regulatory subunit T3|protein_coding|2R:31012044:31042208:1|gene:AGAP003008	AGAP003008-PA (+1)	47 kDa	0.38	2	2	2.4808	2	24.175	2	2.16027	9.39167	4.34746	2.12017	0.420216
838	guanine nucleotide-binding protein G(I)/G(S)/G(T) subunit beta-1|protein_coding|2L:23638183:23639205:-1|gene:AGAP005913	AGAP005913-PA	37 kDa	0.38	2.2785	2	2	2	17.406	2	2.09283	7.13533	3.40941	1.76952	0.420216
42.1	pyruvate carboxylase|protein_coding|2L:2999465:3004703:-1|gene:AGAP004742	AGAP004742-PA	132 kDa	0.38	53.899	55.85	128.11	85.096	166.24	91.482	79.2863	114.273	1.44127	0.527336	0.420216
166.2	creatine kinase|protein_coding|2L:17997043:17999179:1|gene:AGAP005627	AGAP005627-PA (+1)	44 kDa	0.38	4.6335	4.8702	3.9721	4.6379	4.0456	3.6248	4.49193	4.10277	0.913363	-0.130739	0.420216
36	|protein_coding|3R:215009:216018:1|gene:AGAP007745	AGAP007745-PA	34 kDa	0.39	148.1	227	167.04	114.74	137.31	193.28	180.713	148.443	0.82143	-0.283791	0.408935
91	prohibitin 1|protein_coding|3R:31267258:31268156:1|gene:AGAP009323	AGAP009323-PA (+1)	30 kDa	0.39	63.798	127.47	118.25	90.792	75.425	84.369	103.173	83.5287	0.809601	-0.304717	0.408935
109	RpL24: 60S ribosomal protein L24|protein_coding|2L:25521129:25523339:1|gene:AGAP006037	AGAP006037-PA	40 kDa	0.39	167.47	66.353	81.039	70.837	63.821	86.67	104.954	73.776	0.702937	-0.508534	0.408935
319	solute carrier family 9 (sodium/hydrogen exchanger), member 3|protein_coding|3R:24426421:24457340:1|gene:AGAP009036	AGAP009036-PA	134 kDa	0.39	14.81	5.2384	32.25	29.931	30.944	17.641	17.4328	26.172	1.50131	0.58622	0.408935
336	chloride intracellular channel|protein_coding|X:18255347:18265441:-1|gene:AGAP000943	AGAP000943-PA (+6)	30 kDa	0.39	7.9748	5.2384	6.6154	20.952	7.7359	5.3689	6.60953	11.3523	1.71756	0.78036	0.408935
484	|protein_coding|2R:5860455:5861117:1|gene:AGAP001529	AGAP001529-PA	22 kDa	0.39	18.228	2	21.5	7.9817	2	12.272	13.9093	7.4179	0.533304	-0.906971	0.408935
573	malate dehydrogenase (oxaloacetate-decarboxylating)(NADP+)|protein_coding|2R:50948265:50952404:-1|gene:AGAP004159	AGAP004159-PB	70 kDa	0.39	7.7071	5.2384	2	2	39.995	7.6699	4.98183	16.555	3.32307	1.73252	0.408935
624	calcium-binding mitochondrial carrier protein Aralar1|protein_coding|X:18370525:18381565:-1|gene:AGAP000958	AGAP000958-PA	74 kDa	0.39	20.507	3.4922	2	2	3.868	3.068	8.6664	2.97867	0.343703	-1.54077	0.408935
725	stromal membrane-associated protein|protein_coding|3L:37512134:37514232:1|gene:AGAP012088	AGAP012088-PA	55 kDa	0.39	2	2	8.2693	2	8.7029	12.272	4.08977	7.6583	1.87255	0.905006	0.408935
569.1	Fatty-acid amide hydrolase 2|protein_coding|2R:20797831:20802135:-1|gene:AGAP013161	AGAP013161-PA	57 kDa	0.39	22.704	31.43	2	7.6976	2	17.971	18.7113	9.22287	0.492903	-1.02063	0.408935
909	cortactin|protein_coding|2R:58631558:58633651:1|gene:AGAP004625	AGAP004625-PA (+1)	59 kDa	0.39	2	2	2.4808	2	19.34	2	2.16027	7.78	3.60141	1.84856	0.408935
964	ABCF1: ATP-binding cassette transporter (ABC transporter) family F member 1|protein_coding|2R:25664236:25666159:-1|gene:AGAP002693	AGAP002693-PA	69 kDa	0.39	9.114	2	2	2	2	2.301	4.37133	2.10033	0.480479	-1.05746	0.408935
1068	Transmembrane emp24 domain-containing protein|protein_coding|2L:3020291:3021134:1|gene:AGAP004743	AGAP004743-PA	23 kDa	0.39	9.114	2	2	2	2	2.301	4.37133	2.10033	0.480479	-1.05746	0.408935
230.3	Aminopeptidase N1|protein_coding|UNKN:27434331:27436767:1|gene:AGAP012757	AGAP012757-PA	76 kDa	0.39	2.7031	2	2	18.925	2	2	2.23437	7.64167	3.42006	1.77402	0.408935
511.2	E1A-binding protein p400|protein_coding|2L:27445437:27467836:1|gene:AGAP006165	AGAP006165-PA	369 kDa	0.39	6.5303	2	2	2	2	2.1982	3.5101	2.06607	0.588606	-0.764625	0.408935
364.2	|protein_coding|X:21347331:21365689:1|gene:AGAP001053	AGAP001053-PH	24 kDa	0.39	3.0329	7.8181	2	2	2	3.5269	4.28367	2.50897	0.585705	-0.771753	0.408935
105	Sugar transporter ERD6-like 6|protein_coding|2R:38653986:38655658:1|gene:AGAP003493	AGAP003493-PA (+3)	52 kDa	0.4	58.102	54.13	85.173	109.75	45.448	107.38	65.8017	87.526	1.33015	0.411588	0.39794
120	|protein_coding|2L:26687607:26689400:1|gene:AGAP006103	AGAP006103-PC	16 kDa	0.4	76.33	96.037	81.039	67.844	50.283	95.107	84.4687	71.078	0.841472	-0.249013	0.39794
131	|protein_coding|2L:31084228:31085711:1|gene:AGAP006398	AGAP006398-PA	31 kDa	0.4	88.862	62.86	62.846	63.853	27.076	75.932	71.5227	55.6203	0.77766	-0.362788	0.39794
479	H/ACA ribonucleoprotein complex subunit 4|protein_coding|2L:2976219:2977875:1|gene:AGAP004739	AGAP004739-PA	58 kDa	0.4	2	12.223	30.596	8.9794	2	9.2039	14.9397	6.72777	0.450329	-1.15095	0.39794
496	T-complex protein 1 subunit alpha|protein_coding|2R:52966372:52968518:-1|gene:AGAP004238	AGAP004238-PA	59 kDa	0.4	3.4178	5.2384	2.4808	3.9908	2.901	20.709	3.71233	9.20027	2.4783	1.30935	0.39794
498	Muscular protein 20|protein_coding|X:13712327:13714126:1|gene:AGAP000749	AGAP000749-PA	19 kDa	0.4	6.8355	10.477	8.2693	33.922	3.868	13.039	8.52727	16.943	1.98692	0.990534	0.39794
546	3'-phosphoadenosine 5'-phosphosulfate synthase|protein_coding|2R:2053489:2058666:-1|gene:AGAP001256	AGAP001256-PA (+2)	71 kDa	0.4	14.81	2	2	2	20.307	16.107	6.27	12.8047	2.04221	1.03013	0.39794
576	RpL6: 60S ribosomal protein L6|protein_coding|2R:12011749:12012561:1|gene:AGAP001911	AGAP001911-PA	31 kDa	0.4	2.2785	41.907	14.885	2	8.7029	13.806	19.6902	8.16963	0.414909	-1.26913	0.39794
595	CPR124: cuticular protein RR-2 family 124|protein_coding|2R:37233856:37234769:-1|gene:AGAP003390	AGAP003390-PA	24 kDa	0.4	2.2785	92.544	2	2	2	6.9029	32.2742	3.6343	0.112607	-3.15063	0.39794
2.4	cytoplasmic actin|protein_coding|3L:26299326:26300456:-1|gene:AGAP011515	AGAP011515-PA	42 kDa	0.4	23.995	11.703	35.509	41.356	27.177	26.233	23.7357	31.5887	1.33085	0.41235	0.39794
790	26S proteasome regulatory subunit N1|protein_coding|2R:21870842:21873614:-1|gene:AGAP002481	AGAP002481-PA	97 kDa	0.4	5.6963	6.9845	2	5.9863	3.868	16.874	4.8936	8.90943	1.82063	0.864437	0.39794
797	Cystatin-like protein|protein_coding|2R:28575574:28575870:-1|gene:AGAP002878	AGAP002878-PA	11 kDa	0.4	5.6963	5.2384	5.7885	5.9863	4.8349	4.6019	5.5744	5.14103	0.922258	-0.116758	0.39794
895	Karyopherin (importin) alpha 4|protein_coding|2R:2176670:2179552:1|gene:AGAP001273	AGAP001273-PA	57 kDa	0.4	2	3.4922	4.9616	2.9931	2.901	2	3.4846	2.63137	0.755142	-0.405181	0.39794
1040	Sugar transporter ERD6-like 4|protein_coding|3R:42109696:42111648:-1|gene:AGAP009745	AGAP009745-PA	55 kDa	0.4	2.2785	2	2	2	2	7.6699	2.09283	3.88997	1.85871	0.8943	0.39794
1062	Histone acetyltransferase type B subunit 2|protein_coding|2R:34050773:34052181:1|gene:AGAP003228	AGAP003228-PA	48 kDa	0.4	2	2	2.4808	2	2	9.2039	2.16027	4.4013	2.03739	1.02672	0.39794
1111	|protein_coding|3L:3933599:3934438:1|gene:AGAP028034	AGAP028034-PA (+1)	28 kDa	0.4	2	7.0454	2.4808	2	2.901	2	3.84207	2.30033	0.598723	-0.74004	0.39794
39	Voltage-dependent anion-selective channel protein 2|protein_coding|3R:44049219:44050459:1|gene:AGAP009833	AGAP009833-PA	31 kDa	0.41	164.05	235.73	152.98	172.6	167.29	133.46	184.253	157.783	0.856339	-0.223746	0.387216
317	RpL30: 60S ribosomal protein L30|protein_coding|2R:43729787:43730558:-1|gene:AGAP003816	AGAP003816-PA	13 kDa	0.41	33.038	48.891	16.539	23.945	3.868	34.515	32.8227	20.776	0.632977	-0.659775	0.387216
369	|protein_coding|3L:22031327:22036086:-1|gene:AGAP028138	AGAP028138-PA	82 kDa	0.41	5.6963	26.192	38.039	9.9771	12.571	19.942	23.3091	14.1634	0.607632	-0.718729	0.387216
395	Ca2+ transporting ATPase, plasma membrane|protein_coding|3L:7837545:7849506:-1|gene:AGAP010638	AGAP010638-PA	124 kDa	0.41	46.709	20.953	6.6154	23.945	5.8019	8.4369	24.7591	12.7279	0.51407	-0.959963	0.387216
431	|protein_coding|3L:1237467:1251371:1|gene:AGAP010331	AGAP010331-PA	91 kDa	0.41	3.4178	20.953	17.365	21.95	24.175	13.039	13.9119	19.7213	1.41758	0.503434	0.387216
796	|protein_coding|2R:2992625:2993318:1|gene:AGAP001321	AGAP001321-PA	22 kDa	0.41	2	8.7306	3.3077	2	3.868	2.301	4.67943	2.723	0.581908	-0.781137	0.387216
820	peptide alpha-N-acetyltransferase|protein_coding|2R:18575455:18579094:1|gene:AGAP002284	AGAP002284-PA	105 kDa	0.41	2	15.715	2	2.9931	2	2	6.57167	2.33103	0.35471	-1.49529	0.387216
932	Leucine-rich repeat-containing protein 47|protein_coding|3L:24992891:24994668:1|gene:AGAP011472	AGAP011472-PA	63 kDa	0.41	2.2785	3.4922	3.3077	9.9771	3.868	2	3.02613	5.2817	1.74536	0.803527	0.387216
510.1	G-s-alpha-60A: Guanine nucleotide-binding protein G(s) subunit alpha|protein_coding|3L:37621857:37623747:1|gene:AGAP012095	AGAP012095-PA	45 kDa	0.41	9.114	2	5.5917	5.9969	2	2	5.56857	3.3323	0.598413	-0.740788	0.387216
153	enoyl-CoA hydratase / long-chain 3-hydroxyacyl-CoA dehydrogenase|protein_coding|3R:833413:836343:1|gene:AGAP007784	AGAP007784-PA (+1)	83 kDa	0.42	2	2	109.98	48.888	88.963	77.466	37.9933	71.7723	1.88908	0.917682	0.376751
298	Cdc42: cell division cycle Cdc42 homolog|protein_coding|2R:21425189:21426041:-1|gene:AGAP002440	AGAP002440-PA (+2)	21 kDa	0.42	14.794	2	43.578	2.9931	73.491	48.541	20.124	41.675	2.07091	1.05027	0.376751
420	|protein_coding|2L:31793430:31795063:1|gene:AGAP006434	AGAP006434-PA	57 kDa	0.42	7.9748	6.9845	9.9231	6.984	3.868	9.2039	8.29413	6.6853	0.806028	-0.311099	0.376751
467	methionyl-tRNA synthetase|protein_coding|3R:2530537:2533785:1|gene:AGAP007891	AGAP007891-PA	111 kDa	0.42	2.2785	3.4922	11.577	3.9908	20.307	8.4369	5.78257	10.9116	1.88698	0.916076	0.376751
594	|protein_coding|X:932591:947534:-1|gene:AGAP000058	AGAP000058-PA	300 kDa	0.42	45.57	2	2	2	2	6.1359	16.5233	3.37863	0.204476	-2.28999	0.376751
765	|protein_coding|3R:38067046:38073337:1|gene:AGAP009669	AGAP009669-PA	81 kDa	0.42	12.532	2	2	2	2	3.068	5.51067	2.356	0.427534	-1.22589	0.376751
74.2	APN4: aminopeptidase 4|protein_coding|2R:42095012:42098180:1|gene:AGAP013188	AGAP013188-PA	107 kDa	0.42	35.771	17.72	27.079	52.4	32.084	23.23	26.8567	35.9047	1.3369	0.418891	0.376751
939	|protein_coding|2R:58673986:58675906:-1|gene:AGAP004631	AGAP004631-PA	26 kDa	0.42	3.4178	3.4922	4.9616	2	3.868	3.8349	3.9572	3.2343	0.81732	-0.291026	0.376751
963	prominin-like protein|protein_coding|2L:19242313:19255034:1|gene:AGAP005710	AGAP005710-PA	106 kDa	0.42	2	5.2384	2	2	2	2.301	3.07947	2.10033	0.682045	-0.552062	0.376751
511.1	E1A-binding protein p400|protein_coding|2L:27445437:27459272:1|gene:AGAP006165	AGAP006165-PB	309 kDa	0.42	20.812	2	2	2	2	3.9377	8.27067	2.6459	0.319914	-1.64425	0.376751
1055	|protein_coding|2R:14545813:14546609:-1|gene:AGAP013036	AGAP013036-PA	26 kDa	0.42	3.4178	6.9845	2	3.9908	2	2	4.1341	2.6636	0.6443	-0.634196	0.376751
119.1	40S ribosomal protein S27a|protein_coding|3R:3990466:3991025:-1|gene:AGAP013742	AGAP013742-PA	18 kDa	0.42	43.163	77.79	37.863	28.778	36.498	54.212	52.9387	39.8293	0.752368	-0.410491	0.376751
108	3-hydroxyisobutyrate dehydrogenase|protein_coding|2L:17369577:17371537:1|gene:AGAP005581	AGAP005581-PA	34 kDa	0.43	97.976	151.91	88.481	119.73	49.316	93.573	112.789	87.5397	0.776137	-0.365618	0.366532
133	RpL4: 60S ribosomal protein L4|protein_coding|2R:19054166:19056153:1|gene:AGAP002306	AGAP002306-PA	49 kDa	0.43	47.849	17.461	76.904	101.77	45.448	58.291	47.4047	68.503	1.44507	0.531138	0.366532
246	Acetyl-CoA hydrolase/transferase (Precursor)|protein_coding|2R:55598421:55602879:-1|gene:AGAP004396	AGAP004396-PA	52 kDa	0.43	87.722	20.953	5.7885	9.9771	24.175	13.806	38.1545	15.986	0.418982	-1.25504	0.366532
259	F-type H+-transporting ATPase subunit g|protein_coding|3R:34710853:34711314:1|gene:AGAP009491	AGAP009491-PA	11 kDa	0.43	45.57	78.576	28.115	39.908	2	53.689	50.7537	31.8657	0.62785	-0.671509	0.366532
280	F-type H+-transporting ATPase subunit f|protein_coding|UNKN:10361647:10361970:-1|gene:AGAP012515	AGAP012515-PA	12 kDa	0.43	21.646	3.4922	48.789	55.872	31.911	27.612	24.6424	38.465	1.56093	0.642404	0.366532
289	RpS19: 40S ribosomal protein S19|protein_coding|3L:13354478:13355040:1|gene:AGAP010933	AGAP010933-PA	18 kDa	0.43	48.988	12.223	33.904	38.911	9.6699	7.6699	31.705	18.7503	0.591398	-0.757799	0.366532
529	microtubule-associated serine/threonine kinase|protein_coding|3L:14626518:14633447:-1|gene:AGAP011030	AGAP011030-PA	216 kDa	0.43	36.456	2	2	2	2	6.1359	13.4853	3.37863	0.250541	-1.99688	0.366532
539	|protein_coding|3R:1524552:1529558:1|gene:AGAP007833	AGAP007833-PA	174 kDa	0.43	20.507	3.4922	2	2	2	6.1359	8.6664	3.37863	0.389854	-1.35899	0.366532
650	|protein_coding|2L:48163591:48172655:1|gene:AGAP007605	AGAP007605-PA	281 kDa	0.43	36.456	2	2	2	2	6.1359	13.4853	3.37863	0.250541	-1.99688	0.366532
1097	mRNA binding protein|protein_coding|2R:4072251:4073825:-1|gene:AGAP013112	AGAP013112-PA	55 kDa	0.43	2	2	2.4808	2	2	6.1359	2.16027	3.37863	1.56399	0.64523	0.366532
110	LANB2: laminin gamma 1|protein_coding|2L:48475732:48482983:1|gene:AGAP007629	AGAP007629-PA (+1)	180 kDa	0.44	118.48	104.77	56.231	57.867	83.161	85.136	93.1603	75.388	0.809229	-0.305381	0.356547
197	RpL28: 60S ribosomal protein L28|protein_coding|2L:15421252:15422329:1|gene:AGAP005427	AGAP005427-PA	17 kDa	0.44	51.266	106.51	16.539	25.94	43.514	36.815	58.105	35.423	0.609638	-0.713976	0.356547
2.3	Actin, cytoplasmic|protein_coding|3L:26318416:26319625:1|gene:AGAP011516	AGAP011516-PA	42 kDa	0.44	93.289	102.61	147.75	112.43	160.71	127.6	114.55	133.58	1.16613	0.221731	0.356547
567	Lamin|protein_coding|3L:35400651:35406726:-1|gene:AGAP011938	AGAP011938-PA	68 kDa	0.44	3.4178	64.607	4.1346	2.9931	11.604	5.3689	24.0531	6.65533	0.276693	-1.85364	0.356547
598	|protein_coding|2L:35564225:35566342:-1|gene:AGAP006644	AGAP006644-PA	77 kDa	0.44	11.393	2	16.539	10.975	2	3.8349	9.97733	5.6033	0.561603	-0.832378	0.356547
630	protein arginine N-methyltransferase 1|protein_coding|2R:37963320:37964635:1|gene:AGAP003462	AGAP003462-PA	42 kDa	0.44	12.532	17.461	2	2	2	13.039	10.6643	5.67967	0.532585	-0.908916	0.356547
638	|protein_coding|2R:54936322:54937955:-1|gene:AGAP004349	AGAP004349-PA	20 kDa	0.44	3.4178	5.2384	6.6154	11.973	2	9.2039	5.09053	7.72563	1.51765	0.601836	0.356547
719	Hydroxysteroid (17-beta) dehydrogenase 4|protein_coding|3R:14637965:14642903:-1|gene:AGAP008667	AGAP008667-PA	78 kDa	0.44	4.557	3.4922	3.3077	2	5.8019	8.4369	3.78563	5.41293	1.42986	0.515876	0.356547
788	nucleolar protein 56|protein_coding|2R:14719843:14721474:1|gene:AGAP002063	AGAP002063-PA	57 kDa	0.44	19.367	3.4922	2	2	2	6.1359	8.2864	3.37863	0.407732	-1.29431	0.356547
831	Neuromusculin|protein_coding|3L:40796278:40804246:1|gene:AGAP012343	AGAP012343-PA	138 kDa	0.44	2	3.4922	2	2	2	13.039	2.4974	5.67967	2.27423	1.18538	0.356547
869	RpS23: 40S ribosomal protein S23|protein_coding|2R:6098616:6099047:-1|gene:AGAP012990	AGAP012990-PA	16 kDa	0.44	5.6963	5.2384	5.7885	4.9885	3.868	6.1359	5.5744	4.99747	0.896503	-0.15762	0.356547
82.1	2-oxoglutarate dehydrogenase E1 component|protein_coding|2L:30516503:30528796:-1|gene:AGAP006366	AGAP006366-PC	115 kDa	0.44	39.102	51.994	48.121	54.889	32.223	28.756	46.4057	38.6227	0.832283	-0.264853	0.356547
1133	signal recognition particle subunit SRP68|protein_coding|2R:17202343:17204324:1|gene:AGAP002183	AGAP002183-PA	71 kDa	0.44	9.114	2	2	2.9931	2	2	4.37133	2.33103	0.533255	-0.907104	0.356547
18	VATA: V-type proton ATPase catalytic subunit A|protein_coding|2R:33386137:33388965:-1|gene:AGAP003153	AGAP003153-PA (+3)	68 kDa	0.45	132.15	207.79	260.48	236.46	235.95	222.43	200.14	231.613	1.15726	0.210709	0.346787
288	Dynein heavy chain 2|protein_coding|2R:34035214:34047851:-1|gene:AGAP003226	AGAP003226-PA	450 kDa	0.45	19.367	2	2	2	2	110.45	7.789	38.15	4.89793	2.29217	0.346787
338	isocitrate dehydrogenase (NAD+)|protein_coding|2R:17387722:17389303:-1|gene:AGAP002192	AGAP002192-PA (+1)	42 kDa	0.45	10.253	15.715	24.808	7.9817	26.109	46.019	16.9253	26.7032	1.57771	0.65783	0.346787
389	RpS20: 40S ribosomal protein S20|protein_coding|3L:6563738:6564687:-1|gene:AGAP010591	AGAP010591-PA	14 kDa	0.45	46.709	6.9845	7.4423	3.9908	9.6699	13.806	20.3786	9.15557	0.449274	-1.15433	0.346787
507	SCOT: succinyl-CoA transferase|protein_coding|2L:26620119:26624653:-1|gene:AGAP006096	AGAP006096-PA	56 kDa	0.45	42.152	33.176	2	2	32.878	2	25.776	12.2927	0.476904	-1.06823	0.346787
642	pre-mRNA-splicing helicase BRR2|protein_coding|2R:5778065:5785758:1|gene:AGAP001519	AGAP001519-PA	247 kDa	0.45	2	3.4922	2	2	2	12.272	2.4974	5.424	2.17186	1.11893	0.346787
756	laminin, alpha 1/2|protein_coding|3R:2034935:2094208:-1|gene:AGAP007849	AGAP007849-PA (+1)	358 kDa	0.45	3.4178	3.4922	2	2	2	19.175	2.97	7.725	2.60101	1.37907	0.346787
868	programmed cell death 6-interacting protein|protein_coding|2L:16664376:16667205:-1|gene:AGAP005531	AGAP005531-PA	94 kDa	0.45	2.2785	3.4922	2	2	2	13.806	2.59023	5.93533	2.29143	1.19625	0.346787
1038	|protein_coding|2L:15016934:15020798:1|gene:AGAP005398	AGAP005398-PA	36 kDa	0.45	2.2785	2	2	2	3.868	2	2.09283	2.62267	1.25317	0.325577	0.346787
8.3	|protein_coding|3R:22245220:22247102:-1|gene:AGAP008963	AGAP008963-PA	69 kDa	0.46	70.258	115.24	44.778	72.833	64.112	35.281	76.7587	57.4087	0.747911	-0.419061	0.337242
272	NADH dehydrogenase (ubiquinone) flavoprotein 2|protein_coding|2R:16833676:16834726:-1|gene:AGAP002170	AGAP002170-PA	26 kDa	0.46	29.621	75.083	21.5	16.961	26.109	39.116	42.068	27.3953	0.651215	-0.618793	0.337242
331	RpL31: 60S ribosomal protein L31|protein_coding|3L:34675232:34675709:-1|gene:AGAP011896	AGAP011896-PA	15 kDa	0.46	28.481	31.43	22.327	23.945	35.779	33.748	27.4127	31.1573	1.1366	0.184729	0.337242
604	|protein_coding|2L:13721263:13730958:-1|gene:AGAP005290	AGAP005290-PA	252 kDa	0.46	18.228	2	2	2	2	4.8863	7.40933	2.9621	0.39978	-1.32272	0.337242
698	notch gene homolog 1|protein_coding|X:19495565:19526057:-1|gene:AGAP001015	AGAP001015-PA	299 kDa	0.46	27.342	2	2	2	2	6.1359	10.4473	3.37863	0.323397	-1.62862	0.337242
697	histone-lysine N-methyltransferase MLL1|protein_coding|2R:26448416:26563250:-1|gene:AGAP002741	AGAP002741-PA	520 kDa	0.46	27.342	2	2	2	2	6.1359	10.4473	3.37863	0.323397	-1.62862	0.337242
760	|protein_coding|2R:51962732:51970071:1|gene:AGAP004215	AGAP004215-PA	247 kDa	0.46	27.342	2	2	2	2	6.1359	10.4473	3.37863	0.323397	-1.62862	0.337242
827	rootletin|protein_coding|2R:37852538:37862386:-1|gene:AGAP003449	AGAP003449-PA	240 kDa	0.46	27.342	2	2	2	2	6.1359	10.4473	3.37863	0.323397	-1.62862	0.337242
875	|protein_coding|3R:37406421:37422931:1|gene:AGAP009638	AGAP009638-PA	410 kDa	0.46	27.342	2	2	2	2	6.1359	10.4473	3.37863	0.323397	-1.62862	0.337242
952	26S proteasome regulatory subunit T2|protein_coding|2R:33995963:33997279:1|gene:AGAP003215	AGAP003215-PA (+1)	49 kDa	0.46	2	2	2.4808	2	4.8349	2	2.16027	2.94497	1.36324	0.447042	0.337242
1034	acyl-CoA oxidase|protein_coding|3L:33317821:33328304:-1|gene:AGAP011798	AGAP011798-PA	76 kDa	0.46	2	8.7306	2	2	2.901	2.301	4.24353	2.40067	0.565724	-0.821831	0.337242
76	RpLP1: 60S ribosomal protein LP1|protein_coding|3R:173065:173808:1|gene:AGAP007740	AGAP007740-PA	11 kDa	0.47	120.76	120.48	87.654	137.68	32.878	80.534	109.631	83.6973	0.763444	-0.389407	0.327902
565	E3 ubiquitin-protein ligase MYCBP2|protein_coding|3L:18246310:18272660:1|gene:AGAP011177	AGAP011177-PA	474 kDa	0.47	54.684	2	2	2	2	12.272	19.5613	5.424	0.277282	-1.85058	0.327902
837	cathepsin B|protein_coding|2R:57454530:57455543:1|gene:AGAP004533	AGAP004533-PA	37 kDa	0.47	2.2785	15.715	2	2.9931	3.868	2.301	6.6645	3.05403	0.458254	-1.12578	0.327902
364.1	|protein_coding|X:21347331:21367404:1|gene:AGAP001053	AGAP001053-PA (+1)	25 kDa	0.47	31.145	56.788	3.2076	18.022	5.0998	27.92	30.3802	17.0139	0.560034	-0.836415	0.327902
1139.1	four and a half LIM domains|protein_coding|2L:15055100:15074220:1|gene:AGAP005400	AGAP005400-PA	41 kDa	0.47	2	2	3.1281	2	2	2.2177	2.37603	2.07257	0.87228	-0.197137	0.327902
74.3	Anpep|protein_coding|UNKN:26432528:26434728:-1|gene:AGAP012745	AGAP012745-PA	73 kDa	0.47	2	3.8866	4.3942	8.3041	4.1296	2.4214	3.42693	4.9517	1.44494	0.531006	0.327902
59	|protein_coding|3L:24910214:24914786:1|gene:AGAP011453	AGAP011453-PA	86 kDa	0.48	85.444	73.337	152.98	121.72	151.82	105.08	103.92	126.207	1.21446	0.28031	0.318759
122	RpS8: 40S ribosomal protein S8|protein_coding|2R:21382212:21383606:-1|gene:AGAP002437	AGAP002437-PA	23 kDa	0.48	51.266	69.845	93.443	114.74	78.326	65.961	71.518	86.3423	1.20728	0.271762	0.318759
193	RpS5: 40S ribosomal protein S5|protein_coding|3R:9179221:9180549:-1|gene:AGAP008329	AGAP008329-PA (+2)	26 kDa	0.48	2	89.052	2	66.846	80.26	24.544	31.0173	57.2167	1.84467	0.883361	0.318759
277	|protein_coding|X:11242445:11252784:1|gene:AGAP000622	AGAP000622-PA (+1)	69 kDa	0.48	43.292	64.607	15.712	27.936	20.307	39.883	41.2037	29.3753	0.71293	-0.488168	0.318759
313	RpS25: 40S ribosomal protein S25|protein_coding|2R:56712791:56713595:1|gene:AGAP004462	AGAP004462-PA	17 kDa	0.48	31.899	3.4922	37.212	40.906	34.812	23.777	24.2011	33.165	1.37039	0.454591	0.318759
405	aldehyde reductase|protein_coding|3L:15778780:15779878:1|gene:AGAP011051	AGAP011051-PA	36 kDa	0.48	3.4178	62.86	8.2693	2	2.901	22.243	24.849	9.048	0.364119	-1.45752	0.318759
555	(S)-2-hydroxy-acid oxidase|protein_coding|3L:12478591:12480731:-1|gene:AGAP010885	AGAP010885-PA	41 kDa	0.48	2	2	14.058	2	58.986	2	6.01933	20.9953	3.48798	1.80239	0.318759
773	nodal modulator 2|protein_coding|2L:22624877:22628683:-1|gene:AGAP005856	AGAP005856-PA	131 kDa	0.48	9.114	2	2	2	35.779	2	4.37133	13.2597	3.03332	1.6009	0.318759
856	malate dehydrogenase (oxaloacetate-decarboxylating)(NADP+)|protein_coding|X:3012930:3021325:1|gene:AGAP000184	AGAP000184-PB	76 kDa	0.48	23.053	3.4922	2	2	3.5192	6.9029	9.51507	4.1407	0.435173	-1.20034	0.318759
1032	20S proteasome subunit beta 7|protein_coding|3L:24754838:24755828:1|gene:AGAP011444	AGAP011444-PA (+1)	30 kDa	0.48	18.137	2.5067	3.3077	3.9908	5.8019	2	7.9838	3.9309	0.49236	-1.02222	0.318759
1135	|protein_coding|2L:31791914:31792798:-1|gene:AGAP006433	AGAP006433-PA	34 kDa	0.48	2	3.4922	2	2	2	2.301	2.4974	2.10033	0.841008	-0.249809	0.318759
474	U4/U6 small nuclear ribonucleoprotein SNU13|protein_coding|3R:6279624:6280167:1|gene:AGAP008163	AGAP008163-PA	14 kDa	0.49	2.2785	2	28.115	31.927	2	27.612	10.7978	20.513	1.89973	0.925797	0.309804
486	GRX3: glutaredoxin|protein_coding|3R:42055427:42056108:1|gene:AGAP009738	AGAP009738-PA	14 kDa	0.49	3.4178	10.477	18.192	13.968	50.283	2	10.6956	22.0837	2.06474	1.04596	0.309804
502	elongation factor 1-beta|protein_coding|3L:7170626:7171389:-1|gene:AGAP010612	AGAP010612-PA (+1)	24 kDa	0.49	12.532	6.9845	5.7885	50.883	4.8349	4.6019	8.435	20.1066	2.38371	1.25321	0.309804
584	ATP-dependent RNA helicase UAP56/SUB2|protein_coding|3R:25435686:25439559:1|gene:AGAP009075	AGAP009075-PA	49 kDa	0.49	26.203	5.2384	8.2693	4.9885	6.7689	12.272	13.2369	8.0098	0.605111	-0.724727	0.309804
588	|protein_coding|2L:38134186:38148003:-1|gene:AGAP006776	AGAP006776-PA	456 kDa	0.49	27.342	2	2	2	7.7359	2	10.4473	3.91197	0.374446	-1.41717	0.309804
716	|protein_coding|2L:43576940:43577529:-1|gene:AGAP007146	AGAP007146-PA	19 kDa	0.49	2	2	14.885	15.963	2	15.34	6.295	11.101	1.76346	0.818411	0.309804
79.2	glucose dehydrogenase (acceptor)|protein_coding|2R:43290689:43298353:-1|gene:AGAP003785	AGAP003785-PA	70 kDa	0.49	3.4178	2	2	2	2	8.3592	2.4726	4.11973	1.66615	0.736522	0.309804
752	carbonic anhydrase|protein_coding|2R:35082721:35085003:1|gene:AGAP003289	AGAP003289-PA	36 kDa	0.49	2	2	4.1346	2	6.7689	3.068	2.71153	3.94563	1.45513	0.541148	0.309804
906	NADH dehydrogenase (ubiquinone) 1 beta subcomplex 7|protein_coding|2L:47791258:47792012:1|gene:AGAP007574	AGAP007574-PA	15 kDa	0.49	4.557	5.2384	7.4423	2	7.7359	3.068	5.7459	4.26797	0.742785	-0.428984	0.309804
945	Heterogeneous nuclear ribonucleoprotein 27C|protein_coding|2R:12391388:12392626:1|gene:AGAP001930	AGAP001930-PA (+1)	44 kDa	0.49	2.2785	3.4922	2	2	9.6699	2	2.59023	4.55663	1.75916	0.814886	0.309804
1028	GRX2: glutaredoxin|protein_coding|2R:33578378:33578915:-1|gene:AGAP003178	AGAP003178-PA	14 kDa	0.49	2.2785	3.4922	2	2	9.6699	2	2.59023	4.55663	1.75916	0.814886	0.309804
327.2	dynein heavy chain 1, cytosolic|protein_coding|2R:13936707:13955790:1|gene:AGAP002015	AGAP002015-PA	533 kDa	0.49	17.532	2.905	2	2	5.2284	3.509	7.479	3.57913	0.478558	-1.06324	0.309804
219	RpL10-1: 60S ribosomal protein L10-1|protein_coding|X:18340222:18342538:1|gene:AGAP000953	AGAP000953-PA (+2)	25 kDa	0.5	11.393	17.461	16.539	34.92	6.7689	22.243	15.131	21.3106	1.40841	0.494066	0.30103
253	flotillin|protein_coding|2L:46906386:46912945:1|gene:AGAP007494	AGAP007494-PA	48 kDa	0.5	26.203	40.161	31.423	25.94	59.953	36.048	32.5957	40.647	1.24701	0.318469	0.30103
418	|protein_coding|3L:28405825:28411563:-1|gene:AGAP011584	AGAP011584-PA	90 kDa	0.5	6.8355	3.4922	31.423	19.954	21.274	19.942	13.9169	20.39	1.46513	0.551024	0.30103
662	|protein_coding|2L:4120678:4142005:1|gene:AGAP004827	AGAP004827-PA	209 kDa	0.5	19.367	2	2	2	2	6.1359	7.789	3.37863	0.43377	-1.205	0.30103
799	ubiquitin-like 1-activating enzyme E1 A|protein_coding|2R:56705677:56706756:1|gene:AGAP004459	AGAP004459-PA (+1)	37 kDa	0.5	19.367	3.4922	2	2	2	7.6699	8.2864	3.88997	0.46944	-1.09099	0.30103
1127	NADH dehydrogenase (ubiquinone) 1 alpha subcomplex 11|protein_coding|2L:44327895:44328395:-1|gene:AGAP007208	AGAP007208-PA	18 kDa	0.5	3.4178	2	2	7.9817	2	2	2.4726	3.9939	1.61526	0.691769	0.30103
10.2	F-type H+-transporting ATPase subunit beta|protein_coding|3L:37743697:37744377:-1|gene:AGAP012106	AGAP012106-PA	24 kDa	0.5	87.106	52.77	106.71	97.089	85.624	100.37	82.1953	94.361	1.14801	0.199134	0.30103
185.2	threonyl-tRNA synthetase|protein_coding|3R:21102960:21105770:1|gene:AGAP008929	AGAP008929-PA	88 kDa	0.5	18.722	9.0986	33.145	16.796	6.9767	19.675	20.3219	14.4826	0.712659	-0.488716	0.30103
24	aconitate hydratase 1 / homoaconitase|protein_coding|3R:2122554:2126811:-1|gene:AGAP007852	AGAP007852-PA (+1)	85 kDa	0.51	131.01	153.66	253.04	238.45	190.5	195.58	179.237	208.177	1.16146	0.215943	0.29243
38	|protein_coding|X:9847202:9853829:1|gene:AGAP000550	AGAP000550-PA	164 kDa	0.51	103.67	125.72	172	146.66	154.72	144.19	133.797	148.523	1.11007	0.150647	0.29243
61	transaldolase|protein_coding|3L:33331569:33333359:-1|gene:AGAP011800	AGAP011800-PA	37 kDa	0.51	86.583	144.93	149.67	107.75	134.41	85.903	127.061	109.354	0.860644	-0.216511	0.29243
299	RpS9: 40S ribosomal protein S9|protein_coding|2L:9150985:9151797:1|gene:AGAP005061	AGAP005061-PA	18 kDa	0.51	22.785	6.9845	24.808	29.931	27.076	13.806	18.1925	23.6043	1.29748	0.375708	0.29243
349	Ras-related protein|protein_coding|2R:57598142:57599997:1|gene:AGAP004559	AGAP004559-PA (+10)	24 kDa	0.51	11.393	34.922	31.423	15.963	27.076	16.874	25.9127	19.971	0.770704	-0.375751	0.29243
367	nucleosome assembly protein 1-like 1|protein_coding|2R:12380666:12381895:-1|gene:AGAP001928	AGAP001928-PA	47 kDa	0.51	9.114	31.43	48.789	37.913	11.604	7.6699	29.7777	19.0623	0.640154	-0.643509	0.29243
391	oligopeptidase A|protein_coding|X:4607157:4609601:1|gene:AGAP000252	AGAP000252-PA	85 kDa	0.51	11.393	2	24.808	2	34.812	26.845	12.7337	21.219	1.66637	0.736709	0.29243
10.1	F-type H+-transporting ATPase subunit beta|protein_coding|3L:37467138:37467788:-1|gene:AGAP012081	AGAP012081-PA	23 kDa	0.51	212.52	153.27	267.89	248.12	215.11	245.55	211.227	236.26	1.11851	0.161583	0.29243
442	RpL27: 60S ribosomal protein L27|protein_coding|3L:31393751:31394263:-1|gene:AGAP011687	AGAP011687-PA	16 kDa	0.51	4.557	3.4922	18.192	11.973	3.868	29.913	8.74707	15.2513	1.74359	0.802064	0.29243
593	|protein_coding|2R:1215908:1232126:1|gene:AGAP001194	AGAP001194-PA	521 kDa	0.51	18.228	2	2	2	2	6.1359	7.40933	3.37863	0.455997	-1.1329	0.29243
590	NADH dehydrogenase (ubiquinone) Fe-S protein 6|protein_coding|3R:25418897:25419488:1|gene:AGAP009072	AGAP009072-PA	14 kDa	0.51	7.9748	2	9.0962	8.9794	2	20.709	6.357	10.5628	1.6616	0.732574	0.29243
603	protocadherin-16/23|protein_coding|3R:2610532:2619915:-1|gene:AGAP007905	AGAP007905-PA	311 kDa	0.51	18.228	2	2	2	2	6.1359	7.40933	3.37863	0.455997	-1.1329	0.29243
627	neuronal guanine nucleotide exchange factor|protein_coding|2L:46638959:46673632:-1|gene:AGAP007452	AGAP007452-PA	299 kDa	0.51	18.228	2	2	2	2	6.1359	7.40933	3.37863	0.455997	-1.1329	0.29243
644	putative G-protein coupled receptor GPCR|protein_coding|X:6974259:7037977:-1|gene:AGAP000383	AGAP000383-PA	89 kDa	0.51	18.228	2	2	2	2	6.1359	7.40933	3.37863	0.455997	-1.1329	0.29243
687	RpS21: 40S ribosomal protein S21|protein_coding|3R:33472620:33473238:1|gene:AGAP009431	AGAP009431-PA (+1)	9 kDa	0.51	3.4178	3.4922	14.885	15.963	17.406	2	7.265	11.7897	1.6228	0.698488	0.29243
769	|protein_coding|3R:28576181:28590073:1|gene:AGAP009189	AGAP009189-PA	130 kDa	0.51	18.228	2	2	2	2	6.1359	7.40933	3.37863	0.455997	-1.1329	0.29243
822	peroxin-1|protein_coding|3L:13184037:13190430:-1|gene:AGAP010924	AGAP010924-PA	116 kDa	0.51	18.228	2	2	2	2	6.1359	7.40933	3.37863	0.455997	-1.1329	0.29243
844	ATP-dependent RNA helicase DDX47/RRP3|protein_coding|3R:43709396:43711004:1|gene:AGAP009808	AGAP009808-PA	56 kDa	0.51	18.228	2	2	2	2	6.1359	7.40933	3.37863	0.455997	-1.1329	0.29243
897	TNF receptor-associated protein 1|protein_coding|3L:8608707:8610748:1|gene:AGAP010691	AGAP010691-PA	74 kDa	0.51	24.798	3.4922	2	2	2	9.3425	10.0967	4.4475	0.440489	-1.18282	0.29243
903	|protein_coding|3L:18133173:18140777:-1|gene:AGAP011163	AGAP011163-PA	197 kDa	0.51	18.228	2	2	2	2	6.1359	7.40933	3.37863	0.455997	-1.1329	0.29243
382.2	ABCC9: ATP-binding cassette transporter (ABC transporter) family C member 9|protein_coding|3R:10733163:10738100:1|gene:AGAP028128	AGAP028128-PA	166 kDa	0.51	2	2.7316	5.8865	2	19.298	2	3.53937	7.766	2.19418	1.13368	0.29243
914	nucleotide exchange factor SIL1|protein_coding|2R:38600024:38601388:-1|gene:AGAP003488	AGAP003488-PA	50 kDa	0.51	18.228	2	2	2	2	6.1359	7.40933	3.37863	0.455997	-1.1329	0.29243
912	histone-lysine N-methyltransferase SETD1|protein_coding|2R:18085098:18091285:1|gene:AGAP002246	AGAP002246-PA	218 kDa	0.51	18.228	2	2	2	2	6.1359	7.40933	3.37863	0.455997	-1.1329	0.29243
983	testis development protein nyd-sp29|protein_coding|X:18948973:18955677:-1|gene:AGAP000990	AGAP000990-PA	134 kDa	0.51	18.228	2	2	2	2	6.1359	7.40933	3.37863	0.455997	-1.1329	0.29243
1025	ubiquitin carboxyl-terminal hydrolase 16/45|protein_coding|X:11805260:11808358:1|gene:AGAP000666	AGAP000666-PA	108 kDa	0.51	18.228	2	2	2	2	6.1359	7.40933	3.37863	0.455997	-1.1329	0.29243
177	RpL14: 60S ribosomal protein L14|protein_coding|2L:24568227:24569828:1|gene:AGAP005991	AGAP005991-PA	22 kDa	0.52	54.684	17.461	57.058	39.908	66.722	54.456	43.0677	53.6953	1.24677	0.318192	0.283997
523	Synaptic vesicle membrane protein VAT-1 homolog-like|protein_coding|2L:32768777:32813149:1|gene:AGAP006478	AGAP006478-PA	55 kDa	0.52	2	22.7	5.7885	2	11.604	2	10.1628	5.20133	0.5118	-0.966349	0.283997
742	V-type H+-transporting ATPase S1 subunit|protein_coding|2R:45082472:45083705:-1|gene:AGAP003879	AGAP003879-PA	43 kDa	0.52	2	10.477	2	2	32.878	2	4.82567	12.2927	2.54735	1.349	0.283997
965	ANCE9: angiotensin-converting enzyme 9|protein_coding|2R:57617863:57622382:1|gene:AGAP004563	AGAP004563-PA	143 kDa	0.52	2.2785	3.4922	2	2	2	8.4369	2.59023	4.14563	1.60049	0.67851	0.283997
26	|protein_coding|3L:35407873:35409888:-1|gene:AGAP011939	AGAP011939-PA	56 kDa	0.53	143.55	244.46	158.77	225.48	220.47	174.11	182.26	206.687	1.13402	0.181447	0.275724
92	aldehyde dehydrogenase (NAD+)|protein_coding|2R:41060161:41061945:1|gene:AGAP003652	AGAP003652-PA (+1)	57 kDa	0.53	139.86	94.291	76.077	56.869	127.64	65.194	103.409	83.2343	0.804902	-0.313116	0.275724
303	nucleolar protein 58|protein_coding|2R:16835257:16837585:1|gene:AGAP002171	AGAP002171-PA	58 kDa	0.53	22.785	2	49.616	31.927	41.58	29.913	24.8003	34.4733	1.39004	0.475121	0.275724
332	Transcription factor BTF3 homolog 4|protein_coding|2L:34739065:34739553:-1|gene:AGAP006614	AGAP006614-PA	17 kDa	0.53	5.6963	22.7	40.519	33.922	43.514	17.641	22.9718	31.6923	1.37962	0.464272	0.275724
386	Integrin alpha-ps|protein_coding|2R:54251179:54256074:-1|gene:AGAP004303	AGAP004303-PA	127 kDa	0.53	31.899	31.43	18.192	15.963	37.713	6.9029	27.1737	20.193	0.743108	-0.428356	0.275724
82.2	2-oxoglutarate dehydrogenase E1 component|protein_coding|2L:30516503:30528796:-1|gene:AGAP006366	AGAP006366-PA	119 kDa	0.53	36.088	56.266	51.937	58.85	30.631	31.836	48.097	40.439	0.84078	-0.2502	0.275724
510.2	guanine nucleotide-binding protein G(i) subunit alpha|protein_coding|2L:23576589:23590269:1|gene:AGAP005904	AGAP005904-PA	40 kDa	0.53	2	2	10.915	4.6112	2	2	4.97167	2.8704	0.577352	-0.792478	0.275724
337	polyadenylate-binding protein|protein_coding|3L:16474901:16480123:-1|gene:AGAP011092	AGAP011092-PA	71 kDa	0.54	4.557	19.207	34.731	41.904	3.868	44.485	19.4983	30.0857	1.54299	0.625726	0.267606
341.1	NADH dehydrogenase (ubiquinone) 1 alpha/beta subcomplex 1|protein_coding|3L:3944950:3945956:-1|gene:AGAP010464	AGAP010464-PA	18 kDa	0.54	3.4025	6.8912	16.516	10.961	2	35.261	8.93657	16.074	1.79868	0.846936	0.267606
163.1	aldehyde oxidase|protein_coding|2L:28535006:28539260:1|gene:AGAP006225	AGAP006225-PA	139 kDa	0.54	68.696	49.135	41.748	55.738	79.466	48.747	53.193	61.317	1.15273	0.205051	0.267606
483	|protein_coding|3L:18109259:18110762:1|gene:AGAP011158	AGAP011158-PA	51 kDa	0.54	14.81	6.9845	9.9231	13.968	2	36.048	10.5725	17.3387	1.63997	0.713672	0.267606
485	T-complex protein 1 subunit zeta|protein_coding|2R:38186089:38187900:1|gene:AGAP003477	AGAP003477-PA	58 kDa	0.54	4.557	3.4922	14.885	4.9885	4.8349	33.748	7.64473	14.5238	1.89984	0.925881	0.267606
508	|protein_coding|2R:2476347:2498876:-1|gene:AGAP001287	AGAP001287-PB	595 kDa	0.54	36.456	2	2	2	2	12.272	13.4853	5.424	0.402215	-1.31396	0.267606
860	galactokinase|protein_coding|2R:29283760:29301463:1|gene:AGAP002914	AGAP002914-PA (+2)	44 kDa	0.54	3.4178	3.4922	2	10.975	2	2	2.97	4.99167	1.6807	0.749059	0.267606
968	myosin regulatory light chain, invertebrate|protein_coding|X:17496098:17496750:-1|gene:AGAP000927	AGAP000927-PA (+1)	21 kDa	0.54	2	3.4922	4.1346	2	3.868	2	3.20893	2.62267	0.817302	-0.291059	0.267606
960	|protein_coding|2R:10518173:10520121:-1|gene:AGAP001792	AGAP001792-PA	67 kDa	0.54	3.4178	2	2	2.9931	3.868	2	2.4726	2.9537	1.19457	0.256494	0.267606
974	26S proteasome regulatory subunit RPN2|protein_coding|2R:9240500:9243622:-1|gene:AGAP001745	AGAP001745-PA	113 kDa	0.54	9.114	2	2	2	3.868	2.301	4.37133	2.723	0.622922	-0.682876	0.267606
1079	NIT8492: |protein_coding|2R:39069335:39070274:1|gene:AGAP003516	AGAP003516-PA (+1)	31 kDa	0.54	2.2785	3.4922	2	2	2	7.6699	2.59023	3.88997	1.50178	0.586676	0.267606
1077	hydroxypyruvate isomerase|protein_coding|2R:32428779:32430038:-1|gene:AGAP003099	AGAP003099-PA	29 kDa	0.54	2	3.4922	2	2	2	6.9029	2.4974	3.6343	1.45523	0.541251	0.267606
305	phosphoglucomutase|protein_coding|2L:22638694:22640458:-1|gene:AGAP005860	AGAP005860-PA	61 kDa	0.55	54.684	22.7	29.769	15.963	50.283	9.9709	35.7177	25.4056	0.71129	-0.491489	0.259637
741	paxillin|protein_coding|3R:11915359:11952008:1|gene:AGAP008532	AGAP008532-PA	66 kDa	0.55	9.114	2	2	2	24.175	2	4.37133	9.39167	2.14847	1.10331	0.259637
870	alpha-soluble NSF attachment protein|protein_coding|2R:33741890:33743397:-1|gene:AGAP003192	AGAP003192-PA	33 kDa	0.55	2.2785	6.9845	2	2	3.868	2	3.75433	2.62267	0.698571	-0.517522	0.259637
956	Trypsin type 4|protein_coding|2L:5634319:5649497:-1|gene:AGAP004900	AGAP004900-PA	29 kDa	0.55	4.557	8.7306	3.3077	3.9908	3.868	5.3689	5.53177	4.40923	0.797075	-0.327212	0.259637
87.2	histone H2B|protein_coding|UNKN:15799447:15799732:-1|gene:AGAP012555	AGAP012555-PA	11 kDa	0.55	13.05	14.446	21.05	38.172	21.231	7.3215	16.182	22.2415	1.37446	0.458864	0.259637
50	Regucalcin protein|protein_coding|3R:1055637:1056799:-1|gene:AGAP007793	AGAP007793-PA	34 kDa	0.56	74.051	143.18	172.83	165.62	121.84	164.14	130.02	150.533	1.15777	0.211346	0.251812
514	RpS28: 40S ribosomal protein S28|protein_coding|2R:37462533:37462730:-1|gene:AGAP003412	AGAP003412-PA	7 kDa	0.56	5.6963	3.4922	21.5	15.963	32.878	2	10.2295	16.947	1.65668	0.728294	0.251812
669	Ahcy13: adenosylhomocysteinase|protein_coding|X:13067687:13073294:-1|gene:AGAP000719	AGAP000719-PA	48 kDa	0.56	3.4178	8.7306	18.192	9.9771	3.868	7.6699	10.1135	7.17167	0.709121	-0.495897	0.251812
949	delta(3,5)-Delta(2,4)-dienoyl-CoA isomerase|protein_coding|2R:25208814:25209834:1|gene:AGAP002661	AGAP002661-PA	35 kDa	0.56	2.2785	12.223	2.4808	2	2	6.1359	5.66077	3.37863	0.596851	-0.744558	0.251812
955	solute carrier family 36 (proton-coupled amino acid transporter)|protein_coding|2L:48504238:48509825:1|gene:AGAP007633	AGAP007633-PA (+4)	51 kDa	0.56	2	5.2384	2	2	2	3.068	3.07947	2.356	0.765068	-0.386341	0.251812
379.2	|protein_coding|UNKN:30042061:30044007:-1|gene:AGAP012800	AGAP012800-PA	56 kDa	0.56	3.2376	34.646	4.5478	10.999	2	9.1626	14.1438	7.3872	0.522292	-0.93707	0.251812
134	pyruvate dehydrogenase E1 component subunit beta|protein_coding|3L:3018539:3020310:1|gene:AGAP010421	AGAP010421-PA	38 kDa	0.57	66.077	94.291	80.212	48.888	95.732	66.728	80.1933	70.4493	0.878494	-0.186896	0.244125
144	Tpi: triosephosphate isomerase|protein_coding|2R:7025340:7026083:-1|gene:AGAP001630	AGAP001630-PA	26 kDa	0.57	37.595	20.953	88.481	131.7	2.901	92.806	49.0097	75.8023	1.54668	0.629176	0.244125
524	protein kinase C and casein kinase substrate in neurons 2 protein|protein_coding|3R:4839621:4845414:1|gene:AGAP008046	AGAP008046-PA	58 kDa	0.57	30.76	2	2	32.924	17.406	6.9029	11.5867	19.0776	1.64652	0.719417	0.244125
532	nidogen (entactin)|protein_coding|3R:6556906:6562367:-1|gene:AGAP008193	AGAP008193-PA	146 kDa	0.57	12.532	31.43	2	17.959	2	7.6699	15.3207	9.20963	0.601125	-0.734263	0.244125
589	phospholipid scramblase 1|protein_coding|2L:16259960:16262540:-1|gene:AGAP005504	AGAP005504-PA	41 kDa	0.57	10.253	6.9845	2.4808	2	38.68	2	6.57277	14.2267	2.16449	1.11403	0.244125
850	Coatomer subunit beta|protein_coding|2R:4186475:4189730:-1|gene:AGAP001399	AGAP001399-PA	107 kDa	0.57	9.114	2	3.3077	2	12.571	6.9029	4.80723	7.15797	1.489	0.574343	0.244125
1044	eIF3f: eukaryotic translation initiation factor 3 subunit F|protein_coding|2R:29839433:29840474:1|gene:AGAP002935	AGAP002935-PA	32 kDa	0.57	3.4178	2	2	2	2	6.1359	2.4726	3.37863	1.36643	0.450411	0.244125
1069	SCRBQ2: Class B Scavenger Receptor (CD36 domain).|protein_coding|3R:49293356:49295161:1|gene:AGAP010133	AGAP010133-PA	56 kDa	0.57	2	5.2384	2	2	2.901	2.301	3.07947	2.40067	0.779572	-0.359245	0.244125
31	PyK: pyruvate kinase|protein_coding|2R:58245995:58249228:-1|gene:AGAP004596	AGAP004596-PA	58 kDa	0.58	58.102	202.55	234.85	193.56	234.98	170.27	165.167	199.603	1.20849	0.273207	0.236572
69	laminin subunit alpha|protein_coding|2L:7594392:7607743:1|gene:AGAP004993	AGAP004993-PA	412 kDa	0.58	111.65	146.67	67.808	55.872	117.01	100.48	108.709	91.1207	0.838205	-0.254626	0.236572
72	F-type H+-transporting ATPase subunit d|protein_coding|3L:17689378:17690225:1|gene:AGAP011131	AGAP011131-PA	20 kDa	0.58	134.43	69.845	101.71	138.68	113.14	95.107	101.995	115.642	1.1338	0.181171	0.236572
189	|protein_coding|3L:32456395:32457149:-1|gene:AGAP011726	AGAP011726-PA	26 kDa	0.58	58.102	48.891	35.558	52.879	31.911	41.539	47.517	42.1097	0.886202	-0.174292	0.236572
206	ACTN: Alpha-actinin, sarcomeric|protein_coding|2R:5646482:5659413:-1|gene:AGAP001497	AGAP001497-PA (+1)	107 kDa	0.58	76.33	62.86	14.058	42.901	36.746	39.116	51.0827	39.5877	0.774973	-0.367783	0.236572
343	GALE8: galectin 8|protein_coding|UNKN:11588073:11588646:-1|gene:AGAP012529	AGAP012529-PA	16 kDa	0.58	16.756	12.223	26.805	55.195	10.071	16.932	18.5947	27.3993	1.4735	0.559252	0.236572
230.1	|protein_coding|2R:42049194:42052623:-1|gene:AGAP003692	AGAP003692-PA	106 kDa	0.58	45.234	52.95	17.494	34.322	31.757	29.928	38.5593	32.0023	0.82995	-0.268903	0.236572
445	20S proteasome subunit beta 3|protein_coding|2R:8779299:8779916:-1|gene:AGAP001697	AGAP001697-PA (+1)	23 kDa	0.58	2	2	36.385	31.927	34.812	2	13.4617	22.913	1.70209	0.767309	0.236572
503	glyoxylate/hydroxypyruvate reductase|protein_coding|2R:5857586:5858707:1|gene:AGAP013478	AGAP013478-PA (+1)	36 kDa	0.58	5.6963	13.969	4.1346	4.9885	6.7689	24.544	7.9333	12.1005	1.52528	0.60907	0.236572
536	dihydropyrimidinase|protein_coding|2R:32937816:32949396:-1|gene:AGAP003124	AGAP003124-PA	65 kDa	0.58	10.253	3.4922	15.712	2	2	15.34	9.81907	6.44667	0.656546	-0.607033	0.236572
629	protein transport protein SEC61 subunit alpha|protein_coding|3R:28208847:28210814:-1|gene:AGAP009182	AGAP009182-PA	52 kDa	0.58	2	2	15.712	2	19.34	10.738	6.57067	10.6927	1.62733	0.70251	0.236572
680	ankyrin|protein_coding|2R:18416769:18456860:1|gene:AGAP002272	AGAP002272-PB (+1)	280 kDa	0.58	27.342	2	2	2	2	11.181	10.4473	5.06033	0.484366	-1.04583	0.236572
847	Armadillo repeat-containing protein 6|protein_coding|2L:34748279:34749814:1|gene:AGAP006617	AGAP006617-PA	52 kDa	0.58	18.228	2	2	2	7.7359	2	7.40933	3.91197	0.527978	-0.92145	0.236572
382.1	ABCC10: ATP-binding cassette transporter (ABC transporter) family C member 10|protein_coding|3R:10739643:10744646:1|gene:AGAP027980	AGAP027980-PA	169 kDa	0.58	2	3.9396	8.4898	2	24.411	2	4.8098	9.47033	1.96897	0.977438	0.236572
119.2	polyubiquitin|protein_coding|2R:23780030:23782656:-1|gene:AGAP002599	AGAP002599-PA	34 kDa	0.58	25.192	47.931	23.33	17.117	22.488	38.594	32.151	26.0663	0.810747	-0.302676	0.236572
208	trehalose 6-phosphate synthase/phosphatase|protein_coding|3R:7167891:7172527:-1|gene:AGAP008227	AGAP008227-PA	92 kDa	0.59	30.76	27.938	33.077	21.95	58.986	30.68	30.5917	37.2053	1.21619	0.282371	0.229148
312	erythrocyte membrane protein band 4.1|protein_coding|3L:38503824:38514654:1|gene:AGAP012185	AGAP012185-PA	179 kDa	0.59	11.393	54.13	23.981	12.97	26.109	26.845	29.8347	21.9747	0.736548	-0.441148	0.229148
402	Sodium-independent sulfate anion transporter|protein_coding|3L:39928958:39936158:-1|gene:AGAP012302	AGAP012302-PA	71 kDa	0.59	23.924	62.86	2	7.9817	17.406	29.913	29.5947	18.4336	0.622868	-0.683002	0.229148
433	Troponin C, isoform 3|protein_coding|2L:45705179:45709781:-1|gene:AGAP007339	AGAP007339-PA	17 kDa	0.59	3.4178	2	34.731	31.927	2	32.214	13.3829	22.047	1.6474	0.720188	0.229148
256.1	Tropomyosin 1|protein_coding|2R:10545856:10583604:1|gene:AGAP001797	AGAP001797-PE (+3)	33 kDa	0.59	60.88	16.793	51.147	33.544	24.048	45.298	42.94	34.2967	0.798711	-0.324254	0.229148
581	NADH dehydrogenase (ubiquinone) 1 beta subcomplex 6|protein_coding|3R:36953867:36954590:1|gene:AGAP009602	AGAP009602-PA	19 kDa	0.59	3.4178	2	15.712	15.963	2	13.806	7.04327	10.5897	1.50352	0.588341	0.229148
705	protein DJ-1|protein_coding|X:12629386:12630094:-1|gene:AGAP000705	AGAP000705-PA	22 kDa	0.59	2.2785	2	14.885	23.945	2	6.9029	6.38783	10.9493	1.71409	0.77744	0.229148
721	N-acetylglucosamine kinase|protein_coding|X:4510670:4519174:-1|gene:AGAP000241	AGAP000241-PA	39 kDa	0.59	4.557	5.2384	2.4808	2.9931	4.8349	6.9029	4.09207	4.9103	1.19996	0.262982	0.229148
751	eIF3m: eukaryotic translation initiation factor 3 subunit M|protein_coding|3L:39764272:39765694:1|gene:AGAP012281	AGAP012281-PA	44 kDa	0.59	2	2	14.885	2	2	6.9029	6.295	3.6343	0.577331	-0.792529	0.229148
976	inorganic phosphate cotransporter|protein_coding|3R:21108738:21119507:-1|gene:AGAP008931	AGAP008931-PA	55 kDa	0.59	2	5.2384	2	2	2	10.738	3.07947	4.91267	1.5953	0.673826	0.229148
1076	peptide-methionine (S)-S-oxide reductase|protein_coding|3L:41710273:41711473:-1|gene:AGAP012394	AGAP012394-PA (+1)	27 kDa	0.59	2	5.2384	4.1346	4.9885	2	2	3.791	2.99617	0.790337	-0.339461	0.229148
674.2	filamin|protein_coding|2R:54816046:54818994:1|gene:AGAP004335	AGAP004335-PC	90 kDa	0.59	10.137	2	2	2	5.0068	2	4.71233	3.00227	0.637108	-0.650389	0.229148
64	F-type H+-transporting ATPase subunit delta|protein_coding|3R:1841882:1842364:1|gene:AGAP007841	AGAP007841-PA	17 kDa	0.6	90.001	6.9845	175.31	170.61	232.08	8.4369	90.7652	137.042	1.50986	0.594411	0.221849
162	RpS13: 40S ribosomal protein S13|protein_coding|2L:23981907:23982510:1|gene:AGAP005947	AGAP005947-PA	17 kDa	0.6	20.507	15.715	47.962	36.915	23.208	44.485	28.0613	34.8693	1.24261	0.313375	0.221849
232	protein disulfide isomerase family A, member 3|protein_coding|2L:46286058:46287785:1|gene:AGAP007393	AGAP007393-PA (+2)	54 kDa	0.6	34.178	52.384	28.942	2.9931	28.043	55.99	38.5013	29.0087	0.753447	-0.408423	0.221849
354	RpL32: 60S ribosomal protein L32|protein_coding|2R:16046174:16046701:-1|gene:AGAP002122	AGAP002122-PA	16 kDa	0.6	21.646	3.4922	38.866	20.952	29.977	31.447	21.3347	27.4587	1.28704	0.364057	0.221849
571	Xaa-Pro aminopeptidase|protein_coding|X:19938858:19940940:-1|gene:AGAP001037	AGAP001037-PA	68 kDa	0.6	11.393	6.9845	7.4423	48.888	2	2	8.6066	17.6293	2.04835	1.03446	0.221849
907	ornithine--oxo-acid transaminase|protein_coding|2L:3585443:3590507:1|gene:AGAP004793	AGAP004793-PA	53 kDa	0.6	12.532	2	2	2	2	6.1359	5.51067	3.37863	0.613108	-0.705787	0.221849
1009	phenylalanyl-tRNA synthetase alpha chain|protein_coding|2R:25167010:25168581:-1|gene:AGAP002653	AGAP002653-PA	56 kDa	0.6	2	5.2384	2.4808	2.9931	2.901	2	3.23973	2.63137	0.812217	-0.300063	0.221849
124	dihydrolipoamide dehydrogenase|protein_coding|3L:30343263:30347159:-1|gene:AGAP011629	AGAP011629-PA	53 kDa	0.61	47.849	129.21	74.423	77.821	56.085	76.699	83.8273	70.2017	0.837456	-0.255915	0.21467
183	RpL7a: 60S ribosomal protein L7a|protein_coding|2L:24055294:24056109:-1|gene:AGAP005960	AGAP005960-PA	31 kDa	0.61	27.342	31.43	41.346	31.927	31.911	29.146	33.3727	30.9947	0.928744	-0.106647	0.21467
275	2-oxoglutarate dehydrogenase E1 component DHKTD1|protein_coding|X:9857661:9862680:1|gene:AGAP000551	AGAP000551-PA	103 kDa	0.61	37.595	15.715	54.577	9.9771	58.019	6.1359	35.9623	24.7107	0.687126	-0.541353	0.21467
385	|protein_coding|X:17077047:17099182:1|gene:AGAP000904	AGAP000904-PA	383 kDa	0.61	27.342	2	2	2	2	12.272	10.4473	5.424	0.519176	-0.945706	0.21467
438	|protein_coding|3R:2360133:2366327:1|gene:AGAP007865	AGAP007865-PA	207 kDa	0.61	27.342	2	2	2	2	12.272	10.4473	5.424	0.519176	-0.945706	0.21467
499	ankyrin repeat domain-containing protein 17|protein_coding|2R:39084807:39102835:1|gene:AGAP003519	AGAP003519-PA	460 kDa	0.61	27.342	2	2	2	2	12.272	10.4473	5.424	0.519176	-0.945706	0.21467
599	carbonic anhydrase|protein_coding|3R:48348398:48350675:-1|gene:AGAP010052	AGAP010052-PA	15 kDa	0.61	7.9748	13.969	4.9616	9.9771	7.7359	3.8349	8.96847	7.18263	0.800876	-0.320348	0.21467
146	Mitochondrial translation elongation factor TU|protein_coding|2L:40536505:40538135:1|gene:AGAP006996	AGAP006996-PA	51 kDa	0.62	73.208	39.857	89.523	35.918	74.122	62.792	67.5293	57.6107	0.853121	-0.229178	0.207608
244	cAMP-dependent protein kinase regulator|protein_coding|2L:6244207:6262504:1|gene:AGAP004940	AGAP004940-PA	44 kDa	0.62	46.709	34.922	38.039	42.901	52.217	34.515	39.89	43.211	1.08325	0.115371	0.207608
358	RpS12: 40S ribosomal protein S12|protein_coding|3L:16306291:16306967:1|gene:AGAP011077	AGAP011077-PA	15 kDa	0.62	15.95	50.638	22.327	35.918	2.901	26.845	29.6383	21.888	0.738503	-0.437324	0.207608
368	rRNA 2'-O-methyltransferase fibrillarin|protein_coding|3L:19980168:19981710:-1|gene:AGAP011244	AGAP011244-PA	33 kDa	0.62	5.6963	2	32.25	10.975	59.953	2	13.3154	24.3093	1.82565	0.868411	0.207608
371	isocitrate dehydrogenase (NAD+)|protein_coding|3R:838636:840137:-1|gene:AGAP007786	AGAP007786-PA	40 kDa	0.62	20.507	6.9845	19.846	15.963	22.241	16.874	15.7792	18.3593	1.16352	0.218493	0.207608
500	histone H2A|protein_coding|X:5417659:5421738:1|gene:AGAP000306	AGAP000306-PA	13 kDa	0.62	6.1097	4.7596	32.744	15.32	20.213	23.133	14.5378	19.5553	1.34514	0.427756	0.207608
481.1	ATP-dependent RNA helicase DDX5/DBP2|protein_coding|3L:36848679:36851829:-1|gene:AGAP012045	AGAP012045-PA	98 kDa	0.62	2	26.647	8.2693	3.1777	17.406	2	12.3054	7.5279	0.611754	-0.708976	0.207608
683	|protein_coding|2R:16455157:16461223:1|gene:AGAP002149	AGAP002149-PB	155 kDa	0.62	20.507	15.715	2	2	2	20.709	12.7407	8.23633	0.64646	-0.629367	0.207608
66.2	Tyrosine 3-monooxygenase/tryptophan 5-monooxygenase activation protein, beta polypeptide 2|protein_coding|2L:48609260:48612726:-1|gene:AGAP007643	AGAP007643-PC (+1)	28 kDa	0.62	22.536	43.076	29.009	34.64	44.519	28.044	31.5403	35.7343	1.13297	0.180113	0.207608
1033	|protein_coding|3R:17098773:17122501:1|gene:AGAP008755	AGAP008755-PA	79 kDa	0.62	2	2	4.1346	2	2.901	2	2.71153	2.30033	0.848351	-0.237266	0.207608
266	glutamate synthase (NADPH/NADH)|protein_coding|2L:30472728:30489533:1|gene:AGAP006360	AGAP006360-PA	228 kDa	0.63	2.2785	33.176	58.712	17.959	33.845	15.34	31.3888	22.3813	0.713035	-0.487955	0.200659
401	RpL15: 60S ribosomal protein L15|protein_coding|2L:6015542:6016396:1|gene:AGAP004919	AGAP004919-PA	24 kDa	0.63	18.228	19.207	6.6154	18.956	8.7029	26.845	14.6835	18.168	1.23731	0.307204	0.200659
487	20S proteasome subunit alpha 1|protein_coding|2R:46543948:46544777:1|gene:AGAP003935	AGAP003935-PA	28 kDa	0.63	3.4178	2	29.769	31.927	2	20.709	11.7289	18.212	1.55274	0.634818	0.200659
526	asparaginyl-tRNA synthetase|protein_coding|2R:30258021:30259987:-1|gene:AGAP002969	AGAP002969-PA	63 kDa	0.63	5.6963	3.4922	29.769	17.959	2	3.8349	12.9858	7.9313	0.610766	-0.711309	0.200659
535	MON2 homolog|protein_coding|3R:46929764:46936269:-1|gene:AGAP009972	AGAP009972-PA	186 kDa	0.63	11.393	2	2	2	19.34	3.8349	5.131	8.39163	1.63548	0.709712	0.200659
706	pre-mRNA-processing factor 8|protein_coding|2L:39355321:39363441:1|gene:AGAP006885	AGAP006885-PA	279 kDa	0.63	27.342	2	2	2	2	13.039	10.4473	5.67967	0.543648	-0.879257	0.200659
707	chitin synthase|protein_coding|2R:9255340:9267004:-1|gene:AGAP001748	AGAP001748-PA	180 kDa	0.63	9.114	2	2	2	2	18.408	4.37133	7.46933	1.70871	0.772906	0.200659
717	Sply: sphingosine-1-phosphate lyase|protein_coding|2R:8933934:8935747:-1|gene:AGAP001724	AGAP001724-PA	60 kDa	0.63	2	6.9845	6.6154	2.9931	5.8019	11.505	5.19997	6.76667	1.30129	0.379943	0.200659
510.3	guanine nucleotide-binding protein G(o) subunit alpha|protein_coding|2L:20436943:20469816:-1|gene:AGAP005773	AGAP005773-PA (+1)	41 kDa	0.63	2	2	4.5331	3.0879	2	2	2.84437	2.36263	0.830636	-0.267712	0.200659
310	serine-type enodpeptidase|protein_coding|2L:37122230:37123167:-1|gene:AGAP006710	AGAP006710-PA	28 kDa	0.64	4.557	26.192	69.462	18.956	39.647	9.9709	33.4037	22.858	0.684295	-0.547309	0.19382
392	26S proteasome regulatory subunit T5|protein_coding|X:11207888:11209171:-1|gene:AGAP000616	AGAP000616-PA	48 kDa	0.64	4.557	5.2384	33.077	3.9908	70.59	4.6019	14.2908	26.3942	1.84694	0.885136	0.19382
414	6-phosphogluconate dehydrogenase|protein_coding|2R:51676581:51680556:-1|gene:AGAP004197	AGAP004197-PA	53 kDa	0.64	4.557	8.7306	25.635	2.9931	26.109	24.544	12.9742	17.882	1.37828	0.462865	0.19382
675	ANXB9: annexin B9|protein_coding|2R:43345310:43352336:1|gene:AGAP003790	AGAP003790-PA (+3)	36 kDa	0.64	28.481	2	2	2.9931	2	13.039	10.827	6.0107	0.555158	-0.849029	0.19382
708	|protein_coding|2L:48630243:48635984:-1|gene:AGAP007645	AGAP007645-PA	189 kDa	0.64	2	2	6.6154	2	2	12.272	3.53847	5.424	1.53287	0.616233	0.19382
1.1	sodium/potassium-transporting ATPase subunit alpha|protein_coding|2R:28371857:28387114:1|gene:AGAP002858	AGAP002858-PA	111 kDa	0.64	968.06	1555.1	831.2	1148.5	989.07	860.75	1118.12	999.44	0.893858	-0.161883	0.19382
1074	Aldose reductase|protein_coding|3L:15780405:15783130:1|gene:AGAP011052	AGAP011052-PA	36 kDa	0.64	2	2	2.4808	2	2	3.068	2.16027	2.356	1.09061	0.12513	0.19382
1.2	sodium/potassium-transporting ATPase subunit alpha|protein_coding|2R:28323518:28387114:1|gene:AGAP002858	AGAP002858-PC	115 kDa	0.64	186	304.52	162.77	223.34	190.65	168.55	217.763	194.18	0.891702	-0.165366	0.19382
107	RpS4: 40S ribosomal protein S4|protein_coding|2L:39285236:39287220:-1|gene:AGAP006871	AGAP006871-PA	30 kDa	0.65	53.545	24.446	92.616	90.792	69.623	45.252	56.869	68.5557	1.2055	0.269633	0.187087
357	histone H2A|protein_coding|UNKN:24533827:24534201:1|gene:AGAP012711	AGAP012711-PA (+1)	13 kDa	0.65	2	5.7171	73.103	31.573	39.74	44.362	26.94	38.5583	1.43127	0.517291	0.187087
375	NADH dehydrogenase (ubiquinone) 1 alpha subcomplex 2|protein_coding|2R:36893208:36893713:1|gene:AGAP003367	AGAP003367-PA (+1)	11 kDa	0.65	20.507	34.922	23.981	16.961	17.406	34.515	26.47	22.9607	0.867422	-0.205194	0.187087
380	vigilin|protein_coding|2L:15971450:15975456:1|gene:AGAP005467	AGAP005467-PA (+1)	145 kDa	0.65	23.924	5.2384	21.5	20.952	3.868	14.573	16.8875	13.131	0.777559	-0.362976	0.187087
464	translation initiation factor 4G|protein_coding|2R:22055946:22062926:-1|gene:AGAP002502	AGAP002502-PA	249 kDa	0.65	19.367	2	14.885	15.963	8.7029	2	12.084	8.88863	0.73557	-0.443065	0.187087
580	translocation protein SEC62|protein_coding|3R:43291055:43294509:1|gene:AGAP009788	AGAP009788-PA	44 kDa	0.65	30.76	2	9.0962	2	18.373	6.9029	13.9521	9.09197	0.651657	-0.617815	0.187087
633	protein phosphatase 1, catalytic subunit|protein_coding|3L:18191585:18195623:1|gene:AGAP011166	AGAP011166-PA	37 kDa	0.65	10.299	7.6128	10.221	37.274	4.8734	2.5769	9.3776	14.9081	1.58976	0.668806	0.187087
656	protein kinase A|protein_coding|2R:4098311:4099372:-1|gene:AGAP001384	AGAP001384-PA	41 kDa	0.65	2.2785	2	10.75	8.9794	3.868	6.9029	5.0095	6.58343	1.31419	0.394174	0.187087
859	sodium/potassium-transporting ATPase subunit beta|protein_coding|3R:36755388:36771079:1|gene:AGAP009595	AGAP009595-PA	36 kDa	0.65	3.4178	3.4922	4.1346	2	3.868	7.6699	3.68153	4.51263	1.22575	0.293663	0.187087
87.3	|protein_coding|UNKN:35222596:35222803:1|gene:AGAP012871	AGAP012871-PA	7 kDa	0.65	3.4908	2	2	5.2762	2	2	2.49693	3.09207	1.23835	0.308414	0.187087
47	|protein_coding|3L:25026924:25029981:1|gene:AGAP011476	AGAP011476-PA	102 kDa	0.66	115.06	174.61	102.54	240.45	140.21	84.369	130.737	155.01	1.18566	0.245694	0.180456
52	transketolase|protein_coding|3L:18115145:18118550:1|gene:AGAP011161	AGAP011161-PA	68 kDa	0.66	144.68	129.21	144.71	156.64	133.44	106.61	139.533	132.23	0.947659	-0.0775603	0.180456
62	|protein_coding|X:10081739:10082248:1|gene:AGAP000570	AGAP000570-PA	18 kDa	0.66	97.976	106.51	151.33	154.64	99.6	134.22	118.605	129.487	1.09174	0.126635	0.180456
296.1	lysyl-tRNA synthetase, class II|protein_coding|X:5743807:5746073:1|gene:AGAP000325	AGAP000325-PA	66 kDa	0.66	27.342	22.7	30.596	28.934	37.713	21.476	26.8793	29.3743	1.09282	0.128059	0.180456
377	Sterol carrier protein-2|protein_coding|2R:49717788:49718238:1|gene:AGAP004094	AGAP004094-PA	11 kDa	0.66	20.507	2	37.212	23.945	17.406	34.515	19.9063	25.2887	1.27038	0.345263	0.180456
424	protein phosphatase 3, regulatory subunit|protein_coding|2R:9483750:9484994:-1|gene:AGAP001760	AGAP001760-PA	22 kDa	0.66	20.507	34.922	2	23.945	18.373	29.146	19.143	23.8213	1.24439	0.315437	0.180456
468	DOX-A2: 26S proteasome non-ATPase regulatory subunit 3|protein_coding|3R:25451065:25452555:1|gene:AGAP009082	AGAP009082-PA	56 kDa	0.66	2	31.43	2	2	2	16.107	11.81	6.70233	0.567513	-0.817274	0.180456
583	electron-transferring-flavoprotein dehydrogenase|protein_coding|2L:23226543:23228724:-1|gene:AGAP005894	AGAP005894-PA	66 kDa	0.66	22.785	6.9845	4.9616	2	19.34	2	11.577	7.78	0.67202	-0.573424	0.180456
20.2	Eukaryotic translation elongation factor 1 alpha 1|protein_coding|2R:39348411:39350723:1|gene:AGAP003541	AGAP003541-PA (+2)	50 kDa	0.66	28.832	6.1076	27.393	30.357	22.88	20.515	20.7775	24.584	1.1832	0.242695	0.180456
81	myosin alkali light chain 1|protein_coding|2R:6333567:6335030:1|gene:AGAP001569	AGAP001569-PA	18 kDa	0.67	124.18	101.28	52.096	127.71	153.75	48.32	92.5187	109.927	1.18816	0.248725	0.173925
570	INTB: integrin beta subunit|protein_coding|X:14937399:14948907:1|gene:AGAP000815	AGAP000815-PA	93 kDa	0.67	9.114	12.223	10.75	13.968	21.274	3.8349	10.6957	13.0256	1.21784	0.284327	0.173925
693	|protein_coding|UNKN:24524247:24526029:-1|gene:AGAP012708	AGAP012708-PA	10 kDa	0.67	2.2785	2	8.2693	2	2	15.34	4.1826	6.44667	1.54131	0.624153	0.173925
167.1	Adenylyl cyclase-associated protein 1|protein_coding|3R:49914396:49923056:-1|gene:AGAP010175	AGAP010175-PA	95 kDa	0.67	56.203	24.058	48.421	26.633	47.463	38.967	42.894	37.6877	0.878623	-0.186683	0.173925
787	glucose-6-phosphate 1-dehydrogenase|protein_coding|3L:9142466:9152078:1|gene:AGAP010739	AGAP010739-PA	63 kDa	0.67	3.4178	6.9845	2.4808	2	2	15.34	4.29437	6.44667	1.50119	0.586108	0.173925
839	Ras-related protein Rab-6A|protein_coding|3L:21990568:22014745:-1|gene:AGAP011363	AGAP011363-PA	24 kDa	0.67	2.2785	2	8.2693	2	2	15.34	4.1826	6.44667	1.54131	0.624153	0.173925
864	bleomycin hydrolase|protein_coding|2R:3325448:3329864:1|gene:AGAP001341	AGAP001341-PA	52 kDa	0.67	2.2785	3.4922	2	2.9931	2	2	2.59023	2.33103	0.899932	-0.152112	0.173925
472.2	TRYP5: trypsin 5|protein_coding|3R:8625813:8626637:1|gene:AGAP008291	AGAP008291-PA	30 kDa	0.67	14.81	2	5.7885	28.601	2	4.6019	7.53283	11.7343	1.55775	0.639467	0.173925
17	spectrin beta|protein_coding|3L:12732941:12745929:1|gene:AGAP010895	AGAP010895-PA	267 kDa	0.68	143.55	220.01	262.96	146.66	308.47	250.81	208.84	235.313	1.12676	0.172185	0.167491
172	RpS18: 40S ribosomal protein S18|protein_coding|3L:2341073:2341768:1|gene:AGAP028693	AGAP028693-PA	18 kDa	0.68	63.798	2	64.5	40.906	57.052	61.359	43.4327	53.1057	1.22271	0.290085	0.167491
326	puromycin-sensitive aminopeptidase|protein_coding|2L:19770260:19782922:-1|gene:AGAP005728	AGAP005728-PA	117 kDa	0.68	2.2785	3.4922	37.212	2	8.7029	61.359	14.3276	24.0206	1.67653	0.745481	0.167491
527	DnaJ homolog subfamily A member 1|protein_coding|2L:24449748:24450950:-1|gene:AGAP005981	AGAP005981-PA	44 kDa	0.68	21.242	2	23.981	16.961	2	16.874	15.741	11.945	0.758846	-0.39812	0.167491
673	ubiquitin carboxyl-terminal hydrolase 1|protein_coding|X:16721435:16727252:1|gene:AGAP000884	AGAP000884-PA (+1)	107 kDa	0.68	10.253	2	2	2	2	6.1359	4.751	3.37863	0.711142	-0.491791	0.167491
736	|protein_coding|2L:20364514:20373012:1|gene:AGAP005765	AGAP005765-PA	250 kDa	0.68	10.253	2	2	2	2	6.1359	4.751	3.37863	0.711142	-0.491791	0.167491
1057	minor histocompatibility antigen H13|protein_coding|3R:19291009:19292333:-1|gene:AGAP008838	AGAP008838-PA	46 kDa	0.68	3.4178	2	2	2	4.8349	2	2.4726	2.94497	1.19104	0.252222	0.167491
1081	|protein_coding|2R:6149809:6159938:1|gene:AGAP013288	AGAP013288-PA	144 kDa	0.68	10.253	2	2	2	2	6.1359	4.751	3.37863	0.711142	-0.491791	0.167491
327.1	dynein heavy chain 1, cytosolic|protein_coding|2R:13936707:13955790:1|gene:AGAP002015	AGAP002015-PB	533 kDa	0.68	24.621	4.0795	2	2	7.3424	11.064	10.2335	6.80213	0.664693	-0.58924	0.167491
661.3	Gr56: gustatory receptor 56|protein_coding|2L:27137739:27144445:-1|gene:AGAP006143	AGAP006143-PD	42 kDa	0.68	4.058	2	2	2	2	6.1359	2.686	3.37863	1.25787	0.33098	0.167491
41	Glyoxalase domain-containing protein 4|protein_coding|X:6773292:6774331:-1|gene:AGAP000367	AGAP000367-PA	32 kDa	0.69	142.41	151.91	183.58	237.45	113.14	175.64	159.3	175.41	1.10113	0.138985	0.161151
95	RpS3: 40S ribosomal protein S3|protein_coding|2R:12009718:12011048:-1|gene:AGAP001910	AGAP001910-PA	27 kDa	0.69	100.25	43.653	68.635	106.75	42.547	96.641	70.846	81.9793	1.15715	0.210574	0.161151
381	eIF3i: eukaryotic translation initiation factor 3 subunit I|protein_coding|2L:34692112:34693380:-1|gene:AGAP006607	AGAP006607-PA	36 kDa	0.69	23.924	8.7306	36.385	17.959	24.175	16.107	23.0132	19.4137	0.843588	-0.245389	0.161151
558	|protein_coding|2R:22129165:22132355:1|gene:AGAP002509	AGAP002509-PA	66 kDa	0.69	4.557	12.223	9.9231	19.954	11.604	2.301	8.90103	11.2863	1.26798	0.342532	0.161151
718	proteasome activator subunit 3 (PA28 gamma)|protein_coding|X:5448455:5449323:1|gene:AGAP000308	AGAP000308-PA	30 kDa	0.69	2	3.4922	19.019	9.9771	3.868	3.068	8.1704	5.6377	0.690015	-0.5353	0.161151
748	importin beta-3|protein_coding|2R:43128616:43133832:-1|gene:AGAP003769	AGAP003769-PA	125 kDa	0.69	2	2	9.9231	2	17.406	2	4.64103	7.13533	1.53744	0.620535	0.161151
818	translocon-associated protein subunit gamma|protein_coding|3R:17142851:17143497:1|gene:AGAP008761	AGAP008761-PA	21 kDa	0.69	2	5.2384	9.0962	7.9817	3.868	7.6699	5.44487	6.50653	1.19498	0.256992	0.161151
32	elongation factor 2|protein_coding|3R:33496915:33501698:-1|gene:AGAP009441	AGAP009441-PA (+1)	95 kDa	0.7	161.02	171.12	232.62	165.58	214.33	147.5	188.253	175.803	0.933866	-0.098713	0.154902
220	RpsA: 40S ribosomal protein SA|protein_coding|3L:33171250:33172204:1|gene:AGAP011777	AGAP011777-PA	31 kDa	0.7	12.532	55.876	53.75	59.863	53.184	29.913	40.7193	47.6533	1.17029	0.226863	0.154902
346	elongation factor 1-gamma|protein_coding|X:16713303:16714958:-1|gene:AGAP000883	AGAP000883-PA	49 kDa	0.7	12.532	12.223	41.346	32.924	14.505	32.981	22.0337	26.8033	1.21647	0.282703	0.154902
396	|protein_coding|2R:25188587:25192992:1|gene:AGAP002655	AGAP002655-PA	85 kDa	0.7	43.292	8.7306	4.1346	2.9931	21.274	15.34	18.7191	13.2024	0.70529	-0.503712	0.154902
25.1	Tubulin alpha-4A chain|protein_coding|2R:1618103:1620207:-1|gene:AGAP001218	AGAP001218-PA (+1)	50 kDa	0.7	99.423	296.93	228.52	199.93	176.49	175.46	208.291	183.96	0.883187	-0.179208	0.154902
421	acetyl-CoA C-acetyltransferase|protein_coding|3L:21118672:21119913:1|gene:AGAP011329	AGAP011329-PA	44 kDa	0.7	21.646	2	40.519	2	39.647	2	21.3883	14.549	0.680231	-0.555904	0.154902
647	Obg-like ATPase 1|protein_coding|X:11856460:11874683:-1|gene:AGAP000672	AGAP000672-PA (+1)	45 kDa	0.7	2	2	14.885	2	26.109	2	6.295	10.0363	1.59433	0.672954	0.154902
691	adenylosuccinate synthase|protein_coding|2R:37425820:37434664:1|gene:AGAP003405	AGAP003405-PA	51 kDa	0.7	14.81	8.7306	2	2	2	14.573	8.51353	6.191	0.727195	-0.459586	0.154902
1093	phenylalanyl-tRNA synthetase beta chain|protein_coding|2R:39071095:39073034:-1|gene:AGAP003517	AGAP003517-PA (+1)	66 kDa	0.7	2	3.4922	2	2	4.8349	2	2.4974	2.94497	1.17921	0.237824	0.154902
151.2	troponin T, fast skeletal muscle|protein_coding|2R:20520817:20529622:1|gene:AGAP002350	AGAP002350-PC	45 kDa	0.7	27.485	36.441	12.848	23.124	27.271	36.34	25.5913	28.9117	1.12974	0.175996	0.154902
116	Rab GDP dissociation inhibitor beta|protein_coding|3R:47950588:47953337:-1|gene:AGAP010025	AGAP010025-PA	50 kDa	0.71	67.216	137.94	65.327	79.817	92.831	67.495	90.161	80.0477	0.88783	-0.171644	0.148742
250	|protein_coding|3R:28880768:28888888:1|gene:AGAP009224	AGAP009224-PF	47 kDa	0.71	17.089	2	38.866	15.963	28.043	27.612	19.3183	23.8727	1.23575	0.305389	0.148742
462	Kl-5 beta dynein heavy chain|protein_coding|2R:7770071:7787763:-1|gene:AGAP001672	AGAP001672-PA	523 kDa	0.71	41.45	2	14.5	2	2	34.63	19.3167	12.8767	0.666609	-0.585087	0.148742
495	T-complex protein 1 subunit theta|protein_coding|3L:6553400:6555190:-1|gene:AGAP010588	AGAP010588-PA	60 kDa	0.71	11.393	6.9845	10.75	2	29.977	7.6699	9.70917	13.2156	1.36115	0.444826	0.148742
672	VATG: V-type H+-transporting ATPase subunit G|protein_coding|2R:10902725:10903361:-1|gene:AGAP001823	AGAP001823-PA	13 kDa	0.71	11.393	17.461	2	2	15.472	6.1359	10.2847	7.8693	0.765149	-0.386188	0.148742
883	RpL29: 60S ribosomal protein L29|protein_coding|2L:34733966:34734398:-1|gene:AGAP006612	AGAP006612-PA	9 kDa	0.71	2	2	14.885	8.9794	2	2	6.295	4.32647	0.687286	-0.541017	0.148742
1150	ATP-dependent RNA helicase DDX5/DBP2|protein_coding|2L:5826568:5831336:1|gene:AGAP004912	AGAP004912-PA (+1)	75 kDa	0.71	2	3.6557	2	2	2.901	2	2.5519	2.30033	0.90142	-0.149729	0.148742
99	Pgk: phosphoglycerate kinase|protein_coding|3R:18055021:18056611:-1|gene:AGAP008802	AGAP008802-PA	44 kDa	0.72	92.279	41.907	100.88	76.824	29.977	96.641	78.3553	67.814	0.865468	-0.208448	0.142668
265	RpL19: 60S ribosomal protein L19|protein_coding|2R:55869598:55870819:-1|gene:AGAP004422	AGAP004422-PA	24 kDa	0.72	30.76	3.4922	34.731	22.947	15.472	19.175	22.9944	19.198	0.834899	-0.260327	0.142668
430	|protein_coding|2R:57393018:57393901:-1|gene:AGAP004528	AGAP004528-PA	27 kDa	0.72	2	3.4922	24.808	19.954	19.34	2	10.1001	13.7647	1.36283	0.446605	0.142668
654	Presequence protease, mitochondrial|protein_coding|2L:34743559:34746612:-1|gene:AGAP006616	AGAP006616-PA	117 kDa	0.72	18.228	2	2.4808	2	11.604	2	7.5696	5.20133	0.687135	-0.541336	0.142668
936	protein phosphatase 1, catalytic subunit|protein_coding|2R:32512705:32550718:1|gene:AGAP003114	AGAP003114-PA (+1)	38 kDa	0.72	2	4.6101	2	2	2	6.6269	2.87003	3.5423	1.23424	0.303619	0.142668
268	collagen, type IV, alpha|protein_coding|3R:28614040:28620808:-1|gene:AGAP009200	AGAP009200-PA	177 kDa	0.73	45.57	13.969	10.75	24.943	16.439	16.107	23.4297	19.163	0.817895	-0.290013	0.136677
356	glutamate--cysteine ligase catalytic subunit|protein_coding|2R:5730254:5732718:1|gene:AGAP001512	AGAP001512-PA	73 kDa	0.73	26.203	40.161	2	3.9908	51.25	32.981	22.788	29.4073	1.29047	0.367898	0.136677
557	NADH dehydrogenase (ubiquinone) Fe-S protein 8|protein_coding|2R:8858374:8859125:1|gene:AGAP001711	AGAP001711-PA	25 kDa	0.73	2	5.2384	23.981	25.94	4.8349	10.738	10.4065	13.8376	1.32971	0.411117	0.136677
798	|protein_coding|2R:46361954:46364584:1|gene:AGAP003926	AGAP003926-PA	99 kDa	0.73	2.2785	3.4922	5.7885	5.9863	2	5.3689	3.85307	4.45173	1.15537	0.20836	0.136677
104	|protein_coding|2L:47632812:47715421:1|gene:AGAP007563	AGAP007563-PA	1785 kDa	0.74	76.365	22.7	43.827	33.922	59.953	69.029	47.6307	54.3013	1.14005	0.189097	0.130768
267	Alkaline phosphatase 2|protein_coding|2L:31096064:31111352:1|gene:AGAP006400	AGAP006400-PA	56 kDa	0.74	72.912	22.7	21.5	14.966	17.406	60.592	39.0373	30.988	0.793804	-0.333145	0.130768
276	D-3-phosphoglycerate dehydrogenase|protein_coding|3R:19412110:19417249:-1|gene:AGAP008849	AGAP008849-PA	36 kDa	0.74	44.431	19.207	44.654	41.904	25.142	30.68	36.0973	32.5753	0.90243	-0.148112	0.130768
359	UDP-glucose 4-epimerase|protein_coding|3L:39524958:39526328:-1|gene:AGAP012261	AGAP012261-PA	38 kDa	0.74	13.671	5.2384	31.423	42.901	18.373	3.8349	16.7775	21.703	1.29358	0.371367	0.130768
480	Developmentally regulated GTP-binding protein|protein_coding|3L:7363170:7364583:-1|gene:AGAP010624	AGAP010624-PA	41 kDa	0.74	2.2785	3.4922	45.481	2	29.01	2	17.0839	11.0033	0.644076	-0.634697	0.130768
556	FMS-like tyrosine kinase 1|protein_coding|3R:18183438:18195242:-1|gene:AGAP008813	AGAP008813-PA	158 kDa	0.74	10.253	2	2	2	2	6.9029	4.751	3.6343	0.764955	-0.386554	0.130768
620	Hemomucin|protein_coding|2R:49283654:49285634:1|gene:AGAP004065	AGAP004065-PA	65 kDa	0.74	14.81	5.2384	16.539	18.956	3.868	7.6699	12.1958	10.1646	0.833454	-0.262826	0.130768
631	Excitatory amino acid transporter 3|protein_coding|3R:33527669:33530375:1|gene:AGAP009443	AGAP009443-PA	52 kDa	0.74	2	2	20.673	2	33.845	2	8.22433	12.615	1.53386	0.61717	0.130768
671	prolyl oligopeptidase|protein_coding|3R:28109194:28112206:-1|gene:AGAP009172	AGAP009172-PA	88 kDa	0.74	11.393	10.477	9.0962	7.9817	15.472	3.8349	10.3221	9.0962	0.881238	-0.182396	0.130768
735	Dystrophin Dp427c isoform|protein_coding|3R:51760383:51777762:-1|gene:AGAP010261	AGAP010261-PA (+1)	174 kDa	0.74	19.367	2	2	2	2	12.272	7.789	5.424	0.696367	-0.522081	0.130768
971	integrin beta 1|protein_coding|3R:51329214:51332540:1|gene:AGAP010233	AGAP010233-PA	91 kDa	0.74	4.557	3.4922	2	3.9908	2	3.068	3.34973	3.0196	0.901445	-0.149689	0.130768
2.1	Actin5C: actin|protein_coding|X:11656334:11657464:-1|gene:AGAP000651	AGAP000651-PA (+2)	42 kDa	0.75	403.67	412.25	642.36	594.84	537.2	421.88	486.093	517.973	1.06558	0.0916445	0.124939
57	CAT1: catalase|protein_coding|2L:5772129:5780988:1|gene:AGAP004904	AGAP004904-PA	57 kDa	0.75	170.89	69.845	71.943	137.68	131.51	82.068	104.226	117.086	1.12339	0.167853	0.124939
125	|protein_coding|2R:7152914:7184747:-1|gene:AGAP001633	AGAP001633-PA	914 kDa	0.75	39.874	41.907	34.731	4.9885	50.283	85.136	38.8373	46.8025	1.20509	0.269141	0.124939
376	nucleophosmin 3|protein_coding|2R:55594004:55595803:1|gene:AGAP004395	AGAP004395-PA	19 kDa	0.75	22.785	5.2384	39.692	15.963	17.406	23.777	22.5718	19.0487	0.843914	-0.244831	0.124939
425	target of Myb-like protein 2|protein_coding|2L:26628651:26638121:-1|gene:AGAP006097	AGAP006097-PA (+1)	58 kDa	0.75	2.2785	3.4922	35.558	2	34.812	19.175	13.7762	18.6623	1.35468	0.437948	0.124939
451	Sideroflexin 1,2,3|protein_coding|2R:57327659:57329455:1|gene:AGAP004519	AGAP004519-PA	36 kDa	0.75	7.9748	24.446	2	2	7.7359	38.349	11.4736	16.0283	1.39697	0.482303	0.124939
93.1	Adducin|protein_coding|2L:4468458:4474213:-1|gene:AGAP004852	AGAP004852-PA	79 kDa	0.75	77.527	60.22	126.45	162.26	73.511	65.815	88.0657	100.529	1.14152	0.190955	0.124939
142	peptidyl-prolyl isomerase F (cyclophilin D)|protein_coding|X:8017977:8020420:-1|gene:AGAP000462	AGAP000462-PA (+1)	18 kDa	0.76	95.697	62.86	51.269	127.71	16.439	28.379	69.942	57.5093	0.822243	-0.282363	0.119186
238	ferrochelatase|protein_coding|2R:42425355:42426719:-1|gene:AGAP003719	AGAP003719-PA	44 kDa	0.76	7.9748	36.669	54.577	11.973	68.656	39.883	33.0736	40.1707	1.21458	0.280462	0.119186
271	|protein_coding|2R:3430998:3431895:-1|gene:AGAP001352	AGAP001352-PA	28 kDa	0.76	11.393	20.953	46.308	5.9863	2	52.155	26.218	20.0471	0.764631	-0.387164	0.119186
345	AQP1: aquaporin|protein_coding|3R:19376109:19377994:1|gene:AGAP008843	AGAP008843-PB	27 kDa	0.76	39.874	3.4922	21.5	22.947	17.406	13.806	21.6221	18.053	0.834934	-0.260266	0.119186
548	|protein_coding|3R:31186368:31187253:1|gene:AGAP009313	AGAP009313-PA	26 kDa	0.76	7.9748	24.446	8.2693	15.963	23.208	8.4369	13.5634	15.8693	1.17001	0.226523	0.119186
531.1	T-lymphoma invasion and metastasis-inducing protein 1|protein_coding|2L:34294520:34391778:-1|gene:AGAP006590	AGAP006590-PB	304 kDa	0.76	27.342	2	2	2	2	17.649	10.4473	7.21633	0.690734	-0.533797	0.119186
714	cystathionine gamma-lyase|protein_coding|3L:18227817:18231273:-1|gene:AGAP011172	AGAP011172-PA	43 kDa	0.76	2	2	11.577	15.963	2	3.068	5.19233	7.01033	1.35013	0.4331	0.119186
944	nicalin homolog|protein_coding|2R:22672956:22675033:1|gene:AGAP002549	AGAP002549-PA	62 kDa	0.76	4.557	3.4922	2	3.9908	2.901	2.301	3.34973	3.06427	0.914779	-0.128504	0.119186
661.2	Gr56: gustatory receptor 56|protein_coding|2L:27137739:27139089:-1|gene:AGAP006143	AGAP006143-PE	43 kDa	0.76	8.2959	2	2	2	2	12.272	4.09863	5.424	1.32337	0.404214	0.119186
97	glutamine synthetase|protein_coding|3R:22731159:22732367:-1|gene:AGAP008988	AGAP008988-PA	45 kDa	0.77	92.865	79.756	91.387	122.62	83.004	73.258	88.0027	92.9607	1.05634	0.0790732	0.113509
138	RpL13a: 60S ribosomal protein L13a|protein_coding|3R:51714351:51715716:-1|gene:AGAP010257	AGAP010257-PA	31 kDa	0.77	64.937	15.715	74.423	50.883	23.208	60.592	51.6917	44.8943	0.868502	-0.203398	0.113509
308	Basic leucine zipper and W2 domain-containing protein 1|protein_coding|2R:21026030:21030814:1|gene:AGAP002413	AGAP002413-PA (+3)	48 kDa	0.77	4.557	73.337	34.731	15.963	67.689	2	37.5417	28.5507	0.760506	-0.394968	0.113509
411	glucosamine--fructose-6-phosphate aminotransferase (isomerizing)|protein_coding|3L:21659132:21661165:1|gene:AGAP011352	AGAP011352-PA	76 kDa	0.77	3.4178	3.4922	32.25	12.97	3.868	34.515	13.0533	17.1177	1.31136	0.391068	0.113509
543	casein kinase II subunit alpha|protein_coding|2L:17320772:17321803:1|gene:AGAP005569	AGAP005569-PA	41 kDa	0.77	3.4178	10.477	25.635	3.9908	23.208	3.8349	13.1766	10.3446	0.785071	-0.349105	0.113509
553	5'-nucleotidase|protein_coding|X:6905029:6915689:-1|gene:AGAP000380	AGAP000380-PA	74 kDa	0.77	3.4178	5.2384	2	4.9885	2.901	3.8349	3.55207	3.90813	1.10024	0.137821	0.113509
560	|protein_coding|2R:54360758:54368022:1|gene:AGAP004310	AGAP004310-PA	241 kDa	0.77	18.228	2	2	2	2	12.272	7.40933	5.424	0.73205	-0.449987	0.113509
619	chromatin modification-related protein EAF6|protein_coding|2L:38696587:38697539:1|gene:AGAP006810	AGAP006810-PA	26 kDa	0.77	18.228	2	2	2	2	12.272	7.40933	5.424	0.73205	-0.449987	0.113509
617	|protein_coding|2L:49048109:49053845:1|gene:AGAP007685	AGAP007685-PA	184 kDa	0.77	18.228	2	2	2	2	12.272	7.40933	5.424	0.73205	-0.449987	0.113509
739	Transmembrane emp24 protein transport domain containing 9|protein_coding|2R:39452128:39453046:1|gene:AGAP003553	AGAP003553-PA	25 kDa	0.77	10.253	2	9.0962	8.9794	2	14.573	7.1164	8.51747	1.19688	0.259277	0.113509
779	|protein_coding|X:780013:787862:-1|gene:AGAP000048	AGAP000048-PA	203 kDa	0.77	18.228	2	2	2	2	12.272	7.40933	5.424	0.73205	-0.449987	0.113509
792	acyl-CoA dehydrogenase|protein_coding|2L:18491771:18494091:-1|gene:AGAP005662	AGAP005662-PA	45 kDa	0.77	3.4178	3.4922	9.0962	2.9931	2	8.4369	5.3354	4.47667	0.83905	-0.253172	0.113509
824	integrator complex subunit 5|protein_coding|2R:33411229:33414462:-1|gene:AGAP003159	AGAP003159-PA	112 kDa	0.77	18.228	2	2	2	2	12.272	7.40933	5.424	0.73205	-0.449987	0.113509
834	Exo4: exocyst complex component 4|protein_coding|2R:8673924:8678386:1|gene:AGAP001694	AGAP001694-PA	121 kDa	0.77	18.228	2	2	2	2	12.272	7.40933	5.424	0.73205	-0.449987	0.113509
848	Guanine nucleotide exchange factor DBS|protein_coding|2L:49281061:49307497:-1|gene:AGAP007723	AGAP007723-PA	132 kDa	0.77	18.228	2	2	2	2	12.272	7.40933	5.424	0.73205	-0.449987	0.113509
852	Capping protein (actin filament) muscle Z-line, alpha 1|protein_coding|2L:27094572:27100951:-1|gene:AGAP006141	AGAP006141-PA (+1)	33 kDa	0.77	3.4178	2	2	2	2.901	2	2.4726	2.30033	0.93033	-0.104186	0.113509
667.1	NipSnap homolog 2|protein_coding|2R:33798881:33800387:1|gene:AGAP003200	AGAP003200-PA	32 kDa	0.77	10.228	2	2	7.1658	2	2	4.74267	3.72193	0.784776	-0.349646	0.113509
77	SRPN10: serine protease inhibitor (serpin) 10|protein_coding|2L:12999371:13001344:-1|gene:AGAP005246	AGAP005246-PD	43 kDa	0.78	138.99	127.47	85.173	120.72	121.84	92.039	117.211	111.533	0.951557	-0.0716373	0.107905
264	eukaryotic translation initiation factor 2 subunit alpha|protein_coding|3L:18875883:18877134:-1|gene:AGAP011190	AGAP011190-PA	41 kDa	0.78	45.57	36.669	17.365	17.959	40.613	31.447	33.2013	30.0063	0.903769	-0.145974	0.107905
400	Dynein, axonemal, heavy chain 5|protein_coding|2L:48928933:48943191:-1|gene:AGAP007675	AGAP007675-PA	531 kDa	0.78	27.342	2	2	2	2	18.408	10.4473	7.46933	0.714951	-0.484083	0.107905
436	protein transport protein SEC61 subunit beta|protein_coding|3L:25688862:25689370:-1|gene:AGAP011504	AGAP011504-PA	10 kDa	0.78	21.646	15.715	16.539	15.963	26.109	15.34	17.9667	19.1373	1.06516	0.091067	0.107905
738	|protein_coding|X:5721025:5732100:-1|gene:AGAP000323	AGAP000323-PA	231 kDa	0.78	9.114	2	2	2	2	13.039	4.37133	5.67967	1.2993	0.377733	0.107905
25.2	tubulin alpha|protein_coding|3L:14341371:14342747:-1|gene:AGAP010971	AGAP010971-PA	51 kDa	0.78	5.3885	16.357	12.12	10.295	10.825	9.9297	11.2885	10.3499	0.916853	-0.125237	0.107905
40	malate dehydrogenase|protein_coding|2R:11975943:11977395:1|gene:AGAP001903	AGAP001903-PA	35 kDa	0.79	141.27	174.61	164.56	196.55	116.04	146.49	160.147	153.027	0.955541	-0.0656107	0.102373
86	sodium/potassium-transporting ATPase subunit beta|protein_coding|3R:872904:879141:-1|gene:AGAP007790	AGAP007790-PA (+2)	36 kDa	0.79	62.659	137.94	76.904	112.74	50.283	88.971	92.501	83.998	0.908077	-0.139114	0.102373
517	Crc: calreticulin|protein_coding|2R:51938091:51941107:-1|gene:AGAP004212	AGAP004212-PA	46 kDa	0.79	15.95	3.4922	8.2693	5.9863	7.7359	10.738	9.23717	8.1534	0.882673	-0.180049	0.102373
908	|protein_coding|3R:18058550:18062361:-1|gene:AGAP008803	AGAP008803-PA (+1)	122 kDa	0.79	2	2	4.1346	2	4.8349	2.301	2.71153	3.0453	1.12309	0.167475	0.102373
166.3	creatine kinase|protein_coding|2L:17998018:17999179:1|gene:AGAP005627	AGAP005627-PC (+1)	40 kDa	0.79	2.8841	4.8223	3.9331	4.5923	4.0058	3.5892	3.87983	4.06243	1.04706	0.0663495	0.102373
118	MICOS complex subunit MIC60|protein_coding|2R:20646740:20649951:-1|gene:AGAP002364	AGAP002364-PA	82 kDa	0.8	53.545	134.45	36.385	65.849	73.491	60.592	74.7933	66.644	0.891042	-0.166435	0.09691
159	Rack1: guanine nucleotide-binding protein subunit beta-like protein|protein_coding|3R:49908149:49910286:1|gene:AGAP010173	AGAP010173-PA	35 kDa	0.8	36.456	69.845	39.692	97.775	47.382	21.476	48.6643	55.5443	1.14138	0.190775	0.09691
226	|protein_coding|3L:15784161:15785346:-1|gene:AGAP011053	AGAP011053-PA	37 kDa	0.8	47.849	27.938	38.866	22.947	2.901	71.33	38.2177	32.3927	0.847584	-0.238572	0.09691
233	RpS10: 40S ribosomal protein S10|protein_coding|X:13489601:13490155:-1|gene:AGAP000739	AGAP000739-PA	18 kDa	0.8	28.481	22.7	53.75	53.876	13.538	25.311	34.977	30.9083	0.883676	-0.178411	0.09691
262.1	ubiquitin-activating enzyme E1|protein_coding|3L:34565744:34573636:-1|gene:AGAP011872	AGAP011872-PA	122 kDa	0.8	59.241	8.7306	18.192	37.795	17.406	16.874	28.7212	24.025	0.83649	-0.25758	0.09691
297	farnesyl diphosphate synthase|protein_coding|2L:42784836:42792533:-1|gene:AGAP007104	AGAP007104-PA	50 kDa	0.8	13.671	6.9845	39.692	33.922	2	36.815	20.1158	24.2457	1.2053	0.269395	0.09691
490	T-complex protein 1 subunit beta|protein_coding|3R:38961434:38972382:-1|gene:AGAP009694	AGAP009694-PA	59 kDa	0.8	20.507	2	11.577	10.975	29.01	2	11.3613	13.995	1.23181	0.300779	0.09691
564	sugar transporter ERD6-like 7|protein_coding|X:19726928:19728658:-1|gene:AGAP001027	AGAP001027-PA (+2)	56 kDa	0.8	18.228	2	2	2	2	13.039	7.40933	5.67967	0.766556	-0.383537	0.09691
566	ectonucleoside triphosphate diphosphohydrolase 5/6|protein_coding|3R:30096419:30099112:1|gene:AGAP009265	AGAP009265-PA	51 kDa	0.8	23.924	3.4922	2	2	17.406	3.068	9.8054	7.49133	0.764001	-0.388354	0.09691
801	NADH dehydrogenase (ubiquinone) Fe-S protein 7|protein_coding|X:2905106:2905729:-1|gene:AGAP000170	AGAP000170-PA	23 kDa	0.8	11.393	2	2	15.963	2	2	5.131	6.65433	1.29689	0.375054	0.09691
185.1	threonyl-tRNA synthetase|protein_coding|3R:21102673:21105770:1|gene:AGAP008929	AGAP008929-PB	83 kDa	0.8	29.126	13.601	56.99	33.089	10.429	43.218	33.239	28.912	0.869822	-0.201209	0.09691
886	Coatomer protein complex, subunit beta 2|protein_coding|2L:3639037:3645635:-1|gene:AGAP004798	AGAP004798-PA	107 kDa	0.8	2.2785	3.4922	4.9616	2.9931	3.868	4.6019	3.57743	3.821	1.06808	0.0950254	0.09691
951	|protein_coding|3R:43935962:43936724:-1|gene:AGAP009828	AGAP009828-PA	25 kDa	0.8	2	8.7306	3.3077	2	7.7359	2	4.67943	3.91197	0.835992	-0.25844	0.09691
165.3	Ras-related protein Rab-8A|protein_coding|2R:1586093:1588821:1|gene:AGAP001211	AGAP001211-PA	24 kDa	0.8	12.602	2	2	2	2	9.2178	5.534	4.40593	0.796157	-0.328875	0.09691
103	2,3-bisphosphoglycerate-dependent phosphoglycerate mutase|protein_coding|2R:4739393:4740249:-1|gene:AGAP001420	AGAP001420-PA	29 kDa	0.81	84.305	64.607	95.923	86.801	77.359	72.864	81.6117	79.008	0.968097	-0.0467767	0.091515
106	N-myc downstream regulated|protein_coding|2R:34321695:34347539:-1|gene:AGAP003238	AGAP003238-PC	40 kDa	0.81	46.709	99.529	105.85	46.892	142.15	88.204	84.0293	92.4153	1.0998	0.137239	0.091515
222	Coactosin-like protein|protein_coding|X:16748741:16756535:1|gene:AGAP000889	AGAP000889-PA	18 kDa	0.81	66.077	5.2384	37.212	26.938	45.448	21.476	36.1758	31.2873	0.864869	-0.209446	0.091515
286	RpL5: 60S ribosomal protein L5|protein_coding|3R:24356067:24357683:-1|gene:AGAP009031	AGAP009031-PA	34 kDa	0.81	33.038	24.446	28.115	42.901	11.604	39.116	28.533	31.207	1.09372	0.129238	0.091515
322	RpS17: 40S ribosomal protein S17|protein_coding|2L:4970167:4971082:-1|gene:AGAP004887	AGAP004887-PA	15 kDa	0.81	18.228	12.223	47.135	28.934	58.986	4.6019	25.862	30.8406	1.19251	0.253999	0.091515
335	NADH dehydrogenase (ubiquinone) Fe-S protein 3|protein_coding|2L:32355007:32355982:1|gene:AGAP006456	AGAP006456-PA	30 kDa	0.81	4.557	45.399	10.75	58.865	2.901	15.34	20.2353	25.702	1.27015	0.345004	0.091515
506	ABCA4: ATP-binding cassette transporter (ABC transporter) family A member 4|protein_coding|3L:26409809:26416659:-1|gene:AGAP011518	AGAP011518-PA	192 kDa	0.81	9.114	2	2	2	2	12.272	4.37133	5.424	1.24081	0.311284	0.091515
608	myofilin variant B|protein_coding|X:19655029:19658201:-1|gene:AGAP001023	AGAP001023-PA (+5)	18 kDa	0.81	6.8355	8.7306	12.404	3.9908	14.505	12.272	9.32337	10.2559	1.10002	0.137536	0.091515
632	|protein_coding|2L:42067616:42071695:-1|gene:AGAP007060	AGAP007060-PA	133 kDa	0.81	9.114	2	2	2	2	12.272	4.37133	5.424	1.24081	0.311284	0.091515
636	ryanodine receptor 2|protein_coding|3L:9789482:9818643:1|gene:AGAP010750	AGAP010750-PA	578 kDa	0.81	9.114	2	2	2	2	12.272	4.37133	5.424	1.24081	0.311284	0.091515
648	spastic paraplegia 7|protein_coding|X:9935801:9938246:1|gene:AGAP000560	AGAP000560-PA	88 kDa	0.81	9.114	2	2	2	2	6.9029	4.37133	3.6343	0.831394	-0.266396	0.091515
755	|protein_coding|X:7545200:7550460:1|gene:AGAP000420	AGAP000420-PA	82 kDa	0.81	2	3.4922	14.885	2	2	12.272	6.7924	5.424	0.79854	-0.324564	0.091515
770	DBLOX: Double Oxidase: Two Peroxidase domains.|protein_coding|3R:9726877:9731776:1|gene:AGAP008350	AGAP008350-PA	155 kDa	0.81	9.114	2	2	2	2	12.272	4.37133	5.424	1.24081	0.311284	0.091515
774	mitochondrial ATPase inhibitor|protein_coding|3R:20515389:20516019:1|gene:AGAP008898	AGAP008898-PA	12 kDa	0.81	5.6963	3.4922	2	4.9885	2	5.3689	3.7295	4.11913	1.10447	0.143359	0.091515
778	dolichyl-phosphate-mannose-protein mannosyltransferase|protein_coding|3L:10338716:10341805:1|gene:AGAP010784	AGAP010784-PA	91 kDa	0.81	9.114	2	2	2	2	12.272	4.37133	5.424	1.24081	0.311284	0.091515
808	Ras-related protein Rap-1A|protein_coding|2R:11749658:11769774:-1|gene:AGAP001874	AGAP001874-PA (+2)	21 kDa	0.81	2	5.2384	14.885	2	2	13.806	7.37447	5.93533	0.804849	-0.31321	0.091515
832	|protein_coding|2R:54640170:54650634:-1|gene:AGAP004327	AGAP004327-PA	348 kDa	0.81	9.114	2	2	2	2	12.272	4.37133	5.424	1.24081	0.311284	0.091515
833	2-oxoisovalerate dehydrogenase E2 component (dihydrolipoyl transacylase)|protein_coding|X:9839943:9843691:-1|gene:AGAP000549	AGAP000549-PA	51 kDa	0.81	9.114	2	2	2	2	12.272	4.37133	5.424	1.24081	0.311284	0.091515
884	TOLL9: TOLL-like receptor 9|protein_coding|2L:40434581:40440489:-1|gene:AGAP006974	AGAP006974-PA	93 kDa	0.81	9.114	2	2	2	2	12.272	4.37133	5.424	1.24081	0.311284	0.091515
890	phosphatidylinositol glycan, class N|protein_coding|2R:34028454:34032104:1|gene:AGAP003222	AGAP003222-PA	104 kDa	0.81	9.114	2	2	2	2	6.9029	4.37133	3.6343	0.831394	-0.266396	0.091515
954	Ras-related protein Rab-2A|protein_coding|2L:14906061:14909286:1|gene:AGAP005393	AGAP005393-PA	24 kDa	0.81	3.4178	5.2384	2	2	2	8.4369	3.55207	4.14563	1.1671	0.222934	0.091515
75	V-type H+-transporting ATPase subunit E|protein_coding|2R:20955881:20957540:1|gene:AGAP002401	AGAP002401-PA	26 kDa	0.82	11.393	195.57	105.85	140.68	116.04	95.107	104.271	117.276	1.12472	0.169566	0.0861861
263	|protein_coding|3L:1918745:1919642:1|gene:AGAP010347	AGAP010347-PA	16 kDa	0.82	26.203	5.2384	50.442	18.956	22.241	52.922	27.2945	31.373	1.14943	0.200915	0.0861861
340	|protein_coding|3R:35069650:35071005:1|gene:AGAP028568	AGAP028568-PA	49 kDa	0.82	36.456	41.907	16.539	3.9908	67.689	6.9029	31.634	26.1942	0.828041	-0.272227	0.0861861
355	RpL8: 60S ribosomal protein L8|protein_coding|2L:21199262:21200128:-1|gene:AGAP005802	AGAP005802-PA	29 kDa	0.82	5.6963	10.477	57.885	3.9908	34.812	21.476	24.6861	20.0929	0.813937	-0.297011	0.0861861
387	aconitate hydratase 1 / homoaconitase|protein_coding|2L:44757513:44760849:-1|gene:AGAP007258	AGAP007258-PA	99 kDa	0.82	4.557	3.4922	52.096	16.961	28.043	2	20.0484	15.668	0.781509	-0.355666	0.0861861
690.1	|protein_coding|2L:13739424:13746355:1|gene:AGAP005291	AGAP005291-PA	203 kDa	0.82	2	2	16.75	2	22.867	2	6.91667	8.95567	1.2948	0.372724	0.0861861
11	|protein_coding|3R:17088640:17092062:1|gene:AGAP008752	AGAP008752-PA	120 kDa	0.83	256.33	204.3	177.79	257.41	135.38	215.52	212.807	202.77	0.952837	-0.0696991	0.0809219
180	AP7862: |protein_coding|3R:1328087:1329667:-1|gene:AGAP007809	AGAP007809-PA	56 kDa	0.83	38.735	80.322	34.731	7.9817	59.953	69.029	51.2627	45.6546	0.890601	-0.167149	0.0809219
201	Short-chain dehydrogenease/reductase|protein_coding|3L:34100139:34101082:-1|gene:AGAP011852	AGAP011852-PA	30 kDa	0.83	33.038	17.461	78.558	31.927	52.217	58.291	43.019	47.4783	1.10366	0.142295	0.0809219
260	|protein_coding|X:6864496:6865545:1|gene:AGAP000375	AGAP000375-PA	23 kDa	0.83	36.456	73.337	19.846	31.927	48.349	38.349	43.213	39.5417	0.915041	-0.128092	0.0809219
428	Lethal giant larvae|protein_coding|2R:56807875:56816036:1|gene:AGAP004483	AGAP004483-PA	135 kDa	0.83	4.557	5.2384	20.673	2	17.406	6.1359	10.1561	8.51397	0.838308	-0.254448	0.0809219
533	D-xylulose reductase A|protein_coding|2R:40335765:40336933:-1|gene:AGAP003581	AGAP003581-PA	39 kDa	0.83	12.532	5.2384	4.9616	3.9908	3.868	12.272	7.57733	6.71027	0.885571	-0.17532	0.0809219
701	Cat eye syndrome chromosome region, candidate 1a|protein_coding|2L:39856668:39858724:1|gene:AGAP006907	AGAP006907-PA	57 kDa	0.83	2.2785	3.4922	22.327	2.9931	17.406	2	9.3659	7.46637	0.797186	-0.327011	0.0809219
804	dipeptidyl-peptidase 4|protein_coding|3R:6391001:6393645:-1|gene:AGAP008176	AGAP008176-PA	84 kDa	0.83	3.4178	10.477	4.1346	3.9908	2	15.34	6.0098	7.11027	1.18311	0.242587	0.0809219
814	Alpha-tocopherol transfer protein-like protein|protein_coding|2L:3151046:3152142:1|gene:AGAP004762	AGAP004762-PA	35 kDa	0.83	3.4178	3.4922	5.7885	4.9885	4.8349	2	4.23283	3.94113	0.931086	-0.103013	0.0809219
1008	ubiquitin carboxyl-terminal hydrolase L5|protein_coding|2L:16854804:16855967:-1|gene:AGAP005540	AGAP005540-PA	37 kDa	0.83	2	3.4922	2	2	2	3.068	2.4974	2.356	0.943381	-0.0840874	0.0809219
1064	|protein_coding|2R:5286717:5290944:1|gene:AGAP001460	AGAP001460-PA	63 kDa	0.83	2.2785	3.4922	2	3.9908	2	2.301	2.59023	2.76393	1.06706	0.0936408	0.0809219
1073	protein phosphatase 2 (formerly 2A), catalytic subunit|protein_coding|3R:49899427:49904001:-1|gene:AGAP010172	AGAP010172-PA (+1)	36 kDa	0.83	2	3.4922	2	2	2	3.068	2.4974	2.356	0.943381	-0.0840874	0.0809219
128	RpL12: 60S ribosomal protein L12|protein_coding|3R:48534875:48535850:-1|gene:AGAP010065	AGAP010065-PA	18 kDa	0.84	83.165	90.798	51.269	99.771	50.283	87.437	75.0773	79.1637	1.05443	0.076461	0.0757207
221	|protein_coding|2L:26685974:26686481:1|gene:AGAP006102	AGAP006102-PA	15 kDa	0.84	19.367	50.638	15.712	20.952	30.944	42.184	28.5723	31.36	1.09757	0.134307	0.0757207
413	|protein_coding|UNKN:17832813:17833353:-1|gene:AGAP012587	AGAP012587-PA	17 kDa	0.84	12.532	2	43	17.959	3.868	26.845	19.1773	16.224	0.845999	-0.241273	0.0757207
688	prefoldin alpha subunit|protein_coding|2R:37467222:37467933:-1|gene:AGAP003416	AGAP003416-PA	19 kDa	0.84	2	2	14.058	2	2	18.408	6.01933	7.46933	1.24089	0.311376	0.0757207
948	aldehyde dehydrogenase (NAD+)|protein_coding|2R:40154309:40164095:-1|gene:AGAP003578	AGAP003578-PA	53 kDa	0.84	3.1693	15.715	2	13.545	2	8.9159	6.96143	8.15363	1.17126	0.228059	0.0757207
986	alkaline phosphatase|protein_coding|3L:20764237:20766120:1|gene:AGAP011302	AGAP011302-PA	61 kDa	0.84	6.8355	3.4922	2	2	2	6.9029	4.10923	3.6343	0.884423	-0.177192	0.0757207
167.2	Adenylyl cyclase-associated protein 1|protein_coding|3R:49914396:49916126:-1|gene:AGAP010175	AGAP010175-PB (+1)	46 kDa	0.84	7.595	3.8803	7.8099	4.2957	7.6553	6.2851	6.4284	6.0787	0.945601	-0.0806969	0.0757207
14	Aldo: fructose biphosphate aldolase|protein_coding|2R:22877762:22891504:1|gene:AGAP002564	AGAP002564-PB (+3)	39 kDa	0.85	180	293.35	272.89	343.21	161.49	200.95	248.747	235.217	0.945607	-0.0806869	0.0705811
191	myosin light chain 5|protein_coding|2R:6973180:6974563:1|gene:AGAP001622	AGAP001622-PA	23 kDa	0.85	61.52	64.607	40.519	34.92	89.93	29.146	55.5487	51.332	0.924091	-0.113894	0.0705811
670	RpL36: 60S ribosomal protein L36|protein_coding|2R:29615444:29616107:1|gene:AGAP002921	AGAP002921-PA (+1)	13 kDa	0.85	6.8355	10.477	4.1346	19.954	2	3.068	7.14903	8.34067	1.16668	0.222415	0.0705811
187	RpL23: 60S ribosomal protein L23|protein_coding|3R:51662651:51663450:1|gene:AGAP010252	AGAP010252-PA	15 kDa	0.86	39.874	62.86	57.885	83.808	25.142	40.65	53.5397	49.8667	0.931397	-0.102532	0.0655015
373	eIF3a: eukaryotic translation initiation factor 3 subunit A|protein_coding|2R:20284549:20288177:1|gene:AGAP002340	AGAP002340-PA	132 kDa	0.86	18.228	12.223	23.981	21.95	6.7689	22.243	18.144	16.9873	0.936249	-0.095036	0.0655015
408	20S proteasome subunit alpha 2|protein_coding|2R:13318579:13319462:-1|gene:AGAP001995	AGAP001995-PA	26 kDa	0.86	22.785	2	16.539	17.959	4.8349	23.01	13.7747	15.268	1.10841	0.148491	0.0655015
528	Tubulointerstitial nephritis antigen|protein_coding|2L:49013689:49015542:-1|gene:AGAP007684	AGAP007684-PA (+1)	53 kDa	0.86	6.8355	41.907	4.1346	19.954	8.7029	16.874	17.6257	15.177	0.86107	-0.215797	0.0655015
541	Translocase of inner mitochondrial membrane 44 homolog (yeast)|protein_coding|X:5134178:5135640:1|gene:AGAP000291	AGAP000291-PA	49 kDa	0.86	11.393	2	6.6154	7.9817	2	12.272	6.66947	7.4179	1.11222	0.153439	0.0655015
817	ATP-dependent RNA helicase DBP2|protein_coding|2R:41327518:41336640:1|gene:AGAP003663	AGAP003663-PA	74 kDa	0.86	9.114	2.126	2	11.455	2	2	4.41333	5.15167	1.1673	0.223171	0.0655015
8.1	AGM1: |protein_coding|3L:41729189:41730770:1|gene:AGAP012401	AGAP012401-PA	57 kDa	0.87	186.64	272.4	264.62	252.42	261.09	192.51	241.22	235.34	0.975624	-0.035603	0.0604807
71	protease m1 zinc metalloprotease|protein_coding|2L:4506937:4510013:-1|gene:AGAP004860	AGAP004860-PA	104 kDa	0.87	133.29	31.43	153.81	109.75	82.194	105.84	106.177	99.2613	0.93487	-0.097163	0.0604807
20.1	elongation factor 1-alpha|protein_coding|2L:46338841:46340232:1|gene:AGAP007406	AGAP007406-PA	50 kDa	0.87	191.04	109.14	211.59	177.17	177.29	173.53	170.59	175.997	1.03169	0.045015	0.0604807
236	carboxypeptidase A|protein_coding|3R:10093831:10095380:1|gene:AGAP008370	AGAP008370-PA	48 kDa	0.87	36.456	82.068	4.1346	72.833	11.604	52.922	40.8862	45.7863	1.11985	0.163303	0.0604807
409	UMP-CMP kinase|protein_coding|2R:47228017:47229233:1|gene:AGAP003968	AGAP003968-PA	28 kDa	0.87	2.2785	2	47.135	6.984	32.878	2.301	17.1378	14.0543	0.820076	-0.28617	0.0604807
416	Adk2: Adenylate kinase 2, mitochondrial|protein_coding|2L:49277177:49278459:1|gene:AGAP007722	AGAP007722-PA	26 kDa	0.87	44.431	3.4922	3.3077	3.9908	56.085	3.068	17.077	21.0479	1.23253	0.301627	0.0604807
530	long-chain acyl-CoA synthetase|protein_coding|2R:40614634:40619388:1|gene:AGAP003623	AGAP003623-PB	80 kDa	0.87	10.253	2	2	2	2	8.4369	4.751	4.14563	0.872581	-0.196639	0.0604807
542	NADH dehydrogenase (ubiquinone) Fe-S protein 4|protein_coding|2L:42269963:42270834:1|gene:AGAP007082	AGAP007082-PA	21 kDa	0.87	4.557	41.907	3.3077	5.9863	30.944	4.6019	16.5906	13.8441	0.834454	-0.261095	0.0604807
713	Actincytosk: |protein_coding|2L:10204321:10206087:1|gene:AGAP005110	AGAP005110-PA	47 kDa	0.87	6.8355	5.2384	8.2693	3.9908	6.7689	10.738	6.78107	7.1659	1.05675	0.0796357	0.0604807
732	|protein_coding|2R:58639404:58640141:1|gene:AGAP004629	AGAP004629-PA	17 kDa	0.87	2	2	20.673	2	26.109	2	8.22433	10.0363	1.22032	0.287262	0.0604807
168	phosphoserine aminotransferase|protein_coding|2R:58258064:58259494:-1|gene:AGAP004598	AGAP004598-PA	40 kDa	0.88	39.874	50.638	65.327	74.828	52.217	35.281	51.9463	54.1087	1.04163	0.0588378	0.0555173
551	|protein_coding|2R:12768695:12774098:-1|gene:AGAP001949	AGAP001949-PA	196 kDa	0.88	9.114	2	2	2	2	7.6699	4.37133	3.88997	0.889881	-0.168316	0.0555173
561	ABCC14: ATP-binding cassette transporter (ABC transporter) family C member 14|protein_coding|3R:44056564:44069719:-1|gene:AGAP009835	AGAP009835-PA	211 kDa	0.88	18.228	2	2	2	22.259	2	7.40933	8.753	1.18135	0.240434	0.0555173
612	AMP dependent ligase|protein_coding|X:2485071:2486814:1|gene:AGAP000154	AGAP000154-PA	60 kDa	0.88	2	2	28.115	2	34.812	2	10.705	12.9373	1.20853	0.273255	0.0555173
655	cytoskeleton-associated protein 5|protein_coding|3L:18121895:18129530:1|gene:AGAP011162	AGAP011162-PA	206 kDa	0.88	9.114	2	2	2	2	7.6699	4.37133	3.88997	0.889881	-0.168316	0.0555173
825	oligosaccharyltransferase complex subunit alpha (ribophorin I)|protein_coding|3R:49911415:49912870:1|gene:AGAP010174	AGAP010174-PA	52 kDa	0.88	2	6.9845	3.3077	2	4.8349	4.6019	4.0974	3.81227	0.930411	-0.10406	0.0555173
230.2	aminopeptidase N|protein_coding|2R:42053060:42056381:-1|gene:AGAP003695	AGAP003695-PA	106 kDa	0.88	6.7471	3.4922	3.2435	4.62	2.9988	5.2318	4.49427	4.28353	0.953111	-0.0692844	0.0555173
34	transitional endoplasmic reticulum ATPase|protein_coding|2L:18010658:18014675:-1|gene:AGAP005630	AGAP005630-PA	89 kDa	0.89	133.29	113.5	250.56	142.67	216.61	160.3	165.783	173.193	1.0447	0.0630844	0.05061
199	|protein_coding|2L:48255001:48258061:-1|gene:AGAP007612	AGAP007612-PA	92 kDa	0.89	66.077	6.9845	33.077	47.89	29.977	19.942	35.3795	32.603	0.921522	-0.117909	0.05061
324	aquaporin|protein_coding|3R:19307893:19344484:-1|gene:AGAP008842	AGAP008842-PA	26 kDa	0.89	47.849	2	23.981	16.961	34.812	15.34	24.61	22.371	0.909021	-0.137615	0.05061
344	|protein_coding|3R:17377402:17381281:-1|gene:AGAP028164	AGAP028164-PA	69 kDa	0.89	38.735	31.43	9.0962	32.924	37.713	13.806	26.4204	28.1477	1.06538	0.091363	0.05061
427	small ubiquitin-related modifier|protein_coding|X:15729502:15731211:-1|gene:AGAP000852	AGAP000852-PA	10 kDa	0.89	12.532	3.4922	36.385	24.943	2.901	19.175	17.4697	15.673	0.897152	-0.156576	0.05061
577	glutaminyl-tRNA synthetase|protein_coding|3R:51878832:51881222:-1|gene:AGAP010267	AGAP010267-PA	88 kDa	0.89	2	3.4922	27.289	2	34.812	2	10.9271	12.9373	1.18397	0.243634	0.05061
597	|protein_coding|2R:42306933:42307364:-1|gene:AGAP003713	AGAP003713-PA	13 kDa	0.89	3.4178	2	29.769	7.9817	2	20.709	11.7289	10.2302	0.872222	-0.197233	0.05061
7.2	ADP,ATP carrier protein 2|protein_coding|2R:20598090:20599178:-1|gene:AGAP002358	AGAP002358-PA (+2)	33 kDa	0.89	7.5374	20.508	13.738	23.312	8.5705	7.0861	13.9278	12.9895	0.932634	-0.100618	0.05061
1050	Ras-related C3 botulinum toxin substrate|protein_coding|2L:15542053:15542631:-1|gene:AGAP005445	AGAP005445-PA	21 kDa	0.89	4.5729	2	7.6916	2	2	8.9834	4.75483	4.3278	0.91019	-0.135761	0.05061
1120	EVI5-like protein|protein_coding|2R:20571876:20577183:1|gene:AGAP002354	AGAP002354-PA (+1)	98 kDa	0.89	2	2	3.3077	2	2	3.068	2.4359	2.356	0.967199	-0.0481154	0.05061
45	leukotriene-A4 hydrolase|protein_coding|3R:45186831:45189245:-1|gene:AGAP009907	AGAP009907-PA	73 kDa	0.9	189.12	78.576	114.12	150.65	116.04	128.85	127.272	131.847	1.03594	0.050946	0.0457575
80	molecular chaperone DnaK|protein_coding|3L:12372496:12375690:1|gene:AGAP010876	AGAP010876-PA	73 kDa	0.9	102.53	139.69	86.54	75.32	169.22	97.408	109.587	113.983	1.04011	0.0567422	0.0457575
171	electron transfer flavoprotein subunit beta, mitochondrial|protein_coding|2R:59553215:59554222:-1|gene:AGAP004653	AGAP004653-PA	28 kDa	0.9	102.53	5.2384	62.019	42.901	80.26	33.748	56.5958	52.303	0.92415	-0.113801	0.0457575
179	methylmalonate-semialdehyde dehydrogenase (acylating), mitochondrial|protein_coding|2R:22045901:22048654:-1|gene:AGAP002499	AGAP002499-PA	57 kDa	0.9	55.823	90.798	22.327	42.901	59.953	57.524	56.316	53.4593	0.949274	-0.075103	0.0457575
278	bifunctional glutamyl/prolyl-tRNA synthetase|protein_coding|2R:30000490:30006918:-1|gene:AGAP002945	AGAP002945-PA	199 kDa	0.9	28.481	48.891	15.712	2.9931	45.448	38.349	31.028	28.93	0.932385	-0.101003	0.0457575
434	Fumarylacetoacetate hydrolase domain containing 2A|protein_coding|3L:30457027:30458243:1|gene:AGAP011634	AGAP011634-PA	36 kDa	0.9	4.557	12.223	21.5	2	23.208	9.9709	12.76	11.7263	0.918989	-0.12188	0.0457575
614	|protein_coding|2L:13342958:13347238:-1|gene:AGAP005259	AGAP005259-PA	128 kDa	0.9	9.114	13.969	2	2	2	18.408	8.361	7.46933	0.893354	-0.162696	0.0457575
734	Thoc4: THO complex subunit 4|protein_coding|2L:37415493:37418989:1|gene:AGAP006733	AGAP006733-PA	28 kDa	0.9	20.507	2	6.6154	7.9817	16.439	2	9.70747	8.8069	0.907229	-0.140461	0.0457575
175	aspartate aminotransferase, cytoplasmic|protein_coding|2R:50702095:50703939:1|gene:AGAP004142	AGAP004142-PA	45 kDa	0.91	44.431	22.7	52.096	59.863	21.274	42.951	39.7423	41.3627	1.04077	0.0576526	0.0409586
186	serine protease|protein_coding|2R:1279016:1279912:1|gene:AGAP001199	AGAP001199-PA	29 kDa	0.91	60.38	24.446	39.692	78.819	19.34	33.748	41.506	43.969	1.05934	0.0831668	0.0409586
216	Arf1: ADP-ribosylation factor 1|protein_coding|3L:36310085:36311000:1|gene:AGAP012014	AGAP012014-PA (+1)	21 kDa	0.91	52.371	73.727	42.986	56.539	76.288	41.21	56.3613	58.0123	1.02929	0.0416539	0.0409586
234	Stomatin (EPB72)-like 3|protein_coding|2R:36484082:36500137:-1|gene:AGAP003352	AGAP003352-PA	36 kDa	0.91	22.785	33.176	32.25	39.908	6.7689	37.582	29.4037	28.0863	0.955197	-0.0661295	0.0409586
372	MnSOD1: manganese-iron superoxide dismutase 1|protein_coding|3L:5581880:5582955:-1|gene:AGAP010517	AGAP010517-PA (+1)	25 kDa	0.91	4.557	8.7306	37.212	4.9885	42.547	8.4369	16.8332	18.6575	1.10837	0.148444	0.0409586
397	|protein_coding|2R:26367279:26394614:1|gene:AGAP002737	AGAP002737-PA	759 kDa	0.91	10.253	15.715	2	2.9931	2	26.078	9.32267	10.357	1.11095	0.151796	0.0409586
515	suppressor of tumorigenicity protein 13|protein_coding|3R:26179708:26180958:1|gene:AGAP009119	AGAP009119-PA	42 kDa	0.91	20.507	2	21.5	2	17.406	21.476	14.669	13.6273	0.928989	-0.106267	0.0409586
865	alpha 1,3-glucosidase|protein_coding|X:15870891:15873945:1|gene:AGAP000862	AGAP000862-PA	107 kDa	0.91	9.114	2	2.4808	2	10.637	2.301	4.5316	4.97933	1.0988	0.135932	0.0409586
512.1	glutamyl aminopeptidase|protein_coding|2R:32232510:32242803:-1|gene:AGAP003077	AGAP003077-PA	112 kDa	0.91	2	6.1041	15.823	2	16.252	3.5771	7.9757	7.27637	0.912317	-0.132393	0.0409586
5	Terribly reduced optic lobes, isoform B|protein_coding|2R:41180953:41214353:1|gene:AGAP003656	AGAP003656-PA (+1)	455 kDa	0.92	457.98	586.7	525.1	513.82	523.14	521.55	523.26	519.503	0.992821	-0.010395	0.0362122
210	Tropomyosin 1|protein_coding|2R:10558680:10579111:1|gene:AGAP001797	AGAP001797-PB (+2)	29 kDa	0.92	111.04	43.48	108.14	102.11	73.11	80.095	87.5533	85.105	0.972036	-0.0409182	0.0362122
257	acetyl-CoA acyltransferase 2|protein_coding|2L:38891170:38893291:1|gene:AGAP006821	AGAP006821-PA	42 kDa	0.92	30.76	20.953	38.866	2	31.911	62.893	30.193	32.268	1.06872	0.09589	0.0362122
390	transformation/transcription domain-associated protein|protein_coding|2L:16670854:16684143:-1|gene:AGAP005533	AGAP005533-PA	432 kDa	0.92	28.481	2	2	2	2	24.544	10.827	9.51467	0.878791	-0.186409	0.0362122
568	nuclear pore complex protein Nup205|protein_coding|3R:5321021:5327623:-1|gene:AGAP008090	AGAP008090-PA	234 kDa	0.92	9.114	2	8.2693	2	8.7029	7.6699	6.4611	6.12427	0.947867	-0.0772427	0.0362122
578	NADH dehydrogenase (ubiquinone) 1 beta subcomplex 4|protein_coding|3L:33879971:33880456:-1|gene:AGAP011829	AGAP011829-PA	13 kDa	0.92	2	2	31.423	15.963	2	13.806	11.8077	10.5897	0.896847	-0.157067	0.0362122
686	AD20590: |protein_coding|3L:5054374:5055589:1|gene:AGAP010499	AGAP010499-PA	40 kDa	0.92	4.557	3.4922	15.712	2	2	17.641	7.9204	7.21367	0.91077	-0.134841	0.0362122
55	Fimbrin|protein_coding|2R:49485852:49492463:1|gene:AGAP004071	AGAP004071-PB	74 kDa	0.93	128.31	83.814	150.5	114.74	144.08	97.408	120.875	118.743	0.982362	-0.0256735	0.0315171
126	pyridoxine kinase|protein_coding|2L:23813701:23814963:-1|gene:AGAP005929	AGAP005929-PA	34 kDa	0.93	64.937	101.28	56.231	97.775	43.514	75.165	74.1493	72.1513	0.973054	-0.0394077	0.0315171
290	|protein_coding|X:4133151:4163480:1|gene:AGAP000222	AGAP000222-PB	542 kDa	0.93	27.342	2	2	2	2	30.68	10.4473	11.56	1.1065	0.146007	0.0315171
374	oligosaccharyltransferase complex subunit beta|protein_coding|2L:31019057:31020433:-1|gene:AGAP006383	AGAP006383-PA	50 kDa	0.93	19.367	3.4922	43.827	2	43.514	26.078	22.2287	23.864	1.07357	0.10241	0.0315171
582	GTP-binding protein SAR1|protein_coding|2R:49755501:49756337:1|gene:AGAP004098	AGAP004098-PA (+1)	22 kDa	0.93	4.557	6.9845	18.192	8.9794	19.34	3.068	9.91117	10.4625	1.05562	0.0780962	0.0315171
66.1	Tyrosine 3-monooxygenase/tryptophan 5-monooxygenase activation protein, beta polypeptide 2|protein_coding|2L:48609260:48612726:-1|gene:AGAP007643	AGAP007643-PA (+1)	28 kDa	0.93	66.989	159.47	54.344	89.221	137.17	65.124	93.601	97.1717	1.03815	0.0540118	0.0315171
19.2	enolase|protein_coding|3R:1485308:1486754:1|gene:AGAP007827	AGAP007827-PC	39 kDa	0.93	35.703	126.91	48.797	58.21	63.832	80.8	70.47	67.614	0.959472	-0.0596872	0.0315171
203	ABCB1: ATP-binding cassette transporter (ABC transporter) family B member 1|protein_coding|2R:18516732:18519580:1|gene:AGAP002278	AGAP002278-PA	97 kDa	0.94	46.709	45.399	45.481	23.945	69.623	40.65	45.863	44.7393	0.975499	-0.035787	0.0268721
165.1	Ras-related protein Rab-1A|protein_coding|2R:50737239:50739791:-1|gene:AGAP004146	AGAP004146-PA	22 kDa	0.94	22.621	35.982	92.826	26.546	87.029	31.46	50.4763	48.345	0.957776	-0.0622404	0.0268721
362	|protein_coding|3R:36050238:36117882:-1|gene:AGAP009554	AGAP009554-PA	1309 kDa	0.94	19.367	2	2	2	2	21.449	7.789	8.483	1.0891	0.123136	0.0268721
384	glyoxylate/hydroxypyruvate reductase|protein_coding|3R:37002345:37003502:1|gene:AGAP009610	AGAP009610-PA	35 kDa	0.94	10.253	61.114	4.9616	44.897	22.241	3.8349	25.4429	23.6576	0.929834	-0.104955	0.0268721
476	chymotrypsin|protein_coding|2R:1275500:1276407:1|gene:AGAP001198	AGAP001198-PA	29 kDa	0.94	11.393	5.2384	18.192	20.952	11.604	3.8349	11.6078	12.1303	1.04501	0.0635207	0.0268721
660.1	fibrinogen|protein_coding|2L:6008283:6009271:-1|gene:AGAP004918	AGAP004918-PA	35 kDa	0.94	2	2	16.539	2	2	18.311	6.84633	7.437	1.08627	0.119389	0.0268721
156	V-type H+-transporting ATPase subunit I|protein_coding|2R:6491962:6495261:-1|gene:AGAP001588	AGAP001588-PA	93 kDa	0.95	33.038	34.922	86	47.89	48.349	54.456	51.32	50.2317	0.978793	-0.030924	0.0222764
404	NADH dehydrogenase (ubiquinone) 1 beta subcomplex 10|protein_coding|3R:755284:760839:-1|gene:AGAP007780	AGAP007780-PA (+1)	20 kDa	0.95	7.9748	62.86	2	2.9931	29.01	36.048	24.2783	22.6837	0.934321	-0.0980094	0.0222764
406	|protein_coding|3L:1664420:1664755:-1|gene:AGAP010337	AGAP010337-PA (+2)	9 kDa	0.95	20.507	2	31.423	8.9794	27.076	19.942	17.9767	18.6658	1.03833	0.0542718	0.0222764
482	Zinc carboxypeptidase A 1|protein_coding|3R:36730614:36731915:1|gene:AGAP009593	AGAP009593-PA	49 kDa	0.95	4.557	2	23.981	12.97	3.868	15.34	10.1793	10.726	1.0537	0.0754691	0.0222764
574	starch phosphorylase|protein_coding|3R:3218295:3221971:-1|gene:AGAP007939	AGAP007939-PA	97 kDa	0.95	2.2785	6.9845	13.231	2	4.8349	16.874	7.498	7.90297	1.05401	0.0758885	0.0222764
591	|protein_coding|2L:10251997:10252643:1|gene:AGAP005121	AGAP005121-PA (+1)	21 kDa	0.95	22.785	13.969	2	2	2	32.214	12.918	12.0713	0.934458	-0.0977977	0.0222764
750	3',5'-cyclic-nucleotide phosphodiesterase|protein_coding|2L:43619548:43706887:-1|gene:AGAP007163	AGAP007163-PA	107 kDa	0.95	4.557	6.9845	4.1346	3.9908	2.901	9.2039	5.22537	5.36523	1.02677	0.0381086	0.0222764
942	protein DEK|protein_coding|3L:24774974:24777906:-1|gene:AGAP011447	AGAP011447-PA	47 kDa	0.95	9.114	3.4922	2	9.9771	2	2	4.86873	4.65903	0.956929	-0.0635158	0.0222764
512.2	glutamyl aminopeptidase|protein_coding|2R:32232510:32236321:-1|gene:AGAP003077	AGAP003077-PB	118 kDa	0.95	2	2	3.1964	2	3.0878	2	2.3988	2.3626	0.984909	-0.0219375	0.0222764
67	staphylococcal nuclease domain-containing protein 1|protein_coding|2L:18535638:18541919:-1|gene:AGAP005672	AGAP005672-PA	104 kDa	0.96	83.165	85.56	145.54	130.7	79.293	100.48	104.755	103.491	0.987934	-0.0175138	0.0177288
304	NADH dehydrogenase (ubiquinone) 1 alpha subcomplex 10|protein_coding|3L:17686350:17687629:1|gene:AGAP011130	AGAP011130-PA	46 kDa	0.96	34.178	34.922	29.769	36.915	34.812	27.612	32.9563	33.113	1.00475	0.00684198	0.0177288
579	|protein_coding|X:22455323:22488001:-1|gene:AGAP001069	AGAP001069-PA	31 kDa	0.96	19.367	2	14.885	16.961	18.373	2	12.084	12.4447	1.02985	0.0424295	0.0177288
727	T-complex protein, epsilon subunit|protein_coding|3R:7875886:7877805:1|gene:AGAP008249	AGAP008249-PA	59 kDa	0.96	12.532	2	4.1346	2	2	13.806	6.2222	5.93533	0.953896	-0.0680957	0.0177288
1058	Transmembrane emp24 domain-containing protein 10 precursor|protein_coding|X:22293237:22319207:-1|gene:AGAP001064	AGAP001064-PA	23 kDa	0.96	2.2785	6.9845	2	2	2	6.9029	3.75433	3.6343	0.968028	-0.0468792	0.0177288
132	L-gulonate 3-dehydrogenase|protein_coding|2L:46190807:46192419:1|gene:AGAP013544	AGAP013544-PA	35 kDa	0.97	63.798	36.669	90.962	101.77	15.472	70.563	63.8097	62.6017	0.981069	-0.0275739	0.0132283
19.1	enolase|protein_coding|3R:1485308:1486754:1|gene:AGAP007827	AGAP007827-PA (+1)	47 kDa	0.97	82.78	257.24	193.49	157.3	188.55	182.28	177.837	176.043	0.989916	-0.0146222	0.0132283
294	3,2-trans-enoyl-CoA isomerase, mitochondrial|protein_coding|3R:49265719:49266728:-1|gene:AGAP010130	AGAP010130-PA (+1)	32 kDa	0.97	52.406	29.684	14.885	8.9794	34.812	55.223	32.325	33.0048	1.02103	0.0300255	0.0132283
316	RpL25: 60S ribosomal protein L25|protein_coding|3R:50847350:50848145:1|gene:AGAP010216	AGAP010216-PA	17 kDa	0.97	7.9748	15.715	44.654	39.908	2	28.379	22.7813	23.429	1.02843	0.0404474	0.0132283
552	carboxypeptidase B|protein_coding|2L:28258850:28260379:1|gene:AGAP006209	AGAP006209-PA	49 kDa	0.97	2	2	22.327	8.9794	2	14.573	8.77567	8.51747	0.970578	-0.0430843	0.0132283
724	|protein_coding|2R:59556530:59558421:-1|gene:AGAP004655	AGAP004655-PA	61 kDa	0.97	19.367	2	7.4423	2	26.109	2	9.6031	10.0363	1.04511	0.0636602	0.0132283
731	pyruvate dehydrogenase E1 component subunit alpha, mitochondrial|protein_coding|2L:3360197:3361330:1|gene:AGAP004773	AGAP004773-PA (+1)	41 kDa	0.97	2.2785	2	7.4423	2	7.4442	2	3.90693	3.81473	0.976401	-0.0344544	0.0132283
793	oxidoreductase GLYR1 homolog|protein_coding|3R:46040593:46042994:1|gene:AGAP009949	AGAP009949-PA	60 kDa	0.97	19.367	2	2	2	18.373	2	7.789	7.45767	0.957461	-0.0627138	0.0132283
661.1	Gr56: gustatory receptor 56|protein_coding|2L:27137739:27145481:-1|gene:AGAP006143	AGAP006143-PF	41 kDa	0.97	5.8741	2	2	2	2	6.1359	3.29137	3.37863	1.02651	0.037753	0.0132283
60	cathepsin D|protein_coding|2R:34794101:34795805:1|gene:AGAP003277	AGAP003277-PA (+3)	42 kDa	0.98	71.773	230.49	94.27	80.814	157.62	154.16	132.178	130.865	0.990066	-0.0144028	0.00877392
176	RpS14-1: 40S ribosomal protein S14|protein_coding|X:11703376:11703942:-1|gene:AGAP000655	AGAP000655-PA (+1)	16 kDa	0.98	82.026	31.43	57.885	64.851	54.151	53.689	57.1137	57.5637	1.00788	0.0113225	0.00877392
475	NADH dehydrogenase (ubiquinone) 1 alpha subcomplex 8|protein_coding|2L:39996157:39996903:-1|gene:AGAP006918	AGAP006918-PA	20 kDa	0.98	10.253	45.399	2	2	52.217	2	19.2173	18.739	0.975109	-0.0363642	0.00877392
646	myosin light chain, invertebrate|protein_coding|3R:1259267:1266337:-1|gene:AGAP007806	AGAP007806-PA	17 kDa	0.98	14.81	10.477	7.4423	26.938	2	4.6019	10.9098	11.18	1.02477	0.0352956	0.00877392
664	20S proteasome subunit beta 6|protein_coding|2L:7587895:7588688:-1|gene:AGAP004991	AGAP004991-PA	26 kDa	0.98	4.557	19.207	4.9616	2.9931	2.901	22.243	9.5752	9.37903	0.979513	-0.0298634	0.00877392
677	Dat: dopamine N acetyltransferase|protein_coding|3R:49370240:49372300:-1|gene:AGAP010142	AGAP010142-PA (+1)	32 kDa	0.98	21.646	3.4922	2	2	2	23.777	9.04607	9.259	1.02354	0.0335658	0.00877392
684	20S proteasome subunit alpha 4|protein_coding|2L:15375628:15376377:1|gene:AGAP005423	AGAP005423-PA	28 kDa	0.98	2	2	22.327	7.9817	3.868	13.806	8.77567	8.5519	0.974501	-0.0372637	0.00877392
758	20S proteasome subunit alpha 5|protein_coding|3R:18292958:18293846:1|gene:AGAP008816	AGAP008816-PA	27 kDa	0.98	11.393	3.4922	3.3077	2	2	14.573	6.0643	6.191	1.02089	0.0298313	0.00877392
35	14-3-3 protein epsilon|protein_coding|2R:617564:625113:-1|gene:AGAP001151	AGAP001151-PA	29 kDa	0.99	90.477	242.71	167.2	177.45	207.04	113.15	166.796	165.88	0.99451	-0.00794186	0.00436481
44	glycerol-3-phosphate dehydrogenase (NAD+)|protein_coding|2L:48086521:48094192:-1|gene:AGAP007593	AGAP007593-PA (+1)	39 kDa	0.99	93.419	150.17	156.29	133.69	102.5	162.6	133.293	132.93	0.997277	-0.00393429	0.00436481
214	|protein_coding|3L:18232386:18233643:1|gene:AGAP011173	AGAP011173-PA	22 kDa	0.99	22.785	31.43	44.654	27.936	16.439	55.223	32.9563	33.1993	1.00737	0.0105985	0.00436481
334	chitinase|protein_coding|2L:31609254:31611034:-1|gene:AGAP006414	AGAP006414-PA	57 kDa	0.99	13.671	40.161	20.673	56.869	13.538	3.068	24.835	24.4917	0.986175	-0.0200838	0.00436481
970	|protein_coding|X:12542919:12545464:-1|gene:AGAP000699	AGAP000699-PA (+1)	38 kDa	0.99	4.557	6.9845	2	2	9.6699	2	4.51383	4.55663	1.00948	0.0136151	0.00436481
111	RpS2: 40S ribosomal protein S2|protein_coding|2R:43124620:43125724:-1|gene:AGAP003768	AGAP003768-PA (+1)	30 kDa	1	66.077	38.415	108.33	85.803	75.425	51.388	70.9407	70.872	0.999032	-0.00139713	0
130	F-type H+-transporting ATPase oligomycin sensitivity conferral protein|protein_coding|2R:40404984:40405859:-1|gene:AGAP003599	AGAP003599-PA	22 kDa	1	61.52	75.083	63.673	64.851	99.6	36.048	66.7587	66.833	1.00111	0.00160549	0
178	RpS6: 40S ribosomal protein S6|protein_coding|2R:29609284:29611231:-1|gene:AGAP002919	AGAP002919-PA	48 kDa	1	43.292	31.43	88.481	50.883	56.085	55.99	54.401	54.3193	0.998499	-0.0021674	0
699	pseudouridine-5'-phosphate glycosidase|protein_coding|2R:43480712:43483336:1|gene:AGAP003806	AGAP003806-PA	38 kDa	1	2	2	20.673	2	2	20.709	8.22433	8.23633	1.00146	0.00210348	0
805	eIF3b: eukaryotic translation initiation factor 3 subunit B|protein_coding|3L:38007452:38010972:1|gene:AGAP012140	AGAP012140-PA	79 kDa	1	2	2	2	2	2	2	2	2	1	0	0
1041	6-phosphofructo-2-kinase / fructose-2,6-bisphosphatase|protein_coding|3L:36236545:36249619:1|gene:AGAP012010	AGAP012010-PA	61 kDa	1	2	2	2	2	2	2	2	2	1	0	0
1052	far upstream element-binding protein|protein_coding|3L:24763465:24770148:-1|gene:AGAP011446	AGAP011446-PA	74 kDa	1	2	2	2	2	2	2	2	2	1	0	0
65.2	ATP-dependent RNA helicase|protein_coding|2R:32384175:32385473:1|gene:AGAP003089	AGAP003089-PA	46 kDa	1	2	2	2	2	2	2	2	2	1	0	0
1117	|protein_coding|X:13749677:13752101:1|gene:AGAP000755	AGAP000755-PA	20 kDa	1	2	2	2	2	2	2	2	2	1	0	0
1124	Tubulin polymerization-promoting protein|protein_coding|2L:40202381:40203352:-1|gene:AGAP006948	AGAP006948-PB	26 kDa	1	2	2	2	2	2	2	2	2	1	0	0
1007.1	TEP6: thioester-containing protein 6|protein_coding|3L:11185704:11190462:-1|gene:AGAP010814	AGAP010814-PA	151 kDa	1	2	2	2	2	2	2	2	2	1	0	0
382.3	ABCC8: ATP-binding cassette transporter (ABC transporter) family C member 8|protein_coding|3R:10726657:10732052:1|gene:AGAP008437	AGAP008437-PA	169 kDa	1	2	2	2	2	2	2	2	2	1	0	0
1132	RpL36a: 60S ribosomal protein L36a|protein_coding|2R:39333999:39334678:1|gene:AGAP003538	AGAP003538-PA	13 kDa	1	2	2	2	2	2	2	2	2	1	0	0
1142	|protein_coding|2R:40511482:40512446:-1|gene:AGAP003612	AGAP003612-PA	26 kDa	1	2	2	2	2	2	2	2	2	1	0	0
150.2	Aldose reductase|protein_coding|3L:16187554:16188651:1|gene:AGAP011066	AGAP011066-PA (+1)	36 kDa	1	2	2	2	2	2	2	2	2	1	0	0
195.2	NADH dehydrogenase (ubiquinone) Fe-S protein 2|protein_coding|2L:39426797:39428212:-1|gene:AGAP006891	AGAP006891-PA	53 kDa	1	2	2	2	2	2	2	2	2	1	0	0
660.2	|protein_coding|2L:6011123:6012317:-1|gene:AGAP028439	AGAP028439-PA	42 kDa	1	2	2	2	2	2	2	2	2	1	0	0
660.3	|protein_coding|2L:5996795:5997795:-1|gene:AGAP004916	AGAP004916-PA	35 kDa	1	2	2	2	2	2	2	2	2	1	0	0
1156	protein transport protein SEC31|protein_coding|3L:27210476:27217970:1|gene:AGAP011551	AGAP011551-PA	139 kDa	1	2	2	2	2	2	2	2	2	1	0	0
481.2	ATP-dependent RNA helicase DDX5/DBP2|protein_coding|2L:18293981:18300834:1|gene:AGAP005652	AGAP005652-PA	77 kDa	1	2	2	2	2	2	2	2	2	1	0	0
8.5	maltase|protein_coding|3L:41723777:41725308:-1|gene:AGAP012399	AGAP012399-PA	54 kDa	1	2	2	2	2	2	2	2	2	1	0	0
165.5	Ras-related protein Rab-3C|protein_coding|2L:13244027:13244959:-1|gene:AGAP005255	AGAP005255-PA	25 kDa	1	2	2	2	2	2	2	2	2	1	0	0
450.1	histone H3|protein_coding|2R:46054336:46054746:1|gene:AGAP003910	AGAP003910-PA (+6)	15 kDa	1	2	2	2	2	2	2	2	2	1	0	0
450.2	histone H3|protein_coding|2R:10860617:10861148:-1|gene:AGAP001813	AGAP001813-PA (+1)	15 kDa	1	2	2	2	2	2	2	2	2	1	0	0
165.6	Ras-related protein Rab-14|protein_coding|3R:10563843:10564897:-1|gene:AGAP008419	AGAP008419-PA (+2)	27 kDa	1	2	2	2	2	2	2	2	2	1	0	0
509.2	histone-lysine N-methyltransferase SUV39H|protein_coding|2R:40396340:40401193:-1|gene:AGAP003597	AGAP003597-PA	95 kDa	1	2	2	2	2	2	2	2	2	1	0	0
667.2	NipSnap homolog 2|protein_coding|2R:33780927:33782428:1|gene:AGAP012981	AGAP012981-PA	31 kDa	1	2	2	2	2	2	2	2	2	1	0	0
165.7	Ras-related protein Rab-10|protein_coding|X:11847967:11853440:-1|gene:AGAP000671	AGAP000671-PA	23 kDa	1	2	2	2	2	2	2	2	2	1	0	0
79.4	glucose dehydrogenase (acceptor)|protein_coding|2R:43294331:43298353:-1|gene:AGAP003785	AGAP003785-PB	70 kDa	1	2	2	2	2	2	2	2	2	1	0	0
596.2	guanine nucleotide-binding protein G(q) alpha subunit|protein_coding|2L:9737547:9745967:1|gene:AGAP005079	AGAP005079-PA (+2)	41 kDa	1	2	2	2	2	2	2	2	2	1	0	0
93.2	Adducin|protein_coding|2L:4472157:4474213:-1|gene:AGAP004852	AGAP004852-PB	52 kDa	1	2	2	2	2	2	2	2	2	1	0	0
531.2	T-lymphoma invasion and metastasis-inducing protein 1|protein_coding|2L:34294520:34350226:-1|gene:AGAP006590	AGAP006590-PA	326 kDa	1	2	2	2	2	2	2	2	2	1	0	0
1139.2	four and a half LIM domains|protein_coding|2L:15065734:15074220:1|gene:AGAP005400	AGAP005400-PB	28 kDa	1	2	2	2	2	2	2	2	2	1	0	0
569.2	fatty-acid amide hydrolase 2|protein_coding|2R:20804723:20812298:-1|gene:AGAP002377	AGAP002377-PA	57 kDa	1	2	2	2	2	2	2	2	2	1	0	0
459.2	Flotillin 2, isoform H|protein_coding|UNKN:14534204:14536101:1|gene:AGAP012547	AGAP012547-PA	26 kDa	1	2	2	2	2	2	2	2	2	1	0	0
231.2	RpL18a-2: 60S ribosomal protein L18a (partial)|protein_coding|UNKN:36092647:36093295:-1|gene:AGAP012879	AGAP012879-PA	13 kDa	1	2	2	2	2	2	2	2	2	1	0	0
190.3	TRYP2: trypsin 2|protein_coding|3R:8632855:8633688:1|gene:AGAP008295	AGAP008295-PA	30 kDa	1	2	2	2	2	2	2	2	2	1	0	0
165.8	Ras-related protein Rab-43|protein_coding|2L:42577455:42578404:-1|gene:AGAP007096	AGAP007096-PA	25 kDa	1	2	2	2	2	2	2	2	2	1	0	0
165.9	Ras-related protein Rab-4B|protein_coding|2R:51856050:51857135:-1|gene:AGAP004204	AGAP004204-PA	25 kDa	1	2	2	2	2	2	2	2	2	1	0	0
341.2	NADH dehydrogenase (ubiquinone) 1 alpha/beta subcomplex 1|protein_coding|3L:3944950:3945956:-1|gene:AGAP010464	AGAP010464-PB	17 kDa	1	2	2	2	2	2	2	2	2	1	0	0
296.2	lysyl-tRNA synthetase, class II|protein_coding|3R:2252046:2254069:-1|gene:AGAP007858	AGAP007858-PA	65 kDa	1	2	2	2	2	2	2	2	2	1	0	0
660.4	fibrinogen-related protein 1|protein_coding|2L:6006268:6007230:-1|gene:AGAP004917	AGAP004917-PA	34 kDa	1	2	2	2	2	2	2	2	2	1	0	0
1026.3	|protein_coding|2R:43102951:43104355:-1|gene:AGAP013346	AGAP013346-PA	49 kDa	1	2	2	2	2	2	2	2	2	1	0	0
229	serine carboxypeptidase 1|protein_coding|3L:24745801:24749233:1|gene:AGAP011442	AGAP011442-PA	49 kDa	0.0001	11.393	17.461	11.577	67.844	69.623	63.66	13.477	67.0423	4.97457	2.31457	4

## Sheet: Heat shock proteins
#	Identified Proteins (1267/1278)	Accession Number	Molecular Weight	T-Test (p-value): (p < 0.05)	Control-B01	Control-B02	Control-B03	Low-B01	Low-B02	Low-B03	Average control	Average Low	FC (Average Low/Average Control)	log2 ratio	log10 p-value
12	60 kDa heat shock protein, mitochondrial precursor|protein_coding|2R:47808071:47809937:-1|gene:AGAP004002	AGAP004002-PA	61 kDa	0.02	303.04	328.27	325.81	277.36	268.82	232.4	319.04	259.527	0.813461	-0.297855	1.69897
33.1	heat shock 70kDa protein 1/8|protein_coding|2R:14828744:14830714:1|gene:AGAP002076	AGAP002076-PA	71 kDa	0.75	187.43	177.7	164.12	253.44	129.78	182.7	176.417	188.64	1.06929	0.0966488	0.124939
94	Hsp83: Heat shock protein 83|protein_coding|2L:40256208:40258370:-1|gene:AGAP006958	AGAP006958-PA	82 kDa	0.43	92.545	136.2	130.26	102.06	114.27	105.71	119.668	107.347	0.897035	-0.156764	0.366532
101	heat shock 70kDa protein 5|protein_coding|2R:51642759:51644738:1|gene:AGAP004192	AGAP004192-PA	73 kDa	0.28	84.332	115.95	121.85	122.72	155.65	110.63	107.377	129.667	1.20758	0.272118	0.552842
198	Mitochondrial 10 kDa heat shock protein|protein_coding|2R:5691445:5692188:-1|gene:AGAP001502	AGAP001502-PA	11 kDa	0.68	52.695	8.7306	55.404	47.89	58.019	32.981	38.9432	46.2967	1.18883	0.249537	0.167491
200	heat shock protein 90kDa beta|protein_coding|2R:4750041:4752631:-1|gene:AGAP001424	AGAP001424-PA	91 kDa	0.27	44.431	64.607	71.116	49.885	2	55.99	60.0513	35.9583	0.598793	-0.73987	0.568636
419	Heat shock protein 67B2|protein_coding|2L:47267206:47268387:-1|gene:AGAP013228	AGAP013228-PA	13 kDa	0.65	9.114	13.969	43.827	15.963	19.34	15.34	22.3033	16.881	0.756882	-0.401859	0.187087
33.2	heat shock 70kDa protein 1/8|protein_coding|2L:6544141:6546169:-1|gene:AGAP004944	AGAP004944-PA	71 kDa	0.45	8.3376	19.854	33.76	43.863	11.002	38.73	20.6505	31.1983	1.51078	0.59529	0.346787
616	Heat shock 70kDa protein|protein_coding|2R:57977978:57979236:-1|gene:AGAP004583	AGAP004583-PA	46 kDa	0.53	2.436	2	22.194	11.503	41.052	2	8.87667	18.185	2.04863	1.03466	0.275724

## Sheet: Thioredoxin
#	Identified Proteins (1267/1278)	Accession Number	Molecular Weight	T-Test (p-value): (p < 0.05)	Fold Change by Category	Control-B01	Control-B02	Control-B03	Low-B01	Low-B02	Low-B03	Average Control	Average Low	FC (Average Low/Average Control)	log2 ratio	log10 p-value
102	TPX4: thioredoxin peroxidase 4|protein_coding|3L:33860711:33861716:-1|gene:AGAP011824	AGAP011824-PA	25 kDa	0.92	1	82.026	55.876	116.6	99.771	76.392	72.097	84.834	82.7533	0.975474	-0.0358252	0.0362122
117	TRXR: thioredoxin reductase|protein_coding|X:10022230:10031999:1|gene:AGAP000565	AGAP000565-PC	55 kDa	0.32	0.9	90.001	71.591	73.596	61.858	69.623	78.233	78.396	69.9047	0.891687	-0.165391	0.49485
143	TPX2: thioredoxin peroxidase 2|protein_coding|3L:15789079:15789669:1|gene:AGAP011054	AGAP011054-PA	22 kDa	0.86	0.9	59.808	8.7306	78.558	36.915	52.217	46.019	49.0322	45.0503	0.918791	-0.122192	0.0655015
300	TPX1: thioredoxin peroxidase 1|protein_coding|X:7240025:7240911:1|gene:AGAP000396	AGAP000396-PA	26 kDa	0.08	2.7	13.499	2	34.731	31.927	45.448	56.757	16.7433	44.7107	2.67036	1.41703	1.09691
370	TRX1: thioredoxin|protein_coding|3R:36671504:36675597:1|gene:AGAP009584	AGAP009584-PA	12 kDa	0.39	1.5	30.76	2	22.327	15.963	34.812	34.515	18.3623	28.43	1.54828	0.630665	0.408935
446	TRX2: thioredoxin|protein_coding|2L:44269005:44269600:1|gene:AGAP007201	AGAP007201-PA	16 kDa	0.33	0.6	9.114	31.43	15.712	8.9794	9.6699	14.573	18.752	11.0741	0.590556	-0.759855	0.481486
893	TPX3: thioredoxin peroxidase 3|protein_coding|2L:47438545:47439473:1|gene:AGAP007543	AGAP007543-PA	29 kDa	0.22	0.5	12.137	3.4922	8.2693	2	6.7689	2.301	7.96617	3.68997	0.463205	-1.11028	0.657577
1116	TPX5: thioredoxin peroxidase 5|protein_coding|2L:40999562:41000233:-1|gene:AGAP007020	AGAP007020-PA	24 kDa	0.27	0.6	3.4178	5.2384	2	2	2.901	2	3.55207	2.30033	0.647604	-0.626816	0.568636

## Sheet: Cytochrome
#	Identified Proteins (1267/1278)	Accession Number	Molecular Weight	T-Test (p-value): (p < 0.05)	Control-B01	Control-B02	Control-B03	Low-B01	Low-B02	Low-B03	Average Control	Average Low	FC (Average Low/Average Control)	log2 ratio	log10 p-value
29	ubiquinol-cytochrome c reductase core subunit 2|protein_coding|2L:26647662:26649388:1|gene:AGAP006099	AGAP006099-PA	45 kDa	0.44	178.86	335.26	117.42	138.68	142.15	179.48	210.513	153.437	0.728869	-0.456268	0.356547
100	cytochrome c|protein_coding|3R:35606586:35606912:1|gene:AGAP009537	AGAP009537-PA	12 kDa	0.35	112.79	80.322	51.269	49.885	62.854	72.097	81.4603	61.612	0.756344	-0.402886	0.455932
141	CoVa: cytochrome c oxidase subunit Va|protein_coding|3L:18111843:18112304:-1|gene:AGAP011159	AGAP011159-PA	17 kDa	0.92	52.406	41.907	78.558	29.931	62.854	74.398	57.6237	55.7277	0.967097	-0.0482677	0.0362122
149	ubiquinol-cytochrome c reductase iron-sulfur subunit|protein_coding|3R:21800317:21801746:-1|gene:AGAP008955	AGAP008955-PA	28 kDa	0.67	53.545	92.544	52.923	59.863	66.722	53.689	66.3373	60.0913	0.905845	-0.142664	0.173925
170	Mitochondrial cytochrome c1 heme protein|protein_coding|2L:40157992:40159990:1|gene:AGAP006936	AGAP006936-PA	33 kDa	0.37	48.988	45.399	45.481	45.895	81.227	47.553	46.6227	58.225	1.24886	0.320607	0.431798
184	CYP9K1: cytochrome P450|protein_coding|X:15240763:15242715:-1|gene:AGAP000818	AGAP000818-PA	61 kDa	0.75	61.409	26.023	74.397	19.906	44.481	75.103	53.943	46.4967	0.861959	-0.214308	0.124939
215	CYP9J5: cytochrome P450|protein_coding|3L:39836452:39838508:1|gene:AGAP012296	AGAP012296-PA	63 kDa	0.24	15.127	33.662	19.249	38.16	24.444	84.582	22.6793	49.062	2.16329	1.11323	0.619789
241	Mitochondrial cytochrome c oxidase subunit 5B isoform 1|protein_coding|3R:16068036:16069060:-1|gene:AGAP008724	AGAP008724-PA	13 kDa	0.82	19.367	66.353	38.866	59.863	2	46.786	41.5287	36.2163	0.87208	-0.197467	0.0861861
255	COX2: cytochrome c oxidase subunit II|protein_coding|Mt:3032:3716:1|gene:AGAP028366	AGAP028366-PA	26 kDa	0.054	17.089	5.2384	7.4423	30.929	52.217	23.01	9.92323	35.3853	3.56591	1.83427	1.26761
269	Cytochrome c oxidase subunit 4 isoform 1, mitochondrial precursor|protein_coding|3R:16158449:16159082:1|gene:AGAP008727	AGAP008727-PA (+3)	20 kDa	0.3	19.367	13.969	34.731	49.885	18.373	39.116	22.689	35.7913	1.57748	0.657617	0.522879
311	Mitochondrial cytochrome c oxidase subunit VIC|protein_coding|3R:508390:508712:1|gene:AGAP007768	AGAP007768-PA	9 kDa	0.081	50.127	36.669	32.25	26.938	29.01	15.34	39.682	23.7627	0.598827	-0.739788	1.09151
353	CYP6P2: cytochrome P450|protein_coding|2R:28501304:28502894:-1|gene:AGAP002869	AGAP002869-PA	58 kDa	0.58	5.6963	10.477	29.769	2	39.647	28.285	15.3141	23.3107	1.52217	0.60613	0.236572
393	cytochrome b5 protein|protein_coding|2L:43046083:43048421:1|gene:AGAP007121	AGAP007121-PA	15 kDa	0.62	27.342	6.9845	26.462	4.9885	24.175	17.641	20.2628	15.6015	0.769956	-0.377151	0.207608
432	CYP6AG1: cytochrome P450|protein_coding|2R:36314469:36316210:1|gene:AGAP003343	AGAP003343-PA	57 kDa	0.4	9.114	15.715	2	28.934	11.604	7.6699	8.943	16.0693	1.79686	0.845476	0.39794
452	Cytochrome c oxidase subunit VIb polypeptide 1|protein_coding|2L:32610405:32610635:-1|gene:AGAP013092	AGAP013092-PA	9 kDa	1	2	3.4922	23.154	2	9.6699	16.874	9.54873	9.51463	0.996429	-0.00516131	0
457	CYP9J3: cytochrome P450|protein_coding|3L:39812373:39813188:1|gene:AGAP012291	AGAP012291-PA	31 kDa	0.22	34.051	85.367	12.312	21.297	7.6289	5.284	43.91	11.4033	0.259697	-1.9451	0.657577
458	ubiquinol-cytochrome c reductase subunit 7|protein_coding|3L:38533284:38533970:1|gene:AGAP012188	AGAP012188-PA	13 kDa	0.34	20.507	31.43	14.885	16.961	19.34	13.806	22.274	16.7023	0.749858	-0.415311	0.468521
504	cytochrome c oxidase subunit 6a, mitochrondrial|protein_coding|X:15724507:15725070:-1|gene:AGAP000851	AGAP000851-PA	12 kDa	0.75	5.6963	8.7306	3.3077	3.9908	2.901	8.4369	5.91153	5.10957	0.864339	-0.210331	0.124939
520	ubiquinol-cytochrome c reductase subunit 9|protein_coding|2L:2483299:2483553:-1|gene:AGAP004710	AGAP004710-PA	7 kDa	0.94	2.2785	3.4922	33.077	17.959	3.868	19.942	12.9492	13.923	1.0752	0.104603	0.0268721
522	Cpr: NADPH cytochrome P450 reductase|protein_coding|X:8794244:8798842:1|gene:AGAP000500	AGAP000500-PA (+2)	67 kDa	0.58	2	5.2384	10.75	2	32.878	2	5.99613	12.2927	2.0501	1.03569	0.236572
544	cytochrome c oxidase subunit VIIa|protein_coding|X:1792841:1793381:-1|gene:AGAP000109	AGAP000109-PA	10 kDa	0.86	2.2785	2	16.539	17.959	4.8349	2	6.93917	8.26463	1.19101	0.252188	0.0655015
412.1	CYP6AA1: cytochrome P450|protein_coding|2R:28480944:28482564:-1|gene:AGAP002862	AGAP002862-PA	57 kDa	0.38	13.451	44.894	18.569	2	30.084	5.7318	25.638	12.6053	0.491663	-1.02426	0.420216
658	COX1: cytochrome c oxidase subunit I|protein_coding|Mt:1424:2960:1|gene:AGAP028364	AGAP028364-PA	57 kDa	0.3	2	2	2	8.9794	2.901	2	2	4.6268	2.3134	1.21001	0.522879
722	CYP6M4: cytochrome P450|protein_coding|3R:6933946:6935521:1|gene:AGAP008214	AGAP008214-PA	58 kDa	0.27	12.255	3.9228	6.3675	2	6.2106	3.8349	7.5151	4.01517	0.53428	-0.904332	0.568636
689.1	CYP4H24: cytochrome P450|protein_coding|X:1459365:1460894:1|gene:AGAP013490	AGAP013490-PA	60 kDa	0.67	2	3.4922	9.0962	3.9908	2	5.3689	4.8628	3.78657	0.77868	-0.360897	0.173925
789	Cytochrome b-c1 complex subunit 6, mitochondrial|protein_coding|2R:18083401:18083756:-1|gene:AGAP002245	AGAP002245-PA	10 kDa	0.82	2.2785	6.9845	7.4423	7.9817	8.7029	2	5.56843	6.2282	1.11848	0.161544	0.0861861
815	CYP12F4: cytochrome P450|protein_coding|3R:4318878:4320869:1|gene:AGAP008018	AGAP008018-PA	60 kDa	0.41	5.6963	2	2	2	2	2.301	3.2321	2.10033	0.649836	-0.621854	0.387216
816	NADH_b5_red: NADH-cytochrome b5 reductase|protein_coding|3L:20695958:20701761:1|gene:AGAP011300	AGAP011300-PA	36 kDa	0.32	21.646	3.4922	2.4808	2	2	2.301	9.20633	2.10033	0.22814	-2.13201	0.49485
379.1	CYP12F2: cytochrome P450|protein_coding|3R:4324289:4326344:1|gene:AGAP008020	AGAP008020-PA	60 kDa	0.29	13.851	7.2607	10.267	6.8117	26.018	20.685	10.4596	17.8382	1.70545	0.77015	0.537602
892	CYP12F1: cytochrome P450|protein_coding|3R:4326802:4328809:1|gene:AGAP008022	AGAP008022-PA	60 kDa	0.39	9.114	2	7.5119	3.1413	2	6.2004	6.20863	3.78057	0.608921	-0.715673	0.408935
931	CYP6AK1: cytochrome P450|protein_coding|3L:13839199:13841038:-1|gene:AGAP010961	AGAP010961-PA	61 kDa	0.67	9.114	2	2	2	16.439	2	4.37133	6.813	1.55856	0.640217	0.173925
967	Cytochrome b5|protein_coding|2R:15755691:15756604:1|gene:AGAP002113	AGAP002113-PB (+1)	13 kDa	0.14	2.2785	2	2.4808	2	2	2	2.2531	2	0.887666	-0.171911	0.853872
668.1	CYP6Z3: cytochrome P450|protein_coding|3R:6971669:6973217:-1|gene:AGAP008217	AGAP008217-PA	57 kDa	0.37	28.62	2	2	2	2	2	10.8733	2	0.183936	-2.44272	0.431798
1043	CYP6M1: cytochrome P450|protein_coding|3R:6915946:6917528:1|gene:AGAP008209	AGAP008209-PA	58 kDa	0.86	2	7.6204	4.0614	2	2.596	10.982	4.5606	5.19267	1.13859	0.187252	0.0655015
1086	CYP9J4: cytochrome P450|protein_coding|3L:39814949:39816679:1|gene:AGAP012292	AGAP012292-PA	63 kDa	0.35	5.5054	10.184	3.1691	4.3965	2	5.2404	6.28617	3.87897	0.617064	-0.696508	0.455932
668.2	CYP6Z4: cytochrome P450|protein_coding|2R:28981542:28983105:1|gene:AGAP002894	AGAP002894-PA	56 kDa	0.37	2	2	2	2	2	7.4856	2	3.82853	1.91427	0.936792	0.431798
689.2	CYP4H19: cytochrome P450|protein_coding|X:1457308:1458852:1|gene:AGAP000088	AGAP000088-PA	59 kDa	1	2	2	2	2	2	2	2	2	1	0	0
668.3	CYP6Z2: cytochrome P450|protein_coding|3R:6973910:6975460:-1|gene:AGAP008218	AGAP008218-PA	56 kDa	1	2	2	2	2	2	2	2	2	1	0	0
412.2	CYP6AA2: cytochrome P450|protein_coding|2R:28483301:28484868:-1|gene:AGAP013128	AGAP013128-PA	57 kDa	0.37	2	2	2	2	2.491	2	2	2.16367	1.08183	0.113478	0.431798

## Sheet: Glutathione
#	Identified Proteins (1267/1278)	Accession Number	Molecular Weight	T-Test (p-value): (p < 0.05)	Control-B01	Control-B02	Control-B03	Low-B01	Low-B02	Low-B03	Average Control	Average Low	FC (Average Low/Average Control)	log2 ratio	log10 p-value
152	GSTS1: glutathione S-transferase sigma class 1|protein_coding|3L:2781206:2783341:-1|gene:AGAP010404	AGAP010404-PB	23 kDa	0.33	50.127	118.74	70.289	60.86	55.118	55.223	79.7187	57.067	0.715855	-0.482261	0.481486
225	GSTO1: glutathione S-transferase omega class 1|protein_coding|2L:20197544:20199016:-1|gene:AGAP005749	AGAP005749-PA	28 kDa	0.28	66.077	87.306	25.635	28.934	42.547	38.349	59.6727	36.61	0.613514	-0.704832	0.552842
378	hydroxyacylglutathione hydrolase|protein_coding|X:7437094:7437891:-1|gene:AGAP000416	AGAP000416-PA (+2)	29 kDa	0.57	42.152	22.7	3.3077	2	12.571	28.379	22.7199	14.3167	0.630138	-0.666261	0.244125
435	glutathione synthase|protein_coding|X:9555424:9565114:1|gene:AGAP000534	AGAP000534-PA	59 kDa	0.89	12.532	2	33.077	2	36.746	2.301	15.8697	13.6823	0.862169	-0.213958	0.05061
439	GSTD11: glutathione S-transferase delta class 11|protein_coding|2R:55501957:55502677:1|gene:AGAP004378	AGAP004378-PA	24 kDa	0.67	23.924	5.2384	20.902	27.936	4.136	4.6019	16.6881	12.2246	0.732534	-0.449031	0.173925
549	lactoylglutathione lyase|protein_coding|3L:37390181:37391342:-1|gene:AGAP012071	AGAP012071-PA (+1)	21 kDa	0.35	2.2785	8.7306	25.635	2	5.8019	6.1359	12.2147	4.64593	0.380356	-1.39458	0.455932
626	GSTMS1: glutathione transferase microsomal 1|protein_coding|X:2849465:2850865:-1|gene:AGAP000165	AGAP000165-PA	17 kDa	0.87	21.646	2	2	2	17.406	2	8.54867	7.13533	0.834672	-0.260719	0.0604807
628	GSTD3: glutathione S-transferase delta class 3|protein_coding|2R:55509366:55510067:-1|gene:AGAP004382	AGAP004382-PA	24 kDa	0.82	28.481	5.2384	2	5.9863	20.307	2	11.9065	9.4311	0.792099	-0.336247	0.0861861
703	GSTE2: glutathione S-transferase epsilon class 2|protein_coding|3R:28597751:28598580:-1|gene:AGAP009194	AGAP009194-PA	25 kDa	0.87	3.4178	2	5.7885	5.9863	2	2.301	3.73543	3.4291	0.917993	-0.123446	0.0604807
366.1	GSTD1: glutathione S-transferase delta class 1|protein_coding|2R:50997517:50999962:1|gene:AGAP004164	AGAP004164-PA	24 kDa	0.48	13.071	11.742	6.888	9.1337	9.6699	8.4898	10.567	9.0978	0.860963	-0.215976	0.318759
862	GSTE4: glutathione S-transferase epsilon class 4|protein_coding|3R:28596074:28596816:-1|gene:AGAP009193	AGAP009193-PA	25 kDa	0.92	2	2	14.885	16.961	2	2	6.295	6.987	1.10993	0.150467	0.0362122
173.1	GPXH1: glutathione peroxidase 1|protein_coding|2R:53207782:53209327:1|gene:AGAP004247	AGAP004247-PB	19 kDa	0.19	14.049	22.115	28.39	7.3158	17.404	15.338	21.518	13.3526	0.620532	-0.688423	0.721246
366.2	GSTD1: glutathione S-transferase delta class 1|protein_coding|2R:50997517:51001332:1|gene:AGAP004164	AGAP004164-PB	23 kDa	0.66	2.9154	2.2271	9.0517	18.695	2	2	4.7314	7.565	1.59889	0.677073	0.180456
173.2	GPXH1: glutathione peroxidase 1|protein_coding|2R:53207782:53208750:1|gene:AGAP004247	AGAP004247-PA (+1)	18 kDa	0.87	28.103	44.238	27.014	21.618	45.45	27.613	33.1183	31.5603	0.952957	-0.0695176	0.0604807
366.3	GSTD1: glutathione S-transferase delta class 1|protein_coding|2R:50997517:51000707:1|gene:AGAP004164	AGAP004164-PC	24 kDa	1	2	2	2	2	2	2	2	2	1	0	0
1123	GSTU1: glutathione S-transferase unclassified 1|protein_coding|X:18315448:18316253:-1|gene:AGAP000947	AGAP000947-PA	26 kDa	0.37	10.253	2	2	2	2	2	4.751	2	0.420964	-1.24823	0.431798
1126	GSTU2: glutathione S-transferase unclassified 2|protein_coding|2R:34497113:34497944:-1|gene:AGAP003257	AGAP003257-PA	25 kDa	0.27	2.2785	3.4922	2	2	2	2	2.59023	2	0.772131	-0.373082	0.568636
1128	GSTMS3: glutathione transferase microsomal 3|protein_coding|3R:45853513:45854370:1|gene:AGAP009946	AGAP009946-PA	17 kDa	0.53	2.2785	2	2	2.9931	2	2	2.09283	2.33103	1.11382	0.155512	0.275724

## Sheet: Enriched Proteins
#	Identified Proteins (1267/1278)	Accession Number	Molecular Weight	T-Test (p-value): (p < 0.05)	Conrol-B01	Control-B02	Control-B03	Low-B01	Low-B02	Low-B03	Average Control	Average Low	FC (Average Low/Average Control)	log2 ratio	log10 p-value
229	serine carboxypeptidase 1|protein_coding|3L:24745801:24749233:1|gene:AGAP011442	AGAP011442-PA	49 kDa	0.0001	11.393	17.461	11.577	67.844	69.623	63.66	13.477	67.0423	4.97457	2.31457	4
4	F-type H+-transporting ATPase subunit alpha|protein_coding|2L:10355424:10358073:1|gene:AGAP005134	AGAP005134-PA	59 kDa	0.01	469.37	455.74	501.94	720.35	614.04	614.36	475.683	649.583	1.36558	0.449513	2
5	Terribly reduced optic lobes, isoform B|protein_coding|2R:41180953:41214353:1|gene:AGAP003656	AGAP003656-PA (+1)	455 kDa	0.92	457.98	586.7	525.1	513.82	523.14	521.55	523.26	519.503	0.992821	-0.010395	0.0362122
6	spectrin alpha|protein_coding|2L:36690201:36701588:1|gene:AGAP006686	AGAP006686-PA	278 kDa	0.3	476.21	576.22	494.5	506.84	484.46	380.43	515.643	457.243	0.886743	-0.173411	0.522879
9	alpha-aminoadipic semialdehyde synthase|protein_coding|3R:13774626:13779588:-1|gene:AGAP008632	AGAP008632-PA	103 kDa	0.21	219.88	343.99	389.48	456.95	365.52	391.16	317.783	404.543	1.27302	0.348251	0.677781
7.1	ADP,ATP carrier protein 1|protein_coding|2L:38179028:38184068:-1|gene:AGAP006782	AGAP006782-PA	33 kDa	0.3	212.34	309.51	334.4	392.73	259.29	435.47	285.417	362.497	1.27006	0.344898	0.522879
2.1	Actin5C: actin|protein_coding|X:11656334:11657464:-1|gene:AGAP000651	AGAP000651-PA (+2)	42 kDa	0.75	403.67	412.25	642.36	594.84	537.2	421.88	486.093	517.973	1.06558	0.0916445	0.124939
11	|protein_coding|3R:17088640:17092062:1|gene:AGAP008752	AGAP008752-PA	120 kDa	0.83	256.33	204.3	177.79	257.41	135.38	215.52	212.807	202.77	0.952837	-0.0696991	0.0809219
12	60 kDa heat shock protein, mitochondrial precursor|protein_coding|2R:47808071:47809937:-1|gene:AGAP004002	AGAP004002-PA	61 kDa	0.02	303.04	328.27	325.81	277.36	268.82	232.4	319.04	259.527	0.813461	-0.297855	1.69897
14	Aldo: fructose biphosphate aldolase|protein_coding|2R:22877762:22891504:1|gene:AGAP002564	AGAP002564-PB (+3)	39 kDa	0.85	180	293.35	272.89	343.21	161.49	200.95	248.747	235.217	0.945607	-0.0806869	0.0705811
16	|protein_coding|3L:4182081:4183867:-1|gene:AGAP010479	AGAP010479-PA	45 kDa	0.28	157.22	268.9	227.4	305.3	229.18	267.68	217.84	267.387	1.22745	0.295659	0.552842
17	spectrin beta|protein_coding|3L:12732941:12745929:1|gene:AGAP010895	AGAP010895-PA	267 kDa	0.68	143.55	220.01	262.96	146.66	308.47	250.81	208.84	235.313	1.12676	0.172185	0.167491
8.1	AGM1: |protein_coding|3L:41729189:41730770:1|gene:AGAP012401	AGAP012401-PA	57 kDa	0.87	186.64	272.4	264.62	252.42	261.09	192.51	241.22	235.34	0.975624	-0.035603	0.0604807
18	VATA: V-type proton ATPase catalytic subunit A|protein_coding|2R:33386137:33388965:-1|gene:AGAP003153	AGAP003153-PA (+3)	68 kDa	0.45	132.15	207.79	260.48	236.46	235.95	222.43	200.14	231.613	1.15726	0.210709	0.346787
22	cytosolic nonspecific dipeptidase|protein_coding|2L:48341659:48344346:-1|gene:AGAP007619	AGAP007619-PA	54 kDa	0.032	199.37	206.04	223.27	85.803	121.84	171.04	209.56	126.228	0.602346	-0.731335	1.49485
23	aldehyde dehydrogenase family 7 member A1|protein_coding|X:16705403:16707113:-1|gene:AGAP000881	AGAP000881-PA	58 kDa	0.13	218.74	239.22	208.39	159.63	158.59	220.13	222.117	179.45	0.807909	-0.307736	0.886057
24	aconitate hydratase 1 / homoaconitase|protein_coding|3R:2122554:2126811:-1|gene:AGAP007852	AGAP007852-PA (+1)	85 kDa	0.51	131.01	153.66	253.04	238.45	190.5	195.58	179.237	208.177	1.16146	0.215943	0.29243
26	|protein_coding|3L:35407873:35409888:-1|gene:AGAP011939	AGAP011939-PA	56 kDa	0.53	143.55	244.46	158.77	225.48	220.47	174.11	182.26	206.687	1.13402	0.181447	0.275724
27	GAPDH: glyceraldehyde 3-phosphate dehydrogenase|protein_coding|3R:37154051:37155049:1|gene:AGAP009623	AGAP009623-PA	35 kDa	0.11	236.96	305.57	165.39	141.67	138.28	174.11	235.973	151.353	0.6414	-0.640703	0.958607
29	ubiquinol-cytochrome c reductase core subunit 2|protein_coding|2L:26647662:26649388:1|gene:AGAP006099	AGAP006099-PA	45 kDa	0.44	178.86	335.26	117.42	138.68	142.15	179.48	210.513	153.437	0.728869	-0.456268	0.356547
30	V-type H+-transporting ATPase subunit B|protein_coding|2R:28670971:28673585:1|gene:AGAP002884	AGAP002884-PA	56 kDa	0.25	96.836	174.61	194.33	247.43	253.35	148.8	155.259	216.527	1.39462	0.479871	0.60206
31	PyK: pyruvate kinase|protein_coding|2R:58245995:58249228:-1|gene:AGAP004596	AGAP004596-PA	58 kDa	0.58	58.102	202.55	234.85	193.56	234.98	170.27	165.167	199.603	1.20849	0.273207	0.236572
28.1	peptidase (mitochondrial processing) beta|protein_coding|2L:17030679:17032097:1|gene:AGAP005558	AGAP005558-PA	52 kDa	0.013	163.66	125.72	180.27	219.18	238.85	233.86	156.55	230.63	1.4732	0.558957	1.88606
32	elongation factor 2|protein_coding|3R:33496915:33501698:-1|gene:AGAP009441	AGAP009441-PA (+1)	95 kDa	0.7	161.02	171.12	232.62	165.58	214.33	147.5	188.253	175.803	0.933866	-0.098713	0.154902
34	transitional endoplasmic reticulum ATPase|protein_coding|2L:18010658:18014675:-1|gene:AGAP005630	AGAP005630-PA	89 kDa	0.89	133.29	113.5	250.56	142.67	216.61	160.3	165.783	173.193	1.0447	0.0630844	0.05061
35	14-3-3 protein epsilon|protein_coding|2R:617564:625113:-1|gene:AGAP001151	AGAP001151-PA	29 kDa	0.99	90.477	242.71	167.2	177.45	207.04	113.15	166.796	165.88	0.99451	-0.00794186	0.00436481
36	|protein_coding|3R:215009:216018:1|gene:AGAP007745	AGAP007745-PA	34 kDa	0.39	148.1	227	167.04	114.74	137.31	193.28	180.713	148.443	0.82143	-0.283791	0.408935
37	protein disulfide-isomerase A1|protein_coding|3L:41763690:41768233:-1|gene:AGAP012407	AGAP012407-PA	53 kDa	0.061	132.15	116.99	167.87	188.57	182.76	170.27	139.003	180.533	1.29877	0.377146	1.21467
38	|protein_coding|X:9847202:9853829:1|gene:AGAP000550	AGAP000550-PA	164 kDa	0.51	103.67	125.72	172	146.66	154.72	144.19	133.797	148.523	1.11007	0.150647	0.29243
39	Voltage-dependent anion-selective channel protein 2|protein_coding|3R:44049219:44050459:1|gene:AGAP009833	AGAP009833-PA	31 kDa	0.41	164.05	235.73	152.98	172.6	167.29	133.46	184.253	157.783	0.856339	-0.223746	0.387216
40	malate dehydrogenase|protein_coding|2R:11975943:11977395:1|gene:AGAP001903	AGAP001903-PA	35 kDa	0.79	141.27	174.61	164.56	196.55	116.04	146.49	160.147	153.027	0.955541	-0.0656107	0.102373
41	Glyoxalase domain-containing protein 4|protein_coding|X:6773292:6774331:-1|gene:AGAP000367	AGAP000367-PA	32 kDa	0.69	142.41	151.91	183.58	237.45	113.14	175.64	159.3	175.41	1.10113	0.138985	0.161151
43	EH domain-containing protein 1|protein_coding|2R:58144216:58163155:1|gene:AGAP004593	AGAP004593-PA	61 kDa	0.026	119.62	83.814	132.31	166.62	173.09	155.7	111.915	165.137	1.47556	0.561261	1.58503
44	glycerol-3-phosphate dehydrogenase (NAD+)|protein_coding|2L:48086521:48094192:-1|gene:AGAP007593	AGAP007593-PA (+1)	39 kDa	0.99	93.419	150.17	156.29	133.69	102.5	162.6	133.293	132.93	0.997277	-0.00393429	0.00436481
45	leukotriene-A4 hydrolase|protein_coding|3R:45186831:45189245:-1|gene:AGAP009907	AGAP009907-PA	73 kDa	0.9	189.12	78.576	114.12	150.65	116.04	128.85	127.272	131.847	1.03594	0.050946	0.0457575
46	glycerol-3-phosphate dehydrogenase|protein_coding|2R:56001630:56004137:1|gene:AGAP004437	AGAP004437-PA (+3)	81 kDa	0.15	94.558	85.56	153.81	138.68	172.12	149.56	111.309	153.453	1.37862	0.463225	0.823909
47	|protein_coding|3L:25026924:25029981:1|gene:AGAP011476	AGAP011476-PA	102 kDa	0.66	115.06	174.61	102.54	240.45	140.21	84.369	130.737	155.01	1.18566	0.245694	0.180456
48	Mitochondrial electron transfer flavoprotein subunit alpha|protein_coding|2R:47973615:47974897:-1|gene:AGAP004031	AGAP004031-PA	35 kDa	0.094	143.55	132.71	133.14	178.59	162.45	141.89	136.467	160.977	1.1796	0.238303	1.02687
49	F-type H+-transporting ATPase subunit gamma|protein_coding|3R:3386900:3387890:1|gene:AGAP007966	AGAP007966-PA (+2)	33 kDa	0.15	97.976	85.56	153.81	172.6	211.77	125.79	112.449	170.053	1.51228	0.596721	0.823909
50	Regucalcin protein|protein_coding|3R:1055637:1056799:-1|gene:AGAP007793	AGAP007793-PA	34 kDa	0.56	74.051	143.18	172.83	165.62	121.84	164.14	130.02	150.533	1.15777	0.211346	0.251812
33.1	heat shock 70kDa protein 1/8|protein_coding|2R:14828744:14830714:1|gene:AGAP002076	AGAP002076-PA	71 kDa	0.75	187.43	177.7	164.12	253.44	129.78	182.7	176.417	188.64	1.06929	0.0966488	0.124939
51	TRYP4: trypsin 4|protein_coding|3R:8627757:8628584:1|gene:AGAP008292	AGAP008292-PA	30 kDa	0.3	125.74	180.5	182.21	164.45	128.61	103.04	162.817	132.033	0.810933	-0.302346	0.522879
52	transketolase|protein_coding|3L:18115145:18118550:1|gene:AGAP011161	AGAP011161-PA	68 kDa	0.66	144.68	129.21	144.71	156.64	133.44	106.61	139.533	132.23	0.947659	-0.0775603	0.180456
53	female reproductive tract protease GLEANR_896|protein_coding|3R:19868169:19869015:-1|gene:AGAP008861	AGAP008861-PA	28 kDa	0.018	76.33	106.51	43.827	174.6	195.33	139.59	75.5557	169.84	2.24788	1.16856	1.74473
54	dehydrogenase/reductase SDR family member 11 precursor|protein_coding|2L:18215558:18216360:-1|gene:AGAP005645	AGAP005645-PA	26 kDa	0.079	102.53	118.74	92.616	114.74	175.02	171.04	104.629	153.6	1.46805	0.5539	1.10237
55	Fimbrin|protein_coding|2R:49485852:49492463:1|gene:AGAP004071	AGAP004071-PB	74 kDa	0.93	128.31	83.814	150.5	114.74	144.08	97.408	120.875	118.743	0.982362	-0.0256735	0.0315171
56	protease m1 zinc metalloprotease|protein_coding|2R:11833937:11837198:1|gene:AGAP001881	AGAP001881-PA	107 kDa	0.068	17.089	22.7	135.62	178.59	169.22	132.69	58.4697	160.167	2.73931	1.45381	1.16749
57	CAT1: catalase|protein_coding|2L:5772129:5780988:1|gene:AGAP004904	AGAP004904-PA	57 kDa	0.75	170.89	69.845	71.943	137.68	131.51	82.068	104.226	117.086	1.12339	0.167853	0.124939
58	RpLp2: 60S ribosomal protein LP2|protein_coding|2R:31233690:31234110:-1|gene:AGAP003025	AGAP003025-PA (+2)	11 kDa	0.17	141.27	274.14	130.65	95.78	109.27	108.91	182.02	104.653	0.574955	-0.798479	0.769551
59	|protein_coding|3L:24910214:24914786:1|gene:AGAP011453	AGAP011453-PA	86 kDa	0.48	85.444	73.337	152.98	121.72	151.82	105.08	103.92	126.207	1.21446	0.28031	0.318759
60	cathepsin D|protein_coding|2R:34794101:34795805:1|gene:AGAP003277	AGAP003277-PA (+3)	42 kDa	0.98	71.773	230.49	94.27	80.814	157.62	154.16	132.178	130.865	0.990066	-0.0144028	0.00877392
61	transaldolase|protein_coding|3L:33331569:33333359:-1|gene:AGAP011800	AGAP011800-PA	37 kDa	0.51	86.583	144.93	149.67	107.75	134.41	85.903	127.061	109.354	0.860644	-0.216511	0.29243
62	|protein_coding|X:10081739:10082248:1|gene:AGAP000570	AGAP000570-PA	18 kDa	0.66	97.976	106.51	151.33	154.64	99.6	134.22	118.605	129.487	1.09174	0.126635	0.180456
63	|protein_coding|2R:47648806:47650834:-1|gene:AGAP003995	AGAP003995-PA	73 kDa	0.22	101.39	45.399	114.94	121.72	102.5	144.96	87.243	123.06	1.41054	0.496251	0.657577
64	F-type H+-transporting ATPase subunit delta|protein_coding|3R:1841882:1842364:1|gene:AGAP007841	AGAP007841-PA	17 kDa	0.6	90.001	6.9845	175.31	170.61	232.08	8.4369	90.7652	137.042	1.50986	0.594411	0.221849
67	staphylococcal nuclease domain-containing protein 1|protein_coding|2L:18535638:18541919:-1|gene:AGAP005672	AGAP005672-PA	104 kDa	0.96	83.165	85.56	145.54	130.7	79.293	100.48	104.755	103.491	0.987934	-0.0175138	0.0177288
68	cytosol aminopeptidase|protein_coding|2R:44705161:44715011:-1|gene:AGAP003869	AGAP003869-PA	54 kDa	0.22	124.18	155.4	115.77	84.805	60.92	138.06	131.783	94.595	0.717807	-0.478332	0.657577
69	laminin subunit alpha|protein_coding|2L:7594392:7607743:1|gene:AGAP004993	AGAP004993-PA	412 kDa	0.58	111.65	146.67	67.808	55.872	117.01	100.48	108.709	91.1207	0.838205	-0.254626	0.236572
70	RpLP0: 60S ribosomal protein LP0|protein_coding|2R:40369299:40370559:-1|gene:AGAP003592	AGAP003592-PA (+1)	34 kDa	0.12	168.61	197.31	102.54	115.73	56.085	98.175	156.153	89.9967	0.576335	-0.79502	0.920819
71	protease m1 zinc metalloprotease|protein_coding|2L:4506937:4510013:-1|gene:AGAP004860	AGAP004860-PA	104 kDa	0.87	133.29	31.43	153.81	109.75	82.194	105.84	106.177	99.2613	0.93487	-0.097163	0.0604807
65.1	Eukaryotic translation initiation factor 4A, isoform 2|protein_coding|3R:44558848:44561275:-1|gene:AGAP009863	AGAP009863-PA	46 kDa	0.29	127.54	137.94	120.73	148.66	65.667	75.165	128.737	96.4973	0.749571	-0.415862	0.537602
72	F-type H+-transporting ATPase subunit d|protein_coding|3L:17689378:17690225:1|gene:AGAP011131	AGAP011131-PA	20 kDa	0.58	134.43	69.845	101.71	138.68	113.14	95.107	101.995	115.642	1.1338	0.181171	0.236572
73	citrate synthase|protein_coding|3L:36859979:36869012:1|gene:AGAP012048	AGAP012048-PA	52 kDa	0.37	111.65	71.591	58.712	138.68	58.019	141.13	80.651	112.61	1.39626	0.481566	0.431798
21.1	paramyosin|protein_coding|2L:4852047:4865290:1|gene:AGAP004877	AGAP004877-PA	103 kDa	0.14	165.48	96.625	237.39	245.01	249.02	231.06	166.498	241.697	1.45165	0.53769	0.853872
75	V-type H+-transporting ATPase subunit E|protein_coding|2R:20955881:20957540:1|gene:AGAP002401	AGAP002401-PA	26 kDa	0.82	11.393	195.57	105.85	140.68	116.04	95.107	104.271	117.276	1.12472	0.169566	0.0861861
76	RpLP1: 60S ribosomal protein LP1|protein_coding|3R:173065:173808:1|gene:AGAP007740	AGAP007740-PA	11 kDa	0.47	120.76	120.48	87.654	137.68	32.878	80.534	109.631	83.6973	0.763444	-0.389407	0.327902
77	SRPN10: serine protease inhibitor (serpin) 10|protein_coding|2L:12999371:13001344:-1|gene:AGAP005246	AGAP005246-PD	43 kDa	0.78	138.99	127.47	85.173	120.72	121.84	92.039	117.211	111.533	0.951557	-0.0716373	0.107905
78	prohibitin 2|protein_coding|3R:37484416:37487973:-1|gene:AGAP009642	AGAP009642-PA	38 kDa	0.011	66.077	68.099	84.346	96.778	105.4	109.68	72.8407	103.953	1.42712	0.513111	1.95861
80	molecular chaperone DnaK|protein_coding|3L:12372496:12375690:1|gene:AGAP010876	AGAP010876-PA	73 kDa	0.9	102.53	139.69	86.54	75.32	169.22	97.408	109.587	113.983	1.04011	0.0567422	0.0457575
81	myosin alkali light chain 1|protein_coding|2R:6333567:6335030:1|gene:AGAP001569	AGAP001569-PA	18 kDa	0.67	124.18	101.28	52.096	127.71	153.75	48.32	92.5187	109.927	1.18816	0.248725	0.173925
83	glutaryl-CoA dehydrogenase|protein_coding|3R:11344022:11345831:-1|gene:AGAP008501	AGAP008501-PA	47 kDa	0.086	77.469	69.845	74.423	80.814	111.2	92.039	73.9123	94.6843	1.28104	0.357311	1.0655
20.1	elongation factor 1-alpha|protein_coding|2L:46338841:46340232:1|gene:AGAP007406	AGAP007406-PA	50 kDa	0.87	191.04	109.14	211.59	177.17	177.29	173.53	170.59	175.997	1.03169	0.045015	0.0604807
84	isocitrate dehydrogenase|protein_coding|2L:36426076:36427317:-1|gene:AGAP006660	AGAP006660-PA (+2)	47 kDa	0.26	68.989	93.903	65.083	106.46	69.623	132.46	75.9917	102.848	1.35341	0.436596	0.585027
85	alanine transaminase|protein_coding|X:17030535:17036473:-1|gene:AGAP000901	AGAP000901-PA	61 kDa	0.077	45.57	36.669	92.616	88.796	126.68	105.08	58.285	106.852	1.83327	0.874417	1.11351
86	sodium/potassium-transporting ATPase subunit beta|protein_coding|3R:872904:879141:-1|gene:AGAP007790	AGAP007790-PA (+2)	36 kDa	0.79	62.659	137.94	76.904	112.74	50.283	88.971	92.501	83.998	0.908077	-0.139114	0.102373
88	APN1: alanyl aminopeptidase N 1|protein_coding|2L:3793708:3797295:-1|gene:AGAP004809	AGAP004809-PA	113 kDa	0.065	76.33	22.7	76.077	182.58	101.53	120.42	58.369	134.843	2.31019	1.20801	1.18709
90	histone H4|protein_coding|2R:46053769:46054080:-1|gene:AGAP003909	AGAP003909-PA (+7)	11 kDa	0.3	21.646	87.306	91.789	173.6	75.425	87.437	66.9137	112.154	1.6761	0.745108	0.522879
91	prohibitin 1|protein_coding|3R:31267258:31268156:1|gene:AGAP009323	AGAP009323-PA (+1)	30 kDa	0.39	63.798	127.47	118.25	90.792	75.425	84.369	103.173	83.5287	0.809601	-0.304717	0.408935
92	aldehyde dehydrogenase (NAD+)|protein_coding|2R:41060161:41061945:1|gene:AGAP003652	AGAP003652-PA (+1)	57 kDa	0.53	139.86	94.291	76.077	56.869	127.64	65.194	103.409	83.2343	0.804902	-0.313116	0.275724
94	Hsp83: Heat shock protein 83|protein_coding|2L:40256208:40258370:-1|gene:AGAP006958	AGAP006958-PA	82 kDa	0.43	92.545	136.2	130.26	102.06	114.27	105.71	119.668	107.347	0.897035	-0.156764	0.366532
95	RpS3: 40S ribosomal protein S3|protein_coding|2R:12009718:12011048:-1|gene:AGAP001910	AGAP001910-PA	27 kDa	0.69	100.25	43.653	68.635	106.75	42.547	96.641	70.846	81.9793	1.15715	0.210574	0.161151
97	glutamine synthetase|protein_coding|3R:22731159:22732367:-1|gene:AGAP008988	AGAP008988-PA	45 kDa	0.77	92.865	79.756	91.387	122.62	83.004	73.258	88.0027	92.9607	1.05634	0.0790732	0.113509
98	Xaa-Pro dipeptidase|protein_coding|2L:3401188:3415683:-1|gene:AGAP004775	AGAP004775-PA (+1)	53 kDa	0.31	87.722	87.306	102.54	70.837	101.53	51.388	92.5227	74.585	0.806127	-0.310921	0.508638
99	Pgk: phosphoglycerate kinase|protein_coding|3R:18055021:18056611:-1|gene:AGAP008802	AGAP008802-PA	44 kDa	0.72	92.279	41.907	100.88	76.824	29.977	96.641	78.3553	67.814	0.865468	-0.208448	0.142668
100	cytochrome c|protein_coding|3R:35606586:35606912:1|gene:AGAP009537	AGAP009537-PA	12 kDa	0.35	112.79	80.322	51.269	49.885	62.854	72.097	81.4603	61.612	0.756344	-0.402886	0.455932
101	heat shock 70kDa protein 5|protein_coding|2R:51642759:51644738:1|gene:AGAP004192	AGAP004192-PA	73 kDa	0.28	84.332	115.95	121.85	122.72	155.65	110.63	107.377	129.667	1.20758	0.272118	0.552842
102	TPX4: thioredoxin peroxidase 4|protein_coding|3L:33860711:33861716:-1|gene:AGAP011824	AGAP011824-PA	25 kDa	0.92	82.026	55.876	116.6	99.771	76.392	72.097	84.834	82.7533	0.975474	-0.0358252	0.0362122
103	2,3-bisphosphoglycerate-dependent phosphoglycerate mutase|protein_coding|2R:4739393:4740249:-1|gene:AGAP001420	AGAP001420-PA	29 kDa	0.81	84.305	64.607	95.923	86.801	77.359	72.864	81.6117	79.008	0.968097	-0.0467767	0.091515
104	|protein_coding|2L:47632812:47715421:1|gene:AGAP007563	AGAP007563-PA	1785 kDa	0.74	76.365	22.7	43.827	33.922	59.953	69.029	47.6307	54.3013	1.14005	0.189097	0.130768
105	Sugar transporter ERD6-like 6|protein_coding|2R:38653986:38655658:1|gene:AGAP003493	AGAP003493-PA (+3)	52 kDa	0.4	58.102	54.13	85.173	109.75	45.448	107.38	65.8017	87.526	1.33015	0.411588	0.39794
106	N-myc downstream regulated|protein_coding|2R:34321695:34347539:-1|gene:AGAP003238	AGAP003238-PC	40 kDa	0.81	46.709	99.529	105.85	46.892	142.15	88.204	84.0293	92.4153	1.0998	0.137239	0.091515
107	RpS4: 40S ribosomal protein S4|protein_coding|2L:39285236:39287220:-1|gene:AGAP006871	AGAP006871-PA	30 kDa	0.65	53.545	24.446	92.616	90.792	69.623	45.252	56.869	68.5557	1.2055	0.269633	0.187087
108	3-hydroxyisobutyrate dehydrogenase|protein_coding|2L:17369577:17371537:1|gene:AGAP005581	AGAP005581-PA	34 kDa	0.43	97.976	151.91	88.481	119.73	49.316	93.573	112.789	87.5397	0.776137	-0.365618	0.366532
109	RpL24: 60S ribosomal protein L24|protein_coding|2L:25521129:25523339:1|gene:AGAP006037	AGAP006037-PA	40 kDa	0.39	167.47	66.353	81.039	70.837	63.821	86.67	104.954	73.776	0.702937	-0.508534	0.408935
110	LANB2: laminin gamma 1|protein_coding|2L:48475732:48482983:1|gene:AGAP007629	AGAP007629-PA (+1)	180 kDa	0.44	118.48	104.77	56.231	57.867	83.161	85.136	93.1603	75.388	0.809229	-0.305381	0.356547
79.1	glucose dehydrogenase (acceptor)|protein_coding|2R:43292474:43298353:-1|gene:AGAP003785	AGAP003785-PC (+1)	69 kDa	0.27	38.735	73.337	54.165	64.851	61.55	103.01	55.4123	76.4703	1.38002	0.464693	0.568636
111	RpS2: 40S ribosomal protein S2|protein_coding|2R:43124620:43125724:-1|gene:AGAP003768	AGAP003768-PA (+1)	30 kDa	1	66.077	38.415	108.33	85.803	75.425	51.388	70.9407	70.872	0.999032	-0.00139713	0
112	2-oxoglutarate dehydrogenase E2 component (dihydrolipoamide succinyltransferas|protein_coding|2R:49086293:49089455:-1|gene:AGAP004055	AGAP004055-PA (+1)	52 kDa	0.38	62.659	52.384	110.81	85.803	98.633	95.874	75.2843	93.4367	1.24112	0.311639	0.420216
113	peroxiredoxin 5, atypical 2-Cys peroxiredoxin|protein_coding|2R:3004695:3008509:1|gene:AGAP001325	AGAP001325-PA	21 kDa	0.27	27.342	33.176	121.56	120.72	96.699	88.204	60.6927	101.874	1.67853	0.747197	0.568636
114	calmodulin|protein_coding|3L:13793741:13818291:1|gene:AGAP010957	AGAP010957-PA	17 kDa	0.12	103.67	123.97	72.769	75.826	66.722	66.728	100.136	69.7587	0.696637	-0.521521	0.920819
115	L-lactate dehydrogenase|protein_coding|2L:4905578:4908474:1|gene:AGAP004880	AGAP004880-PA (+2)	35 kDa	0.028	80.887	103.02	95.923	74.828	64.788	58.291	93.2767	65.969	0.70724	-0.499728	1.55284
116	Rab GDP dissociation inhibitor beta|protein_coding|3R:47950588:47953337:-1|gene:AGAP010025	AGAP010025-PA	50 kDa	0.71	67.216	137.94	65.327	79.817	92.831	67.495	90.161	80.0477	0.88783	-0.171644	0.148742
2.2	actin beta/gamma 1|protein_coding|2L:9969318:9971412:1|gene:AGAP005095	AGAP005095-PA	42 kDa	0.38	262.33	269.38	241.61	205.83	270.94	234.99	257.773	237.253	0.920395	-0.119675	0.420216
117	TRXR: thioredoxin reductase|protein_coding|X:10022230:10031999:1|gene:AGAP000565	AGAP000565-PC	55 kDa	0.32	90.001	71.591	73.596	61.858	69.623	78.233	78.396	69.9047	0.891687	-0.165391	0.49485
118	MICOS complex subunit MIC60|protein_coding|2R:20646740:20649951:-1|gene:AGAP002364	AGAP002364-PA	82 kDa	0.8	53.545	134.45	36.385	65.849	73.491	60.592	74.7933	66.644	0.891042	-0.166435	0.09691
120	|protein_coding|2L:26687607:26689400:1|gene:AGAP006103	AGAP006103-PC	16 kDa	0.4	76.33	96.037	81.039	67.844	50.283	95.107	84.4687	71.078	0.841472	-0.249013	0.39794
121	Muscular protein 20|protein_coding|2R:2847152:2868225:1|gene:AGAP001313	AGAP001313-PA	21 kDa	0.29	13.671	10.477	92.616	174.6	167.29	3.068	38.9213	114.986	2.95432	1.56283	0.537602
122	RpS8: 40S ribosomal protein S8|protein_coding|2R:21382212:21383606:-1|gene:AGAP002437	AGAP002437-PA	23 kDa	0.48	51.266	69.845	93.443	114.74	78.326	65.961	71.518	86.3423	1.20728	0.271762	0.318759
8.2	alpha-glucosidase|protein_coding|3L:41725998:41728033:1|gene:AGAP012400	AGAP012400-PA	69 kDa	0.088	68.843	13.969	46.089	109.75	85.55	68.262	42.967	87.854	2.04469	1.03188	1.05552
123	myosin I|protein_coding|3R:49671706:49684684:-1|gene:AGAP010160	AGAP010160-PA	118 kDa	0.32	53.545	22.7	107.5	97.775	91.864	80.534	61.2483	90.0577	1.47037	0.556179	0.49485
124	dihydrolipoamide dehydrogenase|protein_coding|3L:30343263:30347159:-1|gene:AGAP011629	AGAP011629-PA	53 kDa	0.61	47.849	129.21	74.423	77.821	56.085	76.699	83.8273	70.2017	0.837456	-0.255915	0.21467
125	|protein_coding|2R:7152914:7184747:-1|gene:AGAP001633	AGAP001633-PA	914 kDa	0.75	39.874	41.907	34.731	4.9885	50.283	85.136	38.8373	46.8025	1.20509	0.269141	0.124939
126	pyridoxine kinase|protein_coding|2L:23813701:23814963:-1|gene:AGAP005929	AGAP005929-PA	34 kDa	0.93	64.937	101.28	56.231	97.775	43.514	75.165	74.1493	72.1513	0.973054	-0.0394077	0.0315171
127	nucleoside-diphosphate kinase|protein_coding|2L:43043679:43044386:1|gene:AGAP007120	AGAP007120-PA	19 kDa	0.27	74.051	47.145	67.808	68.842	70.59	95.874	63.0013	78.4353	1.24498	0.316121	0.568636
128	RpL12: 60S ribosomal protein L12|protein_coding|3R:48534875:48535850:-1|gene:AGAP010065	AGAP010065-PA	18 kDa	0.84	83.165	90.798	51.269	99.771	50.283	87.437	75.0773	79.1637	1.05443	0.076461	0.0757207
129	skap: succinyl-CoA ligase beta subunit|protein_coding|2L:3021924:3025400:1|gene:AGAP004744	AGAP004744-PA	49 kDa	0.15	103.67	118.74	73.596	85.803	28.043	67.495	98.6687	60.447	0.612626	-0.706921	0.823909
130	F-type H+-transporting ATPase oligomycin sensitivity conferral protein|protein_coding|2R:40404984:40405859:-1|gene:AGAP003599	AGAP003599-PA	22 kDa	1	61.52	75.083	63.673	64.851	99.6	36.048	66.7587	66.833	1.00111	0.00160549	0
131	|protein_coding|2L:31084228:31085711:1|gene:AGAP006398	AGAP006398-PA	31 kDa	0.4	88.862	62.86	62.846	63.853	27.076	75.932	71.5227	55.6203	0.77766	-0.362788	0.39794
132	L-gulonate 3-dehydrogenase|protein_coding|2L:46190807:46192419:1|gene:AGAP013544	AGAP013544-PA	35 kDa	0.97	63.798	36.669	90.962	101.77	15.472	70.563	63.8097	62.6017	0.981069	-0.0275739	0.0132283
133	RpL4: 60S ribosomal protein L4|protein_coding|2R:19054166:19056153:1|gene:AGAP002306	AGAP002306-PA	49 kDa	0.43	47.849	17.461	76.904	101.77	45.448	58.291	47.4047	68.503	1.44507	0.531138	0.366532
134	pyruvate dehydrogenase E1 component subunit beta|protein_coding|3L:3018539:3020310:1|gene:AGAP010421	AGAP010421-PA	38 kDa	0.57	66.077	94.291	80.212	48.888	95.732	66.728	80.1933	70.4493	0.878494	-0.186896	0.244125
135	F-type H+-transporting ATPase subunit b|protein_coding|2R:569086:570174:-1|gene:AGAP001138	AGAP001138-PA	27 kDa	0.12	68.355	20.953	57.885	81.812	81.227	70.563	49.0643	77.8673	1.58705	0.666344	0.920819
136	cofilin|protein_coding|3L:37152368:37162588:-1|gene:AGAP012056	AGAP012056-PA	17 kDa	0.28	63.798	13.969	83.52	83.808	68.656	90.505	53.7623	80.9897	1.50644	0.591142	0.552842
137	succinate dehydrogenase (ubiquinone) flavoprotein subunit|protein_coding|3L:3189394:3192278:1|gene:AGAP010429	AGAP010429-PA	72 kDa	0.32	51.266	34.922	60.366	78.819	57.052	49.854	48.8513	61.9083	1.26728	0.341736	0.49485
138	RpL13a: 60S ribosomal protein L13a|protein_coding|3R:51714351:51715716:-1|gene:AGAP010257	AGAP010257-PA	31 kDa	0.77	64.937	15.715	74.423	50.883	23.208	60.592	51.6917	44.8943	0.868502	-0.203398	0.113509
139	|protein_coding|3R:45662277:45710457:1|gene:AGAP028730	AGAP028730-PA	220 kDa	0.27	59.241	151.91	51.269	41.904	36.746	58.291	87.4733	45.647	0.521839	-0.938323	0.568636
8.3	|protein_coding|3R:22245220:22247102:-1|gene:AGAP008963	AGAP008963-PA	69 kDa	0.46	70.258	115.24	44.778	72.833	64.112	35.281	76.7587	57.4087	0.747911	-0.419061	0.337242
140	|protein_coding|3R:34970139:34970813:1|gene:AGAP009508	AGAP009508-PA	22 kDa	0.38	46.709	43.653	50.442	33.922	48.349	44.485	46.9347	42.252	0.90023	-0.151634	0.420216
141	CoVa: cytochrome c oxidase subunit Va|protein_coding|3L:18111843:18112304:-1|gene:AGAP011159	AGAP011159-PA	17 kDa	0.92	52.406	41.907	78.558	29.931	62.854	74.398	57.6237	55.7277	0.967097	-0.0482677	0.0362122
142	peptidyl-prolyl isomerase F (cyclophilin D)|protein_coding|X:8017977:8020420:-1|gene:AGAP000462	AGAP000462-PA (+1)	18 kDa	0.76	95.697	62.86	51.269	127.71	16.439	28.379	69.942	57.5093	0.822243	-0.282363	0.119186
143	TPX2: thioredoxin peroxidase 2|protein_coding|3L:15789079:15789669:1|gene:AGAP011054	AGAP011054-PA	22 kDa	0.86	59.808	8.7306	78.558	36.915	52.217	46.019	49.0322	45.0503	0.918791	-0.122192	0.0655015
145	V-type H+-transporting ATPase subunit C|protein_coding|2L:22427582:22433665:-1|gene:AGAP005845	AGAP005845-PA	44 kDa	0.33	42.152	75.083	100.88	48.888	58.019	53.664	72.705	53.5237	0.736176	-0.441878	0.481486
144	Tpi: triosephosphate isomerase|protein_coding|2R:7025340:7026083:-1|gene:AGAP001630	AGAP001630-PA	26 kDa	0.57	37.595	20.953	88.481	131.7	2.901	92.806	49.0097	75.8023	1.54668	0.629176	0.244125
146	Mitochondrial translation elongation factor TU|protein_coding|2L:40536505:40538135:1|gene:AGAP006996	AGAP006996-PA	51 kDa	0.62	73.208	39.857	89.523	35.918	74.122	62.792	67.5293	57.6107	0.853121	-0.229178	0.207608
147	RpS3a: 40S ribosomal protein S3a|protein_coding|2R:39213702:39214882:-1|gene:AGAP003532	AGAP003532-PA	30 kDa	0.085	87.722	73.337	59.539	60.86	50.283	39.116	73.5327	50.0863	0.681144	-0.553968	1.07058
148	RpL7: 60S ribosomal protein L7|protein_coding|3R:20781586:20782605:1|gene:AGAP008916	AGAP008916-PA	32 kDa	0.025	21.646	36.669	50.442	60.86	70.59	75.165	36.2523	68.8717	1.89979	0.925837	1.60206
149	ubiquinol-cytochrome c reductase iron-sulfur subunit|protein_coding|3R:21800317:21801746:-1|gene:AGAP008955	AGAP008955-PA	28 kDa	0.67	53.545	92.544	52.923	59.863	66.722	53.689	66.3373	60.0913	0.905845	-0.142664	0.173925
152	GSTS1: glutathione S-transferase sigma class 1|protein_coding|3L:2781206:2783341:-1|gene:AGAP010404	AGAP010404-PB	23 kDa	0.33	50.127	118.74	70.289	60.86	55.118	55.223	79.7187	57.067	0.715855	-0.482261	0.481486
153	enoyl-CoA hydratase / long-chain 3-hydroxyacyl-CoA dehydrogenase|protein_coding|3R:833413:836343:1|gene:AGAP007784	AGAP007784-PA (+1)	83 kDa	0.42	2	2	109.98	48.888	88.963	77.466	37.9933	71.7723	1.88908	0.917682	0.376751
150.1	aldehyde reductase|protein_coding|3L:15774210:15776890:-1|gene:AGAP011050	AGAP011050-PA	36 kDa	0.15	13.671	2	57.885	52.879	47.314	77.412	24.5187	59.2017	2.41455	1.27176	0.823909
154	myosin VI|protein_coding|X:13918225:13927924:-1|gene:AGAP000776	AGAP000776-PA	147 kDa	0.31	54.684	111.75	57.885	12.97	40.613	77.911	74.773	43.8313	0.586192	-0.770555	0.508638
155	adenosylhomocysteinase|protein_coding|X:14428906:14435537:1|gene:AGAP000792	AGAP000792-PA	51 kDa	0.046	80.887	71.591	55.404	19.954	46.415	44.485	69.294	36.9513	0.533254	-0.907104	1.33724
156	V-type H+-transporting ATPase subunit I|protein_coding|2R:6491962:6495261:-1|gene:AGAP001588	AGAP001588-PA	93 kDa	0.95	33.038	34.922	86	47.89	48.349	54.456	51.32	50.2317	0.978793	-0.030924	0.0222764
15.1	tubulin beta|protein_coding|3L:13308192:13326418:-1|gene:AGAP010929	AGAP010929-PA	50 kDa	0.064	96.4	107.38	110.09	161.1	151.36	114.48	104.623	142.313	1.36024	0.443866	1.19382
157	Retinal dehydrogenase 2|protein_coding|3R:45804678:45806304:-1|gene:AGAP009944	AGAP009944-PA	55 kDa	0.071	68.755	19.207	45.481	69.265	90.627	90.793	44.481	83.5617	1.87859	0.909652	1.14874
158	|protein_coding|2R:39456164:39459567:1|gene:AGAP003556	AGAP003556-PA	47 kDa	0.35	58.102	87.306	53.75	37.913	64.788	54.414	66.386	52.3717	0.788896	-0.342093	0.455932
159	Rack1: guanine nucleotide-binding protein subunit beta-like protein|protein_coding|3R:49908149:49910286:1|gene:AGAP010173	AGAP010173-PA	35 kDa	0.8	36.456	69.845	39.692	97.775	47.382	21.476	48.6643	55.5443	1.14138	0.190775	0.09691
160	myosin heavy chain|protein_coding|2L:47149991:47186184:1|gene:AGAP007523	AGAP007523-PA (+1)	228 kDa	0.3	7.9748	43.653	47.135	34.92	114.1	48.642	32.9209	65.8873	2.00138	1.001	0.522879
161	malate dehydrogenase|protein_coding|3R:34977878:34981324:-1|gene:AGAP009510	AGAP009510-PA	34 kDa	0.35	9.114	66.353	67.808	53.876	76.392	79.767	47.7583	70.0117	1.46596	0.551843	0.455932
162	RpS13: 40S ribosomal protein S13|protein_coding|2L:23981907:23982510:1|gene:AGAP005947	AGAP005947-PA	17 kDa	0.6	20.507	15.715	47.962	36.915	23.208	44.485	28.0613	34.8693	1.24261	0.313375	0.221849
13.1	glutamate dehydrogenase (NAD(P)+)|protein_coding|2R:55056306:55066884:-1|gene:AGAP004362	AGAP004362-PB	61 kDa	0.33	198.72	255.24	174.22	176.7	211.26	126.98	209.393	171.647	0.819733	-0.286774	0.481486
168	phosphoserine aminotransferase|protein_coding|2R:58258064:58259494:-1|gene:AGAP004598	AGAP004598-PA	40 kDa	0.88	39.874	50.638	65.327	74.828	52.217	35.281	51.9463	54.1087	1.04163	0.0588378	0.0555173
169	NADH dehydrogenase (ubiquinone) Fe-S protein 1|protein_coding|2R:7320328:7322744:1|gene:AGAP001653	AGAP001653-PA (+1)	79 kDa	0.31	64.937	10.477	51.269	57.867	60.92	65.961	42.2277	61.5827	1.45835	0.544336	0.508638
170	Mitochondrial cytochrome c1 heme protein|protein_coding|2L:40157992:40159990:1|gene:AGAP006936	AGAP006936-PA	33 kDa	0.37	48.988	45.399	45.481	45.895	81.227	47.553	46.6227	58.225	1.24886	0.320607	0.431798
171	electron transfer flavoprotein subunit beta, mitochondrial|protein_coding|2R:59553215:59554222:-1|gene:AGAP004653	AGAP004653-PA	28 kDa	0.9	102.53	5.2384	62.019	42.901	80.26	33.748	56.5958	52.303	0.92415	-0.113801	0.0457575
172	RpS18: 40S ribosomal protein S18|protein_coding|3L:2341073:2341768:1|gene:AGAP028693	AGAP028693-PA	18 kDa	0.68	63.798	2	64.5	40.906	57.052	61.359	43.4327	53.1057	1.22271	0.290085	0.167491
174	mitochondrial processing peptidase|protein_coding|X:17669389:17671168:1|gene:AGAP000935	AGAP000935-PA	52 kDa	0.061	33.426	15.715	38.866	40.906	67.689	64.182	29.3357	57.5923	1.96322	0.973221	1.21467
175	aspartate aminotransferase, cytoplasmic|protein_coding|2R:50702095:50703939:1|gene:AGAP004142	AGAP004142-PA	45 kDa	0.91	44.431	22.7	52.096	59.863	21.274	42.951	39.7423	41.3627	1.04077	0.0576526	0.0409586
177	RpL14: 60S ribosomal protein L14|protein_coding|2L:24568227:24569828:1|gene:AGAP005991	AGAP005991-PA	22 kDa	0.52	54.684	17.461	57.058	39.908	66.722	54.456	43.0677	53.6953	1.24677	0.318192	0.283997
176	RpS14-1: 40S ribosomal protein S14|protein_coding|X:11703376:11703942:-1|gene:AGAP000655	AGAP000655-PA (+1)	16 kDa	0.98	82.026	31.43	57.885	64.851	54.151	53.689	57.1137	57.5637	1.00788	0.0113225	0.00877392
178	RpS6: 40S ribosomal protein S6|protein_coding|2R:29609284:29611231:-1|gene:AGAP002919	AGAP002919-PA	48 kDa	1	43.292	31.43	88.481	50.883	56.085	55.99	54.401	54.3193	0.998499	-0.0021674	0
179	methylmalonate-semialdehyde dehydrogenase (acylating), mitochondrial|protein_coding|2R:22045901:22048654:-1|gene:AGAP002499	AGAP002499-PA	57 kDa	0.9	55.823	90.798	22.327	42.901	59.953	57.524	56.316	53.4593	0.949274	-0.075103	0.0457575
180	AP7862: |protein_coding|3R:1328087:1329667:-1|gene:AGAP007809	AGAP007809-PA	56 kDa	0.83	38.735	80.322	34.731	7.9817	59.953	69.029	51.2627	45.6546	0.890601	-0.167149	0.0809219
181	Pgi: phosphoglucose isomerase (glucose-6-phosphate isomerase)|protein_coding|3L:38254197:38260323:1|gene:AGAP012167	AGAP012167-PA	62 kDa	0.027	60.38	71.591	66.154	52.879	40.613	52.155	66.0417	48.549	0.735127	-0.443935	1.56864
182	F-type H+-transporting ATPase subunit 6|protein_coding|2R:58515049:58515445:-1|gene:AGAP004616	AGAP004616-PA	12 kDa	0.29	30.76	66.353	49.616	71.835	56.085	60.592	48.9097	62.8373	1.28476	0.361502	0.537602
183	RpL7a: 60S ribosomal protein L7a|protein_coding|2L:24055294:24056109:-1|gene:AGAP005960	AGAP005960-PA	31 kDa	0.61	27.342	31.43	41.346	31.927	31.911	29.146	33.3727	30.9947	0.928744	-0.106647	0.21467
184	CYP9K1: cytochrome P450|protein_coding|X:15240763:15242715:-1|gene:AGAP000818	AGAP000818-PA	61 kDa	0.75	61.409	26.023	74.397	19.906	44.481	75.103	53.943	46.4967	0.861959	-0.214308	0.124939
186	serine protease|protein_coding|2R:1279016:1279912:1|gene:AGAP001199	AGAP001199-PA	29 kDa	0.91	60.38	24.446	39.692	78.819	19.34	33.748	41.506	43.969	1.05934	0.0831668	0.0409586
187	RpL23: 60S ribosomal protein L23|protein_coding|3R:51662651:51663450:1|gene:AGAP010252	AGAP010252-PA	15 kDa	0.86	39.874	62.86	57.885	83.808	25.142	40.65	53.5397	49.8667	0.931397	-0.102532	0.0655015
19.1	enolase|protein_coding|3R:1485308:1486754:1|gene:AGAP007827	AGAP007827-PA (+1)	47 kDa	0.97	82.78	257.24	193.49	157.3	188.55	182.28	177.837	176.043	0.989916	-0.0146222	0.0132283
189	|protein_coding|3L:32456395:32457149:-1|gene:AGAP011726	AGAP011726-PA	26 kDa	0.58	58.102	48.891	35.558	52.879	31.911	41.539	47.517	42.1097	0.886202	-0.174292	0.236572
191	myosin light chain 5|protein_coding|2R:6973180:6974563:1|gene:AGAP001622	AGAP001622-PA	23 kDa	0.85	61.52	64.607	40.519	34.92	89.93	29.146	55.5487	51.332	0.924091	-0.113894	0.0705811
192	RpL13: 60S ribosomal protein L13|protein_coding|2R:10621526:10622832:-1|gene:AGAP001805	AGAP001805-PA	25 kDa	0.017	39.874	52.384	47.962	33.922	29.977	29.913	46.74	31.2707	0.669034	-0.579848	1.76955
15.2	beta-tubulin isotype I|protein_coding|2L:13792405:13796401:1|gene:AGAP005293	AGAP005293-PB	51 kDa	0.15	89.536	67.817	75.849	117.16	93.714	84.648	77.734	98.5073	1.26724	0.341685	0.823909
193	RpS5: 40S ribosomal protein S5|protein_coding|3R:9179221:9180549:-1|gene:AGAP008329	AGAP008329-PA (+2)	26 kDa	0.48	2	89.052	2	66.846	80.26	24.544	31.0173	57.2167	1.84467	0.883361	0.318759
194	collagen, type IV, alpha|protein_coding|3R:28646812:28653863:1|gene:AGAP009201	AGAP009201-PA	179 kDa	0.33	29.621	6.9845	46.308	95.78	25.142	42.951	27.6378	54.6243	1.97643	0.982899	0.481486
196	succinyl-CoA synthetase alpha subunit|protein_coding|2R:2843216:2845169:1|gene:AGAP001312	AGAP001312-PA	35 kDa	0.19	72.912	90.798	36.385	52.879	5.8019	39.883	66.6983	32.8546	0.492586	-1.02155	0.721246
197	RpL28: 60S ribosomal protein L28|protein_coding|2L:15421252:15422329:1|gene:AGAP005427	AGAP005427-PA	17 kDa	0.44	51.266	106.51	16.539	25.94	43.514	36.815	58.105	35.423	0.609638	-0.713976	0.356547
198	Mitochondrial 10 kDa heat shock protein|protein_coding|2R:5691445:5692188:-1|gene:AGAP001502	AGAP001502-PA	11 kDa	0.68	52.695	8.7306	55.404	47.89	58.019	32.981	38.9432	46.2967	1.18883	0.249537	0.167491
199	|protein_coding|2L:48255001:48258061:-1|gene:AGAP007612	AGAP007612-PA	92 kDa	0.89	66.077	6.9845	33.077	47.89	29.977	19.942	35.3795	32.603	0.921522	-0.117909	0.05061
201	Short-chain dehydrogenease/reductase|protein_coding|3L:34100139:34101082:-1|gene:AGAP011852	AGAP011852-PA	30 kDa	0.83	33.038	17.461	78.558	31.927	52.217	58.291	43.019	47.4783	1.10366	0.142295	0.0809219
200	heat shock protein 90kDa beta|protein_coding|2R:4750041:4752631:-1|gene:AGAP001424	AGAP001424-PA	91 kDa	0.27	44.431	64.607	71.116	49.885	2	55.99	60.0513	35.9583	0.598793	-0.73987	0.568636
202	|protein_coding|2R:15234058:15238853:-1|gene:AGAP002093	AGAP002093-PA	71 kDa	0.35	75.191	50.638	22.327	6.984	45.448	35.281	49.3853	29.2377	0.592031	-0.756254	0.455932
203	ABCB1: ATP-binding cassette transporter (ABC transporter) family B member 1|protein_coding|2R:18516732:18519580:1|gene:AGAP002278	AGAP002278-PA	97 kDa	0.94	46.709	45.399	45.481	23.945	69.623	40.65	45.863	44.7393	0.975499	-0.035787	0.0268721
204	dipeptidase E|protein_coding|X:9095913:9096723:1|gene:AGAP000513	AGAP000513-PA (+1)	27 kDa	0.31	56.963	76.829	43	58.865	13.538	46.019	58.9307	39.474	0.669838	-0.578116	0.508638
205	|protein_coding|3L:32454478:32455461:-1|gene:AGAP011725	AGAP011725-PA	27 kDa	0.077	25.064	8.7306	36.385	43.899	56.085	38.349	23.3932	46.111	1.97113	0.979022	1.11351
206	ACTN: Alpha-actinin, sarcomeric|protein_coding|2R:5646482:5659413:-1|gene:AGAP001497	AGAP001497-PA (+1)	107 kDa	0.58	76.33	62.86	14.058	42.901	36.746	39.116	51.0827	39.5877	0.774973	-0.367783	0.236572
208	trehalose 6-phosphate synthase/phosphatase|protein_coding|3R:7167891:7172527:-1|gene:AGAP008227	AGAP008227-PA	92 kDa	0.59	30.76	27.938	33.077	21.95	58.986	30.68	30.5917	37.2053	1.21619	0.282371	0.229148
207	RpL18: 60S ribosomal protein L18|protein_coding|2L:47803487:47804453:-1|gene:AGAP007580	AGAP007580-PA (+1)	22 kDa	0.35	6.8355	47.145	54.577	40.906	58.986	59.825	36.1858	53.239	1.47127	0.557058	0.455932
209	SP11372: |protein_coding|2R:1882699:1884655:1|gene:AGAP001240	AGAP001240-PA	56 kDa	0.26	11.393	22.7	24.808	41.904	32.878	16.874	19.6337	30.552	1.5561	0.637937	0.585027
210	Tropomyosin 1|protein_coding|2R:10558680:10579111:1|gene:AGAP001797	AGAP001797-PB (+2)	29 kDa	0.92	111.04	43.48	108.14	102.11	73.11	80.095	87.5533	85.105	0.972036	-0.0409182	0.0362122
211	nascent polypeptide-associated complex subunit alpha|protein_coding|2L:38038846:38039570:1|gene:AGAP006766	AGAP006766-PA	23 kDa	0.078	76.33	113.5	45.481	24.943	44.481	2.301	78.437	23.9083	0.304809	-1.71402	1.10791
195.1	NADH dehydrogenase (ubiquinone) Fe-S protein 2|protein_coding|X:14442142:14443554:-1|gene:AGAP000794	AGAP000794-PA (+2)	53 kDa	0.24	37.595	64.607	61.193	41.904	36.746	47.553	54.465	42.0677	0.77238	-0.372618	0.619789
212	ATP citrate lyase|protein_coding|3R:49548211:49554491:1|gene:AGAP010156	AGAP010156-PA	118 kDa	0.28	30.76	38.415	35.558	37.913	79.293	39.116	34.911	52.1073	1.49258	0.577805	0.552842
213	fumarate hydratase, class II|protein_coding|2R:11882152:11885501:-1|gene:AGAP001884	AGAP001884-PA	54 kDa	0.15	45.57	24.446	11.577	54.874	48.349	37.582	27.1977	46.935	1.7257	0.787181	0.823909
215	CYP9J5: cytochrome P450|protein_coding|3L:39836452:39838508:1|gene:AGAP012296	AGAP012296-PA	63 kDa	0.24	15.127	33.662	19.249	38.16	24.444	84.582	22.6793	49.062	2.16329	1.11323	0.619789
214	|protein_coding|3L:18232386:18233643:1|gene:AGAP011173	AGAP011173-PA	22 kDa	0.99	22.785	31.43	44.654	27.936	16.439	55.223	32.9563	33.1993	1.00737	0.0105985	0.00436481
216	Arf1: ADP-ribosylation factor 1|protein_coding|3L:36310085:36311000:1|gene:AGAP012014	AGAP012014-PA (+1)	21 kDa	0.91	52.371	73.727	42.986	56.539	76.288	41.21	56.3613	58.0123	1.02929	0.0416539	0.0409586
218	|protein_coding|2R:36147769:36152023:1|gene:AGAP013189	AGAP013189-PA (+1)	15 kDa	0.35	22.785	90.798	59.539	55.872	16.439	28.379	57.7073	33.5633	0.581613	-0.781869	0.455932
165.1	Ras-related protein Rab-1A|protein_coding|2R:50737239:50739791:-1|gene:AGAP004146	AGAP004146-PA	22 kDa	0.94	22.621	35.982	92.826	26.546	87.029	31.46	50.4763	48.345	0.957776	-0.0622404	0.0268721
220	RpsA: 40S ribosomal protein SA|protein_coding|3L:33171250:33172204:1|gene:AGAP011777	AGAP011777-PA	31 kDa	0.7	12.532	55.876	53.75	59.863	53.184	29.913	40.7193	47.6533	1.17029	0.226863	0.154902
219	RpL10-1: 60S ribosomal protein L10-1|protein_coding|X:18340222:18342538:1|gene:AGAP000953	AGAP000953-PA (+2)	25 kDa	0.5	11.393	17.461	16.539	34.92	6.7689	22.243	15.131	21.3106	1.40841	0.494066	0.30103
221	|protein_coding|2L:26685974:26686481:1|gene:AGAP006102	AGAP006102-PA	15 kDa	0.84	19.367	50.638	15.712	20.952	30.944	42.184	28.5723	31.36	1.09757	0.134307	0.0757207
222	Coactosin-like protein|protein_coding|X:16748741:16756535:1|gene:AGAP000889	AGAP000889-PA	18 kDa	0.81	66.077	5.2384	37.212	26.938	45.448	21.476	36.1758	31.2873	0.864869	-0.209446	0.091515
223	Muscular protein 20|protein_coding|3L:39966092:39966828:1|gene:AGAP012304	AGAP012304-PA	20 kDa	0.067	8.4041	6.9845	47.962	50.883	71.557	52.922	21.1169	58.454	2.76812	1.46891	1.17393
224	alanyl-tRNA synthetase|protein_coding|3R:39161779:39164682:1|gene:AGAP009701	AGAP009701-PA	108 kDa	0.099	47.849	47.145	51.269	46.892	30.944	23.777	48.7543	33.871	0.694728	-0.52548	1.00436
225	GSTO1: glutathione S-transferase omega class 1|protein_coding|2L:20197544:20199016:-1|gene:AGAP005749	AGAP005749-PA	28 kDa	0.28	66.077	87.306	25.635	28.934	42.547	38.349	59.6727	36.61	0.613514	-0.704832	0.552842
226	|protein_coding|3L:15784161:15785346:-1|gene:AGAP011053	AGAP011053-PA	37 kDa	0.8	47.849	27.938	38.866	22.947	2.901	71.33	38.2177	32.3927	0.847584	-0.238572	0.09691
227	Talin-1|protein_coding|2L:46754148:46767650:-1|gene:AGAP007474	AGAP007474-PA	293 kDa	0.32	43.292	29.684	16.539	3.9908	31.911	15.34	29.8383	17.0806	0.572438	-0.804808	0.49485
228	Serine/threonine-protein phosphatase 2A 65 kDa regulatory subunit A beta isoform isoform c|protein_coding|3R:25646166:25650894:-1|gene:AGAP009105	AGAP009105-PA	66 kDa	0.33	35.317	45.399	44.654	16.961	40.613	39.883	41.79	32.4857	0.777355	-0.363354	0.481486
229	serine carboxypeptidase 1|protein_coding|3L:24745801:24749233:1|gene:AGAP011442	AGAP011442-PA	49 kDa	< 0.00010	11.393	17.461	11.577	67.844	69.623	63.66	13.477	67.0423	4.97457	2.31457	#VALUE!
232	protein disulfide isomerase family A, member 3|protein_coding|2L:46286058:46287785:1|gene:AGAP007393	AGAP007393-PA (+2)	54 kDa	0.6	34.178	52.384	28.942	2.9931	28.043	55.99	38.5013	29.0087	0.753447	-0.408423	0.221849
233	RpS10: 40S ribosomal protein S10|protein_coding|X:13489601:13490155:-1|gene:AGAP000739	AGAP000739-PA	18 kDa	0.8	28.481	22.7	53.75	53.876	13.538	25.311	34.977	30.9083	0.883676	-0.178411	0.09691
234	Stomatin (EPB72)-like 3|protein_coding|2R:36484082:36500137:-1|gene:AGAP003352	AGAP003352-PA	36 kDa	0.91	22.785	33.176	32.25	39.908	6.7689	37.582	29.4037	28.0863	0.955197	-0.0661295	0.0409586
235	Proliferation-associated 2G4|protein_coding|2L:10198660:10201996:1|gene:AGAP005108	AGAP005108-PA	46 kDa	0.27	44.431	55.876	36.385	42.901	37.713	30.68	45.564	37.098	0.814195	-0.296553	0.568636
236	carboxypeptidase A|protein_coding|3R:10093831:10095380:1|gene:AGAP008370	AGAP008370-PA	48 kDa	0.87	36.456	82.068	4.1346	72.833	11.604	52.922	40.8862	45.7863	1.11985	0.163303	0.0604807
237	laminin, beta 1|protein_coding|2R:4053156:4061875:-1|gene:AGAP001381	AGAP001381-PA	213 kDa	0.16	43.292	34.922	28.942	20.952	8.7029	33.748	35.7187	21.1343	0.591688	-0.757092	0.79588
238	ferrochelatase|protein_coding|2R:42425355:42426719:-1|gene:AGAP003719	AGAP003719-PA	44 kDa	0.76	7.9748	36.669	54.577	11.973	68.656	39.883	33.0736	40.1707	1.21458	0.280462	0.119186
239	saposin|protein_coding|X:23467516:23493461:-1|gene:AGAP001082	AGAP001082-PA (+1)	113 kDa	0.09	14.81	17.461	14.885	54.874	19.34	63.66	15.7187	45.958	2.92378	1.54784	1.04576
240	vinculin|protein_coding|2L:47245818:47250818:-1|gene:AGAP007532	AGAP007532-PA	107 kDa	0.21	2	38.415	28.942	33.922	60.92	36.815	23.119	43.8857	1.89825	0.924671	0.677781
242	RpL10a: 60S ribosomal protein L10a|protein_coding|3L:20688682:20689932:-1|gene:AGAP011298	AGAP011298-PA	24 kDa	0.096	14.81	5.2384	23.154	34.92	67.689	27.612	14.4008	43.407	3.01421	1.59178	1.01773
241	Mitochondrial cytochrome c oxidase subunit 5B isoform 1|protein_coding|3R:16068036:16069060:-1|gene:AGAP008724	AGAP008724-PA	13 kDa	0.82	19.367	66.353	38.866	59.863	2	46.786	41.5287	36.2163	0.87208	-0.197467	0.0861861
243	Moe: Moesin/ezrin/radixin homolog 1|protein_coding|X:9985762:10002498:1|gene:AGAP000562	AGAP000562-PC	69 kDa	0.32	53.545	19.207	37.212	20.952	31.911	21.476	36.6547	24.7797	0.67603	-0.56484	0.49485
244	cAMP-dependent protein kinase regulator|protein_coding|2L:6244207:6262504:1|gene:AGAP004940	AGAP004940-PA	44 kDa	0.62	46.709	34.922	38.039	42.901	52.217	34.515	39.89	43.211	1.08325	0.115371	0.207608
245	NADH dehydrogenase (ubiquinone) 1 alpha subcomplex 4|protein_coding|2R:35980660:35981341:1|gene:AGAP003325	AGAP003325-PA	9 kDa	0.34	33.038	48.891	30.596	39.908	49.316	43.718	37.5083	44.314	1.18144	0.240551	0.468521
246	Acetyl-CoA hydrolase/transferase (Precursor)|protein_coding|2R:55598421:55602879:-1|gene:AGAP004396	AGAP004396-PA	52 kDa	0.43	87.722	20.953	5.7885	9.9771	24.175	13.806	38.1545	15.986	0.418982	-1.25504	0.366532
247	GTP-binding nuclear protein Ran|protein_coding|2L:49132701:49133423:-1|gene:AGAP007699	AGAP007699-PA (+2)	24 kDa	0.36	6.8355	36.669	50.442	63.853	52.217	29.146	31.3155	48.4053	1.54573	0.628289	0.443697
249	RpS16: 40S ribosomal protein S16|protein_coding|3L:24478597:24479192:-1|gene:AGAP011424	AGAP011424-PA	17 kDa	0.21	15.95	2	9.9231	10.975	18.373	34.515	9.29103	21.2877	2.29121	1.19611	0.677781
248	Profilin protein|protein_coding|3R:44535146:44555606:-1|gene:AGAP009861	AGAP009861-PA	14 kDa	0.2	63.798	87.306	23.154	42.901	2	26.845	58.086	23.9153	0.411723	-1.28025	0.69897
250	|protein_coding|3R:28880768:28888888:1|gene:AGAP009224	AGAP009224-PF	47 kDa	0.71	17.089	2	38.866	15.963	28.043	27.612	19.3183	23.8727	1.23575	0.305389	0.148742
251	|protein_coding|3L:17002432:17003006:-1|gene:AGAP011107	AGAP011107-PA	12 kDa	0.32	2	2	67.808	41.904	51.25	53.689	23.936	48.9477	2.04494	1.03206	0.49485
252	|protein_coding|2R:7610594:7623254:-1|gene:AGAP001662	AGAP001662-PA	301 kDa	0.37	61.52	34.922	18.192	21.95	30.944	23.01	38.2113	25.3013	0.662142	-0.594787	0.431798
253	flotillin|protein_coding|2L:46906386:46912945:1|gene:AGAP007494	AGAP007494-PA	48 kDa	0.5	26.203	40.161	31.423	25.94	59.953	36.048	32.5957	40.647	1.24701	0.318469	0.30103
254	|protein_coding|3L:23602431:23670309:-1|gene:AGAP011396	AGAP011396-PA	957 kDa	0.14	2.2785	2	3.3077	2	21.274	16.107	2.52873	13.127	5.19114	2.37605	0.853872
255	COX2: cytochrome c oxidase subunit II|protein_coding|Mt:3032:3716:1|gene:AGAP028366	AGAP028366-PA	26 kDa	0.054	17.089	5.2384	7.4423	30.929	52.217	23.01	9.92323	35.3853	3.56591	1.83427	1.26761
257	acetyl-CoA acyltransferase 2|protein_coding|2L:38891170:38893291:1|gene:AGAP006821	AGAP006821-PA	42 kDa	0.92	30.76	20.953	38.866	2	31.911	62.893	30.193	32.268	1.06872	0.09589	0.0362122
258	spectrin beta|protein_coding|2R:56061220:56083921:1|gene:AGAP004440	AGAP004440-PA (+1)	481 kDa	0.15	19.367	27.938	21.5	5.9863	16.439	19.942	22.935	14.1224	0.615759	-0.699562	0.823909
259	F-type H+-transporting ATPase subunit g|protein_coding|3R:34710853:34711314:1|gene:AGAP009491	AGAP009491-PA	11 kDa	0.43	45.57	78.576	28.115	39.908	2	53.689	50.7537	31.8657	0.62785	-0.671509	0.366532
260	|protein_coding|X:6864496:6865545:1|gene:AGAP000375	AGAP000375-PA	23 kDa	0.83	36.456	73.337	19.846	31.927	48.349	38.349	43.213	39.5417	0.915041	-0.128092	0.0809219
261	dihydrodiol dehydrogenase / D-xylose 1-dehydrogenase (NADP)|protein_coding|3R:45808083:45809336:1|gene:AGAP009945	AGAP009945-PA	37 kDa	0.19	33.038	31.43	39.692	30.929	24.175	32.214	34.72	29.106	0.838306	-0.25445	0.721246
264	eukaryotic translation initiation factor 2 subunit alpha|protein_coding|3L:18875883:18877134:-1|gene:AGAP011190	AGAP011190-PA	41 kDa	0.78	45.57	36.669	17.365	17.959	40.613	31.447	33.2013	30.0063	0.903769	-0.145974	0.107905
263	|protein_coding|3L:1918745:1919642:1|gene:AGAP010347	AGAP010347-PA	16 kDa	0.82	26.203	5.2384	50.442	18.956	22.241	52.922	27.2945	31.373	1.14943	0.200915	0.0861861
265	RpL19: 60S ribosomal protein L19|protein_coding|2R:55869598:55870819:-1|gene:AGAP004422	AGAP004422-PA	24 kDa	0.72	30.76	3.4922	34.731	22.947	15.472	19.175	22.9944	19.198	0.834899	-0.260327	0.142668
267	Alkaline phosphatase 2|protein_coding|2L:31096064:31111352:1|gene:AGAP006400	AGAP006400-PA	56 kDa	0.74	72.912	22.7	21.5	14.966	17.406	60.592	39.0373	30.988	0.793804	-0.333145	0.130768
268	collagen, type IV, alpha|protein_coding|3R:28614040:28620808:-1|gene:AGAP009200	AGAP009200-PA	177 kDa	0.73	45.57	13.969	10.75	24.943	16.439	16.107	23.4297	19.163	0.817895	-0.290013	0.136677
266	glutamate synthase (NADPH/NADH)|protein_coding|2L:30472728:30489533:1|gene:AGAP006360	AGAP006360-PA	228 kDa	0.63	2.2785	33.176	58.712	17.959	33.845	15.34	31.3888	22.3813	0.713035	-0.487955	0.200659
269	Cytochrome c oxidase subunit 4 isoform 1, mitochondrial precursor|protein_coding|3R:16158449:16159082:1|gene:AGAP008727	AGAP008727-PA (+3)	20 kDa	0.3	19.367	13.969	34.731	49.885	18.373	39.116	22.689	35.7913	1.57748	0.657617	0.522879
270	RpS11: 40S ribosomal protein S11|protein_coding|3R:47431966:47434663:1|gene:AGAP009998	AGAP009998-PA	18 kDa	0.15	28.481	10.477	22.327	39.908	58.019	23.777	20.4283	40.568	1.98587	0.989771	0.823909
272	NADH dehydrogenase (ubiquinone) flavoprotein 2|protein_coding|2R:16833676:16834726:-1|gene:AGAP002170	AGAP002170-PA	26 kDa	0.46	29.621	75.083	21.5	16.961	26.109	39.116	42.068	27.3953	0.651215	-0.618793	0.337242
271	|protein_coding|2R:3430998:3431895:-1|gene:AGAP001352	AGAP001352-PA	28 kDa	0.76	11.393	20.953	46.308	5.9863	2	52.155	26.218	20.0471	0.764631	-0.387164	0.119186
273	CDGSH iron sulfur domain-containing protein 2 homolog|protein_coding|2R:56831152:56832179:1|gene:AGAP004484	AGAP004484-PA	15 kDa	0.37	27.342	50.638	52.096	34.92	43.514	18.408	43.3587	32.2807	0.744503	-0.42565	0.431798
274	TRYP3: trypsin 3|protein_coding|3R:8630719:8631546:1|gene:AGAP008294	AGAP008294-PA	29 kDa	0.14	66.158	104.95	29.06	21.154	23.092	34.624	66.7227	26.29	0.394019	-1.34366	0.853872
275	2-oxoglutarate dehydrogenase E1 component DHKTD1|protein_coding|X:9857661:9862680:1|gene:AGAP000551	AGAP000551-PA	103 kDa	0.61	37.595	15.715	54.577	9.9771	58.019	6.1359	35.9623	24.7107	0.687126	-0.541353	0.21467
276	D-3-phosphoglycerate dehydrogenase|protein_coding|3R:19412110:19417249:-1|gene:AGAP008849	AGAP008849-PA	36 kDa	0.74	44.431	19.207	44.654	41.904	25.142	30.68	36.0973	32.5753	0.90243	-0.148112	0.130768
278	bifunctional glutamyl/prolyl-tRNA synthetase|protein_coding|2R:30000490:30006918:-1|gene:AGAP002945	AGAP002945-PA	199 kDa	0.9	28.481	48.891	15.712	2.9931	45.448	38.349	31.028	28.93	0.932385	-0.101003	0.0457575
277	|protein_coding|X:11242445:11252784:1|gene:AGAP000622	AGAP000622-PA (+1)	69 kDa	0.48	43.292	64.607	15.712	27.936	20.307	39.883	41.2037	29.3753	0.71293	-0.488168	0.318759
262.1	ubiquitin-activating enzyme E1|protein_coding|3L:34565744:34573636:-1|gene:AGAP011872	AGAP011872-PA	122 kDa	0.8	59.241	8.7306	18.192	37.795	17.406	16.874	28.7212	24.025	0.83649	-0.25758	0.09691
279	|protein_coding|3R:20628255:20628875:-1|gene:AGAP008909	AGAP008909-PA	23 kDa	0.12	53.545	66.353	23.981	33.922	5.8019	16.107	47.9597	18.6103	0.388041	-1.36572	0.920819
280	F-type H+-transporting ATPase subunit f|protein_coding|UNKN:10361647:10361970:-1|gene:AGAP012515	AGAP012515-PA	12 kDa	0.43	21.646	3.4922	48.789	55.872	31.911	27.612	24.6424	38.465	1.56093	0.642404	0.366532
281	|protein_coding|2R:20950739:20951200:1|gene:AGAP013137	AGAP013137-PA	17 kDa	0.17	43.292	85.56	36.385	39.908	17.406	23.01	55.079	26.7747	0.486114	-1.04063	0.769551
283	Ca-P60A: calcium-transporting ATPase sarcoplasmic/endoplasmic reticulum type|protein_coding|2L:27903046:27925991:1|gene:AGAP006186	AGAP006186-PA (+4)	110 kDa	0.19	5.6963	17.461	15.712	16.961	28.043	65.961	12.9564	36.9883	2.85482	1.5134	0.721246
282	|protein_coding|X:18244471:18250842:-1|gene:AGAP000941	AGAP000941-PA (+1)	21 kDa	0.2	2	2	51.269	31.927	53.184	51.388	18.423	45.4997	2.46972	1.30435	0.69897
284	clathrin heavy chain|protein_coding|2R:31211005:31217737:1|gene:AGAP003021	AGAP003021-PA (+1)	191 kDa	0.34	15.95	82.068	36.385	3.9908	46.415	6.9029	44.801	19.1029	0.426395	-1.22974	0.468521
285	leucyl aminopeptidase|protein_coding|2R:38176041:38183158:-1|gene:AGAP003475	AGAP003475-PA (+1)	56 kDa	0.23	45.57	3.4922	5.7885	37.913	65.755	27.612	18.2836	43.76	2.39341	1.25907	0.638272
286	RpL5: 60S ribosomal protein L5|protein_coding|3R:24356067:24357683:-1|gene:AGAP009031	AGAP009031-PA	34 kDa	0.81	33.038	24.446	28.115	42.901	11.604	39.116	28.533	31.207	1.09372	0.129238	0.091515
287	V-type H+-transporting ATPase subunit D|protein_coding|3R:52655893:52656940:1|gene:AGAP010298	AGAP010298-PA	28 kDa	0.13	30.76	5.2384	28.942	39.908	49.316	31.447	21.6468	40.2237	1.85818	0.893891	0.886057
288	Dynein heavy chain 2|protein_coding|2R:34035214:34047851:-1|gene:AGAP003226	AGAP003226-PA	450 kDa	0.45	19.367	2	2	2	2	110.45	7.789	38.15	4.89793	2.29217	0.346787
289	RpS19: 40S ribosomal protein S19|protein_coding|3L:13354478:13355040:1|gene:AGAP010933	AGAP010933-PA	18 kDa	0.43	48.988	12.223	33.904	38.911	9.6699	7.6699	31.705	18.7503	0.591398	-0.757799	0.366532
290	|protein_coding|X:4133151:4163480:1|gene:AGAP000222	AGAP000222-PB	542 kDa	0.93	27.342	2	2	2	2	30.68	10.4473	11.56	1.1065	0.146007	0.0315171
291	Eukaryotic translation initiation factor 5A|protein_coding|3L:20552452:20553128:1|gene:AGAP011284	AGAP011284-PA	18 kDa	0.37	55.823	15.715	19.846	26.938	13.538	9.2039	30.4613	16.56	0.543639	-0.879279	0.431798
292	T-complex protein 1 subunit eta|protein_coding|2R:26790470:26792683:1|gene:AGAP002762	AGAP002762-PA	59 kDa	0.18	30.76	69.845	24.808	13.968	28.043	9.2039	41.8043	17.0716	0.40837	-1.29205	0.744727
293	Mitochondrial glutamate carrier 1|protein_coding|3R:52354660:52358704:1|gene:AGAP010293	AGAP010293-PA	33 kDa	0.096	2.2785	6.9845	7.4423	71.835	40.613	13.806	5.56843	42.0847	7.55772	2.91795	1.01773
294	3,2-trans-enoyl-CoA isomerase, mitochondrial|protein_coding|3R:49265719:49266728:-1|gene:AGAP010130	AGAP010130-PA (+1)	32 kDa	0.97	52.406	29.684	14.885	8.9794	34.812	55.223	32.325	33.0048	1.02103	0.0300255	0.0132283
297	farnesyl diphosphate synthase|protein_coding|2L:42784836:42792533:-1|gene:AGAP007104	AGAP007104-PA	50 kDa	0.8	13.671	6.9845	39.692	33.922	2	36.815	20.1158	24.2457	1.2053	0.269395	0.09691
299	RpS9: 40S ribosomal protein S9|protein_coding|2L:9150985:9151797:1|gene:AGAP005061	AGAP005061-PA	18 kDa	0.51	22.785	6.9845	24.808	29.931	27.076	13.806	18.1925	23.6043	1.29748	0.375708	0.29243
298	Cdc42: cell division cycle Cdc42 homolog|protein_coding|2R:21425189:21426041:-1|gene:AGAP002440	AGAP002440-PA (+2)	21 kDa	0.42	14.794	2	43.578	2.9931	73.491	48.541	20.124	41.675	2.07091	1.05027	0.376751
301	|protein_coding|2R:25182019:25187647:-1|gene:AGAP002654	AGAP002654-PB	127 kDa	0.17	22.785	22.7	29.769	9.9771	24.175	17.641	25.0847	17.2644	0.688244	-0.539008	0.769551
300	TPX1: thioredoxin peroxidase 1|protein_coding|X:7240025:7240911:1|gene:AGAP000396	AGAP000396-PA	26 kDa	0.08	13.499	2	34.731	31.927	45.448	56.757	16.7433	44.7107	2.67036	1.41703	1.09691
302	|protein_coding|2L:22322214:22322645:-1|gene:AGAP005838	AGAP005838-PA	15 kDa	0.37	60.38	43.653	28.942	47.89	2	33.748	44.325	27.8793	0.628975	-0.668925	0.431798
303	nucleolar protein 58|protein_coding|2R:16835257:16837585:1|gene:AGAP002171	AGAP002171-PA	58 kDa	0.53	22.785	2	49.616	31.927	41.58	29.913	24.8003	34.4733	1.39004	0.475121	0.275724
304	NADH dehydrogenase (ubiquinone) 1 alpha subcomplex 10|protein_coding|3L:17686350:17687629:1|gene:AGAP011130	AGAP011130-PA	46 kDa	0.96	34.178	34.922	29.769	36.915	34.812	27.612	32.9563	33.113	1.00475	0.00684198	0.0177288
305	phosphoglucomutase|protein_coding|2L:22638694:22640458:-1|gene:AGAP005860	AGAP005860-PA	61 kDa	0.55	54.684	22.7	29.769	15.963	50.283	9.9709	35.7177	25.4056	0.71129	-0.491489	0.259637
307	RpS7: 40S ribosomal protein S7|protein_coding|3L:6565707:6566516:1|gene:AGAP010592	AGAP010592-PA	22 kDa	0.3	13.671	19.207	7.4423	20.952	41.58	11.505	13.4401	24.679	1.83622	0.87674	0.522879
306	NADH dehydrogenase (ubiquinone) 1 beta subcomplex 11|protein_coding|2L:46200501:46200968:-1|gene:AGAP007380	AGAP007380-PA	17 kDa	0.16	42.152	96.037	29.769	15.963	17.406	27.612	55.986	20.327	0.363073	-1.46167	0.79588
310	serine-type enodpeptidase|protein_coding|2L:37122230:37123167:-1|gene:AGAP006710	AGAP006710-PA	28 kDa	0.64	4.557	26.192	69.462	18.956	39.647	9.9709	33.4037	22.858	0.684295	-0.547309	0.19382
309	Tctp: translationally-controlled tumor protein homolog|protein_coding|2R:25262292:25263450:1|gene:AGAP002667	AGAP002667-PA	20 kDa	0.38	22.785	2	38.039	40.906	34.812	22.243	20.9413	32.6537	1.55929	0.640892	0.420216
308	Basic leucine zipper and W2 domain-containing protein 1|protein_coding|2R:21026030:21030814:1|gene:AGAP002413	AGAP002413-PA (+3)	48 kDa	0.77	4.557	73.337	34.731	15.963	67.689	2	37.5417	28.5507	0.760506	-0.394968	0.113509
312	erythrocyte membrane protein band 4.1|protein_coding|3L:38503824:38514654:1|gene:AGAP012185	AGAP012185-PA	179 kDa	0.59	11.393	54.13	23.981	12.97	26.109	26.845	29.8347	21.9747	0.736548	-0.441148	0.229148
311	Mitochondrial cytochrome c oxidase subunit VIC|protein_coding|3R:508390:508712:1|gene:AGAP007768	AGAP007768-PA	9 kDa	0.081	50.127	36.669	32.25	26.938	29.01	15.34	39.682	23.7627	0.598827	-0.739788	1.09151
313	RpS25: 40S ribosomal protein S25|protein_coding|2R:56712791:56713595:1|gene:AGAP004462	AGAP004462-PA	17 kDa	0.48	31.899	3.4922	37.212	40.906	34.812	23.777	24.2011	33.165	1.37039	0.454591	0.318759
314	RpS15a-1: 40S ribosomal protein S15a|protein_coding|X:9681288:9683495:1|gene:AGAP000541	AGAP000541-PA (+1)	15 kDa	0.36	2.2785	5.2384	43.827	49.885	23.208	26.845	17.1146	33.3127	1.94644	0.96084	0.443697
315	Acyl-CoA-binding protein 2|protein_coding|2L:46712300:46712766:1|gene:AGAP007460	AGAP007460-PA (+1)	10 kDa	0.1	2	12.223	23.981	26.938	38.68	23.01	12.7347	29.5427	2.31986	1.21404	1
316	RpL25: 60S ribosomal protein L25|protein_coding|3R:50847350:50848145:1|gene:AGAP010216	AGAP010216-PA	17 kDa	0.97	7.9748	15.715	44.654	39.908	2	28.379	22.7813	23.429	1.02843	0.0404474	0.0132283
317	RpL30: 60S ribosomal protein L30|protein_coding|2R:43729787:43730558:-1|gene:AGAP003816	AGAP003816-PA	13 kDa	0.41	33.038	48.891	16.539	23.945	3.868	34.515	32.8227	20.776	0.632977	-0.659775	0.387216
318	NADH dehydrogenase (ubiquinone) 1 alpha subcomplex 9|protein_coding|3L:10412154:10413387:1|gene:AGAP010792	AGAP010792-PA	44 kDa	0.077	41.013	47.145	36.385	33.922	19.34	2	41.5143	18.4207	0.443718	-1.17228	1.11351
319	solute carrier family 9 (sodium/hydrogen exchanger), member 3|protein_coding|3R:24426421:24457340:1|gene:AGAP009036	AGAP009036-PA	134 kDa	0.39	14.81	5.2384	32.25	29.931	30.944	17.641	17.4328	26.172	1.50131	0.58622	0.408935
320	UTP--glucose-1-phosphate uridylyltransferase|protein_coding|2R:2059771:2063951:-1|gene:AGAP001257	AGAP001257-PA	58 kDa	0.34	11.393	6.9845	26.462	27.936	10.637	39.116	14.9465	25.8963	1.7326	0.79294	0.468521
321	isoleucyl-tRNA synthetase|protein_coding|2R:15427630:15431376:1|gene:AGAP002101	AGAP002101-PA	140 kDa	0.19	15.95	40.161	54.577	12.97	29.977	2.301	36.896	15.0827	0.408789	-1.29057	0.721246
322	RpS17: 40S ribosomal protein S17|protein_coding|2L:4970167:4971082:-1|gene:AGAP004887	AGAP004887-PA	15 kDa	0.81	18.228	12.223	47.135	28.934	58.986	4.6019	25.862	30.8406	1.19251	0.253999	0.091515
323	RpS26: 40S ribosomal protein S26|protein_coding|3L:37645814:37646784:1|gene:AGAP012100	AGAP012100-PA	13 kDa	0.14	26.203	48.891	33.077	16.961	2	30.68	36.057	16.547	0.458912	-1.12371	0.853872
324	aquaporin|protein_coding|3R:19307893:19344484:-1|gene:AGAP008842	AGAP008842-PA	26 kDa	0.89	47.849	2	23.981	16.961	34.812	15.34	24.61	22.371	0.909021	-0.137615	0.05061
325	|protein_coding|2R:12682524:12683711:-1|gene:AGAP001942	AGAP001942-PA	25 kDa	0.19	31.899	6.9845	23.154	30.929	49.316	28.379	20.6792	36.208	1.75094	0.80813	0.721246
326	puromycin-sensitive aminopeptidase|protein_coding|2L:19770260:19782922:-1|gene:AGAP005728	AGAP005728-PA	117 kDa	0.68	2.2785	3.4922	37.212	2	8.7029	61.359	14.3276	24.0206	1.67653	0.745481	0.167491
328	Ester hydrolase C11orf54|protein_coding|2L:37298660:37299759:-1|gene:AGAP006729	AGAP006729-PA	35 kDa	0.1	4.557	12.223	26.462	21.95	34.812	45.252	14.414	34.0047	2.35914	1.23826	1
330	NADH_dehyd: |protein_coding|3R:48117728:48119289:-1|gene:AGAP010039	AGAP010039-PA	52 kDa	0.014	7.9748	8.7306	12.404	26.938	40.613	25.311	9.70313	30.954	3.1901	1.6736	1.85387
331	RpL31: 60S ribosomal protein L31|protein_coding|3L:34675232:34675709:-1|gene:AGAP011896	AGAP011896-PA	15 kDa	0.46	28.481	31.43	22.327	23.945	35.779	33.748	27.4127	31.1573	1.1366	0.184729	0.337242
329	1-pyrroline-5-carboxylate dehydrogenase|protein_coding|2R:55076751:55081158:-1|gene:AGAP004366	AGAP004366-PA	64 kDa	0.23	2.2785	10.477	21.5	55.872	2	59.058	11.4185	38.9767	3.41347	1.77124	0.638272
332	Transcription factor BTF3 homolog 4|protein_coding|2L:34739065:34739553:-1|gene:AGAP006614	AGAP006614-PA	17 kDa	0.53	5.6963	22.7	40.519	33.922	43.514	17.641	22.9718	31.6923	1.37962	0.464272	0.275724
333	eIF3c: eukaryotic translation initiation factor 3 subunit C|protein_coding|2L:2798074:2801011:1|gene:AGAP004725	AGAP004725-PA	112 kDa	0.25	15.95	34.922	30.596	16.961	20.307	20.709	27.156	19.3257	0.711654	-0.490753	0.60206
335	NADH dehydrogenase (ubiquinone) Fe-S protein 3|protein_coding|2L:32355007:32355982:1|gene:AGAP006456	AGAP006456-PA	30 kDa	0.81	4.557	45.399	10.75	58.865	2.901	15.34	20.2353	25.702	1.27015	0.345004	0.091515
334	chitinase|protein_coding|2L:31609254:31611034:-1|gene:AGAP006414	AGAP006414-PA	57 kDa	0.99	13.671	40.161	20.673	56.869	13.538	3.068	24.835	24.4917	0.986175	-0.0200838	0.00436481
296.1	lysyl-tRNA synthetase, class II|protein_coding|X:5743807:5746073:1|gene:AGAP000325	AGAP000325-PA	66 kDa	0.66	27.342	22.7	30.596	28.934	37.713	21.476	26.8793	29.3743	1.09282	0.128059	0.180456
336	chloride intracellular channel|protein_coding|X:18255347:18265441:-1|gene:AGAP000943	AGAP000943-PA (+6)	30 kDa	0.39	7.9748	5.2384	6.6154	20.952	7.7359	5.3689	6.60953	11.3523	1.71756	0.78036	0.408935
337	polyadenylate-binding protein|protein_coding|3L:16474901:16480123:-1|gene:AGAP011092	AGAP011092-PA	71 kDa	0.54	4.557	19.207	34.731	41.904	3.868	44.485	19.4983	30.0857	1.54299	0.625726	0.267606
338	isocitrate dehydrogenase (NAD+)|protein_coding|2R:17387722:17389303:-1|gene:AGAP002192	AGAP002192-PA (+1)	42 kDa	0.45	10.253	15.715	24.808	7.9817	26.109	46.019	16.9253	26.7032	1.57771	0.65783	0.346787
339	T-complex protein 1 subunit gamma|protein_coding|2R:26779591:26781437:-1|gene:AGAP002759	AGAP002759-PA	60 kDa	0.33	2.2785	3.4922	23.981	16.961	9.6699	56.757	9.91723	27.796	2.80279	1.48687	0.481486
340	|protein_coding|3R:35069650:35071005:1|gene:AGAP028568	AGAP028568-PA	49 kDa	0.82	36.456	41.907	16.539	3.9908	67.689	6.9029	31.634	26.1942	0.828041	-0.272227	0.0861861
343	GALE8: galectin 8|protein_coding|UNKN:11588073:11588646:-1|gene:AGAP012529	AGAP012529-PA	16 kDa	0.58	16.756	12.223	26.805	55.195	10.071	16.932	18.5947	27.3993	1.4735	0.559252	0.236572
344	|protein_coding|3R:17377402:17381281:-1|gene:AGAP028164	AGAP028164-PA	69 kDa	0.89	38.735	31.43	9.0962	32.924	37.713	13.806	26.4204	28.1477	1.06538	0.091363	0.05061
345	AQP1: aquaporin|protein_coding|3R:19376109:19377994:1|gene:AGAP008843	AGAP008843-PB	27 kDa	0.76	39.874	3.4922	21.5	22.947	17.406	13.806	21.6221	18.053	0.834934	-0.260266	0.119186
342	20S proteasome subunit alpha 3|protein_coding|2L:7195996:7197131:-1|gene:AGAP004960	AGAP004960-PA	29 kDa	0.24	18.228	3.4922	25.635	16.961	50.283	29.146	15.7851	32.13	2.03547	1.02536	0.619789
346	elongation factor 1-gamma|protein_coding|X:16713303:16714958:-1|gene:AGAP000883	AGAP000883-PA	49 kDa	0.7	12.532	12.223	41.346	32.924	14.505	32.981	22.0337	26.8033	1.21647	0.282703	0.154902
348	phosphatidate phosphatase|protein_coding|UNKN:1233022:1242299:1|gene:AGAP012445	AGAP012445-PA	31 kDa	0.31	2	2	33.904	21.95	20.307	37.582	12.6347	26.613	2.10635	1.07474	0.508638
347	juvenile hormone epoxide hydrolase|protein_coding|3R:14838460:14839904:1|gene:AGAP008684	AGAP008684-PA	52 kDa	0.33	2	2	28.115	2	69.623	32.214	10.705	34.6123	3.23329	1.693	0.481486
349	Ras-related protein|protein_coding|2R:57598142:57599997:1|gene:AGAP004559	AGAP004559-PA (+10)	24 kDa	0.51	11.393	34.922	31.423	15.963	27.076	16.874	25.9127	19.971	0.770704	-0.375751	0.29243
350	malate/L-lactate dehydrogenase|protein_coding|2L:34221311:34223619:-1|gene:AGAP006576	AGAP006576-PA (+1)	53 kDa	0.25	20.507	31.43	18.192	16.961	17.406	19.175	23.3763	17.8473	0.763479	-0.38934	0.60206
352	|protein_coding|3R:217439:218182:1|gene:AGAP007747	AGAP007747-PA	25 kDa	0.16	11.393	2	16.539	31.927	9.6699	35.281	9.97733	25.626	2.56842	1.36088	0.79588
351	|protein_coding|3L:7898432:7902665:-1|gene:AGAP010640	AGAP010640-PA	19 kDa	0.36	59.241	2	43.827	2	18.373	26.845	35.0227	15.7393	0.449404	-1.15391	0.443697
353	CYP6P2: cytochrome P450|protein_coding|2R:28501304:28502894:-1|gene:AGAP002869	AGAP002869-PA	58 kDa	0.58	5.6963	10.477	29.769	2	39.647	28.285	15.3141	23.3107	1.52217	0.60613	0.236572
354	RpL32: 60S ribosomal protein L32|protein_coding|2R:16046174:16046701:-1|gene:AGAP002122	AGAP002122-PA	16 kDa	0.6	21.646	3.4922	38.866	20.952	29.977	31.447	21.3347	27.4587	1.28704	0.364057	0.221849
355	RpL8: 60S ribosomal protein L8|protein_coding|2L:21199262:21200128:-1|gene:AGAP005802	AGAP005802-PA	29 kDa	0.82	5.6963	10.477	57.885	3.9908	34.812	21.476	24.6861	20.0929	0.813937	-0.297011	0.0861861
356	glutamate--cysteine ligase catalytic subunit|protein_coding|2R:5730254:5732718:1|gene:AGAP001512	AGAP001512-PA	73 kDa	0.73	26.203	40.161	2	3.9908	51.25	32.981	22.788	29.4073	1.29047	0.367898	0.136677
357	histone H2A|protein_coding|UNKN:24533827:24534201:1|gene:AGAP012711	AGAP012711-PA (+1)	13 kDa	0.65	2	5.7171	73.103	31.573	39.74	44.362	26.94	38.5583	1.43127	0.517291	0.187087
359	UDP-glucose 4-epimerase|protein_coding|3L:39524958:39526328:-1|gene:AGAP012261	AGAP012261-PA	38 kDa	0.74	13.671	5.2384	31.423	42.901	18.373	3.8349	16.7775	21.703	1.29358	0.371367	0.130768
358	RpS12: 40S ribosomal protein S12|protein_coding|3L:16306291:16306967:1|gene:AGAP011077	AGAP011077-PA	15 kDa	0.62	15.95	50.638	22.327	35.918	2.901	26.845	29.6383	21.888	0.738503	-0.437324	0.207608
360	2-hydroxyglutarate dehydrogenase|protein_coding|3R:2391251:2392961:1|gene:AGAP007868	AGAP007868-PA	49 kDa	0.19	28.481	69.845	24.808	25.94	2	19.942	41.0447	15.9607	0.388861	-1.36267	0.721246
361	glycyl-tRNA synthetase|protein_coding|3R:13509639:13512243:-1|gene:AGAP008604	AGAP008604-PB	87 kDa	0.32	4.557	5.2384	25.635	35.918	3.868	42.184	11.8101	27.3233	2.31355	1.21011	0.49485
190.1	TRYP1: trypsin 1|protein_coding|3R:8634819:8635643:1|gene:AGAP008296	AGAP008296-PA	29 kDa	0.33	57.082	191.61	60.472	61.346	55.55	43.05	103.055	53.3153	0.51735	-0.950787	0.481486
362	|protein_coding|3R:36050238:36117882:-1|gene:AGAP009554	AGAP009554-PA	1309 kDa	0.94	19.367	2	2	2	2	21.449	7.789	8.483	1.0891	0.123136	0.0268721
363	Rho GDP-dissociation inhibitor|protein_coding|3L:38263832:38265338:-1|gene:AGAP012168	AGAP012168-PA	23 kDa	0.086	37.595	38.415	22.327	18.956	24.175	10.738	32.779	17.9563	0.5478	-0.868279	1.0655
365	ATP-dependent RNA helicase|protein_coding|2R:31427207:31433393:-1|gene:AGAP003047	AGAP003047-PA (+3)	84 kDa	0.11	2.2785	4.05	15.712	31.039	35.779	9.9709	7.34683	25.5963	3.48399	1.80074	0.958607
369	|protein_coding|3L:22031327:22036086:-1|gene:AGAP028138	AGAP028138-PA	82 kDa	0.41	5.6963	26.192	38.039	9.9771	12.571	19.942	23.3091	14.1634	0.607632	-0.718729	0.387216
367	nucleosome assembly protein 1-like 1|protein_coding|2R:12380666:12381895:-1|gene:AGAP001928	AGAP001928-PA	47 kDa	0.51	9.114	31.43	48.789	37.913	11.604	7.6699	29.7777	19.0623	0.640154	-0.643509	0.29243
370	TRX1: thioredoxin|protein_coding|3R:36671504:36675597:1|gene:AGAP009584	AGAP009584-PA	12 kDa	0.39	30.76	2	22.327	15.963	34.812	34.515	18.3623	28.43	1.54828	0.630665	0.408935
368	rRNA 2'-O-methyltransferase fibrillarin|protein_coding|3L:19980168:19981710:-1|gene:AGAP011244	AGAP011244-PA	33 kDa	0.62	5.6963	2	32.25	10.975	59.953	2	13.3154	24.3093	1.82565	0.868411	0.207608
341.1	NADH dehydrogenase (ubiquinone) 1 alpha/beta subcomplex 1|protein_coding|3L:3944950:3945956:-1|gene:AGAP010464	AGAP010464-PA	18 kDa	0.54	3.4025	6.8912	16.516	10.961	2	35.261	8.93657	16.074	1.79868	0.846936	0.267606
188.1	Phosphate carrier, mitochondrial|protein_coding|2R:40350748:40352872:-1|gene:AGAP013333	AGAP013333-PA	38 kDa	0.37	31.087	34.065	26.922	52.436	47.322	21.707	30.6913	40.4883	1.31921	0.399675	0.431798
372	MnSOD1: manganese-iron superoxide dismutase 1|protein_coding|3L:5581880:5582955:-1|gene:AGAP010517	AGAP010517-PA (+1)	25 kDa	0.91	4.557	8.7306	37.212	4.9885	42.547	8.4369	16.8332	18.6575	1.10837	0.148444	0.0409586
371	isocitrate dehydrogenase (NAD+)|protein_coding|3R:838636:840137:-1|gene:AGAP007786	AGAP007786-PA	40 kDa	0.62	20.507	6.9845	19.846	15.963	22.241	16.874	15.7792	18.3593	1.16352	0.218493	0.207608
373	eIF3a: eukaryotic translation initiation factor 3 subunit A|protein_coding|2R:20284549:20288177:1|gene:AGAP002340	AGAP002340-PA	132 kDa	0.86	18.228	12.223	23.981	21.95	6.7689	22.243	18.144	16.9873	0.936249	-0.095036	0.0655015
375	NADH dehydrogenase (ubiquinone) 1 alpha subcomplex 2|protein_coding|2R:36893208:36893713:1|gene:AGAP003367	AGAP003367-PA (+1)	11 kDa	0.65	20.507	34.922	23.981	16.961	17.406	34.515	26.47	22.9607	0.867422	-0.205194	0.187087
374	oligosaccharyltransferase complex subunit beta|protein_coding|2L:31019057:31020433:-1|gene:AGAP006383	AGAP006383-PA	50 kDa	0.93	19.367	3.4922	43.827	2	43.514	26.078	22.2287	23.864	1.07357	0.10241	0.0315171
376	nucleophosmin 3|protein_coding|2R:55594004:55595803:1|gene:AGAP004395	AGAP004395-PA	19 kDa	0.75	22.785	5.2384	39.692	15.963	17.406	23.777	22.5718	19.0487	0.843914	-0.244831	0.124939
377	Sterol carrier protein-2|protein_coding|2R:49717788:49718238:1|gene:AGAP004094	AGAP004094-PA	11 kDa	0.66	20.507	2	37.212	23.945	17.406	34.515	19.9063	25.2887	1.27038	0.345263	0.180456
378	hydroxyacylglutathione hydrolase|protein_coding|X:7437094:7437891:-1|gene:AGAP000416	AGAP000416-PA (+2)	29 kDa	0.57	42.152	22.7	3.3077	2	12.571	28.379	22.7199	14.3167	0.630138	-0.666261	0.244125
2.3	Actin, cytoplasmic|protein_coding|3L:26318416:26319625:1|gene:AGAP011516	AGAP011516-PA	42 kDa	0.44	93.289	102.61	147.75	112.43	160.71	127.6	114.55	133.58	1.16613	0.221731	0.356547
380	vigilin|protein_coding|2L:15971450:15975456:1|gene:AGAP005467	AGAP005467-PA (+1)	145 kDa	0.65	23.924	5.2384	21.5	20.952	3.868	14.573	16.8875	13.131	0.777559	-0.362976	0.187087
381	eIF3i: eukaryotic translation initiation factor 3 subunit I|protein_coding|2L:34692112:34693380:-1|gene:AGAP006607	AGAP006607-PA	36 kDa	0.69	23.924	8.7306	36.385	17.959	24.175	16.107	23.0132	19.4137	0.843588	-0.245389	0.161151
384	glyoxylate/hydroxypyruvate reductase|protein_coding|3R:37002345:37003502:1|gene:AGAP009610	AGAP009610-PA	35 kDa	0.94	10.253	61.114	4.9616	44.897	22.241	3.8349	25.4429	23.6576	0.929834	-0.104955	0.0268721
383	L-xylulose reductase|protein_coding|3R:11346538:11347407:1|gene:AGAP008502	AGAP008502-PA	26 kDa	0.0014	4.557	2	2	39.908	48.349	32.214	2.85233	40.157	14.0786	3.81544	2.85387
385	|protein_coding|X:17077047:17099182:1|gene:AGAP000904	AGAP000904-PA	383 kDa	0.61	27.342	2	2	2	2	12.272	10.4473	5.424	0.519176	-0.945706	0.21467
386	Integrin alpha-ps|protein_coding|2R:54251179:54256074:-1|gene:AGAP004303	AGAP004303-PA	127 kDa	0.53	31.899	31.43	18.192	15.963	37.713	6.9029	27.1737	20.193	0.743108	-0.428356	0.275724
388	Haloacid dehalogenase-like hydrolase domain-containing protein 1A|protein_coding|2R:36925858:36928846:1|gene:AGAP003372	AGAP003372-PA	27 kDa	0.065	17.089	33.176	9.9231	3.9908	2	2	20.0627	2.6636	0.132764	-2.91307	1.18709
387	aconitate hydratase 1 / homoaconitase|protein_coding|2L:44757513:44760849:-1|gene:AGAP007258	AGAP007258-PA	99 kDa	0.82	4.557	3.4922	52.096	16.961	28.043	2	20.0484	15.668	0.781509	-0.355666	0.0861861
389	RpS20: 40S ribosomal protein S20|protein_coding|3L:6563738:6564687:-1|gene:AGAP010591	AGAP010591-PA	14 kDa	0.45	46.709	6.9845	7.4423	3.9908	9.6699	13.806	20.3786	9.15557	0.449274	-1.15433	0.346787
390	transformation/transcription domain-associated protein|protein_coding|2L:16670854:16684143:-1|gene:AGAP005533	AGAP005533-PA	432 kDa	0.92	28.481	2	2	2	2	24.544	10.827	9.51467	0.878791	-0.186409	0.0362122
394	aspartate aminotransferase, mitochondrial|protein_coding|3R:38661350:38667881:-1|gene:AGAP009685	AGAP009685-PA	47 kDa	0.38	7.9748	10.477	20.673	27.936	13.538	15.34	13.0416	18.938	1.45212	0.538163	0.420216
395	Ca2+ transporting ATPase, plasma membrane|protein_coding|3L:7837545:7849506:-1|gene:AGAP010638	AGAP010638-PA	124 kDa	0.41	46.709	20.953	6.6154	23.945	5.8019	8.4369	24.7591	12.7279	0.51407	-0.959963	0.387216
392	26S proteasome regulatory subunit T5|protein_coding|X:11207888:11209171:-1|gene:AGAP000616	AGAP000616-PA	48 kDa	0.64	4.557	5.2384	33.077	3.9908	70.59	4.6019	14.2908	26.3942	1.84694	0.885136	0.19382
393	cytochrome b5 protein|protein_coding|2L:43046083:43048421:1|gene:AGAP007121	AGAP007121-PA	15 kDa	0.62	27.342	6.9845	26.462	4.9885	24.175	17.641	20.2628	15.6015	0.769956	-0.377151	0.207608
391	oligopeptidase A|protein_coding|X:4607157:4609601:1|gene:AGAP000252	AGAP000252-PA	85 kDa	0.51	11.393	2	24.808	2	34.812	26.845	12.7337	21.219	1.66637	0.736709	0.29243
396	|protein_coding|2R:25188587:25192992:1|gene:AGAP002655	AGAP002655-PA	85 kDa	0.7	43.292	8.7306	4.1346	2.9931	21.274	15.34	18.7191	13.2024	0.70529	-0.503712	0.154902
397	|protein_coding|2R:26367279:26394614:1|gene:AGAP002737	AGAP002737-PA	759 kDa	0.91	10.253	15.715	2	2.9931	2	26.078	9.32267	10.357	1.11095	0.151796	0.0409586
398	|protein_coding|2L:47577863:47617636:1|gene:AGAP007562	AGAP007562-PA	440 kDa	0.21	2	2	2	2	5.8019	13.806	2	7.20263	3.60132	1.84852	0.677781
399	RpL26: 60S ribosomal protein L26|protein_coding|2R:21836152:21836607:1|gene:AGAP002468	AGAP002468-PA	18 kDa	0.22	26.203	97.783	14.885	4.9885	14.505	5.3689	46.2903	8.28747	0.179032	-2.48171	0.657577
400	Dynein, axonemal, heavy chain 5|protein_coding|2L:48928933:48943191:-1|gene:AGAP007675	AGAP007675-PA	531 kDa	0.78	27.342	2	2	2	2	18.408	10.4473	7.46933	0.714951	-0.484083	0.107905
401	RpL15: 60S ribosomal protein L15|protein_coding|2L:6015542:6016396:1|gene:AGAP004919	AGAP004919-PA	24 kDa	0.63	18.228	19.207	6.6154	18.956	8.7029	26.845	14.6835	18.168	1.23731	0.307204	0.200659
402	Sodium-independent sulfate anion transporter|protein_coding|3L:39928958:39936158:-1|gene:AGAP012302	AGAP012302-PA	71 kDa	0.59	23.924	62.86	2	7.9817	17.406	29.913	29.5947	18.4336	0.622868	-0.683002	0.229148
403	ARP2 actin-related protein 2 homolog|protein_coding|X:18919009:18924434:1|gene:AGAP000985	AGAP000985-PA	45 kDa	0.34	41.013	31.43	14.885	8.9794	2	35.281	29.1093	15.4201	0.529732	-0.916667	0.468521
405	aldehyde reductase|protein_coding|3L:15778780:15779878:1|gene:AGAP011051	AGAP011051-PA	36 kDa	0.48	3.4178	62.86	8.2693	2	2.901	22.243	24.849	9.048	0.364119	-1.45752	0.318759
404	NADH dehydrogenase (ubiquinone) 1 beta subcomplex 10|protein_coding|3R:755284:760839:-1|gene:AGAP007780	AGAP007780-PA (+1)	20 kDa	0.95	7.9748	62.86	2	2.9931	29.01	36.048	24.2783	22.6837	0.934321	-0.0980094	0.0222764
406	|protein_coding|3L:1664420:1664755:-1|gene:AGAP010337	AGAP010337-PA (+2)	9 kDa	0.95	20.507	2	31.423	8.9794	27.076	19.942	17.9767	18.6658	1.03833	0.0542718	0.0222764
407	cathepsin L|protein_coding|3L:33872514:33877105:1|gene:AGAP011828	AGAP011828-PA	39 kDa	0.18	17.089	38.415	29.769	16.961	2	23.01	28.4243	13.9903	0.492196	-1.0227	0.744727
410	receptor expression-enhancing protein 5|protein_coding|2L:3861247:3869625:-1|gene:AGAP004819	AGAP004819-PA (+1)	21 kDa	0.11	38.735	24.446	16.539	3.9908	18.373	9.9709	26.5733	10.7782	0.405603	-1.30186	0.958607
411	glucosamine--fructose-6-phosphate aminotransferase (isomerizing)|protein_coding|3L:21659132:21661165:1|gene:AGAP011352	AGAP011352-PA	76 kDa	0.77	3.4178	3.4922	32.25	12.97	3.868	34.515	13.0533	17.1177	1.31136	0.391068	0.113509
409	UMP-CMP kinase|protein_coding|2R:47228017:47229233:1|gene:AGAP003968	AGAP003968-PA	28 kDa	0.87	2.2785	2	47.135	6.984	32.878	2.301	17.1378	14.0543	0.820076	-0.28617	0.0604807
408	20S proteasome subunit alpha 2|protein_coding|2R:13318579:13319462:-1|gene:AGAP001995	AGAP001995-PA	26 kDa	0.86	22.785	2	16.539	17.959	4.8349	23.01	13.7747	15.268	1.10841	0.148491	0.0655015
163.1	aldehyde oxidase|protein_coding|2L:28535006:28539260:1|gene:AGAP006225	AGAP006225-PA	139 kDa	0.54	68.696	49.135	41.748	55.738	79.466	48.747	53.193	61.317	1.15273	0.205051	0.267606
413	|protein_coding|UNKN:17832813:17833353:-1|gene:AGAP012587	AGAP012587-PA	17 kDa	0.84	12.532	2	43	17.959	3.868	26.845	19.1773	16.224	0.845999	-0.241273	0.0757207
414	6-phosphogluconate dehydrogenase|protein_coding|2R:51676581:51680556:-1|gene:AGAP004197	AGAP004197-PA	53 kDa	0.64	4.557	8.7306	25.635	2.9931	26.109	24.544	12.9742	17.882	1.37828	0.462865	0.19382
415	mitochondrial import inner membrane translocase subunit Tim13|protein_coding|2R:18513486:18513922:1|gene:AGAP002277	AGAP002277-PA	10 kDa	0.28	33.038	75.083	8.2693	23.945	2	13.806	38.7968	13.2503	0.341532	-1.54991	0.552842
25.1	Tubulin alpha-4A chain|protein_coding|2R:1618103:1620207:-1|gene:AGAP001218	AGAP001218-PA (+1)	50 kDa	0.7	99.423	296.93	228.52	199.93	176.49	175.46	208.291	183.96	0.883187	-0.179208	0.154902
416	Adk2: Adenylate kinase 2, mitochondrial|protein_coding|2L:49277177:49278459:1|gene:AGAP007722	AGAP007722-PA	26 kDa	0.87	44.431	3.4922	3.3077	3.9908	56.085	3.068	17.077	21.0479	1.23253	0.301627	0.0604807
417	|protein_coding|2L:1316856:1330796:1|gene:AGAP028433	AGAP028433-PA	512 kDa	0.37	2	2	2	2	2	24.544	2	9.51467	4.75733	2.25015	0.431798
419	Heat shock protein 67B2|protein_coding|2L:47267206:47268387:-1|gene:AGAP013228	AGAP013228-PA	13 kDa	0.65	9.114	13.969	43.827	15.963	19.34	15.34	22.3033	16.881	0.756882	-0.401859	0.187087
418	|protein_coding|3L:28405825:28411563:-1|gene:AGAP011584	AGAP011584-PA	90 kDa	0.5	6.8355	3.4922	31.423	19.954	21.274	19.942	13.9169	20.39	1.46513	0.551024	0.30103
420	|protein_coding|2L:31793430:31795063:1|gene:AGAP006434	AGAP006434-PA	57 kDa	0.42	7.9748	6.9845	9.9231	6.984	3.868	9.2039	8.29413	6.6853	0.806028	-0.311099	0.376751
422	|protein_coding|3L:41834680:41835268:-1|gene:AGAP012418	AGAP012418-PA	10 kDa	0.3	3.4178	3.4922	18.192	24.943	4.8349	25.311	8.36733	18.363	2.1946	1.13396	0.522879
423	NADH dehydrogenase (ubiquinone) 1 beta subcomplex 8|protein_coding|2R:14012368:14013179:-1|gene:AGAP002020	AGAP002020-PA	20 kDa	0.18	22.785	3.4922	14.885	17.959	26.109	27.612	13.7207	23.8933	1.7414	0.800251	0.744727
421	acetyl-CoA C-acetyltransferase|protein_coding|3L:21118672:21119913:1|gene:AGAP011329	AGAP011329-PA	44 kDa	0.7	21.646	2	40.519	2	39.647	2	21.3883	14.549	0.680231	-0.555904	0.154902
425	target of Myb-like protein 2|protein_coding|2L:26628651:26638121:-1|gene:AGAP006097	AGAP006097-PA (+1)	58 kDa	0.75	2.2785	3.4922	35.558	2	34.812	19.175	13.7762	18.6623	1.35468	0.437948	0.124939
424	protein phosphatase 3, regulatory subunit|protein_coding|2R:9483750:9484994:-1|gene:AGAP001760	AGAP001760-PA	22 kDa	0.66	20.507	34.922	2	23.945	18.373	29.146	19.143	23.8213	1.24439	0.315437	0.180456
230.1	|protein_coding|2R:42049194:42052623:-1|gene:AGAP003692	AGAP003692-PA	106 kDa	0.58	45.234	52.95	17.494	34.322	31.757	29.928	38.5593	32.0023	0.82995	-0.268903	0.236572
426	FAD-dependent oxidoreductase domain-containing protein 1|protein_coding|3R:25447705:25449379:1|gene:AGAP009080	AGAP009080-PA	59 kDa	0.34	35.317	5.2384	19.846	3.9908	11.604	14.573	20.1338	10.0559	0.499455	-1.00157	0.468521
10.1	F-type H+-transporting ATPase subunit beta|protein_coding|3L:37467138:37467788:-1|gene:AGAP012081	AGAP012081-PA	23 kDa	0.51	212.52	153.27	267.89	248.12	215.11	245.55	211.227	236.26	1.11851	0.161583	0.29243
428	Lethal giant larvae|protein_coding|2R:56807875:56816036:1|gene:AGAP004483	AGAP004483-PA	135 kDa	0.83	4.557	5.2384	20.673	2	17.406	6.1359	10.1561	8.51397	0.838308	-0.254448	0.0809219
427	small ubiquitin-related modifier|protein_coding|X:15729502:15731211:-1|gene:AGAP000852	AGAP000852-PA	10 kDa	0.89	12.532	3.4922	36.385	24.943	2.901	19.175	17.4697	15.673	0.897152	-0.156576	0.05061
33.2	heat shock 70kDa protein 1/8|protein_coding|2L:6544141:6546169:-1|gene:AGAP004944	AGAP004944-PA	71 kDa	0.45	8.3376	19.854	33.76	43.863	11.002	38.73	20.6505	31.1983	1.51078	0.59529	0.346787
429	B-cell receptor-associated protein 31|protein_coding|3L:6369916:6370774:-1|gene:AGAP010557	AGAP010557-PA	27 kDa	0.22	41.013	31.43	16.539	2	28.043	13.806	29.6607	14.6163	0.492785	-1.02097	0.657577
431	|protein_coding|3L:1237467:1251371:1|gene:AGAP010331	AGAP010331-PA	91 kDa	0.41	3.4178	20.953	17.365	21.95	24.175	13.039	13.9119	19.7213	1.41758	0.503434	0.387216
430	|protein_coding|2R:57393018:57393901:-1|gene:AGAP004528	AGAP004528-PA	27 kDa	0.72	2	3.4922	24.808	19.954	19.34	2	10.1001	13.7647	1.36283	0.446605	0.142668
432	CYP6AG1: cytochrome P450|protein_coding|2R:36314469:36316210:1|gene:AGAP003343	AGAP003343-PA	57 kDa	0.4	9.114	15.715	2	28.934	11.604	7.6699	8.943	16.0693	1.79686	0.845476	0.39794
435	glutathione synthase|protein_coding|X:9555424:9565114:1|gene:AGAP000534	AGAP000534-PA	59 kDa	0.89	12.532	2	33.077	2	36.746	2.301	15.8697	13.6823	0.862169	-0.213958	0.05061
434	Fumarylacetoacetate hydrolase domain containing 2A|protein_coding|3L:30457027:30458243:1|gene:AGAP011634	AGAP011634-PA	36 kDa	0.9	4.557	12.223	21.5	2	23.208	9.9709	12.76	11.7263	0.918989	-0.12188	0.0457575
436	protein transport protein SEC61 subunit beta|protein_coding|3L:25688862:25689370:-1|gene:AGAP011504	AGAP011504-PA	10 kDa	0.78	21.646	15.715	16.539	15.963	26.109	15.34	17.9667	19.1373	1.06516	0.091067	0.107905
433	Troponin C, isoform 3|protein_coding|2L:45705179:45709781:-1|gene:AGAP007339	AGAP007339-PA	17 kDa	0.59	3.4178	2	34.731	31.927	2	32.214	13.3829	22.047	1.6474	0.720188	0.229148
437	|protein_coding|X:12541490:12542613:1|gene:AGAP000698	AGAP000698-PA	37 kDa	0.31	4.557	6.9845	16.539	33.922	2	28.379	9.36017	21.4337	2.28988	1.19527	0.508638
438	|protein_coding|3R:2360133:2366327:1|gene:AGAP007865	AGAP007865-PA	207 kDa	0.61	27.342	2	2	2	2	12.272	10.4473	5.424	0.519176	-0.945706	0.21467
440	V-type H+-transporting ATPase 54 kD subunit|protein_coding|3R:34693281:34696586:1|gene:AGAP009486	AGAP009486-PA	55 kDa		6.8355	10.477	8.2693	20.952	18.373	18.408	8.52727	19.2443	2.2568	1.17428	#NUM!
439	GSTD11: glutathione S-transferase delta class 11|protein_coding|2R:55501957:55502677:1|gene:AGAP004378	AGAP004378-PA	24 kDa	0.67	23.924	5.2384	20.902	27.936	4.136	4.6019	16.6881	12.2246	0.732534	-0.449031	0.173925
256.1	Tropomyosin 1|protein_coding|2R:10545856:10583604:1|gene:AGAP001797	AGAP001797-PE (+3)	33 kDa	0.59	60.88	16.793	51.147	33.544	24.048	45.298	42.94	34.2967	0.798711	-0.324254	0.229148
442	RpL27: 60S ribosomal protein L27|protein_coding|3L:31393751:31394263:-1|gene:AGAP011687	AGAP011687-PA	16 kDa	0.51	4.557	3.4922	18.192	11.973	3.868	29.913	8.74707	15.2513	1.74359	0.802064	0.29243
441	aspartyl-tRNA synthetase|protein_coding|2L:17346503:17348433:1|gene:AGAP005576	AGAP005576-PA	60 kDa	0.26	2.2785	62.86	29.769	9.9771	13.538	2	31.6358	8.50503	0.268842	-1.89517	0.585027
443	V-type H+-transporting ATPase subunit AC39|protein_coding|X:13134120:13136720:1|gene:AGAP000721	AGAP000721-PA	40 kDa	0.31	9.114	12.223	6.6154	18.956	23.208	5.3689	9.31747	15.8443	1.70049	0.765954	0.508638
444	RpS15: 40S ribosomal protein S15|protein_coding|2R:2185484:2185933:1|gene:AGAP001274	AGAP001274-PA	17 kDa	0.18	11.393	3.4922	3.3077	26.938	35.779	3.8349	6.0643	22.184	3.65812	1.8711	0.744727
445	20S proteasome subunit beta 3|protein_coding|2R:8779299:8779916:-1|gene:AGAP001697	AGAP001697-PA (+1)	23 kDa	0.58	2	2	36.385	31.927	34.812	2	13.4617	22.913	1.70209	0.767309	0.236572
446	TRX2: thioredoxin|protein_coding|2L:44269005:44269600:1|gene:AGAP007201	AGAP007201-PA	16 kDa	0.33	9.114	31.43	15.712	8.9794	9.6699	14.573	18.752	11.0741	0.590556	-0.759855	0.481486
447	pre-mRNA-splicing factor ATP-dependent RNA helicase DHX15/PRP43|protein_coding|3L:17981923:17984480:1|gene:AGAP011149	AGAP011149-PA	81 kDa	0.31	20.507	29.684	14.885	2	26.109	7.6699	21.692	11.9263	0.549802	-0.863017	0.508638
448	Multiple epidermal growth factor-like domains 8|protein_coding|3R:6453504:6462954:1|gene:AGAP008185	AGAP008185-PA	333 kDa	0.37	18.228	2	2	2	2	2	7.40933	2	0.26993	-1.88934	0.431798
449	nucleoprotein TPR|protein_coding|2R:9447208:9459719:1|gene:AGAP001754	AGAP001754-PA	311 kDa	0.15	9.114	2	5.7885	2	2	2	5.63417	2	0.354977	-1.4942	0.823909
452	Cytochrome c oxidase subunit VIb polypeptide 1|protein_coding|2L:32610405:32610635:-1|gene:AGAP013092	AGAP013092-PA	9 kDa	1	2	3.4922	23.154	2	9.6699	16.874	9.54873	9.51463	0.996429	-0.00516131	0
451	Sideroflexin 1,2,3|protein_coding|2R:57327659:57329455:1|gene:AGAP004519	AGAP004519-PA	36 kDa	0.75	7.9748	24.446	2	2	7.7359	38.349	11.4736	16.0283	1.39697	0.482303	0.124939
457	CYP9J3: cytochrome P450|protein_coding|3L:39812373:39813188:1|gene:AGAP012291	AGAP012291-PA	31 kDa	0.22	34.051	85.367	12.312	21.297	7.6289	5.284	43.91	11.4033	0.259697	-1.9451	0.657577
453	|protein_coding|2R:4707219:4729876:1|gene:AGAP001419	AGAP001419-PA (+1)	59 kDa	0.35	13.671	17.461	35.558	2	28.043	2	22.23	10.681	0.480477	-1.05746	0.455932
455	lupus La protein|protein_coding|3R:21793962:21795276:1|gene:AGAP008952	AGAP008952-PA (+1)	47 kDa	0.099	14.81	3.4922	9.9231	2	2	3.068	9.40843	2.356	0.250414	-1.99761	1.00436
456	Cullin-associated NEDD8-dissociated protein 1|protein_coding|3R:46916134:46921072:1|gene:AGAP009970	AGAP009970-PA	139 kDa	0.028	12.532	6.9845	12.404	2.9931	3.868	5.3689	10.6402	4.07667	0.383139	-1.38406	1.55284
458	ubiquinol-cytochrome c reductase subunit 7|protein_coding|3L:38533284:38533970:1|gene:AGAP012188	AGAP012188-PA	13 kDa	0.34	20.507	31.43	14.885	16.961	19.34	13.806	22.274	16.7023	0.749858	-0.415311	0.468521
454	LRIM26: leucine-rich immune protein (Coil-less)|protein_coding|2L:20167150:20168376:1|gene:AGAP005744	AGAP005744-PA	45 kDa	0.38	46.709	31.43	2	2	15.472	20.709	26.713	12.727	0.476435	-1.06965	0.420216
231.1	RpL18a-1: 60S ribosomal protein L18a|protein_coding|3L:39778944:39779877:1|gene:AGAP012284	AGAP012284-PA	21 kDa	0.26	40.524	91.652	28.57	25.573	21.865	34.874	53.582	27.4373	0.512063	-0.965608	0.585027
460	NADH dehydrogenase (ubiquinone) 1 beta subcomplex 9|protein_coding|3R:44586368:44587032:1|gene:AGAP009865	AGAP009865-PA	18 kDa	0.16	15.95	8.7306	9.0962	11.973	20.307	20.709	11.2589	17.663	1.5688	0.64966	0.79588
461	|protein_coding|2L:16024036:16056541:1|gene:AGAP005471	AGAP005471-PA	596 kDa	0.37	2	2	2	2	2	12.272	2	5.424	2.712	1.43936	0.431798
462	Kl-5 beta dynein heavy chain|protein_coding|2R:7770071:7787763:-1|gene:AGAP001672	AGAP001672-PA	523 kDa	0.71	41.45	2	14.5	2	2	34.63	19.3167	12.8767	0.666609	-0.585087	0.148742
463	RpL17: 60S ribosomal protein L17|protein_coding|2R:5283558:5284200:1|gene:AGAP001459	AGAP001459-PA (+2)	22 kDa	0.3	25.064	10.477	21.5	8.9794	20.307	5.3689	19.0137	11.5518	0.607551	-0.718923	0.522879
464	translation initiation factor 4G|protein_coding|2R:22055946:22062926:-1|gene:AGAP002502	AGAP002502-PA	249 kDa	0.65	19.367	2	14.885	15.963	8.7029	2	12.084	8.88863	0.73557	-0.443065	0.187087
467	methionyl-tRNA synthetase|protein_coding|3R:2530537:2533785:1|gene:AGAP007891	AGAP007891-PA	111 kDa	0.42	2.2785	3.4922	11.577	3.9908	20.307	8.4369	5.78257	10.9116	1.88698	0.916076	0.376751
466	AFG3 family protein|protein_coding|2L:40208758:40211550:-1|gene:AGAP006949	AGAP006949-PA	90 kDa	0.18	18.228	5.2384	3.3077	16.961	25.142	13.039	8.9247	18.3807	2.05953	1.04231	0.744727
469	NADH dehydrogenase (ubiquinone) 1 alpha subcomplex 5|protein_coding|2L:17933861:17934448:-1|gene:AGAP005621	AGAP005621-PA	14 kDa	0.19	4.557	2	7.4423	26.938	9.6699	7.6699	4.66643	14.7593	3.16286	1.66123	0.721246
465	Ras homolog gene family, member A|protein_coding|2L:10785376:10810252:-1|gene:AGAP005160	AGAP005160-PA (+4)	23 kDa	0.29	28.481	5.2384	4.1346	2	4.8349	2	12.618	2.94497	0.233394	-2.09916	0.537602
468	DOX-A2: 26S proteasome non-ATPase regulatory subunit 3|protein_coding|3R:25451065:25452555:1|gene:AGAP009082	AGAP009082-PA	56 kDa	0.66	2	31.43	2	2	2	16.107	11.81	6.70233	0.567513	-0.817274	0.180456
470	|protein_coding|2L:9761099:9779252:1|gene:AGAP005082	AGAP005082-PA	369 kDa	0.24	29.621	15.715	2.4808	2	9.6699	2.301	15.9389	4.65697	0.292176	-1.77509	0.619789
471	|protein_coding|3R:17382306:17386996:-1|gene:AGAP008770	AGAP008770-PA	161 kDa	0.11	10.253	31.43	9.0962	2	2	2	16.9264	2	0.118159	-3.0812	0.958607
164.1	carboxypeptidase B|protein_coding|2L:28241650:28243225:-1|gene:AGAP006206	AGAP006206-PB	48 kDa	0.22	37.607	3.3473	62.652	107.86	51.987	54.021	34.5354	71.2893	2.06424	1.04561	0.657577
473	NADH dehydrogenase (ubiquinone) 1 beta subcomplex 5|protein_coding|2L:45066390:45067118:-1|gene:AGAP007297	AGAP007297-PA	22 kDa	0.38	22.785	5.2384	12.404	17.959	19.34	18.408	13.4758	18.569	1.37795	0.462525	0.420216
474	U4/U6 small nuclear ribonucleoprotein SNU13|protein_coding|3R:6279624:6280167:1|gene:AGAP008163	AGAP008163-PA	14 kDa	0.49	2.2785	2	28.115	31.927	2	27.612	10.7978	20.513	1.89973	0.925797	0.309804
475	NADH dehydrogenase (ubiquinone) 1 alpha subcomplex 8|protein_coding|2L:39996157:39996903:-1|gene:AGAP006918	AGAP006918-PA	20 kDa	0.98	10.253	45.399	2	2	52.217	2	19.2173	18.739	0.975109	-0.0363642	0.00877392
476	chymotrypsin|protein_coding|2R:1275500:1276407:1|gene:AGAP001198	AGAP001198-PA	29 kDa	0.94	11.393	5.2384	18.192	20.952	11.604	3.8349	11.6078	12.1303	1.04501	0.0635207	0.0268721
478	Histidine triad nucleotide binding protein 1|protein_coding|2L:30441742:30442211:1|gene:AGAP006353	AGAP006353-PA	14 kDa	0.22	20.507	33.176	19.846	2	24.175	13.806	24.5097	13.327	0.543745	-0.878999	0.657577
477	|protein_coding|3L:18930431:18931177:-1|gene:AGAP011193	AGAP011193-PA	25 kDa	0.19	55.974	51.626	2.4808	2	4.8349	18.408	36.6936	8.4143	0.229312	-2.12461	0.721246
479	H/ACA ribonucleoprotein complex subunit 4|protein_coding|2L:2976219:2977875:1|gene:AGAP004739	AGAP004739-PA	58 kDa	0.4	2	12.223	30.596	8.9794	2	9.2039	14.9397	6.72777	0.450329	-1.15095	0.39794
480	Developmentally regulated GTP-binding protein|protein_coding|3L:7363170:7364583:-1|gene:AGAP010624	AGAP010624-PA	41 kDa	0.74	2.2785	3.4922	45.481	2	29.01	2	17.0839	11.0033	0.644076	-0.634697	0.130768
483	|protein_coding|3L:18109259:18110762:1|gene:AGAP011158	AGAP011158-PA	51 kDa	0.54	14.81	6.9845	9.9231	13.968	2	36.048	10.5725	17.3387	1.63997	0.713672	0.267606
482	Zinc carboxypeptidase A 1|protein_coding|3R:36730614:36731915:1|gene:AGAP009593	AGAP009593-PA	49 kDa	0.95	4.557	2	23.981	12.97	3.868	15.34	10.1793	10.726	1.0537	0.0754691	0.0222764
484	|protein_coding|2R:5860455:5861117:1|gene:AGAP001529	AGAP001529-PA	22 kDa	0.39	18.228	2	21.5	7.9817	2	12.272	13.9093	7.4179	0.533304	-0.906971	0.408935
486	GRX3: glutaredoxin|protein_coding|3R:42055427:42056108:1|gene:AGAP009738	AGAP009738-PA	14 kDa	0.49	3.4178	10.477	18.192	13.968	50.283	2	10.6956	22.0837	2.06474	1.04596	0.309804
485	T-complex protein 1 subunit zeta|protein_coding|2R:38186089:38187900:1|gene:AGAP003477	AGAP003477-PA	58 kDa	0.54	4.557	3.4922	14.885	4.9885	4.8349	33.748	7.64473	14.5238	1.89984	0.925881	0.267606
487	20S proteasome subunit alpha 1|protein_coding|2R:46543948:46544777:1|gene:AGAP003935	AGAP003935-PA	28 kDa	0.63	3.4178	2	29.769	31.927	2	20.709	11.7289	18.212	1.55274	0.634818	0.200659
488	Alanine-glyoxylate aminotransferase|protein_coding|3L:2444147:2445549:-1|gene:AGAP010387	AGAP010387-PA (+1)	44 kDa	0.37	2	15.715	14.058	18.956	7.7359	26.078	10.591	17.59	1.66084	0.731914	0.431798
491	valyl-tRNA synthetase|protein_coding|3L:3012475:3016002:-1|gene:AGAP010420	AGAP010420-PA	119 kDa	0.28	3.4178	3.4922	4.1346	4.9885	22.241	5.3689	3.68153	10.8661	2.95152	1.56146	0.552842
489	signal recognition particle subunit SRP54|protein_coding|2R:58360124:58361793:-1|gene:AGAP004610	AGAP004610-PA	56 kDa	0.33	9.114	2	6.6154	7.9817	33.845	6.1359	5.9098	15.9875	2.70526	1.43577	0.481486
490	T-complex protein 1 subunit beta|protein_coding|3R:38961434:38972382:-1|gene:AGAP009694	AGAP009694-PA	59 kDa	0.8	20.507	2	11.577	10.975	29.01	2	11.3613	13.995	1.23181	0.300779	0.09691
493	|protein_coding|3R:50842621:50844736:1|gene:AGAP010214	AGAP010214-PA	30 kDa	0.19	20.507	48.891	13.231	2	17.406	6.9029	27.543	8.76963	0.318398	-1.6511	0.721246
492	APN5: aminopeptidase 5|protein_coding|2R:42059966:42063174:1|gene:AGAP013146	AGAP013146-PA (+2)	107 kDa	0.13	2	2	2	50.251	35.165	2	2	29.1387	14.5693	3.86486	0.886057
3.1	myosin heavy chain|protein_coding|3R:49460519:49482350:1|gene:AGAP010147	AGAP010147-PJ	224 kDa	0.16	663.44	741.84	605.86	530.51	636.59	584.12	670.38	583.74	0.87076	-0.199653	0.79588
495	T-complex protein 1 subunit theta|protein_coding|3L:6553400:6555190:-1|gene:AGAP010588	AGAP010588-PA	60 kDa	0.71	11.393	6.9845	10.75	2	29.977	7.6699	9.70917	13.2156	1.36115	0.444826	0.148742
496	T-complex protein 1 subunit alpha|protein_coding|2R:52966372:52968518:-1|gene:AGAP004238	AGAP004238-PA	59 kDa	0.4	3.4178	5.2384	2.4808	3.9908	2.901	20.709	3.71233	9.20027	2.4783	1.30935	0.39794
494	Glucosyl/glucuronosyl transferases|protein_coding|3R:3835173:3836817:-1|gene:AGAP007990	AGAP007990-PA	60 kDa	0.33	11.393	6.9845	2	17.959	25.142	2	6.7925	15.0337	2.21327	1.14618	0.481486
497	Med13: mediator of RNA polymerase II transcription subunit 13|protein_coding|2L:31840397:31873650:1|gene:AGAP006436	AGAP006436-PA	280 kDa	0.29	2	2	2	7.9817	2	42.951	2	17.6442	8.82212	3.14112	0.537602
89.1	tropomyosin 1|protein_coding|2R:10593313:10596722:1|gene:AGAP001799	AGAP001799-PB	32 kDa	0.38	91.603	123.42	78.944	59.143	98.588	84.01	97.989	80.5803	0.822341	-0.282192	0.420216
498	Muscular protein 20|protein_coding|X:13712327:13714126:1|gene:AGAP000749	AGAP000749-PA	19 kDa	0.4	6.8355	10.477	8.2693	33.922	3.868	13.039	8.52727	16.943	1.98692	0.990534	0.39794
499	ankyrin repeat domain-containing protein 17|protein_coding|2R:39084807:39102835:1|gene:AGAP003519	AGAP003519-PA	460 kDa	0.61	27.342	2	2	2	2	12.272	10.4473	5.424	0.519176	-0.945706	0.21467
502	elongation factor 1-beta|protein_coding|3L:7170626:7171389:-1|gene:AGAP010612	AGAP010612-PA (+1)	24 kDa	0.49	12.532	6.9845	5.7885	50.883	4.8349	4.6019	8.435	20.1066	2.38371	1.25321	0.309804
504	cytochrome c oxidase subunit 6a, mitochrondrial|protein_coding|X:15724507:15725070:-1|gene:AGAP000851	AGAP000851-PA	12 kDa	0.75	5.6963	8.7306	3.3077	3.9908	2.901	8.4369	5.91153	5.10957	0.864339	-0.210331	0.124939
503	glyoxylate/hydroxypyruvate reductase|protein_coding|2R:5857586:5858707:1|gene:AGAP013478	AGAP013478-PA (+1)	36 kDa	0.58	5.6963	13.969	4.1346	4.9885	6.7689	24.544	7.9333	12.1005	1.52528	0.60907	0.236572
500	histone H2A|protein_coding|X:5417659:5421738:1|gene:AGAP000306	AGAP000306-PA	13 kDa	0.62	6.1097	4.7596	32.744	15.32	20.213	23.133	14.5378	19.5553	1.34514	0.427756	0.207608
501	dipeptidyl-peptidase III|protein_coding|2R:55591068:55593533:1|gene:AGAP004394	AGAP004394-PA	81 kDa	0.31	19.367	2	2.4808	15.963	27.076	8.4369	7.94927	17.1586	2.15852	1.11004	0.508638
506	ABCA4: ATP-binding cassette transporter (ABC transporter) family A member 4|protein_coding|3L:26409809:26416659:-1|gene:AGAP011518	AGAP011518-PA	192 kDa	0.81	9.114	2	2	2	2	12.272	4.37133	5.424	1.24081	0.311284	0.091515
505	regulator of chromosome condensation|protein_coding|2R:42814415:42817572:1|gene:AGAP003742	AGAP003742-PA (+1)	54 kDa	0.099	38.735	62.86	7.4423	2	2	2	36.3458	2	0.055027	-4.18372	1.00436
507	SCOT: succinyl-CoA transferase|protein_coding|2L:26620119:26624653:-1|gene:AGAP006096	AGAP006096-PA	56 kDa	0.45	42.152	33.176	2	2	32.878	2	25.776	12.2927	0.476904	-1.06823	0.346787
508	|protein_coding|2R:2476347:2498876:-1|gene:AGAP001287	AGAP001287-PB	595 kDa	0.54	36.456	2	2	2	2	12.272	13.4853	5.424	0.402215	-1.31396	0.267606
513	Solute carrier family 15 member 1|protein_coding|3L:2418050:2420425:1|gene:AGAP010383	AGAP010383-PA	79 kDa	0.11	25.064	31.43	3.3077	2	3.868	2	19.9339	2.62267	0.131568	-2.92612	0.958607
514	RpS28: 40S ribosomal protein S28|protein_coding|2R:37462533:37462730:-1|gene:AGAP003412	AGAP003412-PA	7 kDa	0.56	5.6963	3.4922	21.5	15.963	32.878	2	10.2295	16.947	1.65668	0.728294	0.251812
515	suppressor of tumorigenicity protein 13|protein_coding|3R:26179708:26180958:1|gene:AGAP009119	AGAP009119-PA	42 kDa	0.91	20.507	2	21.5	2	17.406	21.476	14.669	13.6273	0.928989	-0.106267	0.0409586
516	dynein heavy chain|protein_coding|3R:36348849:36362340:1|gene:AGAP009568	AGAP009568-PA	445 kDa	0.37	18.228	2	2	2	2	2	7.40933	2	0.26993	-1.88934	0.431798
517	Crc: calreticulin|protein_coding|2R:51938091:51941107:-1|gene:AGAP004212	AGAP004212-PA	46 kDa	0.79	15.95	3.4922	8.2693	5.9863	7.7359	10.738	9.23717	8.1534	0.882673	-0.180049	0.102373
520	ubiquinol-cytochrome c reductase subunit 9|protein_coding|2L:2483299:2483553:-1|gene:AGAP004710	AGAP004710-PA	7 kDa	0.94	2.2785	3.4922	33.077	17.959	3.868	19.942	12.9492	13.923	1.0752	0.104603	0.0268721
521	NADH dehydrogenase (ubiquinone) 1 beta subcomplex 3|protein_coding|3L:41232911:41233246:-1|gene:AGAP012374	AGAP012374-PA	12 kDa	0.37	2.2785	45.399	23.981	15.963	2	13.806	23.8862	10.5897	0.443339	-1.17352	0.431798
519	nuclear pore complex protein Nup210|protein_coding|2L:29402129:29420159:-1|gene:AGAP006280	AGAP006280-PA	214 kDa	0.17	2.2785	3.4922	2	2	10.637	16.107	2.59023	9.58133	3.69902	1.88714	0.769551
518	|protein_coding|2R:44847770:44860440:1|gene:AGAP003872	AGAP003872-PA	337 kDa	0.37	27.342	2	2	2	2	2	10.4473	2	0.191436	-2.38506	0.431798
525	Membrane-associated progesterone receptor component 2|protein_coding|X:13820065:13824507:-1|gene:AGAP000767	AGAP000767-PA	26 kDa	0.37	2	2	2	2	2	13.806	2	5.93533	2.96767	1.56933	0.431798
524	protein kinase C and casein kinase substrate in neurons 2 protein|protein_coding|3R:4839621:4845414:1|gene:AGAP008046	AGAP008046-PA	58 kDa	0.57	30.76	2	2	32.924	17.406	6.9029	11.5867	19.0776	1.64652	0.719417	0.244125
522	Cpr: NADPH cytochrome P450 reductase|protein_coding|X:8794244:8798842:1|gene:AGAP000500	AGAP000500-PA (+2)	67 kDa	0.58	2	5.2384	10.75	2	32.878	2	5.99613	12.2927	2.0501	1.03569	0.236572
523	Synaptic vesicle membrane protein VAT-1 homolog-like|protein_coding|2L:32768777:32813149:1|gene:AGAP006478	AGAP006478-PA	55 kDa	0.52	2	22.7	5.7885	2	11.604	2	10.1628	5.20133	0.5118	-0.966349	0.283997
528	Tubulointerstitial nephritis antigen|protein_coding|2L:49013689:49015542:-1|gene:AGAP007684	AGAP007684-PA (+1)	53 kDa	0.86	6.8355	41.907	4.1346	19.954	8.7029	16.874	17.6257	15.177	0.86107	-0.215797	0.0655015
526	asparaginyl-tRNA synthetase|protein_coding|2R:30258021:30259987:-1|gene:AGAP002969	AGAP002969-PA	63 kDa	0.63	5.6963	3.4922	29.769	17.959	2	3.8349	12.9858	7.9313	0.610766	-0.711309	0.200659
527	DnaJ homolog subfamily A member 1|protein_coding|2L:24449748:24450950:-1|gene:AGAP005981	AGAP005981-PA	44 kDa	0.68	21.242	2	23.981	16.961	2	16.874	15.741	11.945	0.758846	-0.39812	0.167491
530	long-chain acyl-CoA synthetase|protein_coding|2R:40614634:40619388:1|gene:AGAP003623	AGAP003623-PB	80 kDa	0.87	10.253	2	2	2	2	8.4369	4.751	4.14563	0.872581	-0.196639	0.0604807
529	microtubule-associated serine/threonine kinase|protein_coding|3L:14626518:14633447:-1|gene:AGAP011030	AGAP011030-PA	216 kDa	0.43	36.456	2	2	2	2	6.1359	13.4853	3.37863	0.250541	-1.99688	0.366532
533	D-xylulose reductase A|protein_coding|2R:40335765:40336933:-1|gene:AGAP003581	AGAP003581-PA	39 kDa	0.83	12.532	5.2384	4.9616	3.9908	3.868	12.272	7.57733	6.71027	0.885571	-0.17532	0.0809219
532	nidogen (entactin)|protein_coding|3R:6556906:6562367:-1|gene:AGAP008193	AGAP008193-PA	146 kDa	0.57	12.532	31.43	2	17.959	2	7.6699	15.3207	9.20963	0.601125	-0.734263	0.244125
534	ATP-dependent Clp protease ATP-binding subunit clpX-like, mitochondrial|protein_coding|2R:30736470:30752375:1|gene:AGAP002996	AGAP002996-PA (+3)	74 kDa	0.37	2	2	2	2	2	25.311	2	9.77033	4.88517	2.28841	0.431798
151.1	troponin T, fast skeletal muscle|protein_coding|2R:20520807:20529622:1|gene:AGAP002350	AGAP002350-PA	43 kDa	0.052	20.363	29.912	23.537	30.752	44.286	48.796	24.604	41.278	1.67769	0.74648	1.284
537	fatty acid synthase, animal type|protein_coding|3R:28141291:28150307:1|gene:AGAP009176	AGAP009176-PA	266 kDa	0.077	2.2785	3.4922	3.3077	2	2	2.301	3.02613	2.10033	0.694065	-0.526857	1.11351
536	dihydropyrimidinase|protein_coding|2R:32937816:32949396:-1|gene:AGAP003124	AGAP003124-PA	65 kDa	0.58	10.253	3.4922	15.712	2	2	15.34	9.81907	6.44667	0.656546	-0.607033	0.236572
535	MON2 homolog|protein_coding|3R:46929764:46936269:-1|gene:AGAP009972	AGAP009972-PA	186 kDa	0.63	11.393	2	2	2	19.34	3.8349	5.131	8.39163	1.63548	0.709712	0.200659
538	|protein_coding|2L:48863987:48865569:-1|gene:AGAP007665	AGAP007665-PA	35 kDa	0.36	23.924	33.176	4.9616	2	23.208	3.068	20.6872	9.42533	0.455612	-1.13412	0.443697
539	|protein_coding|3R:1524552:1529558:1|gene:AGAP007833	AGAP007833-PA	174 kDa	0.43	20.507	3.4922	2	2	2	6.1359	8.6664	3.37863	0.389854	-1.35899	0.366532
540	citron Rho-interacting kinase|protein_coding|2L:40113355:40120723:-1|gene:AGAP006932	AGAP006932-PA	217 kDa	0.37	45.57	2	2	2	2	2	16.5233	2	0.121041	-3.04643	0.431798
542	NADH dehydrogenase (ubiquinone) Fe-S protein 4|protein_coding|2L:42269963:42270834:1|gene:AGAP007082	AGAP007082-PA	21 kDa	0.87	4.557	41.907	3.3077	5.9863	30.944	4.6019	16.5906	13.8441	0.834454	-0.261095	0.0604807
541	Translocase of inner mitochondrial membrane 44 homolog (yeast)|protein_coding|X:5134178:5135640:1|gene:AGAP000291	AGAP000291-PA	49 kDa	0.86	11.393	2	6.6154	7.9817	2	12.272	6.66947	7.4179	1.11222	0.153439	0.0655015
543	casein kinase II subunit alpha|protein_coding|2L:17320772:17321803:1|gene:AGAP005569	AGAP005569-PA	41 kDa	0.77	3.4178	10.477	25.635	3.9908	23.208	3.8349	13.1766	10.3446	0.785071	-0.349105	0.113509
544	cytochrome c oxidase subunit VIIa|protein_coding|X:1792841:1793381:-1|gene:AGAP000109	AGAP000109-PA	10 kDa	0.86	2.2785	2	16.539	17.959	4.8349	2	6.93917	8.26463	1.19101	0.252188	0.0655015
545	|protein_coding|3R:4769799:4788402:1|gene:AGAP008035	AGAP008035-PA	136 kDa	0.37	2	2	2	2	2	12.272	2	5.424	2.712	1.43936	0.431798
548	|protein_coding|3R:31186368:31187253:1|gene:AGAP009313	AGAP009313-PA	26 kDa	0.76	7.9748	24.446	8.2693	15.963	23.208	8.4369	13.5634	15.8693	1.17001	0.226523	0.119186
547	RpS24: 40S ribosomal protein S24|protein_coding|2L:10342290:10342682:-1|gene:AGAP005131	AGAP005131-PA	15 kDa	0.059	18.228	17.461	12.404	6.984	12.571	3.8349	16.031	7.79663	0.486347	-1.03994	1.22915
549	lactoylglutathione lyase|protein_coding|3L:37390181:37391342:-1|gene:AGAP012071	AGAP012071-PA (+1)	21 kDa	0.35	2.2785	8.7306	25.635	2	5.8019	6.1359	12.2147	4.64593	0.380356	-1.39458	0.455932
551	|protein_coding|2R:12768695:12774098:-1|gene:AGAP001949	AGAP001949-PA	196 kDa	0.88	9.114	2	2	2	2	7.6699	4.37133	3.88997	0.889881	-0.168316	0.0555173
546	3'-phosphoadenosine 5'-phosphosulfate synthase|protein_coding|2R:2053489:2058666:-1|gene:AGAP001256	AGAP001256-PA (+2)	71 kDa	0.4	14.81	2	2	2	20.307	16.107	6.27	12.8047	2.04221	1.03013	0.39794
550	hypoxia up-regulated 1|protein_coding|2R:11265748:11268729:-1|gene:AGAP001827	AGAP001827-PA	108 kDa	0.23	2	2	2	2	42.547	13.039	2	19.1953	9.59767	3.26268	0.638272
552	carboxypeptidase B|protein_coding|2L:28258850:28260379:1|gene:AGAP006209	AGAP006209-PA	49 kDa	0.97	2	2	22.327	8.9794	2	14.573	8.77567	8.51747	0.970578	-0.0430843	0.0132283
553	5'-nucleotidase|protein_coding|X:6905029:6915689:-1|gene:AGAP000380	AGAP000380-PA	74 kDa	0.77	3.4178	5.2384	2	4.9885	2.901	3.8349	3.55207	3.90813	1.10024	0.137821	0.113509
554	Hex-A: hexokinase|protein_coding|3L:19385972:19394391:-1|gene:AGAP011208	AGAP011208-PA	54 kDa	0.35	2	3.4922	15.712	23.945	21.274	2	7.06807	15.7397	2.22687	1.15502	0.455932
556	FMS-like tyrosine kinase 1|protein_coding|3R:18183438:18195242:-1|gene:AGAP008813	AGAP008813-PA	158 kDa	0.74	10.253	2	2	2	2	6.9029	4.751	3.6343	0.764955	-0.386554	0.130768
555	(S)-2-hydroxy-acid oxidase|protein_coding|3L:12478591:12480731:-1|gene:AGAP010885	AGAP010885-PA	41 kDa	0.48	2	2	14.058	2	58.986	2	6.01933	20.9953	3.48798	1.80239	0.318759
558	|protein_coding|2R:22129165:22132355:1|gene:AGAP002509	AGAP002509-PA	66 kDa	0.69	4.557	12.223	9.9231	19.954	11.604	2.301	8.90103	11.2863	1.26798	0.342532	0.161151
559	leucyl-tRNA synthetase|protein_coding|3R:8636178:8639940:1|gene:AGAP008297	AGAP008297-PA	136 kDa	0.37	4.557	2	3.3077	3.9908	2.901	31.447	3.28823	12.7796	3.88646	1.95846	0.431798
557	NADH dehydrogenase (ubiquinone) Fe-S protein 8|protein_coding|2R:8858374:8859125:1|gene:AGAP001711	AGAP001711-PA	25 kDa	0.73	2	5.2384	23.981	25.94	4.8349	10.738	10.4065	13.8376	1.32971	0.411117	0.136677
560	|protein_coding|2R:54360758:54368022:1|gene:AGAP004310	AGAP004310-PA	241 kDa	0.77	18.228	2	2	2	2	12.272	7.40933	5.424	0.73205	-0.449987	0.113509
561	ABCC14: ATP-binding cassette transporter (ABC transporter) family C member 14|protein_coding|3R:44056564:44069719:-1|gene:AGAP009835	AGAP009835-PA	211 kDa	0.88	18.228	2	2	2	22.259	2	7.40933	8.753	1.18135	0.240434	0.0555173
563	FK506-binding nuclear protein|protein_coding|2L:46748309:46749737:-1|gene:AGAP007473	AGAP007473-PA	41 kDa	0.26	3.4178	3.4922	7.4423	23.945	2	13.806	4.7841	13.2503	2.76966	1.46971	0.585027
562	|protein_coding|X:320251:323017:-1|gene:AGAP000023	AGAP000023-PA	42 kDa	0.16	2	3.4922	2	2	17.406	31.447	2.4974	16.951	6.78746	2.76287	0.79588
564	sugar transporter ERD6-like 7|protein_coding|X:19726928:19728658:-1|gene:AGAP001027	AGAP001027-PA (+2)	56 kDa	0.8	18.228	2	2	2	2	13.039	7.40933	5.67967	0.766556	-0.383537	0.09691
565	E3 ubiquitin-protein ligase MYCBP2|protein_coding|3L:18246310:18272660:1|gene:AGAP011177	AGAP011177-PA	474 kDa	0.47	54.684	2	2	2	2	12.272	19.5613	5.424	0.277282	-1.85058	0.327902
567	Lamin|protein_coding|3L:35400651:35406726:-1|gene:AGAP011938	AGAP011938-PA	68 kDa	0.44	3.4178	64.607	4.1346	2.9931	11.604	5.3689	24.0531	6.65533	0.276693	-1.85364	0.356547
566	ectonucleoside triphosphate diphosphohydrolase 5/6|protein_coding|3R:30096419:30099112:1|gene:AGAP009265	AGAP009265-PA	51 kDa	0.8	23.924	3.4922	2	2	17.406	3.068	9.8054	7.49133	0.764001	-0.388354	0.09691
481.1	ATP-dependent RNA helicase DDX5/DBP2|protein_coding|3L:36848679:36851829:-1|gene:AGAP012045	AGAP012045-PA	98 kDa	0.62	2	26.647	8.2693	3.1777	17.406	2	12.3054	7.5279	0.611754	-0.708976	0.207608
568	nuclear pore complex protein Nup205|protein_coding|3R:5321021:5327623:-1|gene:AGAP008090	AGAP008090-PA	234 kDa	0.92	9.114	2	8.2693	2	8.7029	7.6699	6.4611	6.12427	0.947867	-0.0772427	0.0362122
570	INTB: integrin beta subunit|protein_coding|X:14937399:14948907:1|gene:AGAP000815	AGAP000815-PA	93 kDa	0.67	9.114	12.223	10.75	13.968	21.274	3.8349	10.6957	13.0256	1.21784	0.284327	0.173925
574	starch phosphorylase|protein_coding|3R:3218295:3221971:-1|gene:AGAP007939	AGAP007939-PA	97 kDa	0.95	2.2785	6.9845	13.231	2	4.8349	16.874	7.498	7.90297	1.05401	0.0758885	0.0222764
573	malate dehydrogenase (oxaloacetate-decarboxylating)(NADP+)|protein_coding|2R:50948265:50952404:-1|gene:AGAP004159	AGAP004159-PB	70 kDa	0.39	7.7071	5.2384	2	2	39.995	7.6699	4.98183	16.555	3.32307	1.73252	0.408935
572	complement component 1 Q subcomponent-binding protein, mitochondrial|protein_coding|2R:47546646:47547782:1|gene:AGAP003987	AGAP003987-PA	30 kDa	0.37	2.2785	17.461	2	18.956	2.901	25.311	7.2465	15.7227	2.16969	1.11749	0.431798
575	26S proteasome regulatory subunit N9|protein_coding|2R:7309118:7310595:-1|gene:AGAP001651	AGAP001651-PA	43 kDa	0.19	23.924	8.7306	6.6154	4.9885	2	6.1359	13.09	4.3748	0.334209	-1.58118	0.721246
571	Xaa-Pro aminopeptidase|protein_coding|X:19938858:19940940:-1|gene:AGAP001037	AGAP001037-PA	68 kDa	0.6	11.393	6.9845	7.4423	48.888	2	2	8.6066	17.6293	2.04835	1.03446	0.221849
576	RpL6: 60S ribosomal protein L6|protein_coding|2R:12011749:12012561:1|gene:AGAP001911	AGAP001911-PA	31 kDa	0.4	2.2785	41.907	14.885	2	8.7029	13.806	19.6902	8.16963	0.414909	-1.26913	0.39794
577	glutaminyl-tRNA synthetase|protein_coding|3R:51878832:51881222:-1|gene:AGAP010267	AGAP010267-PA	88 kDa	0.89	2	3.4922	27.289	2	34.812	2	10.9271	12.9373	1.18397	0.243634	0.05061
579	|protein_coding|X:22455323:22488001:-1|gene:AGAP001069	AGAP001069-PA	31 kDa	0.96	19.367	2	14.885	16.961	18.373	2	12.084	12.4447	1.02985	0.0424295	0.0177288
578	NADH dehydrogenase (ubiquinone) 1 beta subcomplex 4|protein_coding|3L:33879971:33880456:-1|gene:AGAP011829	AGAP011829-PA	13 kDa	0.92	2	2	31.423	15.963	2	13.806	11.8077	10.5897	0.896847	-0.157067	0.0362122
581	NADH dehydrogenase (ubiquinone) 1 beta subcomplex 6|protein_coding|3R:36953867:36954590:1|gene:AGAP009602	AGAP009602-PA	19 kDa	0.59	3.4178	2	15.712	15.963	2	13.806	7.04327	10.5897	1.50352	0.588341	0.229148
580	translocation protein SEC62|protein_coding|3R:43291055:43294509:1|gene:AGAP009788	AGAP009788-PA	44 kDa	0.65	30.76	2	9.0962	2	18.373	6.9029	13.9521	9.09197	0.651657	-0.617815	0.187087
584	ATP-dependent RNA helicase UAP56/SUB2|protein_coding|3R:25435686:25439559:1|gene:AGAP009075	AGAP009075-PA	49 kDa	0.49	26.203	5.2384	8.2693	4.9885	6.7689	12.272	13.2369	8.0098	0.605111	-0.724727	0.309804
582	GTP-binding protein SAR1|protein_coding|2R:49755501:49756337:1|gene:AGAP004098	AGAP004098-PA (+1)	22 kDa	0.93	4.557	6.9845	18.192	8.9794	19.34	3.068	9.91117	10.4625	1.05562	0.0780962	0.0315171
585	RpL34: 60S ribosomal protein L34|protein_coding|3R:31268923:31270109:-1|gene:AGAP009324	AGAP009324-PA	15 kDa	0.22	2.2785	5.2384	2	2	9.6699	16.874	3.1723	9.51463	2.99929	1.58462	0.657577
583	electron-transferring-flavoprotein dehydrogenase|protein_coding|2L:23226543:23228724:-1|gene:AGAP005894	AGAP005894-PA	66 kDa	0.66	22.785	6.9845	4.9616	2	19.34	2	11.577	7.78	0.67202	-0.573424	0.180456
586	|protein_coding|X:445028:452835:-1|gene:AGAP000035	AGAP000035-PA	277 kDa	0.37	2	2	2	2	2	12.272	2	5.424	2.712	1.43936	0.431798
587	Alpha-crystallin chain A|protein_coding|2L:43612502:43613226:-1|gene:AGAP007162	AGAP007162-PA (+1)	22 kDa	0.28	5.6963	2	7.4423	2	15.472	16.107	5.0462	11.193	2.2181	1.14933	0.552842
588	|protein_coding|2L:38134186:38148003:-1|gene:AGAP006776	AGAP006776-PA	456 kDa	0.49	27.342	2	2	2	7.7359	2	10.4473	3.91197	0.374446	-1.41717	0.309804
593	|protein_coding|2R:1215908:1232126:1|gene:AGAP001194	AGAP001194-PA	521 kDa	0.51	18.228	2	2	2	2	6.1359	7.40933	3.37863	0.455997	-1.1329	0.29243
412.1	CYP6AA1: cytochrome P450|protein_coding|2R:28480944:28482564:-1|gene:AGAP002862	AGAP002862-PA	57 kDa	0.38	13.451	44.894	18.569	2	30.084	5.7318	25.638	12.6053	0.491663	-1.02426	0.420216
589	phospholipid scramblase 1|protein_coding|2L:16259960:16262540:-1|gene:AGAP005504	AGAP005504-PA	41 kDa	0.57	10.253	6.9845	2.4808	2	38.68	2	6.57277	14.2267	2.16449	1.11403	0.244125
591	|protein_coding|2L:10251997:10252643:1|gene:AGAP005121	AGAP005121-PA (+1)	21 kDa	0.95	22.785	13.969	2	2	2	32.214	12.918	12.0713	0.934458	-0.0977977	0.0222764
590	NADH dehydrogenase (ubiquinone) Fe-S protein 6|protein_coding|3R:25418897:25419488:1|gene:AGAP009072	AGAP009072-PA	14 kDa	0.51	7.9748	2	9.0962	8.9794	2	20.709	6.357	10.5628	1.6616	0.732574	0.29243
592	myosin IX|protein_coding|2R:47747417:47773796:-1|gene:AGAP004000	AGAP004000-PA	286 kDa	0.22	18.228	2	6.6154	2	2	2	8.9478	2	0.223519	-2.16153	0.657577
597	|protein_coding|2R:42306933:42307364:-1|gene:AGAP003713	AGAP003713-PA	13 kDa	0.89	3.4178	2	29.769	7.9817	2	20.709	11.7289	10.2302	0.872222	-0.197233	0.05061
595	CPR124: cuticular protein RR-2 family 124|protein_coding|2R:37233856:37234769:-1|gene:AGAP003390	AGAP003390-PA	24 kDa	0.4	2.2785	92.544	2	2	2	6.9029	32.2742	3.6343	0.112607	-3.15063	0.39794
594	|protein_coding|X:932591:947534:-1|gene:AGAP000058	AGAP000058-PA	300 kDa	0.42	45.57	2	2	2	2	6.1359	16.5233	3.37863	0.204476	-2.28999	0.376751
599	carbonic anhydrase|protein_coding|3R:48348398:48350675:-1|gene:AGAP010052	AGAP010052-PA	15 kDa	0.61	7.9748	13.969	4.9616	9.9771	7.7359	3.8349	8.96847	7.18263	0.800876	-0.320348	0.21467
602	FK506-binding protein 1|protein_coding|3L:38473308:38473765:-1|gene:AGAP012184	AGAP012184-PA	12 kDa	0.21	2	5.2384	8.2693	23.945	9.6699	6.9029	5.16923	13.5059	2.61275	1.38557	0.677781
598	|protein_coding|2L:35564225:35566342:-1|gene:AGAP006644	AGAP006644-PA	77 kDa	0.44	11.393	2	16.539	10.975	2	3.8349	9.97733	5.6033	0.561603	-0.832378	0.356547
604	|protein_coding|2L:13721263:13730958:-1|gene:AGAP005290	AGAP005290-PA	252 kDa	0.46	18.228	2	2	2	2	4.8863	7.40933	2.9621	0.39978	-1.32272	0.337242
601	E3 SUMO-protein ligase RanBP2|protein_coding|2R:30519486:30529112:1|gene:AGAP002982	AGAP002982-PA	308 kDa	0.37	2	2	2	2	2	6.1359	2	3.37863	1.68932	0.75644	0.431798
606	|protein_coding|3R:30526176:30546952:-1|gene:AGAP009276	AGAP009276-PA	334 kDa	0.37	2	2	2	2	2	6.9029	2	3.6343	1.81715	0.861678	0.431798
603	protocadherin-16/23|protein_coding|3R:2610532:2619915:-1|gene:AGAP007905	AGAP007905-PA	311 kDa	0.51	18.228	2	2	2	2	6.1359	7.40933	3.37863	0.455997	-1.1329	0.29243
600	signal peptidase, endoplasmic reticulum-type|protein_coding|2R:31960571:31961285:1|gene:AGAP003069	AGAP003069-PA	21 kDa	0.048	2	2	2	15.963	7.7359	25.311	2	16.3366	8.16832	3.03004	1.31876
605	|protein_coding|2L:44195540:44200750:-1|gene:AGAP007198	AGAP007198-PA (+1)	191 kDa	0.37	18.228	2	2	2	2	2	7.40933	2	0.26993	-1.88934	0.431798
607	Extended synaptotagmin-like protein 2a|protein_coding|2R:42452242:42466980:1|gene:AGAP003725	AGAP003725-PA (+1)	92 kDa	0.37	2	2	2	2	2	18.408	2	7.46933	3.73467	1.90098	0.431798
608	myofilin variant B|protein_coding|X:19655029:19658201:-1|gene:AGAP001023	AGAP001023-PA (+5)	18 kDa	0.81	6.8355	8.7306	12.404	3.9908	14.505	12.272	9.32337	10.2559	1.10002	0.137536	0.091515
615	Vanin-like protein 1|protein_coding|3L:9021724:9023504:-1|gene:AGAP010733	AGAP010733-PA	56 kDa	0.35	20.507	15.715	7.4423	7.9817	9.6699	13.039	14.5548	10.2302	0.702876	-0.508657	0.455932
610	RpL27a: 60S ribosomal protein L27a|protein_coding|3L:31717517:31718791:-1|gene:AGAP011706	AGAP011706-PA	17 kDa	0.38	3.4178	2	2	2	3.868	3.8349	2.4726	3.2343	1.30806	0.387425	0.420216
609	Arf2: ADP-ribosylation factor 2|protein_coding|2R:29823850:29824666:1|gene:AGAP002931	AGAP002931-PA (+1)	21 kDa	0.3	19.402	32.787	19.034	11.305	14.609	23.984	23.741	16.6327	0.700588	-0.513361	0.522879
616	Heat shock 70kDa protein|protein_coding|2R:57977978:57979236:-1|gene:AGAP004583	AGAP004583-PA	46 kDa	0.53	2.436	2	22.194	11.503	41.052	2	8.87667	18.185	2.04863	1.03466	0.275724
611	|protein_coding|3R:2839732:2853978:-1|gene:AGAP007923	AGAP007923-PA	240 kDa	0.37	2	2	2	2	2	12.272	2	5.424	2.712	1.43936	0.431798
614	|protein_coding|2L:13342958:13347238:-1|gene:AGAP005259	AGAP005259-PA	128 kDa	0.9	9.114	13.969	2	2	2	18.408	8.361	7.46933	0.893354	-0.162696	0.0457575
619	chromatin modification-related protein EAF6|protein_coding|2L:38696587:38697539:1|gene:AGAP006810	AGAP006810-PA	26 kDa	0.77	18.228	2	2	2	2	12.272	7.40933	5.424	0.73205	-0.449987	0.113509
618	SWI/SNF related, matrix associated, actin dependent regulator of chromatin, subfamily a, member 2|protein_coding|3L:3936483:3943812:-1|gene:AGAP010462	AGAP010462-PA	184 kDa	0.37	2	2	2	2	2	18.408	2	7.46933	3.73467	1.90098	0.431798
617	|protein_coding|2L:49048109:49053845:1|gene:AGAP007685	AGAP007685-PA	184 kDa	0.77	18.228	2	2	2	2	12.272	7.40933	5.424	0.73205	-0.449987	0.113509
612	AMP dependent ligase|protein_coding|X:2485071:2486814:1|gene:AGAP000154	AGAP000154-PA	60 kDa	0.88	2	2	28.115	2	34.812	2	10.705	12.9373	1.20853	0.273255	0.0555173
613	|protein_coding|3L:15801324:15803945:-1|gene:AGAP011058	AGAP011058-PA	97 kDa	0.37	27.342	2	2	2	2	2	10.4473	2	0.191436	-2.38506	0.431798
620	Hemomucin|protein_coding|2R:49283654:49285634:1|gene:AGAP004065	AGAP004065-PA	65 kDa	0.74	14.81	5.2384	16.539	18.956	3.868	7.6699	12.1958	10.1646	0.833454	-0.262826	0.130768
621	MICOS complex subunit MIC13|protein_coding|2L:10202875:10203427:-1|gene:AGAP005109	AGAP005109-PA	14 kDa	0.21	22.785	31.43	3.3077	4.9885	4.8349	9.9709	19.1742	6.5981	0.344113	-1.53905	0.677781
622	seryl-tRNA synthetase|protein_coding|3R:8085376:8086950:-1|gene:AGAP008265	AGAP008265-PA	57 kDa	0.0016	13.671	12.223	14.058	4.9885	2	5.3689	13.3173	4.11913	0.309306	-1.69289	2.79588
626	GSTMS1: glutathione transferase microsomal 1|protein_coding|X:2849465:2850865:-1|gene:AGAP000165	AGAP000165-PA	17 kDa	0.87	21.646	2	2	2	17.406	2	8.54867	7.13533	0.834672	-0.260719	0.0604807
624	calcium-binding mitochondrial carrier protein Aralar1|protein_coding|X:18370525:18381565:-1|gene:AGAP000958	AGAP000958-PA	74 kDa	0.39	20.507	3.4922	2	2	3.868	3.068	8.6664	2.97867	0.343703	-1.54077	0.408935
625	oligosaccharyltransferase complex subunit delta (ribophorin II)|protein_coding|2L:48540332:48542488:-1|gene:AGAP007638	AGAP007638-PA	69 kDa	0.28	2	19.207	14.058	2	9.6699	2	11.755	4.55663	0.387634	-1.36723	0.552842
623	|protein_coding|3L:40162985:40164361:-1|gene:AGAP012317	AGAP012317-PA	52 kDa	0.038	2	2	2	7.9817	25.142	18.408	2	17.1772	8.58862	3.10243	1.42022
627	neuronal guanine nucleotide exchange factor|protein_coding|2L:46638959:46673632:-1|gene:AGAP007452	AGAP007452-PA	299 kDa	0.51	18.228	2	2	2	2	6.1359	7.40933	3.37863	0.455997	-1.1329	0.29243
93.1	Adducin|protein_coding|2L:4468458:4474213:-1|gene:AGAP004852	AGAP004852-PA	79 kDa	0.75	77.527	60.22	126.45	162.26	73.511	65.815	88.0657	100.529	1.14152	0.190955	0.124939
628	GSTD3: glutathione S-transferase delta class 3|protein_coding|2R:55509366:55510067:-1|gene:AGAP004382	AGAP004382-PA	24 kDa	0.82	28.481	5.2384	2	5.9863	20.307	2	11.9065	9.4311	0.792099	-0.336247	0.0861861
630	protein arginine N-methyltransferase 1|protein_coding|2R:37963320:37964635:1|gene:AGAP003462	AGAP003462-PA	42 kDa	0.44	12.532	17.461	2	2	2	13.039	10.6643	5.67967	0.532585	-0.908916	0.356547
629	protein transport protein SEC61 subunit alpha|protein_coding|3R:28208847:28210814:-1|gene:AGAP009182	AGAP009182-PA	52 kDa	0.58	2	2	15.712	2	19.34	10.738	6.57067	10.6927	1.62733	0.70251	0.236572
632	|protein_coding|2L:42067616:42071695:-1|gene:AGAP007060	AGAP007060-PA	133 kDa	0.81	9.114	2	2	2	2	12.272	4.37133	5.424	1.24081	0.311284	0.091515
631	Excitatory amino acid transporter 3|protein_coding|3R:33527669:33530375:1|gene:AGAP009443	AGAP009443-PA	52 kDa	0.74	2	2	20.673	2	33.845	2	8.22433	12.615	1.53386	0.61717	0.130768
633	protein phosphatase 1, catalytic subunit|protein_coding|3L:18191585:18195623:1|gene:AGAP011166	AGAP011166-PA	37 kDa	0.65	10.299	7.6128	10.221	37.274	4.8734	2.5769	9.3776	14.9081	1.58976	0.668806	0.187087
634	coiled-coil domain-containing protein 64|protein_coding|2R:2807523:2818374:-1|gene:AGAP001308	AGAP001308-PA	64 kDa	0.37	2	2	2	2	2	12.272	2	5.424	2.712	1.43936	0.431798
635	myosin III|protein_coding|3R:41854420:41860198:-1|gene:AGAP009730	AGAP009730-PA	180 kDa	0.37	18.228	2	2	2	2	2	7.40933	2	0.26993	-1.88934	0.431798
636	ryanodine receptor 2|protein_coding|3L:9789482:9818643:1|gene:AGAP010750	AGAP010750-PA	578 kDa	0.81	9.114	2	2	2	2	12.272	4.37133	5.424	1.24081	0.311284	0.091515
637	heterogeneous nuclear ribonucleoprotein A1/A3|protein_coding|2R:20791379:20793448:-1|gene:AGAP002374	AGAP002374-PA	39 kDa	0.19	5.6963	2	4.9616	18.956	6.7689	6.9029	4.2193	10.8759	2.57766	1.36606	0.721246
640	APG7A: autophagy related gene|protein_coding|3R:13805741:13808126:1|gene:AGAP008637	AGAP008637-PA	73 kDa	0.13	19.367	13.969	2	2	2	2	11.7787	2	0.169799	-2.5581	0.886057
638	|protein_coding|2R:54936322:54937955:-1|gene:AGAP004349	AGAP004349-PA	20 kDa	0.44	3.4178	5.2384	6.6154	11.973	2	9.2039	5.09053	7.72563	1.51765	0.601836	0.356547
642	pre-mRNA-splicing helicase BRR2|protein_coding|2R:5778065:5785758:1|gene:AGAP001519	AGAP001519-PA	247 kDa	0.45	2	3.4922	2	2	2	12.272	2.4974	5.424	2.17186	1.11893	0.346787
639	ARS2: Serrate RNA effector molecule homolog|protein_coding|3L:2396139:2401816:-1|gene:AGAP010382	AGAP010382-PA	110 kDa	0.19	19.367	13.969	2	2	2	6.1359	11.7787	3.37863	0.286843	-1.80166	0.721246
641	|protein_coding|2R:10233605:10254474:-1|gene:AGAP013458	AGAP013458-PB	306 kDa	0.37	27.342	2	2	2	2	2	10.4473	2	0.191436	-2.38506	0.431798
643	|protein_coding|2R:17675147:17682988:-1|gene:AGAP002215	AGAP002215-PA	236 kDa	0.37	18.228	2	2	2	2	2	7.40933	2	0.26993	-1.88934	0.431798
644	putative G-protein coupled receptor GPCR|protein_coding|X:6974259:7037977:-1|gene:AGAP000383	AGAP000383-PA	89 kDa	0.51	18.228	2	2	2	2	6.1359	7.40933	3.37863	0.455997	-1.1329	0.29243
647	Obg-like ATPase 1|protein_coding|X:11856460:11874683:-1|gene:AGAP000672	AGAP000672-PA (+1)	45 kDa	0.7	2	2	14.885	2	26.109	2	6.295	10.0363	1.59433	0.672954	0.154902
645	|protein_coding|2R:36289688:36291450:-1|gene:AGAP003337	AGAP003337-PA	35 kDa	0.31	7.9748	3.4922	2	8.9794	2.901	22.243	4.489	11.3745	2.53385	1.34133	0.508638
646	myosin light chain, invertebrate|protein_coding|3R:1259267:1266337:-1|gene:AGAP007806	AGAP007806-PA	17 kDa	0.98	14.81	10.477	7.4423	26.938	2	4.6019	10.9098	11.18	1.02477	0.0352956	0.00877392
648	spastic paraplegia 7|protein_coding|X:9935801:9938246:1|gene:AGAP000560	AGAP000560-PA	88 kDa	0.81	9.114	2	2	2	2	6.9029	4.37133	3.6343	0.831394	-0.266396	0.091515
650	|protein_coding|2L:48163591:48172655:1|gene:AGAP007605	AGAP007605-PA	281 kDa	0.43	36.456	2	2	2	2	6.1359	13.4853	3.37863	0.250541	-1.99688	0.366532
649	|protein_coding|X:11229300:11231403:-1|gene:AGAP000620	AGAP000620-PA	68 kDa	0.37	54.684	2	2	2	2	2	19.5613	2	0.102243	-3.28993	0.431798
653	protein phosphatase|protein_coding|2L:27647494:27650439:1|gene:AGAP006171	AGAP006171-PA	71 kDa	0.26	22.785	6.9845	2	2	2.901	2	10.5898	2.30033	0.217221	-2.20277	0.585027
652	NAD(P) transhydrogenase|protein_coding|2R:33497917:33502520:-1|gene:AGAP003167	AGAP003167-PA	112 kDa	0.35	12.532	20.953	2	2	2	11.505	11.8283	5.16833	0.436945	-1.19448	0.455932
654	Presequence protease, mitochondrial|protein_coding|2L:34743559:34746612:-1|gene:AGAP006616	AGAP006616-PA	117 kDa	0.72	18.228	2	2.4808	2	11.604	2	7.5696	5.20133	0.687135	-0.541336	0.142668
656	protein kinase A|protein_coding|2R:4098311:4099372:-1|gene:AGAP001384	AGAP001384-PA	41 kDa	0.65	2.2785	2	10.75	8.9794	3.868	6.9029	5.0095	6.58343	1.31419	0.394174	0.187087
651	protein disulfide-isomerase A6|protein_coding|2R:12098233:12099570:1|gene:AGAP001919	AGAP001919-PA	49 kDa	0.047	20.507	34.922	10.75	2	2	2.301	22.0597	2.10033	0.0952115	-3.39272	1.3279
658	COX1: cytochrome c oxidase subunit I|protein_coding|Mt:1424:2960:1|gene:AGAP028364	AGAP028364-PA	57 kDa	0.3	2	2	2	8.9794	2.901	2	2	4.6268	2.3134	1.21001	0.522879
659	|protein_coding|2R:50718580:50730810:-1|gene:AGAP004144	AGAP004144-PA	417 kDa	0.37	2	27.938	2	2	2	2	10.646	2	0.187864	-2.41224	0.431798
655	cytoskeleton-associated protein 5|protein_coding|3L:18121895:18129530:1|gene:AGAP011162	AGAP011162-PA	206 kDa	0.88	9.114	2	2	2	2	7.6699	4.37133	3.88997	0.889881	-0.168316	0.0555173
657	TWDL12: cuticular protein TWDL family (TWDL12)|protein_coding|2R:57853569:57861720:1|gene:AGAP004576	AGAP004576-PA	22 kDa	0.16	31.899	62.86	2	2	2	2	32.253	2	0.0620097	-4.01136	0.79588
662	|protein_coding|2L:4120678:4142005:1|gene:AGAP004827	AGAP004827-PA	209 kDa	0.5	19.367	2	2	2	2	6.1359	7.789	3.37863	0.43377	-1.205	0.30103
664	20S proteasome subunit beta 6|protein_coding|2L:7587895:7588688:-1|gene:AGAP004991	AGAP004991-PA	26 kDa	0.98	4.557	19.207	4.9616	2.9931	2.901	22.243	9.5752	9.37903	0.979513	-0.0298634	0.00877392
665	hydroxybutyrate dehydrogenase|protein_coding|2R:22322371:22323216:-1|gene:AGAP002521	AGAP002521-PA (+1)	27 kDa	0.33	11.393	3.4922	2	2	2	3.068	5.6284	2.356	0.418591	-1.25639	0.481486
663	UDP-N-acetylglucosamine pyrophosphorylase|protein_coding|3R:2534851:2536305:1|gene:AGAP007889	AGAP007889-PA	54 kDa	0.11	33.038	36.669	3.3077	2	2.901	2	24.3382	2.30033	0.0945152	-3.40331	0.958607
666	CCR4-NOT transcription complex, subunit 1|protein_coding|3R:24938881:24951551:-1|gene:AGAP009057	AGAP009057-PA	276 kDa	0.37	2	2	2	2	2	19.942	2	7.98067	3.99033	1.99651	0.431798
671	prolyl oligopeptidase|protein_coding|3R:28109194:28112206:-1|gene:AGAP009172	AGAP009172-PA	88 kDa	0.74	11.393	10.477	9.0962	7.9817	15.472	3.8349	10.3221	9.0962	0.881238	-0.182396	0.130768
669	Ahcy13: adenosylhomocysteinase|protein_coding|X:13067687:13073294:-1|gene:AGAP000719	AGAP000719-PA	48 kDa	0.56	3.4178	8.7306	18.192	9.9771	3.868	7.6699	10.1135	7.17167	0.709121	-0.495897	0.251812
670	RpL36: 60S ribosomal protein L36|protein_coding|2R:29615444:29616107:1|gene:AGAP002921	AGAP002921-PA (+1)	13 kDa	0.85	6.8355	10.477	4.1346	19.954	2	3.068	7.14903	8.34067	1.16668	0.222415	0.0705811
672	VATG: V-type H+-transporting ATPase subunit G|protein_coding|2R:10902725:10903361:-1|gene:AGAP001823	AGAP001823-PA	13 kDa	0.71	11.393	17.461	2	2	15.472	6.1359	10.2847	7.8693	0.765149	-0.386188	0.148742
673	ubiquitin carboxyl-terminal hydrolase 1|protein_coding|X:16721435:16727252:1|gene:AGAP000884	AGAP000884-PA (+1)	107 kDa	0.68	10.253	2	2	2	2	6.1359	4.751	3.37863	0.711142	-0.491791	0.167491
678	RpL35a: 60S ribosomal protein L35a|protein_coding|2R:26675074:26675740:1|gene:AGAP002754	AGAP002754-PA	21 kDa	0.17	5.6963	6.9845	5.7885	4.9885	5.8019	3.068	6.15643	4.61947	0.750348	-0.414368	0.769551
675	ANXB9: annexin B9|protein_coding|2R:43345310:43352336:1|gene:AGAP003790	AGAP003790-PA (+3)	36 kDa	0.64	28.481	2	2	2.9931	2	13.039	10.827	6.0107	0.555158	-0.849029	0.19382
295.1	RpL22: 60S ribosomal protein L22|protein_coding|2L:8792256:8793161:1|gene:AGAP005046	AGAP005046-PB	17 kDa	0.22	24.113	23.098	26.253	44.182	50.162	19.616	24.488	37.9867	1.55124	0.633418	0.657577
676	|protein_coding|2R:1214557:1215071:1|gene:AGAP001193	AGAP001193-PA	15 kDa	0.03	2.2785	5.2384	2	7.9817	18.373	16.874	3.1723	14.4096	4.54231	2.18343	1.52288
679	ciliary dynein heavy chain|protein_coding|2R:7568322:7607358:1|gene:AGAP001660	AGAP001660-PA	559 kDa	0.37	2	2	2	2	2	6.9029	2	3.6343	1.81715	0.861678	0.431798
680	ankyrin|protein_coding|2R:18416769:18456860:1|gene:AGAP002272	AGAP002272-PB (+1)	280 kDa	0.58	27.342	2	2	2	2	11.181	10.4473	5.06033	0.484366	-1.04583	0.236572
677	Dat: dopamine N acetyltransferase|protein_coding|3R:49370240:49372300:-1|gene:AGAP010142	AGAP010142-PA (+1)	32 kDa	0.98	21.646	3.4922	2	2	2	23.777	9.04607	9.259	1.02354	0.0335658	0.00877392
681	|protein_coding|2L:13669183:13672179:-1|gene:AGAP005287	AGAP005287-PA	90 kDa	0.37	2	2	2	2	2	13.039	2	5.67967	2.83983	1.50581	0.431798
687	RpS21: 40S ribosomal protein S21|protein_coding|3R:33472620:33473238:1|gene:AGAP009431	AGAP009431-PA (+1)	9 kDa	0.51	3.4178	3.4922	14.885	15.963	17.406	2	7.265	11.7897	1.6228	0.698488	0.29243
685	ABCA2: ATP-binding cassette transporter (ABC transporter) family A member 2|protein_coding|2L:30935024:30940342:-1|gene:AGAP006380	AGAP006380-PA	185 kDa	0.33	2	2	2	2	2.901	15.34	2	6.747	3.3735	1.75425	0.481486
686	AD20590: |protein_coding|3L:5054374:5055589:1|gene:AGAP010499	AGAP010499-PA	40 kDa	0.92	4.557	3.4922	15.712	2	2	17.641	7.9204	7.21367	0.91077	-0.134841	0.0362122
684	20S proteasome subunit alpha 4|protein_coding|2L:15375628:15376377:1|gene:AGAP005423	AGAP005423-PA	28 kDa	0.98	2	2	22.327	7.9817	3.868	13.806	8.77567	8.5519	0.974501	-0.0372637	0.00877392
683	|protein_coding|2R:16455157:16461223:1|gene:AGAP002149	AGAP002149-PB	155 kDa	0.62	20.507	15.715	2	2	2	20.709	12.7407	8.23633	0.64646	-0.629367	0.207608
688	prefoldin alpha subunit|protein_coding|2R:37467222:37467933:-1|gene:AGAP003416	AGAP003416-PA	19 kDa	0.84	2	2	14.058	2	2	18.408	6.01933	7.46933	1.24089	0.311376	0.0757207
682	AGAP001856-PA-DECOY PER: period circadian protein|protein_coding|2R:11449082:11459384:-1|gene:AGAP001856	AGAP001856-PA-DECOY	?	0.37	2	2	2	2	61.864	2	2	21.9547	10.9773	3.45646	0.431798
691	adenylosuccinate synthase|protein_coding|2R:37425820:37434664:1|gene:AGAP003405	AGAP003405-PA	51 kDa	0.7	14.81	8.7306	2	2	2	14.573	8.51353	6.191	0.727195	-0.459586	0.154902
693	|protein_coding|UNKN:24524247:24526029:-1|gene:AGAP012708	AGAP012708-PA	10 kDa	0.67	2.2785	2	8.2693	2	2	15.34	4.1826	6.44667	1.54131	0.624153	0.173925
692	6-phosphogluconolactonase|protein_coding|3L:12155560:12156530:-1|gene:AGAP010866	AGAP010866-PA	28 kDa	0.37	2	2	2	2	44.481	2	2	16.1603	8.08017	3.01439	0.431798
694	origin recognition complex subunit 1|protein_coding|2L:7187167:7189946:1|gene:AGAP004957	AGAP004957-PA	98 kDa	0.37	18.228	2	2	2	2	2	7.40933	2	0.26993	-1.88934	0.431798
695	lipase 3|protein_coding|2R:20547293:20548540:1|gene:AGAP002353	AGAP002353-PA	46 kDa	0.26	22.785	6.9845	2	2	2	3.068	10.5898	2.356	0.222478	-2.16827	0.585027
2.4	cytoplasmic actin|protein_coding|3L:26299326:26300456:-1|gene:AGAP011515	AGAP011515-PA	42 kDa	0.4	23.995	11.703	35.509	41.356	27.177	26.233	23.7357	31.5887	1.33085	0.41235	0.39794
696	condensin complex subunit 3|protein_coding|2L:47760436:47765112:-1|gene:AGAP007568	AGAP007568-PA	168 kDa	0.37	2	2	2	2	2	24.544	2	9.51467	4.75733	2.25015	0.431798
531.1	T-lymphoma invasion and metastasis-inducing protein 1|protein_coding|2L:34294520:34391778:-1|gene:AGAP006590	AGAP006590-PB	304 kDa	0.76	27.342	2	2	2	2	17.649	10.4473	7.21633	0.690734	-0.533797	0.119186
698	notch gene homolog 1|protein_coding|X:19495565:19526057:-1|gene:AGAP001015	AGAP001015-PA	299 kDa	0.46	27.342	2	2	2	2	6.1359	10.4473	3.37863	0.323397	-1.62862	0.337242
697	histone-lysine N-methyltransferase MLL1|protein_coding|2R:26448416:26563250:-1|gene:AGAP002741	AGAP002741-PA	520 kDa	0.46	27.342	2	2	2	2	6.1359	10.4473	3.37863	0.323397	-1.62862	0.337242
700	succinate dehydrogenase (ubiquinone) iron-sulfur subunit|protein_coding|2L:45257093:45258986:1|gene:AGAP007309	AGAP007309-PA	33 kDa	0.072	10.253	8.7306	9.0962	2.9931	3.868	8.4369	9.35993	5.09933	0.544804	-0.87619	1.14267
702	V-type H+-transporting ATPase subunit I|protein_coding|2R:42291767:42300822:1|gene:AGAP003711	AGAP003711-PB (+2)	95 kDa	0.09	14.81	10.477	5.7885	3.9908	5.8019	3.068	10.3585	4.2869	0.413853	-1.27281	1.04576
703	GSTE2: glutathione S-transferase epsilon class 2|protein_coding|3R:28597751:28598580:-1|gene:AGAP009194	AGAP009194-PA	25 kDa	0.87	3.4178	2	5.7885	5.9863	2	2.301	3.73543	3.4291	0.917993	-0.123446	0.0604807
701	Cat eye syndrome chromosome region, candidate 1a|protein_coding|2L:39856668:39858724:1|gene:AGAP006907	AGAP006907-PA	57 kDa	0.83	2.2785	3.4922	22.327	2.9931	17.406	2	9.3659	7.46637	0.797186	-0.327011	0.0809219
705	protein DJ-1|protein_coding|X:12629386:12630094:-1|gene:AGAP000705	AGAP000705-PA	22 kDa	0.59	2.2785	2	14.885	23.945	2	6.9029	6.38783	10.9493	1.71409	0.77744	0.229148
704	Thymosin|protein_coding|X:4425246:4428424:1|gene:AGAP000235	AGAP000235-PA (+2)	14 kDa	0.34	2	2	8.2693	2	9.6699	13.806	4.08977	8.49197	2.07639	1.05408	0.468521
699	pseudouridine-5'-phosphate glycosidase|protein_coding|2R:43480712:43483336:1|gene:AGAP003806	AGAP003806-PA	38 kDa	1	2	2	20.673	2	2	20.709	8.22433	8.23633	1.00146	0.00210348	0
706	pre-mRNA-processing factor 8|protein_coding|2L:39355321:39363441:1|gene:AGAP006885	AGAP006885-PA	279 kDa	0.63	27.342	2	2	2	2	13.039	10.4473	5.67967	0.543648	-0.879257	0.200659
707	chitin synthase|protein_coding|2R:9255340:9267004:-1|gene:AGAP001748	AGAP001748-PA	180 kDa	0.63	9.114	2	2	2	2	18.408	4.37133	7.46933	1.70871	0.772906	0.200659
711	|protein_coding|2R:4000870:4012512:1|gene:AGAP001375	AGAP001375-PA	66 kDa	0.22	18.228	2	6.6154	2	2	2	8.9478	2	0.223519	-2.16153	0.657577
708	|protein_coding|2L:48630243:48635984:-1|gene:AGAP007645	AGAP007645-PA	189 kDa	0.64	2	2	6.6154	2	2	12.272	3.53847	5.424	1.53287	0.616233	0.19382
710	|protein_coding|3R:34737352:34741873:1|gene:AGAP009496	AGAP009496-PA	68 kDa	0.37	2	2	2	2	2	24.544	2	9.51467	4.75733	2.25015	0.431798
709	|protein_coding|2R:24170690:24173398:-1|gene:AGAP013074	AGAP013074-PA	99 kDa	0.37	18.228	2	2	2	2	2	7.40933	2	0.26993	-1.88934	0.431798
712	|protein_coding|2L:45333497:45334164:-1|gene:AGAP007318	AGAP007318-PA	19 kDa	0.37	2	2	2	2	2	12.272	2	5.424	2.712	1.43936	0.431798
713	Actincytosk: |protein_coding|2L:10204321:10206087:1|gene:AGAP005110	AGAP005110-PA	47 kDa	0.87	6.8355	5.2384	8.2693	3.9908	6.7689	10.738	6.78107	7.1659	1.05675	0.0796357	0.0604807
715	20S proteasome subunit alpha 6|protein_coding|3R:51664738:51665706:-1|gene:AGAP010253	AGAP010253-PA	31 kDa	0.32	3.4178	8.7306	4.1346	2	2	5.3689	5.42767	3.12297	0.575379	-0.797415	0.49485
714	cystathionine gamma-lyase|protein_coding|3L:18227817:18231273:-1|gene:AGAP011172	AGAP011172-PA	43 kDa	0.76	2	2	11.577	15.963	2	3.068	5.19233	7.01033	1.35013	0.4331	0.119186
716	|protein_coding|2L:43576940:43577529:-1|gene:AGAP007146	AGAP007146-PA	19 kDa	0.49	2	2	14.885	15.963	2	15.34	6.295	11.101	1.76346	0.818411	0.309804
717	Sply: sphingosine-1-phosphate lyase|protein_coding|2R:8933934:8935747:-1|gene:AGAP001724	AGAP001724-PA	60 kDa	0.63	2	6.9845	6.6154	2.9931	5.8019	11.505	5.19997	6.76667	1.30129	0.379943	0.200659
721	N-acetylglucosamine kinase|protein_coding|X:4510670:4519174:-1|gene:AGAP000241	AGAP000241-PA	39 kDa	0.59	4.557	5.2384	2.4808	2.9931	4.8349	6.9029	4.09207	4.9103	1.19996	0.262982	0.229148
719	Hydroxysteroid (17-beta) dehydrogenase 4|protein_coding|3R:14637965:14642903:-1|gene:AGAP008667	AGAP008667-PA	78 kDa	0.44	4.557	3.4922	3.3077	2	5.8019	8.4369	3.78563	5.41293	1.42986	0.515876	0.356547
723	ABCC2: ATP-binding cassette transporter (ABC transporter) family C member 2|protein_coding|2R:10155931:10164783:-1|gene:AGAP001775	AGAP001775-PA	152 kDa	0.26	20.507	6.9845	2	2	2	3.8349	9.8305	2.61163	0.265666	-1.91231	0.585027
722	CYP6M4: cytochrome P450|protein_coding|3R:6933946:6935521:1|gene:AGAP008214	AGAP008214-PA	58 kDa	0.27	12.255	3.9228	6.3675	2	6.2106	3.8349	7.5151	4.01517	0.53428	-0.904332	0.568636
720	cysteine desulfurase|protein_coding|3R:25571979:25573765:-1|gene:AGAP009094	AGAP009094-PA	49 kDa	0.011	3.4178	6.9845	2	10.975	16.439	13.806	4.1341	13.74	3.32358	1.73274	1.95861
718	proteasome activator subunit 3 (PA28 gamma)|protein_coding|X:5448455:5449323:1|gene:AGAP000308	AGAP000308-PA	30 kDa	0.69	2	3.4922	19.019	9.9771	3.868	3.068	8.1704	5.6377	0.690015	-0.5353	0.161151
725	stromal membrane-associated protein|protein_coding|3L:37512134:37514232:1|gene:AGAP012088	AGAP012088-PA	55 kDa	0.39	2	2	8.2693	2	8.7029	12.272	4.08977	7.6583	1.87255	0.905006	0.408935
724	|protein_coding|2R:59556530:59558421:-1|gene:AGAP004655	AGAP004655-PA	61 kDa	0.97	19.367	2	7.4423	2	26.109	2	9.6031	10.0363	1.04511	0.0636602	0.0132283
728	elongation factor 1-delta|protein_coding|2R:52953448:52955536:-1|gene:AGAP004235	AGAP004235-PC	48 kDa	0.38	12.532	17.461	4.1346	12.97	3.868	2	11.3759	6.27933	0.551987	-0.857293	0.420216
730	peptidyl-prolyl cis-trans isomerase B (cyclophilin B)|protein_coding|2L:42413814:42415342:-1|gene:AGAP007088	AGAP007088-PA	22 kDa	0.14	2.2785	3.4922	2.4808	8.9794	2.901	13.806	2.7505	8.56213	3.11294	1.63828	0.853872
569.1	Fatty-acid amide hydrolase 2|protein_coding|2R:20797831:20802135:-1|gene:AGAP013161	AGAP013161-PA	57 kDa	0.39	22.704	31.43	2	7.6976	2	17.971	18.7113	9.22287	0.492903	-1.02063	0.408935
726	beta-ureidopropionase|protein_coding|3R:51294761:51296722:1|gene:AGAP010229	AGAP010229-PA	44 kDa	0.2	12.532	13.969	2	3.9908	4.8349	2	9.50033	3.60857	0.379836	-1.39655	0.69897
727	T-complex protein, epsilon subunit|protein_coding|3R:7875886:7877805:1|gene:AGAP008249	AGAP008249-PA	59 kDa	0.96	12.532	2	4.1346	2	2	13.806	6.2222	5.93533	0.953896	-0.0680957	0.0177288
729	huntingtin|protein_coding|2R:41921109:41930537:1|gene:AGAP003681	AGAP003681-PA	330 kDa	0.37	2	2	2	2	2	7.6699	2	3.88997	1.94498	0.959758	0.431798
737	|protein_coding|2R:52956914:52958016:1|gene:AGAP004236	AGAP004236-PA	33 kDa	0.14	21.646	31.43	2.4808	2	3.868	3.068	18.5189	2.97867	0.160844	-2.63626	0.853872
734	Thoc4: THO complex subunit 4|protein_coding|2L:37415493:37418989:1|gene:AGAP006733	AGAP006733-PA	28 kDa	0.9	20.507	2	6.6154	7.9817	16.439	2	9.70747	8.8069	0.907229	-0.140461	0.0457575
731	pyruvate dehydrogenase E1 component subunit alpha, mitochondrial|protein_coding|2L:3360197:3361330:1|gene:AGAP004773	AGAP004773-PA (+1)	41 kDa	0.97	2.2785	2	7.4423	2	7.4442	2	3.90693	3.81473	0.976401	-0.0344544	0.0132283
79.2	glucose dehydrogenase (acceptor)|protein_coding|2R:43290689:43298353:-1|gene:AGAP003785	AGAP003785-PA	70 kDa	0.49	3.4178	2	2	2	2	8.3592	2.4726	4.11973	1.66615	0.736522	0.309804
736	|protein_coding|2L:20364514:20373012:1|gene:AGAP005765	AGAP005765-PA	250 kDa	0.68	10.253	2	2	2	2	6.1359	4.751	3.37863	0.711142	-0.491791	0.167491
733	pyruvate dehydrogenase E2 component (dihydrolipoamide acetyltransferase)|protein_coding|3R:3618283:3620730:1|gene:AGAP007975	AGAP007975-PA (+1)	55 kDa	0.38	3.4178	2	2	16.961	2.901	2	2.4726	7.28733	2.94724	1.55936	0.420216
738	|protein_coding|X:5721025:5732100:-1|gene:AGAP000323	AGAP000323-PA	231 kDa	0.78	9.114	2	2	2	2	13.039	4.37133	5.67967	1.2993	0.377733	0.107905
735	Dystrophin Dp427c isoform|protein_coding|3R:51760383:51777762:-1|gene:AGAP010261	AGAP010261-PA (+1)	174 kDa	0.74	19.367	2	2	2	2	12.272	7.789	5.424	0.696367	-0.522081	0.130768
732	|protein_coding|2R:58639404:58640141:1|gene:AGAP004629	AGAP004629-PA	17 kDa	0.87	2	2	20.673	2	26.109	2	8.22433	10.0363	1.22032	0.287262	0.0604807
740	trehalose 6-phosphate phosphatase|protein_coding|3R:7163837:7164865:1|gene:AGAP008225	AGAP008225-PA	33 kDa	0.31	3.4178	2	7.4423	2	2	3.068	4.2867	2.356	0.549607	-0.863528	0.508638
739	Transmembrane emp24 protein transport domain containing 9|protein_coding|2R:39452128:39453046:1|gene:AGAP003553	AGAP003553-PA	25 kDa	0.77	10.253	2	9.0962	8.9794	2	14.573	7.1164	8.51747	1.19688	0.259277	0.113509
741	paxillin|protein_coding|3R:11915359:11952008:1|gene:AGAP008532	AGAP008532-PA	66 kDa	0.55	9.114	2	2	2	24.175	2	4.37133	9.39167	2.14847	1.10331	0.259637
744	|protein_coding|2R:18201189:18208745:1|gene:AGAP002252	AGAP002252-PA	157 kDa	0.37	2	2	2	2	2	7.6699	2	3.88997	1.94498	0.959758	0.431798
742	V-type H+-transporting ATPase S1 subunit|protein_coding|2R:45082472:45083705:-1|gene:AGAP003879	AGAP003879-PA	43 kDa	0.52	2	10.477	2	2	32.878	2	4.82567	12.2927	2.54735	1.349	0.283997
745	cleavage and polyadenylation specificity factor subunit 1|protein_coding|3L:21445777:21450792:1|gene:AGAP011340	AGAP011340-PA	162 kDa	0.37	18.228	2	2	2	2	2	7.40933	2	0.26993	-1.88934	0.431798
743	protein expanded|protein_coding|3R:26409793:26423514:1|gene:AGAP009126	AGAP009126-PA	170 kDa	0.37	36.456	2	2	2	2	2	13.4853	2	0.148309	-2.75332	0.431798
746	E3 ubiquitin-protein ligase RNF31|protein_coding|3R:841728:857835:-1|gene:AGAP007788	AGAP007788-PA (+1)	402 kDa	0.37	2	2	2	2	2	12.272	2	5.424	2.712	1.43936	0.431798
74.1	Aminopeptidase N1|protein_coding|2R:42089971:42093136:1|gene:AGAP013255	AGAP013255-PA	106 kDa	0.35	19.972	44.107	56.705	103.55	45.626	43.378	40.2613	64.1847	1.5942	0.672834	0.455932
748	importin beta-3|protein_coding|2R:43128616:43133832:-1|gene:AGAP003769	AGAP003769-PA	125 kDa	0.69	2	2	9.9231	2	17.406	2	4.64103	7.13533	1.53744	0.620535	0.161151
747	3-methylcrotonyl-CoA carboxylase beta subunit|protein_coding|2R:26787853:26789693:-1|gene:AGAP002761	AGAP002761-PA	63 kDa	0.27	13.671	5.2384	3.3077	3.9908	3.868	2	7.4057	3.28627	0.443748	-1.17219	0.568636
750	3',5'-cyclic-nucleotide phosphodiesterase|protein_coding|2L:43619548:43706887:-1|gene:AGAP007163	AGAP007163-PA	107 kDa	0.95	4.557	6.9845	4.1346	3.9908	2.901	9.2039	5.22537	5.36523	1.02677	0.0381086	0.0222764
689.1	CYP4H24: cytochrome P450|protein_coding|X:1459365:1460894:1|gene:AGAP013490	AGAP013490-PA	60 kDa	0.67	2	3.4922	9.0962	3.9908	2	5.3689	4.8628	3.78657	0.77868	-0.360897	0.173925
749	Coatomer subunit gamma|protein_coding|3R:30872253:30875646:1|gene:AGAP009291	AGAP009291-PA	97 kDa	0.26	2	2	3.3077	15.963	5.8019	2	2.4359	7.92163	3.25204	1.70134	0.585027
755	|protein_coding|X:7545200:7550460:1|gene:AGAP000420	AGAP000420-PA	82 kDa	0.81	2	3.4922	14.885	2	2	12.272	6.7924	5.424	0.79854	-0.324564	0.091515
753	|protein_coding|3R:10101428:10109638:-1|gene:AGAP028115	AGAP028115-PA	246 kDa	0.12	3.4178	3.4922	2	2	2	2	2.97	2	0.673401	-0.570463	0.920819
752	carbonic anhydrase|protein_coding|2R:35082721:35085003:1|gene:AGAP003289	AGAP003289-PA	36 kDa	0.49	2	2	4.1346	2	6.7689	3.068	2.71153	3.94563	1.45513	0.541148	0.309804
751	eIF3m: eukaryotic translation initiation factor 3 subunit M|protein_coding|3L:39764272:39765694:1|gene:AGAP012281	AGAP012281-PA	44 kDa	0.59	2	2	14.885	2	2	6.9029	6.295	3.6343	0.577331	-0.792529	0.229148
754	carnitine O-palmitoyltransferase 2|protein_coding|3R:20622956:20625011:-1|gene:AGAP008907	AGAP008907-PA	74 kDa	0.37	2	2	2	2	2	12.272	2	5.424	2.712	1.43936	0.431798
757	syntaxin-binding protein 1|protein_coding|2R:31226418:31230178:-1|gene:AGAP003023	AGAP003023-PA	67 kDa	0.14	11.393	17.461	2	2	2	2	10.2847	2	0.194464	-2.36242	0.853872
758	20S proteasome subunit alpha 5|protein_coding|3R:18292958:18293846:1|gene:AGAP008816	AGAP008816-PA	27 kDa	0.98	11.393	3.4922	3.3077	2	2	14.573	6.0643	6.191	1.02089	0.0298313	0.00877392
762	NADH dehydrogenase (ubiquinone) 1 alpha subcomplex 7|protein_coding|2R:45717526:45718095:1|gene:AGAP003900	AGAP003900-PA (+1)	11 kDa	0.14	20.507	31.43	2	2	2	2.301	17.979	2.10033	0.116821	-3.09762	0.853872
756	laminin, alpha 1/2|protein_coding|3R:2034935:2094208:-1|gene:AGAP007849	AGAP007849-PA (+1)	358 kDa	0.45	3.4178	3.4922	2	2	2	19.175	2.97	7.725	2.60101	1.37907	0.346787
759	ORK: orcokinin|protein_coding|3L:38993185:38999808:-1|gene:AGAP012220	AGAP012220-PA	20 kDa	0.17	29.621	2	14.885	2	2	2.301	15.502	2.10033	0.135488	-2.88376	0.769551
766	|protein_coding|X:5452491:5458462:-1|gene:AGAP000309	AGAP000309-PA	103 kDa	0.37	18.228	2	2	2	2	2	7.40933	2	0.26993	-1.88934	0.431798
765	|protein_coding|3R:38067046:38073337:1|gene:AGAP009669	AGAP009669-PA	81 kDa	0.42	12.532	2	2	2	2	3.068	5.51067	2.356	0.427534	-1.22589	0.376751
760	|protein_coding|2R:51962732:51970071:1|gene:AGAP004215	AGAP004215-PA	247 kDa	0.46	27.342	2	2	2	2	6.1359	10.4473	3.37863	0.323397	-1.62862	0.337242
770	DBLOX: Double Oxidase: Two Peroxidase domains.|protein_coding|3R:9726877:9731776:1|gene:AGAP008350	AGAP008350-PA	155 kDa	0.81	9.114	2	2	2	2	12.272	4.37133	5.424	1.24081	0.311284	0.091515
769	|protein_coding|3R:28576181:28590073:1|gene:AGAP009189	AGAP009189-PA	130 kDa	0.51	18.228	2	2	2	2	6.1359	7.40933	3.37863	0.455997	-1.1329	0.29243
764	nuclear RNA export factor 1/2|protein_coding|2R:13406060:13409137:1|gene:AGAP002004	AGAP002004-PA	104 kDa	0.37	27.342	2	2	2	2	2	10.4473	2	0.191436	-2.38506	0.431798
761	|protein_coding|2L:25950356:25974749:1|gene:AGAP006063	AGAP006063-PA	66 kDa	0.37	2	2	2	2	2	12.272	2	5.424	2.712	1.43936	0.431798
768	|protein_coding|3R:48276330:48303583:-1|gene:AGAP010049	AGAP010049-PA	84 kDa	0.37	2	2	2	2	2	18.408	2	7.46933	3.73467	1.90098	0.431798
767	|protein_coding|2L:16082611:16084163:1|gene:AGAP005481	AGAP005481-PA	58 kDa	0.37	27.342	2	2	2	2	2	10.4473	2	0.191436	-2.38506	0.431798
763	|protein_coding|2R:3720448:3729943:1|gene:AGAP001369	AGAP001369-PA	130 kDa	0.37	27.342	2	2	2	2	2	10.4473	2	0.191436	-2.38506	0.431798
167.1	Adenylyl cyclase-associated protein 1|protein_coding|3R:49914396:49923056:-1|gene:AGAP010175	AGAP010175-PA	95 kDa	0.67	56.203	24.058	48.421	26.633	47.463	38.967	42.894	37.6877	0.878623	-0.186683	0.173925
771	sulfide:quinone oxidoreductase|protein_coding|2R:33208673:33211207:1|gene:AGAP003142	AGAP003142-PA	49 kDa	0.12	2	2	4.1346	2.9931	8.7029	8.4369	2.71153	6.71097	2.47497	1.30741	0.920819
774	mitochondrial ATPase inhibitor|protein_coding|3R:20515389:20516019:1|gene:AGAP008898	AGAP008898-PA	12 kDa	0.81	5.6963	3.4922	2	4.9885	2	5.3689	3.7295	4.11913	1.10447	0.143359	0.091515
775	phosphomannomutase|protein_coding|3L:21675852:21676610:1|gene:AGAP011353	AGAP011353-PA	29 kDa	0.19	29.621	6.9845	8.2693	2	5.8019	2	14.9583	3.2673	0.218428	-2.19477	0.721246
779	|protein_coding|X:780013:787862:-1|gene:AGAP000048	AGAP000048-PA	203 kDa	0.77	18.228	2	2	2	2	12.272	7.40933	5.424	0.73205	-0.449987	0.113509
773	nodal modulator 2|protein_coding|2L:22624877:22628683:-1|gene:AGAP005856	AGAP005856-PA	131 kDa	0.48	9.114	2	2	2	35.779	2	4.37133	13.2597	3.03332	1.6009	0.318759
778	dolichyl-phosphate-mannose-protein mannosyltransferase|protein_coding|3L:10338716:10341805:1|gene:AGAP010784	AGAP010784-PA	91 kDa	0.81	9.114	2	2	2	2	12.272	4.37133	5.424	1.24081	0.311284	0.091515
777	Oxysterol-binding protein 1|protein_coding|3L:12684224:12704997:1|gene:AGAP010893	AGAP010893-PA	88 kDa	0.37	18.228	2	2	2	2	2	7.40933	2	0.26993	-1.88934	0.431798
782	PTK7 protein tyrosine kinase 7|protein_coding|3L:25342387:25346837:-1|gene:AGAP011489	AGAP011489-PA	88 kDa	0.37	2	2	2	2	2	12.272	2	5.424	2.712	1.43936	0.431798
776	|protein_coding|3L:39415061:39416659:-1|gene:AGAP012254	AGAP012254-PB	59 kDa	0.37	36.456	2	2	2	2	2	13.4853	2	0.148309	-2.75332	0.431798
780	|protein_coding|2R:18384422:18395773:-1|gene:AGAP002268	AGAP002268-PA	302 kDa	0.37	18.228	2	2	2	2	2	7.40933	2	0.26993	-1.88934	0.431798
781	tubulin--tyrosine ligase-like protein 12|protein_coding|2R:53882941:53884806:1|gene:AGAP004284	AGAP004284-PA	72 kDa	0.37	18.228	2	2	2	2	2	7.40933	2	0.26993	-1.88934	0.431798
772	Ca-activated cl channel protein|protein_coding|2R:49258258:49262376:1|gene:AGAP004059	AGAP004059-PA	141 kDa	0.37	36.456	2	2	2	2	2	13.4853	2	0.148309	-2.75332	0.431798
783	|protein_coding|2L:4939419:4940037:1|gene:AGAP004883	AGAP004883-PA	20 kDa	0.14	10.253	6.9845	2	2	2	2	6.4125	2	0.311891	-1.68089	0.853872
785	|protein_coding|3R:11475679:11504073:-1|gene:AGAP008512	AGAP008512-PA	269 kDa	0.37	18.228	2	2	2	2	2	7.40933	2	0.26993	-1.88934	0.431798
784	Exo2: exocyst complex component 2|protein_coding|2R:9090095:9093091:1|gene:AGAP001733	AGAP001733-PA	101 kDa	0.37	2	2	2	2	2	18.408	2	7.46933	3.73467	1.90098	0.431798
788	nucleolar protein 56|protein_coding|2R:14719843:14721474:1|gene:AGAP002063	AGAP002063-PA	57 kDa	0.44	19.367	3.4922	2	2	2	6.1359	8.2864	3.37863	0.407732	-1.29431	0.356547
787	glucose-6-phosphate 1-dehydrogenase|protein_coding|3L:9142466:9152078:1|gene:AGAP010739	AGAP010739-PA	63 kDa	0.67	3.4178	6.9845	2.4808	2	2	15.34	4.29437	6.44667	1.50119	0.586108	0.173925
789	Cytochrome b-c1 complex subunit 6, mitochondrial|protein_coding|2R:18083401:18083756:-1|gene:AGAP002245	AGAP002245-PA	10 kDa	0.82	2.2785	6.9845	7.4423	7.9817	8.7029	2	5.56843	6.2282	1.11848	0.161544	0.0861861
786	tropomodulin|protein_coding|X:18600501:18614178:-1|gene:AGAP000969	AGAP000969-PA (+4)	47 kDa	0.15	2	2	2	24.943	2	14.573	2	13.8387	6.91933	2.79063	0.823909
660.1	fibrinogen|protein_coding|2L:6008283:6009271:-1|gene:AGAP004918	AGAP004918-PA	35 kDa	0.94	2	2	16.539	2	2	18.311	6.84633	7.437	1.08627	0.119389	0.0268721
366.1	GSTD1: glutathione S-transferase delta class 1|protein_coding|2R:50997517:50999962:1|gene:AGAP004164	AGAP004164-PA	24 kDa	0.48	13.071	11.742	6.888	9.1337	9.6699	8.4898	10.567	9.0978	0.860963	-0.215976	0.318759
790	26S proteasome regulatory subunit N1|protein_coding|2R:21870842:21873614:-1|gene:AGAP002481	AGAP002481-PA	97 kDa	0.4	5.6963	6.9845	2	5.9863	3.868	16.874	4.8936	8.90943	1.82063	0.864437	0.39794
791	Huntingtin interacting protein|protein_coding|2L:3738214:3744072:1|gene:AGAP004801	AGAP004801-PA (+2)	133 kDa	0.38	4.557	10.477	3.3077	2	3.868	5.3689	6.1139	3.74563	0.612642	-0.706883	0.420216
794	ATP-dependent RNA helicase DDX6/DHH1|protein_coding|3R:26481859:26483964:1|gene:AGAP009135	AGAP009135-PA	50 kDa	0.2	14.81	5.2384	3.3077	2	2.901	2	7.78537	2.30033	0.295469	-1.75892	0.69897
792	acyl-CoA dehydrogenase|protein_coding|2L:18491771:18494091:-1|gene:AGAP005662	AGAP005662-PA	45 kDa	0.77	3.4178	3.4922	9.0962	2.9931	2	8.4369	5.3354	4.47667	0.83905	-0.253172	0.113509
20.2	Eukaryotic translation elongation factor 1 alpha 1|protein_coding|2R:39348411:39350723:1|gene:AGAP003541	AGAP003541-PA (+2)	50 kDa	0.66	28.832	6.1076	27.393	30.357	22.88	20.515	20.7775	24.584	1.1832	0.242695	0.180456
15.3	|protein_coding|3R:13725120:13726460:-1|gene:AGAP008622	AGAP008622-PA	50 kDa	0.21	2	2	17.31	12.592	13.08	22.41	7.10333	16.0273	2.25631	1.17397	0.677781
795	Lp: lipophorin|protein_coding|2R:11117036:11163371:-1|gene:AGAP001826	AGAP001826-PA	371 kDa	0.37	18.228	2	2	2	2	2	7.40933	2	0.26993	-1.88934	0.431798
793	oxidoreductase GLYR1 homolog|protein_coding|3R:46040593:46042994:1|gene:AGAP009949	AGAP009949-PA	60 kDa	0.97	19.367	2	2	2	18.373	2	7.789	7.45767	0.957461	-0.0627138	0.0132283
797	Cystatin-like protein|protein_coding|2R:28575574:28575870:-1|gene:AGAP002878	AGAP002878-PA	11 kDa	0.4	5.6963	5.2384	5.7885	5.9863	4.8349	4.6019	5.5744	5.14103	0.922258	-0.116758	0.39794
798	|protein_coding|2R:46361954:46364584:1|gene:AGAP003926	AGAP003926-PA	99 kDa	0.73	2.2785	3.4922	5.7885	5.9863	2	5.3689	3.85307	4.45173	1.15537	0.20836	0.136677
800	actin related protein 2/3 complex, subunit 5|protein_coding|3R:20501127:20501697:1|gene:AGAP008895	AGAP008895-PA	17 kDa	0.37	12.532	5.2384	4.9616	2	8.7029	2	7.57733	4.2343	0.558811	-0.839567	0.431798
799	ubiquitin-like 1-activating enzyme E1 A|protein_coding|2R:56705677:56706756:1|gene:AGAP004459	AGAP004459-PA (+1)	37 kDa	0.5	19.367	3.4922	2	2	2	7.6699	8.2864	3.88997	0.46944	-1.09099	0.30103
796	|protein_coding|2R:2992625:2993318:1|gene:AGAP001321	AGAP001321-PA	22 kDa	0.41	2	8.7306	3.3077	2	3.868	2.301	4.67943	2.723	0.581908	-0.781137	0.387216
802	LETM1 and EF-hand domain-containing protein 1, mitochondrial precursor|protein_coding|2R:35201358:35208926:-1|gene:AGAP003296	AGAP003296-PB	101 kDa	0.37	2	2	2	2	2	18.408	2	7.46933	3.73467	1.90098	0.431798
801	NADH dehydrogenase (ubiquinone) Fe-S protein 7|protein_coding|X:2905106:2905729:-1|gene:AGAP000170	AGAP000170-PA	23 kDa	0.8	11.393	2	2	15.963	2	2	5.131	6.65433	1.29689	0.375054	0.09691
806	cellular nucleic acid-binding protein|protein_coding|3R:5096002:5099077:-1|gene:AGAP008075	AGAP008075-PA (+2)	17 kDa	0.22	4.557	5.2384	9.0962	2.9931	5.8019	2.301	6.2972	3.69867	0.587351	-0.767705	0.657577
804	dipeptidyl-peptidase 4|protein_coding|3R:6391001:6393645:-1|gene:AGAP008176	AGAP008176-PA	84 kDa	0.83	3.4178	10.477	4.1346	3.9908	2	15.34	6.0098	7.11027	1.18311	0.242587	0.0809219
509.1	histone-lysine N-methyltransferase SUV39H|protein_coding|2R:40393185:40401193:-1|gene:AGAP003597	AGAP003597-PB	52 kDa	0.3	23.812	5.1526	7.8633	2.8952	2	9.5567	12.276	4.8173	0.392417	-1.34954	0.522879
803	26S proteasome regulatory subunit T3|protein_coding|2R:31012044:31042208:1|gene:AGAP003008	AGAP003008-PA (+1)	47 kDa	0.38	2	2	2.4808	2	24.175	2	2.16027	9.39167	4.34746	2.12017	0.420216
805	eIF3b: eukaryotic translation initiation factor 3 subunit B|protein_coding|3L:38007452:38010972:1|gene:AGAP012140	AGAP012140-PA	79 kDa	1	2	2	2	2	2	2	2	2	1	0	0
808	Ras-related protein Rap-1A|protein_coding|2R:11749658:11769774:-1|gene:AGAP001874	AGAP001874-PA (+2)	21 kDa	0.81	2	5.2384	14.885	2	2	13.806	7.37447	5.93533	0.804849	-0.31321	0.091515
807	Enoyl-CoA hydratase domain-containing protein 3, mitochondrial|protein_coding|3L:2777840:2778837:-1|gene:AGAP010403	AGAP010403-PA	30 kDa	0.15	11.393	19.207	2	2	2	2.301	10.8667	2.10033	0.193282	-2.37122	0.823909
810	E3 ubiquitin-protein ligase MARCH6|protein_coding|2L:44280294:44283632:1|gene:AGAP007204	AGAP007204-PA	108 kDa	0.37	2	2	2	2	2	12.272	2	5.424	2.712	1.43936	0.431798
811	TEP12: thioester-containing protein 12|protein_coding|3R:14064429:14067173:-1|gene:AGAP008654	AGAP008654-PA	96 kDa	0.37	2	2	2	2	2	12.272	2	5.424	2.712	1.43936	0.431798
809	Tetratricopeptide repeat protein 7B|protein_coding|3L:6549097:6552220:1|gene:AGAP010587	AGAP010587-PA	92 kDa	0.37	2	2	2	2	2	18.408	2	7.46933	3.73467	1.90098	0.431798
66.1	Tyrosine 3-monooxygenase/tryptophan 5-monooxygenase activation protein, beta polypeptide 2|protein_coding|2L:48609260:48612726:-1|gene:AGAP007643	AGAP007643-PA (+1)	28 kDa	0.93	66.989	159.47	54.344	89.221	137.17	65.124	93.601	97.1717	1.03815	0.0540118	0.0315171
813	NADH dehydrogenase (ubiquinone) 1 subcomplex unknown 2|protein_coding|2R:28938212:28938750:-1|gene:AGAP002889	AGAP002889-PA	13 kDa	0.26	3.4178	2	2	2.9931	2.901	6.1359	2.4726	4.01	1.62177	0.697573	0.585027
815	CYP12F4: cytochrome P450|protein_coding|3R:4318878:4320869:1|gene:AGAP008018	AGAP008018-PA	60 kDa	0.41	5.6963	2	2	2	2	2.301	3.2321	2.10033	0.649836	-0.621854	0.387216
820	peptide alpha-N-acetyltransferase|protein_coding|2R:18575455:18579094:1|gene:AGAP002284	AGAP002284-PA	105 kDa	0.41	2	15.715	2	2.9931	2	2	6.57167	2.33103	0.35471	-1.49529	0.387216
814	Alpha-tocopherol transfer protein-like protein|protein_coding|2L:3151046:3152142:1|gene:AGAP004762	AGAP004762-PA	35 kDa	0.83	3.4178	3.4922	5.7885	4.9885	4.8349	2	4.23283	3.94113	0.931086	-0.103013	0.0809219
823	High mobility group protein D, isoform C|protein_coding|3L:40733112:40733604:-1|gene:AGAP012334	AGAP012334-PA	13 kDa	0.37	4.557	2	2	2	2	2	2.85233	2	0.70118	-0.512143	0.431798
816	NADH_b5_red: NADH-cytochrome b5 reductase|protein_coding|3L:20695958:20701761:1|gene:AGAP011300	AGAP011300-PA	36 kDa	0.32	21.646	3.4922	2.4808	2	2	2.301	9.20633	2.10033	0.22814	-2.13201	0.49485
818	translocon-associated protein subunit gamma|protein_coding|3R:17142851:17143497:1|gene:AGAP008761	AGAP008761-PA	21 kDa	0.69	2	5.2384	9.0962	7.9817	3.868	7.6699	5.44487	6.50653	1.19498	0.256992	0.161151
817	ATP-dependent RNA helicase DBP2|protein_coding|2R:41327518:41336640:1|gene:AGAP003663	AGAP003663-PA	74 kDa	0.86	9.114	2.126	2	11.455	2	2	4.41333	5.15167	1.1673	0.223171	0.0655015
822	peroxin-1|protein_coding|3L:13184037:13190430:-1|gene:AGAP010924	AGAP010924-PA	116 kDa	0.51	18.228	2	2	2	2	6.1359	7.40933	3.37863	0.455997	-1.1329	0.29243
824	integrator complex subunit 5|protein_coding|2R:33411229:33414462:-1|gene:AGAP003159	AGAP003159-PA	112 kDa	0.77	18.228	2	2	2	2	12.272	7.40933	5.424	0.73205	-0.449987	0.113509
821	phosphatidylinositol-4-phosphate 3-kinase|protein_coding|3L:15327979:15341249:1|gene:AGAP011036	AGAP011036-PA	215 kDa	0.37	18.228	2	2	2	2	2	7.40933	2	0.26993	-1.88934	0.431798
819	RNA-binding protein 5/10|protein_coding|3R:13254279:13259908:-1|gene:AGAP008577	AGAP008577-PA	113 kDa	0.37	36.456	2	2	2	2	2	13.4853	2	0.148309	-2.75332	0.431798
1.1	sodium/potassium-transporting ATPase subunit alpha|protein_coding|2R:28371857:28387114:1|gene:AGAP002858	AGAP002858-PA	111 kDa	0.64	968.06	1555.1	831.2	1148.5	989.07	860.75	1118.12	999.44	0.893858	-0.161883	0.19382
825	oligosaccharyltransferase complex subunit alpha (ribophorin I)|protein_coding|3R:49911415:49912870:1|gene:AGAP010174	AGAP010174-PA	52 kDa	0.88	2	6.9845	3.3077	2	4.8349	4.6019	4.0974	3.81227	0.930411	-0.10406	0.0555173
459.1	flotillin|protein_coding|2R:43312816:43324005:1|gene:AGAP003789	AGAP003789-PA	47 kDa	0.13	2	3.4922	2	7.9817	57.43	24.179	2.4974	29.8636	11.9579	3.57989	0.886057
829	ABCG7: ATP-binding cassette transporter (ABC transporter) family G member 7|protein_coding|3R:44325813:44333909:-1|gene:AGAP009850	AGAP009850-PA	73 kDa	0.37	2	2	2	2	2	7.6699	2	3.88997	1.94498	0.959758	0.431798
831	Neuromusculin|protein_coding|3L:40796278:40804246:1|gene:AGAP012343	AGAP012343-PA	138 kDa	0.44	2	3.4922	2	2	2	13.039	2.4974	5.67967	2.27423	1.18538	0.356547
832	|protein_coding|2R:54640170:54650634:-1|gene:AGAP004327	AGAP004327-PA	348 kDa	0.81	9.114	2	2	2	2	12.272	4.37133	5.424	1.24081	0.311284	0.091515
827	rootletin|protein_coding|2R:37852538:37862386:-1|gene:AGAP003449	AGAP003449-PA	240 kDa	0.46	27.342	2	2	2	2	6.1359	10.4473	3.37863	0.323397	-1.62862	0.337242
834	Exo4: exocyst complex component 4|protein_coding|2R:8673924:8678386:1|gene:AGAP001694	AGAP001694-PA	121 kDa	0.77	18.228	2	2	2	2	12.272	7.40933	5.424	0.73205	-0.449987	0.113509
828	2-hydroxyacyl-CoA lyase 1|protein_coding|3L:2272282:2274468:-1|gene:AGAP010368	AGAP010368-PA	62 kDa	0.37	2	2	2	2	2	6.9029	2	3.6343	1.81715	0.861678	0.431798
833	2-oxoisovalerate dehydrogenase E2 component (dihydrolipoyl transacylase)|protein_coding|X:9839943:9843691:-1|gene:AGAP000549	AGAP000549-PA	51 kDa	0.81	9.114	2	2	2	2	12.272	4.37133	5.424	1.24081	0.311284	0.091515
830	sphingomyelin phosphodiesterase 4|protein_coding|X:7299356:7303497:-1|gene:AGAP000405	AGAP000405-PA	85 kDa	0.37	2	2	2	2	2	13.039	2	5.67967	2.83983	1.50581	0.431798
836	F-box and leucine-rich repeat protein 10/11|protein_coding|2R:11930097:11936362:-1|gene:AGAP001895	AGAP001895-PA	150 kDa	0.37	18.228	2	2	2	2	2	7.40933	2	0.26993	-1.88934	0.431798
835	E3 ubiquitin-protein ligase TRIP12|protein_coding|2R:2634398:2644334:1|gene:AGAP001296	AGAP001296-PA	319 kDa	0.37	27.342	2	2	2	2	2	10.4473	2	0.191436	-2.38506	0.431798
826	cyclin-dependent kinase 12/13|protein_coding|2L:3453793:3459344:-1|gene:AGAP004780	AGAP004780-PA	140 kDa	0.37	18.228	2	2	2	2	2	7.40933	2	0.26993	-1.88934	0.431798
87.1	histone H2B|protein_coding|3L:38656460:38656834:1|gene:AGAP012199	AGAP012199-PA (+5)	14 kDa	0.27	51.868	59.238	72.816	91.838	70.922	62.257	61.3073	75.0057	1.22344	0.29094	0.568636
837	cathepsin B|protein_coding|2R:57454530:57455543:1|gene:AGAP004533	AGAP004533-PA	37 kDa	0.47	2.2785	15.715	2	2.9931	3.868	2.301	6.6645	3.05403	0.458254	-1.12578	0.327902
840	eIF3g: eukaryotic translation initiation factor 3 subunit G|protein_coding|2L:48887512:48888419:-1|gene:AGAP007668	AGAP007668-PA	30 kDa	0.16	3.4178	2	3.3077	2	2	2.301	2.9085	2.10033	0.722136	-0.469657	0.79588
838	guanine nucleotide-binding protein G(I)/G(S)/G(T) subunit beta-1|protein_coding|2L:23638183:23639205:-1|gene:AGAP005913	AGAP005913-PA	37 kDa	0.38	2.2785	2	2	2	17.406	2	2.09283	7.13533	3.40941	1.76952	0.420216
839	Ras-related protein Rab-6A|protein_coding|3L:21990568:22014745:-1|gene:AGAP011363	AGAP011363-PA	24 kDa	0.67	2.2785	2	8.2693	2	2	15.34	4.1826	6.44667	1.54131	0.624153	0.173925
165.2	Ras-related protein Rab-35|protein_coding|2R:31246289:31247897:-1|gene:AGAP003028	AGAP003028-PA	23 kDa	0.37	2	2	2	2	2	27.612	2	10.5373	5.26867	2.39744	0.431798
846	syntaxin 5|protein_coding|3R:17129686:17131211:-1|gene:AGAP008756	AGAP008756-PA	51 kDa	0.37	18.228	2	2	2	2	2	7.40933	2	0.26993	-1.88934	0.431798
848	Guanine nucleotide exchange factor DBS|protein_coding|2L:49281061:49307497:-1|gene:AGAP007723	AGAP007723-PA	132 kDa	0.77	18.228	2	2	2	2	12.272	7.40933	5.424	0.73205	-0.449987	0.113509
844	ATP-dependent RNA helicase DDX47/RRP3|protein_coding|3R:43709396:43711004:1|gene:AGAP009808	AGAP009808-PA	56 kDa	0.51	18.228	2	2	2	2	6.1359	7.40933	3.37863	0.455997	-1.1329	0.29243
847	Armadillo repeat-containing protein 6|protein_coding|2L:34748279:34749814:1|gene:AGAP006617	AGAP006617-PA	52 kDa	0.58	18.228	2	2	2	7.7359	2	7.40933	3.91197	0.527978	-0.92145	0.236572
849	L-galactose dehydrogenase|protein_coding|3L:17428346:17429388:1|gene:AGAP011125	AGAP011125-PA	36 kDa	0.37	18.228	2	2	2	2	2	7.40933	2	0.26993	-1.88934	0.431798
845	|protein_coding|3R:51779636:51785942:1|gene:AGAP010263	AGAP010263-PA (+1)	205 kDa	0.37	2	2	2	2	2	18.408	2	7.46933	3.73467	1.90098	0.431798
842	|protein_coding|2R:5352331:5354988:-1|gene:AGAP001470	AGAP001470-PA	81 kDa	0.37	36.456	2	2	2	2	2	13.4853	2	0.148309	-2.75332	0.431798
843	beta-galactosidase|protein_coding|2R:14678933:14682155:1|gene:AGAP002055	AGAP002055-PA	74 kDa	0.37	2	2	2	2	2	18.408	2	7.46933	3.73467	1.90098	0.431798
841	phospholipase D1/2|protein_coding|3L:8393435:8399019:1|gene:AGAP010687	AGAP010687-PA	139 kDa	0.37	36.456	2	2	2	2	2	13.4853	2	0.148309	-2.75332	0.431798
852	Capping protein (actin filament) muscle Z-line, alpha 1|protein_coding|2L:27094572:27100951:-1|gene:AGAP006141	AGAP006141-PA (+1)	33 kDa	0.77	3.4178	2	2	2	2.901	2	2.4726	2.30033	0.93033	-0.104186	0.113509
855	glucosyl/glucuronosyl transferases|protein_coding|2L:41047893:41049603:-1|gene:AGAP007028	AGAP007028-PA	60 kDa	0.36	2.2785	2	16.539	2	2	2	6.93917	2	0.288219	-1.79476	0.443697
853	Adaptor-related protein complex 2, beta 1 subunit|protein_coding|2R:2126593:2131844:1|gene:AGAP001267	AGAP001267-PA	102 kDa	0.26	9.114	13.969	2	2	5.8019	3.068	8.361	3.6233	0.433357	-1.20637	0.585027
856	malate dehydrogenase (oxaloacetate-decarboxylating)(NADP+)|protein_coding|X:3012930:3021325:1|gene:AGAP000184	AGAP000184-PB	76 kDa	0.48	23.053	3.4922	2	2	3.5192	6.9029	9.51507	4.1407	0.435173	-1.20034	0.318759
850	Coatomer subunit beta|protein_coding|2R:4186475:4189730:-1|gene:AGAP001399	AGAP001399-PA	107 kDa	0.57	9.114	2	3.3077	2	12.571	6.9029	4.80723	7.15797	1.489	0.574343	0.244125
851	|protein_coding|X:16104446:16138308:-1|gene:AGAP000865	AGAP000865-PA	167 kDa	0.37	2	2	2	2	2	14.573	2	6.191	3.0955	1.63017	0.431798
854	Endoplasmic reticulum resident protein 44 precursor|protein_coding|X:17143847:17147464:1|gene:AGAP000909	AGAP000909-PA	47 kDa	0.37	2	2	2	2	34.812	2	2	12.9373	6.46867	2.69347	0.431798
857	phosphoglucomutase|protein_coding|3R:8803846:8808564:-1|gene:AGAP008305	AGAP008305-PA (+2)	69 kDa	0.37	27.342	2	2	2	2	2	10.4473	2	0.191436	-2.38506	0.431798
859	sodium/potassium-transporting ATPase subunit beta|protein_coding|3R:36755388:36771079:1|gene:AGAP009595	AGAP009595-PA	36 kDa	0.65	3.4178	3.4922	4.1346	2	3.868	7.6699	3.68153	4.51263	1.22575	0.293663	0.187087
379.1	CYP12F2: cytochrome P450|protein_coding|3R:4324289:4326344:1|gene:AGAP008020	AGAP008020-PA	60 kDa	0.29	13.851	7.2607	10.267	6.8117	26.018	20.685	10.4596	17.8382	1.70545	0.77015	0.537602
860	galactokinase|protein_coding|2R:29283760:29301463:1|gene:AGAP002914	AGAP002914-PA (+2)	44 kDa	0.54	3.4178	3.4922	2	10.975	2	2	2.97	4.99167	1.6807	0.749059	0.267606
862	GSTE4: glutathione S-transferase epsilon class 4|protein_coding|3R:28596074:28596816:-1|gene:AGAP009193	AGAP009193-PA	25 kDa	0.92	2	2	14.885	16.961	2	2	6.295	6.987	1.10993	0.150467	0.0362122
858	|protein_coding|2L:26767104:26768312:1|gene:AGAP006108	AGAP006108-PA	44 kDa	0.17	31.899	15.715	2	2	2	2	16.538	2	0.120934	-3.04771	0.769551
861	|protein_coding|2R:3380636:3381809:1|gene:AGAP001346	AGAP001346-PA	23 kDa	0.37	2	2	2	2	2	13.806	2	5.93533	2.96767	1.56933	0.431798
863	|protein_coding|2R:54928058:54933639:1|gene:AGAP004348	AGAP004348-PA	197 kDa	0.37	10.253	2	2	2	2	2	4.751	2	0.420964	-1.24823	0.431798
42.1	pyruvate carboxylase|protein_coding|2L:2999465:3004703:-1|gene:AGAP004742	AGAP004742-PA	132 kDa	0.38	53.899	55.85	128.11	85.096	166.24	91.482	79.2863	114.273	1.44127	0.527336	0.420216
864	bleomycin hydrolase|protein_coding|2R:3325448:3329864:1|gene:AGAP001341	AGAP001341-PA	52 kDa	0.67	2.2785	3.4922	2	2.9931	2	2	2.59023	2.33103	0.899932	-0.152112	0.173925
868	programmed cell death 6-interacting protein|protein_coding|2L:16664376:16667205:-1|gene:AGAP005531	AGAP005531-PA	94 kDa	0.45	2.2785	3.4922	2	2	2	13.806	2.59023	5.93533	2.29143	1.19625	0.346787
866	glycogen debranching enzyme|protein_coding|2R:1285765:1291040:1|gene:AGAP001200	AGAP001200-PA (+1)	176 kDa	0.2	2	2	2	2	2.901	2.301	2	2.40067	1.20033	0.263435	0.69897
865	alpha 1,3-glucosidase|protein_coding|X:15870891:15873945:1|gene:AGAP000862	AGAP000862-PA	107 kDa	0.91	9.114	2	2.4808	2	10.637	2.301	4.5316	4.97933	1.0988	0.135932	0.0409586
867	mRpL12: 39S ribosomal protein L12, mitochondrial|protein_coding|3L:28373084:28373665:-1|gene:AGAP011581	AGAP011581-PA	20 kDa	0.37	2	2	2	2	2	14.573	2	6.191	3.0955	1.63017	0.431798
870	alpha-soluble NSF attachment protein|protein_coding|2R:33741890:33743397:-1|gene:AGAP003192	AGAP003192-PA	33 kDa	0.55	2.2785	6.9845	2	2	3.868	2	3.75433	2.62267	0.698571	-0.517522	0.259637
871	RpS29: 40S ribosomal protein S29|protein_coding|2R:6560347:6560899:-1|gene:AGAP001595	AGAP001595-PA	7 kDa	0.089	9.114	5.2384	4.9616	2	2	4.6019	6.438	2.8673	0.445371	-1.16692	1.05061
869	RpS23: 40S ribosomal protein S23|protein_coding|2R:6098616:6099047:-1|gene:AGAP012990	AGAP012990-PA	16 kDa	0.44	5.6963	5.2384	5.7885	4.9885	3.868	6.1359	5.5744	4.99747	0.896503	-0.15762	0.356547
185.1	threonyl-tRNA synthetase|protein_coding|3R:21102673:21105770:1|gene:AGAP008929	AGAP008929-PB	83 kDa	0.8	29.126	13.601	56.99	33.089	10.429	43.218	33.239	28.912	0.869822	-0.201209	0.09691
173.1	GPXH1: glutathione peroxidase 1|protein_coding|2R:53207782:53209327:1|gene:AGAP004247	AGAP004247-PB	19 kDa	0.19	14.049	22.115	28.39	7.3158	17.404	15.338	21.518	13.3526	0.620532	-0.688423	0.721246
872	alpha,alpha-trehalase|protein_coding|3L:36939003:36942417:-1|gene:AGAP012053	AGAP012053-PA	65 kDa	0.19	12.532	5.2384	2.4808	2	2	2	6.7504	2	0.296279	-1.75497	0.721246
875	|protein_coding|3R:37406421:37422931:1|gene:AGAP009638	AGAP009638-PA	410 kDa	0.46	27.342	2	2	2	2	6.1359	10.4473	3.37863	0.323397	-1.62862	0.337242
876	|protein_coding|2R:14533716:14540675:-1|gene:AGAP002048	AGAP002048-PA (+1)	119 kDa	0.37	2	2	2	2	2	6.9029	2	3.6343	1.81715	0.861678	0.431798
874	Low-density lipoprotein receptor-related protein 2 precursor|protein_coding|3L:41151046:41166134:-1|gene:AGAP012372	AGAP012372-PA	527 kDa	0.37	18.228	2	2	2	2	2	7.40933	2	0.26993	-1.88934	0.431798
877	|protein_coding|3R:3322518:3337111:-1|gene:AGAP007960	AGAP007960-PA	387 kDa	0.37	18.228	2	2	2	2	2	7.40933	2	0.26993	-1.88934	0.431798
873	|protein_coding|X:2031552:2037491:1|gene:AGAP000126	AGAP000126-PA	188 kDa	0.37	27.342	2	2	2	2	2	10.4473	2	0.191436	-2.38506	0.431798
[truncated: 399 more rows]

## Sheet: Summary
Protein identified	Fold Change	p-value	Log2FC	log10p-value	Description
[truncated: 12 more rows]
