# Supplementary material for: Ribosomal/nucleolar stress induction regulates tert-Butyl hydroperoxide (tBHP) mediated oxidative stress in Anopheles gambiae midguts
Source: BMC Res Notes. 2019 Mar 29;12:182. doi: 10.1186/s13104-019-4196-1 (PMC6440166; doi:10.1186/s13104-019-4196-1)
Supplement: Supplementary file 5 — Additional file 5. Proteomic data on differential expression between control and high treatment groups. [file 13104_2019_4196_MOESM5_ESM.xlsx]

## Sheet: Legend
Additional file 5. Protein identification in An. gambiae (KEELE) midguts following treatment with ex vivo organ culture (control) and 200 µM tBHP (High).
Tab name:
Proteins	All proteins identified, with normalized spectral count values and p-value tabulated
Heat shock proteins	Proteins filtered from the Protein tab according to class
Cytochrome related
Thioredoxin related
Glutathione related
Enriched proteins	Volcano plot made based on the data in this tab
Summary	Enriched proteins that explain our hypothesis and discussed in the manuscript.
Legend for the tables:
High-B01, High-B02, High-B03, Control-B01, Control-B02, and Control-B03: Proteins were identified from biological replicates 1, 2, and 3 in An. gambiae (KEELE) midguts following treatment with ex vivo organ culture (control) and 200 µM tBHP (Low).
Average High: The average relatie spectral count from biological replicates 1, 2, and 3.
Average Control: The average relataive spectral count from biological replicates 1, 2, and 3.
FC: The ratio of the average spectral count calculated as fold change for High and Control treated An. gambiae (KEELE) midguts.
p-value: The p-value of the High/Control ratio.

## Sheet: Proteins
#	Identified Proteins (1338/1339)	Accession Number	Molecular Weight	T-Test (p-value): (p < 0.05)	Control-B01	Control-B02	Control-B03	High-B01	High-B02	High-B03	Average Control	Average High	FC (Average High/Average Control)	log2 ratio	log10 (p-value)
319	ABCB1: ATP-binding cassette transporter (ABC transporter) family B member 1|protein_coding|2R:18516732:18519580:1|gene:AGAP002278	AGAP002278-PA	97 kDa	0.0001	32.597	34.622	33.27	2	2	2	33.4963	2	0.059708	-4.06593	4
574	nuclear pore complex protein Nup210|protein_coding|2L:29402129:29420159:-1|gene:AGAP006280	AGAP006280-PA	214 kDa	0.0006	2	2.5646	2	4.125	4.3828	4.4968	2.1882	4.33487	1.98102	0.986243	3.22185
299	chloride intracellular channel|protein_coding|X:18255347:18265441:-1|gene:AGAP000943	AGAP000943-PA (+6)	30 kDa	0.0061	5.4328	3.8469	6.0491	16.5	18.262	11.992	5.1096	15.5847	3.05008	1.60885	2.21467
433	V-type H+-transporting ATPase 54 kD subunit|protein_coding|3R:34693281:34696586:1|gene:AGAP009486	AGAP009486-PA	55 kDa	0.0061	6.2089	7.6937	7.259	20.625	22.645	14.989	7.05387	19.4197	2.75305	1.46103	2.21467
92	RpLP1: 60S ribosomal protein LP1|protein_coding|3R:173065:173808:1|gene:AGAP007740	AGAP007740-PA	11 kDa	0.0067	82.268	91.042	71.38	28.875	43.098	13.491	81.5633	28.488	0.349275	-1.51757	2.17393
196	Pgi: phosphoglucose isomerase (glucose-6-phosphate isomerase)|protein_coding|3L:38254197:38260323:1|gene:AGAP012167	AGAP012167-PA	62 kDa	0.0078	41.91	52.574	48.393	28.875	23.375	14.989	47.6257	22.413	0.470608	-1.0874	2.10791
517	NADH dehydrogenase (ubiquinone) 1 alpha subcomplex 2|protein_coding|2R:36893208:36893713:1|gene:AGAP003367	AGAP003367-PA (+1)	11 kDa	0.0078	13.97	25.646	17.542	2	2	2	19.0527	2	0.104972	-3.25192	2.10791
141	adenosylhomocysteinase|protein_coding|X:14428906:14435537:1|gene:AGAP000792	AGAP000792-PA	51 kDa	0.0083	55.104	53.856	47.183	37.125	28.488	23.983	52.0477	29.8653	0.573807	-0.801362	2.08092
188	RpL10a: 60S ribosomal protein L10a|protein_coding|3L:20688682:20689932:-1|gene:AGAP011298	AGAP011298-PA	24 kDa	0.0088	24.06	7.6937	16.938	45.375	57.707	41.97	16.2306	48.3507	2.97899	1.57482	2.05552
276	serine carboxypeptidase 1|protein_coding|3L:24745801:24749233:1|gene:AGAP011442	AGAP011442-PA	49 kDa	0.013	7.7612	12.823	8.4688	28.875	55.516	50.964	9.68433	45.1183	4.6589	2.21999	1.88606
504	B-cell receptor-associated protein 31|protein_coding|3L:6369916:6370774:-1|gene:AGAP010557	AGAP010557-PA	27 kDa	0.015	27.94	23.081	12.098	2	2	2	21.0397	2	0.0950585	-3.39504	1.82391
121	skap: succinyl-CoA ligase beta subunit|protein_coding|2L:3021924:3025400:1|gene:AGAP004744	AGAP004744-PA	49 kDa	0.016	70.626	87.195	53.837	20.625	37.254	19.486	70.5527	25.7883	0.365519	-1.45198	1.79588
130	aldehyde dehydrogenase (NAD+)|protein_coding|2R:41060161:41061945:1|gene:AGAP003652	AGAP003652-PA (+1)	57 kDa	0.016	96.776	69.243	61.701	37.125	25.342	14.989	75.9067	25.8187	0.340137	-1.55581	1.79588
370	RpS15: 40S ribosomal protein S15|protein_coding|2R:2185484:2185933:1|gene:AGAP001274	AGAP001274-PA	17 kDa	0.017	8.5373	2.5646	4.2344	16.5	31.41	32.977	5.1121	26.9623	5.27422	2.39896	1.76955
60.3	Anpep|protein_coding|UNKN:26432528:26434728:-1|gene:AGAP012745	AGAP012745-PA	73 kDa	0.019	2	2.8641	3.1581	4.0893	5.7559	5.0095	2.67407	4.95157	1.8517	0.88885	1.72125
338	phosphoglucomutase|protein_coding|2L:22638694:22640458:-1|gene:AGAP005860	AGAP005860-PA	61 kDa	0.021	37.254	16.67	22.987	4.125	2	2.9979	25.637	3.04097	0.118616	-3.07563	1.67778
594	protein disulfide-isomerase A6|protein_coding|2R:12098233:12099570:1|gene:AGAP001919	AGAP001919-PA	49 kDa	0.022	13.97	25.646	12.703	2	2.9219	2	17.4397	2.3073	0.132302	-2.91809	1.65758
763	signal recognition particle receptor subunit alpha|protein_coding|3L:12707817:12709861:-1|gene:AGAP010894	AGAP010894-PA	73 kDa	0.026	2	2	2	4.125	2.9219	2.9979	2	3.34827	1.67413	0.743414	1.58503
1119	26S proteasome regulatory subunit T3|protein_coding|2R:31012044:31042208:1|gene:AGAP003008	AGAP003008-PA (+1)	47 kDa	0.026	2	2	2	4.125	2.9219	2.9979	2	3.34827	1.67413	0.743414	1.58503
60.2	Aminopeptidase N1|protein_coding|2R:42089971:42093136:1|gene:AGAP013255	AGAP013255-PA	106 kDa	0.028	11.246	28.467	34.231	43.273	57.282	57.149	24.648	52.568	2.13275	1.09271	1.55284
329	NADH dehydrogenase (ubiquinone) 1 alpha subcomplex 10|protein_coding|3L:17686350:17687629:1|gene:AGAP011130	AGAP011130-PA	46 kDa	0.029	23.283	25.646	22.382	4.125	16.07	13.491	23.7703	11.2287	0.472382	-1.08198	1.5376
805	Solute carrier family 22|protein_coding|2R:54355380:54357143:1|gene:AGAP004309	AGAP004309-PA	65 kDa	0.031	2	2.5646	2	4.125	2.9219	4.4968	2.1882	3.8479	1.75848	0.814327	1.50864
366	|protein_coding|3L:18232386:18233643:1|gene:AGAP011173	AGAP011173-PA	22 kDa	0.033	15.522	25.646	43.554	2	2	2	28.2407	2	0.0708199	-3.8197	1.48149
476	cathepsin L|protein_coding|3L:33872514:33877105:1|gene:AGAP011828	AGAP011828-PA	39 kDa	0.039	11.642	28.21	21.777	8.25	2.9219	4.4968	20.543	5.2229	0.254242	-1.97572	1.40894
320	|protein_coding|2R:20950739:20951200:1|gene:AGAP013137	AGAP013137-PA	17 kDa	0.04	29.492	62.832	26.616	8.25	2	2.9979	39.6467	4.41597	0.111383	-3.1664	1.39794
362	|protein_coding|2R:25182019:25187647:-1|gene:AGAP002654	AGAP002654-PB	127 kDa	0.04	15.522	16.67	22.987	12.375	4.3828	8.9937	18.393	8.58383	0.46669	-1.09946	1.39794
369	RpS26: 40S ribosomal protein S26|protein_coding|3L:37645814:37646784:1|gene:AGAP012100	AGAP012100-PA	13 kDa	0.041	17.851	35.904	25.406	4.125	14.609	2	26.387	6.91133	0.261922	-1.93279	1.38722
275	V-type H+-transporting ATPase subunit D|protein_coding|3R:52655893:52656940:1|gene:AGAP010298	AGAP010298-PA	28 kDa	0.045	20.955	3.8469	22.382	45.375	51.133	28.48	15.728	41.6627	2.64895	1.40542	1.34679
389	Rho GDP-dissociation inhibitor|protein_coding|3L:38263832:38265338:-1|gene:AGAP012168	AGAP012168-PA	23 kDa	0.052	25.612	29.493	16.938	16.5	4.3828	8.9937	24.0143	9.95883	0.414704	-1.26985	1.284
531	|protein_coding|2R:36289688:36291450:-1|gene:AGAP003337	AGAP003337-PA	35 kDa	0.054	5.4328	2.5646	2	8.25	19.723	26.981	3.33247	18.318	5.49683	2.4586	1.26761
380	malate/L-lactate dehydrogenase|protein_coding|2L:34221311:34223619:-1|gene:AGAP006576	AGAP006576-PA (+1)	53 kDa	0.057	13.97	23.081	13.913	2	11.687	2	16.988	5.229	0.307806	-1.69991	1.24413
811	VATF: V-type proton ATPase subunit F|protein_coding|2R:21851028:21851741:-1|gene:AGAP002473	AGAP002473-PA	14 kDa	0.057	2	3.8469	2	16.5	6.5742	8.9937	2.61563	10.6893	4.0867	2.03094	1.24413
135	|protein_coding|2L:26688670:26689400:1|gene:AGAP006103	AGAP006103-PA (+2)	16 kDa	0.058	52	73.09	59.281	49.5	18.992	10.493	61.457	26.3283	0.428403	-1.22296	1.23657
64	transketolase|protein_coding|3L:18115145:18118550:1|gene:AGAP011161	AGAP011161-PA	68 kDa	0.059	98.567	97.454	111.3	16.5	78.891	61.457	102.44	52.2827	0.510372	-0.970379	1.22915
43	laminin subunit alpha|protein_coding|2L:7594392:7607743:1|gene:AGAP004993	AGAP004993-PA	412 kDa	0.061	89.253	111.56	52.627	132	131.48	188.87	84.48	150.783	1.78484	0.835795	1.21467
60.1	APN4: aminopeptidase 4|protein_coding|2R:42095012:42098180:1|gene:AGAP013188	AGAP013188-PA	107 kDa	0.065	28.592	21.774	31.394	71.055	67.716	34.395	27.2533	57.722	2.11798	1.08269	1.18709
715	NADH dehydrogenase (ubiquinone) 1 alpha subcomplex 13|protein_coding|3R:37625238:37625878:-1|gene:AGAP009652	AGAP009652-PA	18 kDa	0.072	2	2.5646	2	20.625	20.453	4.4968	2.1882	15.1916	6.94251	2.79546	1.14267
394	receptor expression-enhancing protein 5|protein_coding|2L:3861247:3869625:-1|gene:AGAP004819	AGAP004819-PA (+1)	21 kDa	0.073	26.388	17.952	12.098	12.375	2.1914	4.4968	18.8127	6.3544	0.337772	-1.56588	1.13668
501	elongation factor 1-beta|protein_coding|3L:7170626:7171389:-1|gene:AGAP010612	AGAP010612-PA (+1)	24 kDa	0.075	8.5373	6.4114	5.4442	24.75	23.375	8.9937	6.79763	19.0396	2.80091	1.4859	1.12494
461	eIF3i: eukaryotic translation initiation factor 3 subunit I|protein_coding|2L:34692112:34693380:-1|gene:AGAP006607	AGAP006607-PA	36 kDa	0.077	16.298	6.4114	26.616	2	3.6523	2	16.4418	2.55077	0.155139	-2.68837	1.11351
629	leucyl-tRNA synthetase|protein_coding|3R:8636178:8639940:1|gene:AGAP008297	AGAP008297-PA	136 kDa	0.077	3.1045	2	2.4197	8.25	16.801	5.9958	2.50807	10.3489	4.12626	2.04483	1.11351
47	|protein_coding|3L:25026924:25029981:1|gene:AGAP011476	AGAP011476-PA	102 kDa	0.078	82.268	128.23	81.663	160.88	134.41	127.41	97.387	140.9	1.44681	0.532871	1.10791
265	UTP--glucose-1-phosphate uridylyltransferase|protein_coding|2R:2059771:2065073:-1|gene:AGAP001257	AGAP001257-PB	58 kDa	0.08	9.3134	7.6937	19.357	16.5	36.523	37.474	12.1214	30.1657	2.48864	1.31536	1.09691
427	prolyl oligopeptidase|protein_coding|3R:28109194:28112206:-1|gene:AGAP009172	AGAP009172-PA	88 kDa	0.081	7.7612	7.6937	6.654	37.125	29.949	10.493	7.36963	25.8557	3.50841	1.81082	1.09151
168	RpL12: 60S ribosomal protein L12|protein_coding|3R:48534875:48535850:-1|gene:AGAP010065	AGAP010065-PA	18 kDa	0.084	56.656	66.679	37.505	8.25	43.828	2	53.6133	18.026	0.336222	-1.57251	1.07572
48	|protein_coding|3R:215009:216018:1|gene:AGAP007745	AGAP007745-PA	34 kDa	0.088	101.67	166.7	128.24	41.25	110.3	13.491	132.203	55.0137	0.416129	-1.2649	1.05552
479	flotillin|protein_coding|2R:43312816:43324005:1|gene:AGAP003789	AGAP003789-PA	47 kDa	0.088	2	2.5646	2	8.25	32.871	14.989	2.1882	18.7033	8.54736	3.09548	1.05552
1126	Elongation factor Ts, mitochondrial|protein_coding|3R:29062876:29063911:1|gene:AGAP009234	AGAP009234-PA	35 kDa	0.088	2	2	2	4.125	2.1914	4.4968	2	3.6044	1.8022	0.849759	1.05552
27	aldehyde dehydrogenase family 7 member A1|protein_coding|X:16705403:16707113:-1|gene:AGAP000881	AGAP000881-PA	58 kDa	0.09	166.09	180.8	157.88	111.38	149.75	55.461	168.257	105.53	0.627199	-0.673006	1.04576
538	Glucosyl/glucuronosyl transferases|protein_coding|3R:3835173:3836817:-1|gene:AGAP007990	AGAP007990-PA	60 kDa	0.092	7.7612	5.1291	2	24.75	13.879	8.9937	4.96343	15.8742	3.19824	1.67728	1.03621
1053	|protein_coding|3R:44029444:44029779:1|gene:AGAP009830	AGAP009830-PA	10 kDa	0.092	2	2.5646	2	4.125	5.1133	10.493	2.1882	6.5771	3.00571	1.58771	1.03621
734	squid|protein_coding|X:7260671:7269894:-1|gene:AGAP000399	AGAP000399-PA	38 kDa	0.093	6.2089	5.1291	2	8.25	14.609	7.4947	4.446	10.1179	2.27573	1.18633	1.03152
251	|protein_coding|3L:32456395:32457149:-1|gene:AGAP011726	AGAP011726-PA	26 kDa	0.096	39.582	35.904	30.851	28.875	6.5742	23.983	35.4457	19.8107	0.558904	-0.839327	1.01773
424	|protein_coding|3L:41834680:41835268:-1|gene:AGAP012418	AGAP012418-PA	10 kDa	0.098	2.3283	2.5646	14.518	16.5	16.07	13.491	6.4703	15.3537	2.37295	1.24668	1.00877
708	Sply: sphingosine-1-phosphate lyase|protein_coding|2R:8933934:8935747:-1|gene:AGAP001724	AGAP001724-PA	60 kDa	0.099	2	5.1291	4.8393	8.25	5.1133	10.493	3.98947	7.9521	1.99327	0.99514	1.00436
199.1	NADH dehydrogenase (ubiquinone) Fe-S protein 2|protein_coding|X:14442142:14443554:-1|gene:AGAP000794	AGAP000794-PA (+2)	53 kDa	0.1	25.612	47.445	44.764	8.25	32.802	10.211	39.2737	17.0877	0.435092	-1.20061	1
595	AFG3 family protein|protein_coding|2L:40208758:40211550:-1|gene:AGAP006949	AGAP006949-PA	90 kDa	0.1	12.418	14.105	2.4197	2	2	2	9.64757	2	0.207306	-2.27017	1
650	Actincytosk: |protein_coding|2L:10204321:10206087:1|gene:AGAP005110	AGAP005110-PA	47 kDa	0.1	4.6567	5.1291	6.654	16.5	18.262	5.9958	5.47993	13.5859	2.47922	1.30988	1
69	female reproductive tract protease GLEANR_896|protein_coding|3R:19868169:19869015:-1|gene:AGAP008861	AGAP008861-PA	28 kDa	0.11	53.552	85.913	33.875	226.88	69.394	179.87	57.78	158.715	2.74688	1.45779	0.958607
104	L-lactate dehydrogenase|protein_coding|2L:4905578:4908474:1|gene:AGAP004880	AGAP004880-PA (+2)	35 kDa	0.11	55.88	82.066	70.775	41.25	59.168	13.491	69.5737	37.9697	0.545748	-0.873694	0.958607
689	H/ACA ribonucleoprotein complex subunit 2|protein_coding|3L:38716370:38716999:1|gene:AGAP012204	AGAP012204-PA	18 kDa	0.11	2	2	2	8.25	4.3828	2.9979	2	5.21023	2.60512	1.38135	0.958607
824	|protein_coding|2L:45353935:45359753:-1|gene:AGAP007325	AGAP007325-PA (+1)	16 kDa	0.11	3.8806	5.1291	2.4197	8.25	4.3828	7.4947	3.8098	6.70917	1.76103	0.816418	0.958607
210	RpS14-2: 40S ribosomal protein S14|protein_coding|2R:20502870:20503328:-1|gene:AGAP002346	AGAP002346-PA	16 kDa	0.12	55.88	24.363	42.344	12.375	32.141	4.4968	40.8623	16.3376	0.399821	-1.32258	0.920819
400	pre-mRNA-splicing factor ATP-dependent RNA helicase DHX15/PRP43|protein_coding|3L:17981923:17984480:1|gene:AGAP011149	AGAP011149-PA	81 kDa	0.12	13.97	21.799	10.888	2	2	13.491	15.5523	5.83033	0.374885	-1.41548	0.920819
439	|protein_coding|X:12542919:12545464:-1|gene:AGAP000699	AGAP000699-PA (+1)	38 kDa	0.12	3.1045	5.1291	2	28.875	14.609	73.448	3.4112	38.9773	11.4263	3.51428	0.920819
575	translation initiation factor 4G|protein_coding|2R:22055946:22062926:-1|gene:AGAP002502	AGAP002502-PA	249 kDa	0.12	13.194	2	10.888	2	2	2	8.694	2	0.230044	-2.12002	0.920819
612	SCOT: succinyl-CoA transferase|protein_coding|2L:26620119:26624653:-1|gene:AGAP006096	AGAP006096-PA	56 kDa	0.12	28.716	24.363	2	2	2	2	18.3597	2	0.108934	-3.19847	0.920819
662	|protein_coding|3R:43935962:43936724:-1|gene:AGAP009828	AGAP009828-PA	25 kDa	0.12	2	6.4114	3.0246	28.875	5.1133	19.486	3.812	17.8248	4.67596	2.22526	0.920819
773	|protein_coding|2R:38727580:38733747:1|gene:AGAP003498	AGAP003498-PA	166 kDa	0.12	12.418	10.258	2	2	2	2	8.22533	2	0.243151	-2.04007	0.920819
798	glycogen debranching enzyme|protein_coding|2R:1285765:1291040:1|gene:AGAP001200	AGAP001200-PA (+1)	176 kDa	0.12	2	2	2	2	2.9219	2.9979	2	2.63993	1.31997	0.400501	0.920819
1042	Transmembrane emp24 protein transport domain containing 9|protein_coding|2R:39452128:39453046:1|gene:AGAP003553	AGAP003553-PA	25 kDa	0.12	6.985	2	7.259	2	2	2	5.41467	2	0.369367	-1.43687	0.920819
1048	|protein_coding|2R:31413921:31418523:1|gene:AGAP003043	AGAP003043-PA (+1)	105 kDa	0.12	2	2	2	4.125	4.3828	2	2	3.5026	1.7513	0.808426	0.920819
1157	tRNA (cytosine34-C5)-methyltransferase|protein_coding|2R:22066592:22069011:-1|gene:AGAP002504	AGAP002504-PA	80 kDa	0.12	2	2.5646	2.4197	2	2	2	2.3281	2	0.85907	-0.219153	0.920819
1198	isochorismatase domain-containing protein|protein_coding|2R:19483859:19484578:-1|gene:AGAP002320	AGAP002320-PA	23 kDa	0.12	2	2	2	4.125	2	4.4968	2	3.5406	1.7703	0.823994	0.920819
39	elongation factor 2|protein_coding|3R:33496915:33501698:-1|gene:AGAP009441	AGAP009441-PA (+1)	95 kDa	0.13	110.08	126.95	172.91	103.13	105.19	47.966	136.647	85.4287	0.625179	-0.677658	0.886057
170	|protein_coding|X:6864496:6865545:1|gene:AGAP000375	AGAP000375-PA	23 kDa	0.13	24.836	53.856	14.518	132	67.934	49.465	31.07	83.133	2.67567	1.4199	0.886057
172	fumarate hydratase, class II|protein_coding|2R:11882152:11885501:-1|gene:AGAP001884	AGAP001884-PA	54 kDa	0.13	31.045	20.517	10.284	20.625	68.664	74.947	20.6153	54.7453	2.65556	1.40902	0.886057
305	NADH dehydrogenase (ubiquinone) 1 beta subcomplex 11|protein_coding|2L:46200501:46200968:-1|gene:AGAP007380	AGAP007380-PA	17 kDa	0.13	28.716	73.09	21.777	12.375	2	14.989	41.1943	9.788	0.237605	-2.07336	0.886057
315	Stomatin (EPB72)-like 3|protein_coding|2R:36484082:36500137:-1|gene:AGAP003352	AGAP003352-PA	36 kDa	0.13	15.522	24.363	24.197	20.625	3.6523	2.9979	21.3607	9.09173	0.42563	-1.23233	0.886057
385	|protein_coding|3L:7898432:7902665:-1|gene:AGAP010640	AGAP010640-PA	19 kDa	0.13	40.358	2	32.06	2	2	2.9979	24.806	2.33263	0.094035	-3.41066	0.886057
610	dihydropyrimidinase|protein_coding|2R:32937816:32949396:-1|gene:AGAP003124	AGAP003124-PA	65 kDa	0.13	7.7612	3.8469	12.098	4.125	3.6523	2	7.90203	3.2591	0.412438	-1.27775	0.886057
995	selenide, water dikinase|protein_coding|3R:3388863:3390123:-1|gene:AGAP007967	AGAP007967-PA	44 kDa	0.13	2	2	2	2	9.4961	7.4947	2	6.33027	3.16513	1.66227	0.886057
1034	hydroxypyruvate isomerase|protein_coding|2R:32428779:32430038:-1|gene:AGAP003099	AGAP003099-PA	29 kDa	0.13	2	2.5646	2	8.25	9.4961	2	2.1882	6.58203	3.00797	1.58879	0.886057
1040	Aldose reductase|protein_coding|3L:15780405:15783130:1|gene:AGAP011052	AGAP011052-PA	36 kDa	0.13	2	2	2	4.125	2.1914	5.9958	2	4.10407	2.05203	1.03705	0.886057
68	|protein_coding|2R:47648806:47650834:-1|gene:AGAP003995	AGAP003995-PA	73 kDa	0.14	69.074	34.622	89.527	132	97.152	83.941	64.4077	104.364	1.62037	0.696324	0.853872
216	phosphoserine aminotransferase|protein_coding|2R:58258064:58259494:-1|gene:AGAP004598	AGAP004598-PA	40 kDa	0.14	27.164	37.186	48.393	20.625	2.9219	31.478	37.581	18.3416	0.488056	-1.03488	0.853872
284	acetyl-CoA acyltransferase 2|protein_coding|2L:38891170:38893291:1|gene:AGAP006821	AGAP006821-PA	42 kDa	0.14	22.507	19.234	35.085	12.375	21.914	5.9958	25.6087	13.4283	0.524364	-0.931359	0.853872
346	aspartate aminotransferase, mitochondrial|protein_coding|3R:38661350:38667881:-1|gene:AGAP009685	AGAP009685-PA	47 kDa	0.14	6.2089	8.976	16.333	41.25	32.141	10.493	10.506	27.9613	2.66147	1.41222	0.853872
488	AQP1: aquaporin|protein_coding|3R:19376109:19377994:1|gene:AGAP008843	AGAP008843-PB	27 kDa	0.14	27.164	2.5646	15.728	2	2	2	15.1522	2	0.131994	-2.92146	0.853872
619	APG7A: autophagy related gene|protein_coding|3R:13805741:13808126:1|gene:AGAP008637	AGAP008637-PA	73 kDa	0.14	13.194	10.258	2	2	2	2.9979	8.484	2.33263	0.274945	-1.86279	0.853872
718	NADH dehydrogenase (ubiquinone) 1 alpha subcomplex 7|protein_coding|2R:45717526:45718095:1|gene:AGAP003900	AGAP003900-PA (+1)	11 kDa	0.14	14.746	23.081	2	2	2	2	13.2757	2	0.150652	-2.73071	0.853872
459.3	G-s-alpha-60A: Guanine nucleotide-binding protein G(s) subunit alpha|protein_coding|3L:37621857:37623747:1|gene:AGAP012095	AGAP012095-PA	45 kDa	0.14	6.2089	2	4.4027	2	2	2	4.20387	2	0.475752	-1.07172	0.853872
273.2	RpL22: 60S ribosomal protein L22|protein_coding|2L:8792785:8793161:1|gene:AGAP005046	AGAP005046-PA	11 kDa	0.14	3.9353	4.3346	4.6009	4.3575	2	2	4.29027	2.78583	0.649338	-0.622958	0.853872
88	Muscular protein 20|protein_coding|2R:2847152:2868225:1|gene:AGAP001313	AGAP001313-PA	21 kDa	0.15	9.3134	7.6937	68.96	45.375	113.95	215.85	28.6557	125.058	4.36417	2.12571	0.823909
19.2	beta-tubulin isotype I|protein_coding|2L:13792405:13796401:1|gene:AGAP005293	AGAP005293-PB	51 kDa	0.15	62.735	51.048	61.697	91.466	71.365	62.642	58.4933	75.1577	1.28489	0.361648	0.823909
324	T-complex protein 1 subunit eta|protein_coding|2R:26790470:26792683:1|gene:AGAP002762	AGAP002762-PA	59 kDa	0.15	20.955	51.291	18.752	20.625	3.6523	2	30.3327	8.7591	0.288768	-1.79202	0.823909
464	mitochondrial import inner membrane translocase subunit Tim13|protein_coding|2R:18513486:18513922:1|gene:AGAP002277	AGAP002277-PA	10 kDa	0.15	22.507	55.138	6.0491	2	2	2	27.898	2	0.0716896	-3.80209	0.823909
257.1	RpL18a-1: 60S ribosomal protein L18a|protein_coding|3L:39778944:39779877:1|gene:AGAP012284	AGAP012284-PA	21 kDa	0.15	28.341	69.787	22.666	20.245	7.8837	10.32	40.2647	12.8162	0.3183	-1.65154	0.823909
571	protein transport protein SEC61 subunit beta|protein_coding|3L:25688862:25689370:-1|gene:AGAP011504	AGAP011504-PA	10 kDa	0.15	14.746	11.541	12.098	2	2	13.491	12.795	5.83033	0.455673	-1.13393	0.823909
711	MICOS complex subunit MIC13|protein_coding|2L:10202875:10203427:-1|gene:AGAP005109	AGAP005109-PA	14 kDa	0.15	15.522	23.081	2.4197	4.125	2	2	13.6742	2.70833	0.198061	-2.33598	0.823909
723	syntaxin-binding protein 1|protein_coding|2R:31226418:31230178:-1|gene:AGAP003023	AGAP003023-PA	67 kDa	0.15	8.5373	14.105	2	2	2	2	8.2141	2	0.243484	-2.0381	0.823909
769	porphobilinogen synthase|protein_coding|3L:13364389:13365731:-1|gene:AGAP010935	AGAP010935-PA	36 kDa	0.15	13.97	23.081	2	2	2	2	13.017	2	0.153645	-2.70233	0.823909
832	Enoyl-CoA hydratase domain-containing protein 3, mitochondrial|protein_coding|3L:2777840:2778837:-1|gene:AGAP010403	AGAP010403-PA	30 kDa	0.15	8.5373	14.105	2	2	2	2	8.2141	2	0.243484	-2.0381	0.823909
838	|protein_coding|2R:22364730:22370704:1|gene:AGAP002527	AGAP002527-PA	160 kDa	0.15	6.985	2	4.8393	2	2	2	4.6081	2	0.434018	-1.20417	0.823909
7.2	ADP,ATP carrier protein 2|protein_coding|2R:20598090:20599178:-1|gene:AGAP002358	AGAP002358-PA (+2)	33 kDa	0.15	3.4591	13.493	8.3493	2.7751	2	4.6639	8.4338	3.14633	0.373062	-1.42251	0.823909
162.2	TRYP7: trypsin 7|protein_coding|3R:8629362:8630165:-1|gene:AGAP008293	AGAP008293-PA	29 kDa	0.15	2.428	2	2.2273	2	2	2	2.21843	2	0.901537	-0.149541	0.823909
40	EH domain-containing protein 1|protein_coding|2R:58144216:58163155:1|gene:AGAP004593	AGAP004593-PA	61 kDa	0.16	87.701	62.832	105.25	86.625	149.02	196.36	85.261	144.002	1.68895	0.756128	0.79588
51	|protein_coding|3L:24910214:24914786:1|gene:AGAP011453	AGAP011453-PA	86 kDa	0.16	65.97	56.421	119.17	115.5	104.46	176.88	80.5203	132.28	1.64281	0.71617	0.79588
261	1-pyrroline-5-carboxylate dehydrogenase|protein_coding|2R:55076751:55081158:-1|gene:AGAP004366	AGAP004366-PA	64 kDa	0.16	2.3283	8.976	16.333	8.25	67.203	43.469	9.21243	39.6407	4.30295	2.10533	0.79588
286	|protein_coding|2L:22322214:22322645:-1|gene:AGAP005838	AGAP005838-PA	15 kDa	0.16	41.134	33.339	21.172	2	32.141	2	31.8817	12.047	0.377866	-1.40405	0.79588
431	|protein_coding|2R:54936322:54937955:-1|gene:AGAP004349	AGAP004349-PA	20 kDa	0.16	2.3283	5.1291	4.8393	20.625	17.531	2.9979	4.0989	13.718	3.34674	1.74276	0.79588
655	Leucine-rich repeat-containing protein 47|protein_coding|3L:24992891:24994668:1|gene:AGAP011472	AGAP011472-PA	63 kDa	0.16	2	2.5646	2.4197	8.25	12.418	2	2.3281	7.556	3.24557	1.69847	0.79588
735	ORK: orcokinin|protein_coding|3L:38993185:38999808:-1|gene:AGAP012220	AGAP012220-PA	20 kDa	0.16	20.179	2	10.888	2	2	2	11.0223	2	0.18145	-2.46236	0.79588
896	peptide alpha-N-acetyltransferase|protein_coding|2R:18575455:18579094:1|gene:AGAP002284	AGAP002284-PA	105 kDa	0.16	12.418	11.541	2	4.125	2	2	8.653	2.70833	0.312994	-1.6758	0.79588
1047	integrin beta 1|protein_coding|3R:51329214:51332540:1|gene:AGAP010233	AGAP010233-PA	91 kDa	0.16	3.1045	2.5646	2	2	2	2	2.55637	2	0.78236	-0.354095	0.79588
627.1	histone H3|protein_coding|2R:46054336:46054746:1|gene:AGAP003910	AGAP003910-PA (+6)	15 kDa	0.16	2.3283	2	2	8.25	2.9219	3.7474	2.10943	4.9731	2.35755	1.23729	0.79588
7.1	ADP,ATP carrier protein 1|protein_coding|2L:38179028:38184068:-1|gene:AGAP006782	AGAP006782-PA	33 kDa	0.17	154.87	240.4	272.94	422.1	302.71	253.15	222.737	325.987	1.46355	0.549474	0.769551
122	Pgk: phosphoglycerate kinase|protein_coding|3R:18055021:18056611:-1|gene:AGAP008802	AGAP008802-PA	44 kDa	0.17	64.418	34.622	78.639	41.25	42.367	7.4947	59.2263	30.3706	0.512788	-0.963565	0.769551
140	myosin VI|protein_coding|X:13918225:13927924:-1|gene:AGAP000776	AGAP000776-PA	147 kDa	0.17	43.462	82.066	48.393	12.375	54.055	16.488	57.9737	27.6393	0.476757	-1.06867	0.769551
430	Xaa-Pro aminopeptidase|protein_coding|X:19938858:19940940:-1|gene:AGAP001037	AGAP001037-PA	68 kDa	0.17	7.7612	5.1291	5.4442	16.5	35.062	7.4947	6.1115	19.6856	3.22107	1.68754	0.769551
457	Mitochondrial glutamate carrier 1|protein_coding|3R:52354660:52358704:1|gene:AGAP010293	AGAP010293-PA	33 kDa	0.17	7.7612	5.1291	5.4442	24.75	15.34	5.9958	6.1115	15.3619	2.51361	1.32976	0.769551
589	TWDL12: cuticular protein TWDL family (TWDL12)|protein_coding|2R:57853569:57861720:1|gene:AGAP004576	AGAP004576-PA	22 kDa	0.17	21.731	46.162	2	2	2	2	23.2977	2	0.0858455	-3.54211	0.769551
889	Protein KIAA0664 homolog|protein_coding|3L:34053468:34064120:1|gene:AGAP011851	AGAP011851-PA	161 kDa	0.17	6.2089	2	11.493	2	2	2	6.5673	2	0.304539	-1.7153	0.769551
1041	phenylalanyl-tRNA synthetase beta chain|protein_coding|2R:39071095:39073034:-1|gene:AGAP003517	AGAP003517-PA (+1)	66 kDa	0.17	2	2.5646	2.4197	8.25	2	5.9958	2.3281	5.41527	2.32605	1.21788	0.769551
1068	nicalin homolog|protein_coding|2R:22672956:22675033:1|gene:AGAP002549	AGAP002549-PA	62 kDa	0.17	3.1045	3.8469	2	8.25	2.9219	5.9958	2.9838	5.72257	1.91788	0.939512	0.769551
82	histone H4|protein_coding|2R:46053769:46054080:-1|gene:AGAP003909	AGAP003909-PA (+7)	11 kDa	0.18	16.298	65.397	73.194	103.13	147.55	58.459	51.6297	103.046	1.99587	0.997021	0.744727
132	|protein_coding|2R:39456164:39459567:1|gene:AGAP003556	AGAP003556-PA	47 kDa	0.18	40.358	64.114	41.724	127.88	45.289	94.434	48.732	89.201	1.83044	0.87219	0.744727
487	T-complex protein 1 subunit theta|protein_coding|3L:6553400:6555190:-1|gene:AGAP010588	AGAP010588-PA	60 kDa	0.18	7.7612	5.1291	7.8639	16.5	24.836	5.9958	6.91807	15.7773	2.28059	1.18941	0.744727
505	oligosaccharyltransferase complex subunit beta|protein_coding|2L:31019057:31020433:-1|gene:AGAP006383	AGAP006383-PA	50 kDa	0.18	13.194	2.5646	32.06	2	2	2	15.9395	2	0.125474	-2.99454	0.744727
533	dipeptidyl-peptidase III|protein_coding|2R:55591068:55593533:1|gene:AGAP004394	AGAP004394-PA	81 kDa	0.18	13.194	2.5646	2	12.375	18.992	8.9937	5.91953	13.4536	2.27274	1.18443	0.744727
624	Solute carrier family 15 member 1|protein_coding|3L:2418050:2420425:1|gene:AGAP010383	AGAP010383-PA	79 kDa	0.18	17.075	23.081	3.0246	8.25	2	2	14.3935	4.08333	0.283692	-1.8176	0.744727
641	|protein_coding|2R:52956914:52958016:1|gene:AGAP004236	AGAP004236-PA	33 kDa	0.18	14.746	23.081	2.4197	2	2	5.9958	13.4156	3.33193	0.248363	-2.00948	0.744727
826	N-acetylglucosamine kinase|protein_coding|X:4510670:4519174:-1|gene:AGAP000241	AGAP000241-PA	39 kDa	0.18	3.1045	5.1291	2	20.625	4.3828	8.9937	3.4112	11.3338	3.32254	1.73228	0.744727
871	|protein_coding|3R:10415036:10473989:-1|gene:AGAP008408	AGAP008408-PB (+2)	32 kDa	0.18	2	11.541	6.0491	2	2	2	6.53003	2	0.306277	-1.70709	0.744727
1100	|protein_coding|2R:58673986:58675906:-1|gene:AGAP004631	AGAP004631-PA	26 kDa	0.18	2.3283	3.8469	3.6295	2	2	2.9979	3.26823	2.33263	0.713729	-0.486551	0.744727
25	GAPDH: glyceraldehyde 3-phosphate dehydrogenase|protein_coding|3R:37154051:37155049:1|gene:AGAP009623	AGAP009623-PA	35 kDa	0.19	161.43	243.63	141.55	119.63	124.18	148.4	182.203	130.737	0.717532	-0.478886	0.721246
30	Glyoxalase domain-containing protein 4|protein_coding|X:6773292:6774331:-1|gene:AGAP000367	AGAP000367-PA	32 kDa	0.19	99.343	114.12	135.5	111.38	174.58	211.35	116.321	165.77	1.42511	0.511071	0.721246
264	Transcription factor BTF3 homolog 4|protein_coding|2L:34739065:34739553:-1|gene:AGAP006614	AGAP006614-PA	17 kDa	0.19	3.8806	19.234	29.641	53.625	46.75	16.488	17.5852	38.9543	2.21518	1.14742	0.721246
350	ARP2 actin-related protein 2 homolog|protein_coding|X:18919009:18924434:1|gene:AGAP000985	AGAP000985-PA	45 kDa	0.19	27.94	23.081	10.888	2	19.723	4.4968	20.6363	8.73993	0.423522	-1.23949	0.721246
429	|protein_coding|2L:9761099:9779252:1|gene:AGAP005082	AGAP005082-PA	369 kDa	0.19	20.955	11.541	2	2	3.6523	2.9979	11.4987	2.8834	0.25076	-1.99562	0.721246
443	Histidine triad nucleotide binding protein 1|protein_coding|2L:30441742:30442211:1|gene:AGAP006353	AGAP006353-PA	14 kDa	0.19	13.97	24.363	14.518	8.25	13.148	13.491	17.617	11.6297	0.660139	-0.599159	0.721246
490	nucleolar protein 56|protein_coding|2R:14719843:14721474:1|gene:AGAP002063	AGAP002063-PA	57 kDa	0.19	13.194	2.5646	2	8.25	13.148	17.987	5.91953	13.1283	2.2178	1.14913	0.721246
644	20S proteasome subunit alpha 2|protein_coding|2R:13318579:13319462:-1|gene:AGAP001995	AGAP001995-PA	26 kDa	0.19	15.522	2	12.703	2	2	5.9958	10.075	3.33193	0.330713	-1.59635	0.721246
653	|protein_coding|3R:18058550:18062361:-1|gene:AGAP008803	AGAP008803-PA (+1)	122 kDa	0.19	2	2	3.6295	8.25	2.9219	19.486	2.54317	10.2193	4.01834	2.0066	0.721246
654	|protein_coding|2L:35564225:35566342:-1|gene:AGAP006644	AGAP006644-PA	77 kDa	0.19	8.5373	2	12.703	4.125	2.1914	2	7.74677	2.77213	0.357844	-1.4826	0.721246
712	FK506-binding nuclear protein|protein_coding|2L:46748309:46749737:-1|gene:AGAP007473	AGAP007473-PA	41 kDa	0.19	2.3283	2.5646	5.4442	16.5	13.148	2	3.4457	10.5493	3.06159	1.61428	0.721246
950	cortactin|protein_coding|2R:58631558:58633651:1|gene:AGAP004625	AGAP004625-PA (+1)	59 kDa	0.19	2	2	2	2	7.3047	16.488	2	8.59757	4.29878	2.10393	0.721246
65	Fimbrin|protein_coding|2R:49485852:49492463:1|gene:AGAP004071	AGAP004071-PB	74 kDa	0.2	93.103	62.541	111.91	45.375	85.465	46.467	89.1847	59.1023	0.662696	-0.593581	0.69897
103	RpL24: 60S ribosomal protein L24|protein_coding|2L:25521129:25523339:1|gene:AGAP006037	AGAP006037-PA	40 kDa	0.2	114.87	51.291	60.491	41.25	38.715	53.962	75.5507	44.6423	0.590893	-0.759032	0.69897
187	GTP-binding nuclear protein Ran|protein_coding|2L:49132701:49133423:-1|gene:AGAP007699	AGAP007699-PA (+2)	24 kDa	0.2	4.6567	26.928	36.9	193.88	16.801	100.43	22.8282	103.704	4.54278	2.18358	0.69897
241	Proliferation-associated 2G4|protein_coding|2L:10198660:10201996:1|gene:AGAP005108	AGAP005108-PA	46 kDa	0.2	30.268	41.033	27.221	12.375	35.062	2	32.8407	16.479	0.501786	-0.994855	0.69897
368	|protein_coding|3R:17382306:17386996:-1|gene:AGAP008770	AGAP008770-PA	161 kDa	0.2	6.985	23.081	6.654	2	6.5742	2	12.24	3.52473	0.287968	-1.79602	0.69897
495	carbonic anhydrase|protein_coding|3R:48348398:48350675:-1|gene:AGAP010052	AGAP010052-PA	15 kDa	0.2	5.4328	10.258	3.6295	53.625	6.5742	22.484	6.4401	27.5611	4.2796	2.09748	0.69897
543	Kl-5 beta dynein heavy chain|protein_coding|2R:7770071:7787763:-1|gene:AGAP001672	AGAP001672-PA	523 kDa	0.2	28.471	2	11.335	2	2	2	13.9353	2	0.14352	-2.80068	0.69897
628	Arf2: ADP-ribosylation factor 2|protein_coding|2R:29823850:29824666:1|gene:AGAP002931	AGAP002931-PA (+1)	21 kDa	0.2	13.226	24.131	14.003	2	16.089	8.8455	17.12	8.97817	0.524426	-0.93119	0.69897
690	Hemomucin|protein_coding|2R:49283654:49285634:1|gene:AGAP004065	AGAP004065-PA	65 kDa	0.2	10.089	3.8469	12.098	4.125	5.8437	4.4968	8.67797	4.82183	0.555641	-0.847775	0.69897
709	V-type H+-transporting ATPase S1 subunit|protein_coding|2R:45082472:45083705:-1|gene:AGAP003879	AGAP003879-PA	43 kDa	0.2	2	7.6937	2	20.625	13.148	2.9979	3.8979	12.257	3.14451	1.65283	0.69897
1044	KH: Kynurenine 3-monooxygenase|protein_coding|2L:23985383:23988617:1|gene:AGAP005948	AGAP005948-PA	55 kDa	0.2	6.985	2	4.8393	2	2	2.9979	4.6081	2.33263	0.506203	-0.982212	0.69897
1069	GALE7: galectin 7|protein_coding|2L:3780524:3781138:1|gene:AGAP004807	AGAP004807-PA	16 kDa	0.2	2	2	2	13.308	2	5.9958	2	7.10127	3.55063	1.82808	0.69897
2.6	actin, cytoplasmic|protein_coding|2R:8002166:8003386:-1|gene:AGAP001676	AGAP001676-PA	42 kDa	0.2	5.8819	3.1672	6.15	10.676	7.4362	29.709	5.06637	15.9404	3.14632	1.65366	0.69897
153	serine protease|protein_coding|2R:1279016:1279912:1|gene:AGAP001199	AGAP001199-PA	29 kDa	0.21	42.686	25.646	33.27	57.75	50.402	32.977	33.8673	47.043	1.38904	0.474086	0.677781
195	RpL13: 60S ribosomal protein L13|protein_coding|2R:10621526:10622832:-1|gene:AGAP001805	AGAP001805-PA	25 kDa	0.21	27.94	43.598	36.9	33	27.758	8.9937	36.146	23.2506	0.64324	-0.63657	0.677781
207	succinyl-CoA synthetase alpha subunit|protein_coding|2R:2843216:2845169:1|gene:AGAP001312	AGAP001312-PA	35 kDa	0.21	49.671	67.961	33.27	53.625	8.7656	7.4947	50.3007	23.2951	0.463117	-1.11055	0.677781
255	TRYP3: trypsin 3|protein_coding|3R:8630719:8631546:1|gene:AGAP008294	AGAP008294-PA	29 kDa	0.21	45.989	79.352	23.901	2	2	47.354	49.7473	17.118	0.344099	-1.53911	0.677781
266	D-3-phosphoglycerate dehydrogenase|protein_coding|3R:19412110:19417249:-1|gene:AGAP008849	AGAP008849-PA	36 kDa	0.21	31.045	15.387	32.665	4.125	27.758	4.4968	26.3657	12.1266	0.459939	-1.12049	0.677781
418	aquaporin|protein_coding|3R:19307893:19344484:-1|gene:AGAP008842	AGAP008842-PA	26 kDa	0.21	32.597	2	22.382	8.25	5.8437	2	18.993	5.36457	0.28245	-1.82393	0.677781
620	RpL6: 60S ribosomal protein L6|protein_coding|2R:12011749:12012561:1|gene:AGAP001911	AGAP001911-PA	31 kDa	0.21	2	32.057	11.493	2	2	2	15.1833	2	0.131723	-2.92442	0.677781
719	Coatomer protein complex, subunit beta 2|protein_coding|2L:3639037:3645635:-1|gene:AGAP004798	AGAP004798-PA	107 kDa	0.21	2.3283	3.8469	4.2344	8.25	15.34	2.9979	3.46987	8.86263	2.55417	1.35286	0.677781
780	Huntingtin interacting protein|protein_coding|2L:3738214:3744072:1|gene:AGAP004801	AGAP004801-PA (+2)	133 kDa	0.21	3.1045	7.6937	2.4197	12.375	6.5742	5.9958	4.40597	8.315	1.88721	0.916258	0.677781
901	mitochondrial ATPase inhibitor|protein_coding|3R:20515389:20516019:1|gene:AGAP008898	AGAP008898-PA	12 kDa	0.21	3.8806	2.5646	2	16.5	3.6523	5.9958	2.81507	8.71603	3.09621	1.6305	0.677781
386.2	|protein_coding|UNKN:33365624:33365956:-1|gene:AGAP012842	AGAP012842-PA	12 kDa	0.21	18.628	2	7.2595	2	2	2	9.29583	2	0.21515	-2.21658	0.677781
204	|protein_coding|2R:15234058:15238853:-1|gene:AGAP002093	AGAP002093-PA	71 kDa	0.22	51.224	47.445	22.987	37.125	20.453	16.488	40.552	24.6887	0.608815	-0.715924	0.657577
480	fatty acid synthase, animal type|protein_coding|3R:28141291:28150307:1|gene:AGAP009176	AGAP009176-PA	266 kDa	0.22	2	2.5646	2.4197	2	2.1914	2	2.3281	2.0638	0.886474	-0.17385	0.657577
54.1	Tyrosine 3-monooxygenase/tryptophan 5-monooxygenase activation protein, beta polypeptide 2|protein_coding|2L:48609260:48612726:-1|gene:AGAP007643	AGAP007643-PA (+1)	28 kDa	0.22	37.132	99.897	33.758	140.09	56.671	117.17	56.929	104.644	1.83814	0.878249	0.657577
691	malate dehydrogenase (oxaloacetate-decarboxylating)(NADP+)|protein_coding|2R:50948265:50952404:-1|gene:AGAP004159	AGAP004159-PB	70 kDa	0.22	5.6038	5.1291	2	8.25	17.531	4.4968	4.2443	10.0926	2.37792	1.2497	0.657577
822	Thoc4: THO complex subunit 4|protein_coding|2L:37415493:37418989:1|gene:AGAP006733	AGAP006733-PA	28 kDa	0.22	13.97	2	5.4442	2	2	2	7.13807	2	0.280188	-1.83553	0.657577
1050	COEAE2F: carboxylesterase|protein_coding|2L:28548623:28550688:1|gene:AGAP006228	AGAP006228-PA	60 kDa	0.22	2.3283	2	2	4.125	2.9219	2	2.10943	3.01563	1.42959	0.515606	0.657577
515.2	protein kinase, cGMP-dependent|protein_coding|3R:19883912:19922827:-1|gene:AGAP008863	AGAP008863-PA	124 kDa	0.22	8.2306	2	3.7735	2	2	2	4.66803	2	0.428446	-1.22281	0.657577
344	AMP dependent ligase|protein_coding|X:2485071:2486814:1|gene:AGAP000154	AGAP000154-PA	60 kDa	0.23	2	2	20.567	2	45.289	40.472	8.189	29.2537	3.57231	1.83686	0.638272
392	RpL15: 60S ribosomal protein L15|protein_coding|2L:6015542:6016396:1|gene:AGAP004919	AGAP004919-PA	24 kDa	0.23	12.418	23.081	6.654	57.75	15.34	26.981	14.051	33.357	2.37399	1.24732	0.638272
406	ARS2: Serrate RNA effector molecule homolog|protein_coding|3L:2396139:2401816:-1|gene:AGAP010382	AGAP010382-PA	110 kDa	0.23	25.612	10.258	2	4.125	2	2	12.6233	2.70833	0.21455	-2.22062	0.638272
452	glyoxylate/hydroxypyruvate reductase|protein_coding|2R:5857586:5858707:1|gene:AGAP013478	AGAP013478-PA (+1)	36 kDa	0.23	3.8806	10.258	3.0246	45.375	10.957	10.493	5.72107	22.275	3.8935	1.96107	0.638272
779	sulfide:quinone oxidoreductase|protein_coding|2R:33208673:33211207:1|gene:AGAP003142	AGAP003142-PA	49 kDa	0.23	2	2.5646	4.2344	12.375	2	7.4947	2.933	7.2899	2.48548	1.31352	0.638272
815	RpL21: 60S ribosomal protein L21|protein_coding|3L:38003503:38004081:1|gene:AGAP012138	AGAP012138-PA	19 kDa	0.23	2.3283	2	2.4197	16.5	2.1914	5.9958	2.24933	8.22907	3.65845	1.87123	0.638272
844	Coatomer subunit gamma|protein_coding|3R:30872253:30875646:1|gene:AGAP009291	AGAP009291-PA	97 kDa	0.23	2	2	3.0246	2	13.879	5.9958	2.34153	7.2916	3.11403	1.63878	0.638272
970	F-actin capping protein subunit beta|protein_coding|3R:2354916:2356499:1|gene:AGAP007864	AGAP007864-PA (+2)	31 kDa	0.23	8.5373	6.4114	2	4.125	2.1914	2	5.64957	2.77213	0.490681	-1.02714	0.638272
291	|protein_coding|X:11242445:11252784:1|gene:AGAP000622	AGAP000622-PA (+1)	69 kDa	0.24	29.492	47.445	11.493	8.25	25.566	4.4968	29.4767	12.7709	0.433256	-1.20671	0.619789
365	FAD-dependent oxidoreductase domain-containing protein 1|protein_coding|3R:25447705:25449379:1|gene:AGAP009080	AGAP009080-PA	59 kDa	0.24	24.06	3.8469	14.518	53.625	11.687	32.977	14.1416	32.763	2.31678	1.21212	0.619789
411	|protein_coding|3L:8976455:8978513:1|gene:AGAP010719	AGAP010719-PA	59 kDa	0.24	2	3.8469	2.4197	8.25	19.723	2	2.75553	9.991	3.6258	1.8583	0.619789
546	Translocase of inner mitochondrial membrane 44 homolog (yeast)|protein_coding|X:5134178:5135640:1|gene:AGAP000291	AGAP000291-PA	49 kDa	0.24	13.97	2	4.8393	2	2	2	6.93643	2	0.288333	-1.79419	0.619789
570	4-nitrophenylphosphatase|protein_coding|3R:47243836:47244954:-1|gene:AGAP009985	AGAP009985-PA	36 kDa	0.24	2	2.5646	4.8393	8.25	14.609	2	3.13463	8.28633	2.64348	1.40244	0.619789
1036	alpha 1,3-glucosidase|protein_coding|X:15870891:15873945:1|gene:AGAP000862	AGAP000862-PA	107 kDa	0.24	6.2089	2	3.0246	2	2	2	3.7445	2	0.534117	-0.904773	0.619789
15	spectrin beta|protein_coding|3L:12732941:12745929:1|gene:AGAP010895	AGAP010895-PA	267 kDa	0.25	111.76	165.41	200.83	152.63	256.39	230.84	159.333	213.287	1.33862	0.420746	0.60206
89	dehydrogenase/reductase SDR family member 11 precursor|protein_coding|2L:18215558:18216360:-1|gene:AGAP005645	AGAP005645-PA	26 kDa	0.25	69.85	89.76	67.75	16.5	73.777	61.457	75.7867	50.578	0.667373	-0.583434	0.60206
190	AP7862: |protein_coding|3R:1328087:1329667:-1|gene:AGAP007809	AGAP007809-PA	56 kDa	0.25	27.164	58.985	27.221	8.25	34.332	17.987	37.79	20.1897	0.53426	-0.904387	0.60206
217	|protein_coding|2R:36147769:36152023:1|gene:AGAP013189	AGAP013189-PA (+1)	15 kDa	0.25	15.522	66.679	43.554	4.125	37.254	11.992	41.9183	17.7903	0.424405	-1.23649	0.60206
359	6-phosphogluconate dehydrogenase|protein_coding|2R:51676581:51680556:-1|gene:AGAP004197	AGAP004197-PA	53 kDa	0.25	3.1045	11.541	19.357	24.75	21.914	11.992	11.3342	19.552	1.72505	0.786638	0.60206
496	nucleoprotein TPR|protein_coding|2R:9447208:9459719:1|gene:AGAP001754	AGAP001754-PA	311 kDa	0.25	12.418	2	4.2344	2	2	2	6.21747	2	0.321674	-1.63633	0.60206
530	phospholipid scramblase 1|protein_coding|2L:16259960:16262540:-1|gene:AGAP005504	AGAP005504-PA	41 kDa	0.25	6.985	5.1291	2	8.25	34.332	7.4947	4.7047	16.6922	3.54799	1.827	0.60206
598	RpL27: 60S ribosomal protein L27|protein_coding|3L:31393751:31394263:-1|gene:AGAP011687	AGAP011687-PA	16 kDa	0.25	3.1045	5.1291	14.518	16.5	11.687	10.493	7.58387	12.8933	1.7001	0.76562	0.60206
674	lipase 3|protein_coding|2R:20547293:20548540:1|gene:AGAP002353	AGAP002353-PA	46 kDa	0.25	16.298	5.1291	6.0491	4.125	4.3828	4.4968	9.15873	4.33487	0.473304	-1.07916	0.60206
925	hypoxia up-regulated 1|protein_coding|2R:11265748:11268729:-1|gene:AGAP001827	AGAP001827-PA	108 kDa	0.25	2	2	2	2	6.5742	2.9979	2	3.85737	1.92868	0.947616	0.60206
972	RNA-binding protein 15|protein_coding|2L:10332855:10335227:-1|gene:AGAP005127	AGAP005127-PA	88 kDa	0.25	2	2	2	16.5	5.1133	2	2	7.8711	3.93555	1.97657	0.60206
1180	alkaline phosphatase|protein_coding|3L:20764237:20766120:1|gene:AGAP011302	AGAP011302-PA	61 kDa	0.25	4.6567	2.5646	2	2	2	2	3.07377	2	0.650667	-0.620008	0.60206
139	RpS3: 40S ribosomal protein S3|protein_coding|2R:12009718:12011048:-1|gene:AGAP001910	AGAP001910-PA	27 kDa	0.26	69.074	32.057	62.306	41.25	47.48	13.491	54.479	34.0737	0.625446	-0.677043	0.585027
218	|protein_coding|2L:26685974:26686481:1|gene:AGAP006102	AGAP006102-PA	15 kDa	0.26	13.97	39.751	12.098	41.25	21.184	62.956	21.9397	41.7967	1.90507	0.929846	0.585027
426	H/ACA ribonucleoprotein complex subunit 4|protein_coding|2L:2976219:2977875:1|gene:AGAP004739	AGAP004739-PA	58 kDa	0.26	2	19.234	22.987	8.25	7.3047	2	14.7403	5.85157	0.396977	-1.33287	0.585027
675	translocation protein SEC62|protein_coding|3R:43291055:43294509:1|gene:AGAP009788	AGAP009788-PA	44 kDa	0.26	21.731	2	6.654	2	2	2.9979	10.1283	2.33263	0.230308	-2.11837	0.585027
812	carbonic anhydrase|protein_coding|2R:35082721:35085003:1|gene:AGAP003289	AGAP003289-PA	36 kDa	0.26	2	2	5.4442	8.25	8.7656	2	3.14807	6.33853	2.01347	1.00968	0.585027
70	glutaryl-CoA dehydrogenase|protein_coding|3R:11344022:11345831:-1|gene:AGAP008501	AGAP008501-PA	47 kDa	0.27	55.88	55.138	56.862	90.75	118.34	43.469	55.96	84.1863	1.5044	0.58919	0.568636
248	Ca2+ transporting ATPase, plasma membrane|protein_coding|3L:7837545:7849506:-1|gene:AGAP010638	AGAP010638-PA	124 kDa	0.27	32.597	16.67	5.4442	24.75	28.488	32.977	18.2371	28.7383	1.57582	0.656103	0.568636
302	glyoxylate/hydroxypyruvate reductase|protein_coding|3R:37002345:37003502:1|gene:AGAP009610	AGAP009610-PA	35 kDa	0.27	7.7612	44.88	4.8393	33	32.871	43.469	19.1602	36.4467	1.90221	0.927677	0.568636
421	Alanine-glyoxylate aminotransferase|protein_coding|3L:2444147:2445549:-1|gene:AGAP010387	AGAP010387-PA (+1)	44 kDa	0.27	2	11.541	10.284	2	27.758	29.979	7.94167	19.9123	2.50732	1.32615	0.568636
441	Tubulointerstitial nephritis antigen|protein_coding|2L:49013689:49015542:-1|gene:AGAP007684	AGAP007684-PA (+1)	53 kDa	0.27	4.6567	32.057	3.0246	41.25	13.148	34.476	13.2461	29.6247	2.23648	1.16123	0.568636
527	|protein_coding|2R:4000870:4012512:1|gene:AGAP001375	AGAP001375-PA	66 kDa	0.27	18.627	2	4.8393	2	2	2	8.48877	2	0.235605	-2.08555	0.568636
551	Tetraspanin|protein_coding|2L:44331811:44342903:-1|gene:AGAP007209	AGAP007209-PA (+4)	25 kDa	0.27	2.3283	2	2	2	13.879	65.954	2.10943	27.2777	12.9313	3.69279	0.568636
555	myosin IX|protein_coding|2R:47747417:47773796:-1|gene:AGAP004000	AGAP004000-PA	286 kDa	0.27	18.627	2	4.8393	2	2	2	8.48877	2	0.235605	-2.08555	0.568636
714	26S proteasome regulatory subunit N1|protein_coding|2R:21870842:21873614:-1|gene:AGAP002481	AGAP002481-PA	97 kDa	0.27	3.8806	5.1291	2	12.375	2	8.9937	3.6699	7.78957	2.12256	1.0858	0.568636
933	acyl-CoA dehydrogenase|protein_coding|2L:18491771:18494091:-1|gene:AGAP005662	AGAP005662-PA	45 kDa	0.27	2.3283	2.5646	7.259	2	2	2	4.05063	2	0.49375	-1.01815	0.568636
1195	|protein_coding|3L:38353636:38371401:-1|gene:AGAP012179	AGAP012179-PA	36 kDa	0.27	2	2.5646	2	4.125	2.9219	2	2.1882	3.01563	1.37813	0.462716	0.568636
449.2	filamin|protein_coding|2R:54816046:54818994:1|gene:AGAP004335	AGAP004335-PC	90 kDa	0.27	4.5695	2	2	6.9391	3.6864	3.3901	2.8565	4.67187	1.63552	0.709751	0.568636
136	RpS2: 40S ribosomal protein S2|protein_coding|2R:43124620:43125724:-1|gene:AGAP003768	AGAP003768-PA (+1)	30 kDa	0.28	45.015	28.21	82.873	24.75	44.559	20.985	52.0327	30.098	0.578444	-0.78975	0.552842
178	spectrin beta|protein_coding|2R:56061220:56083921:1|gene:AGAP004440	AGAP004440-PA (+2)	481 kDa	0.28	13.97	21.799	16.333	28.875	13.879	56.96	17.3673	33.238	1.91382	0.936457	0.552842
230	eIF3c: eukaryotic translation initiation factor 3 subunit C|protein_coding|2L:2798074:2801011:1|gene:AGAP004725	AGAP004725-PA	112 kDa	0.28	17.075	25.646	22.987	4.125	27.027	4.4968	21.9027	11.8829	0.542534	-0.882216	0.552842
288	flotillin|protein_coding|2L:46906386:46912945:1|gene:AGAP007494	AGAP007494-PA	48 kDa	0.28	24.06	29.493	22.987	16.438	28.488	2	25.5133	15.642	0.613091	-0.705826	0.552842
310	RpS11: 40S ribosomal protein S11|protein_coding|3R:47431966:47434663:1|gene:AGAP009998	AGAP009998-PA	18 kDa	0.28	22.507	10.258	20.567	53.625	27.027	16.488	17.7773	32.38	1.82142	0.865064	0.552842
361	pyruvate dehydrogenase E2 component (dihydrolipoamide acetyltransferase)|protein_coding|3R:3618283:3620730:1|gene:AGAP007975	AGAP007975-PA (+1)	55 kDa	0.28	3.1045	2	2	2	16.07	85.44	2.36817	34.5033	14.5696	3.86489	0.552842
374	|protein_coding|2R:26367279:26394614:1|gene:AGAP002737	AGAP002737-PA	759 kDa	0.28	13.194	12.823	2	8.25	2.1914	2	9.339	4.14713	0.444066	-1.17115	0.552842
1164	RING finger protein 10|protein_coding|3R:3290855:3293468:1|gene:AGAP007954	AGAP007954-PA	87 kDa	0.28	9.0351	3.113	2	2	2	2	4.71603	2	0.424085	-1.23757	0.552842
1189	|protein_coding|3R:36972672:36976781:1|gene:AGAP009604	AGAP009604-PA	31 kDa	0.28	3.1045	2	2	12.375	2	4.4968	2.36817	6.2906	2.65632	1.40943	0.552842
147	L-gulonate 3-dehydrogenase|protein_coding|2L:46190807:46192419:1|gene:AGAP013544	AGAP013544-PA	35 kDa	0.29	56.656	28.21	66.54	20.625	52.594	20.985	50.4687	31.4013	0.622195	-0.684562	0.537602
151	NADH dehydrogenase (ubiquinone) Fe-S protein 1|protein_coding|2R:7320328:7322744:1|gene:AGAP001653	AGAP001653-PA (+1)	79 kDa	0.29	44.239	7.6937	38.11	16.5	70.855	103.43	30.0142	63.595	2.11883	1.08327	0.537602
270	NADH dehydrogenase (ubiquinone) flavoprotein 2|protein_coding|2R:16833676:16834726:-1|gene:AGAP002170	AGAP002170-PA	26 kDa	0.29	20.955	66.679	15.728	2	30.68	2	34.454	11.56	0.33552	-1.57553	0.537602
294	RpS7: 40S ribosomal protein S7|protein_coding|3L:6565707:6566516:1|gene:AGAP010592	AGAP010592-PA	22 kDa	0.29	9.3134	14.105	7.259	12.375	18.992	83.941	10.2258	38.436	3.75873	1.91024	0.537602
304	vigilin|protein_coding|2L:15971450:15975456:1|gene:AGAP005467	AGAP005467-PA (+1)	145 kDa	0.29	17.075	3.8469	16.938	8.25	34.332	28.48	12.62	23.6873	1.87697	0.908408	0.537602
345	Ras-related protein|protein_coding|2R:57598142:57599997:1|gene:AGAP004559	AGAP004559-PA (+10)	24 kDa	0.29	7.7612	26.928	23.592	8.25	18.992	4.4968	19.4271	10.5796	0.54458	-0.876783	0.537602
391	regulator of chromosome condensation|protein_coding|2R:42814415:42817572:1|gene:AGAP003742	AGAP003742-PA (+1)	54 kDa	0.29	32.597	46.162	5.4442	2	2	26.981	28.0677	10.327	0.367931	-1.44249	0.537602
511	NADH dehydrogenase (ubiquinone) 1 beta subcomplex 3|protein_coding|3L:41232911:41233246:-1|gene:AGAP012374	AGAP012374-PA	12 kDa	0.29	2	33.339	17.542	2	13.148	2	17.627	5.716	0.324275	-1.62471	0.537602
554	20S proteasome subunit alpha 5|protein_coding|3R:18292958:18293846:1|gene:AGAP008816	AGAP008816-PA	27 kDa	0.29	8.5373	3.8469	2.4197	45.375	13.879	2.9979	4.93463	20.7506	4.2051	2.07214	0.537602
560	GTP-binding protein SAR1|protein_coding|2R:49755501:49756337:1|gene:AGAP004098	AGAP004098-PA (+1)	22 kDa	0.29	3.8806	6.4114	15.123	24.75	3.6523	26.981	8.47167	18.4611	2.17916	1.12377	0.537602
601	Heterogeneous nuclear ribonucleoprotein 27C|protein_coding|2R:12391388:12392626:1|gene:AGAP001930	AGAP001930-PA (+1)	44 kDa	0.29	2	2.5646	2	82.5	13.148	2.9979	2.1882	32.882	15.0269	3.90948	0.537602
952	26S protease regulatory subunit 8|protein_coding|2L:44515927:44517138:-1|gene:AGAP007243	AGAP007243-PA	46 kDa	0.29	2	2	2.4197	8.25	2.1914	2.9979	2.1399	4.47977	2.09345	1.06588	0.537602
627.2	histone H3|protein_coding|3L:38651386:38651796:-1|gene:AGAP012196	AGAP012196-PA (+1)	15 kDa	0.29	3.1045	2	2	8.25	2	3.7474	2.36817	4.6658	1.97022	0.978354	0.537602
138	Adducin|protein_coding|2L:4468458:4474213:-1|gene:AGAP004852	AGAP004852-PA	79 kDa	0.3	54.328	47.445	96.786	74.25	10.227	26.981	66.1863	37.1527	0.561334	-0.833068	0.522879
146	RpS3a: 40S ribosomal protein S3a|protein_coding|2R:39213702:39214882:-1|gene:AGAP003532	AGAP003532-PA	30 kDa	0.3	59.761	53.856	45.368	70.125	53.324	58.459	52.995	60.636	1.14418	0.194318	0.522879
194	RpL19: 60S ribosomal protein L19|protein_coding|2R:55869598:55870819:-1|gene:AGAP004422	AGAP004422-PA	24 kDa	0.3	27.94	2.5646	26.616	20.625	33.602	37.474	19.0402	30.567	1.60539	0.682926	0.522879
259	CDGSH iron sulfur domain-containing protein 2 homolog|protein_coding|2R:56831152:56832179:1|gene:AGAP004484	AGAP004484-PA	15 kDa	0.3	18.627	37.186	38.714	2	27.758	26.981	31.509	18.913	0.600241	-0.736386	0.522879
268	isoleucyl-tRNA synthetase|protein_coding|2R:15427630:15431376:1|gene:AGAP002101	AGAP002101-PA	140 kDa	0.3	10.866	29.493	41.134	16.5	22.645	7.4947	27.1643	15.5466	0.572315	-0.805118	0.522879
372	V-type H+-transporting ATPase subunit AC39|protein_coding|X:13134120:13136720:1|gene:AGAP000721	AGAP000721-PA	40 kDa	0.3	6.985	11.541	4.8393	8.25	27.758	10.493	7.78843	15.5003	1.99017	0.992894	0.522879
463	3'-phosphoadenosine 5'-phosphosulfate synthase|protein_coding|2R:2053489:2058666:-1|gene:AGAP001256	AGAP001256-PA (+2)	71 kDa	0.3	17.075	2	2	12.375	22.645	8.9937	7.025	14.6712	2.08843	1.06242	0.522879
677	phosphomannomutase|protein_coding|3L:21675852:21676610:1|gene:AGAP011353	AGAP011353-PA	29 kDa	0.3	20.179	5.1291	6.0491	8.25	2	2	10.4524	4.08333	0.39066	-1.35601	0.522879
759	mRpL12: 39S ribosomal protein L12, mitochondrial|protein_coding|3L:28373084:28373665:-1|gene:AGAP011581	AGAP011581-PA	20 kDa	0.3	2	2	2	4.125	19.723	2	2	8.616	4.308	2.10702	0.522879
249.1	nucleosome-remodeling factor 38 kDa subunit|protein_coding|2R:37299615:37311520:1|gene:AGAP003398	AGAP003398-PD (+1)	44 kDa	0.3	4.5197	22.553	17.258	16.5	26.899	22.778	14.7769	22.059	1.4928	0.578024	0.522879
19.1	tubulin beta|protein_coding|3L:13308192:13326418:-1|gene:AGAP010929	AGAP010929-PA	50 kDa	0.31	66.832	81.831	88.761	91.725	117.18	75.927	79.1413	94.944	1.19968	0.262645	0.508638
160	RpL13a: 60S ribosomal protein L13a|protein_coding|3R:51714351:51715716:-1|gene:AGAP010257	AGAP010257-PA	31 kDa	0.31	44.239	12.823	55.047	20.625	27.027	19.486	37.3697	22.3793	0.598864	-0.739701	0.508638
214	RpS18: 40S ribosomal protein S18|protein_coding|3L:2341073:2341768:1|gene:AGAP028693	AGAP028693-PA	18 kDa	0.31	43.462	2	47.183	12.375	21.184	5.9958	30.8817	13.1849	0.42695	-1.22786	0.508638
397	Haloacid dehalogenase-like hydrolase domain-containing protein 1A|protein_coding|2R:36925858:36928846:1|gene:AGAP003372	AGAP003372-PB	28 kDa	0.31	11.642	29.493	10.888	16.5	2	7.4947	17.341	8.6649	0.499677	-1.00093	0.508638
643	protein phosphatase 1, catalytic subunit|protein_coding|3L:18191585:18195623:1|gene:AGAP011166	AGAP011166-PA	37 kDa	0.31	7.0926	5.675	8.3789	34.756	7.6156	9.6318	7.04883	17.3345	2.4592	1.29819	0.508638
676	ABCA2: ATP-binding cassette transporter (ABC transporter) family A member 2|protein_coding|2L:30935024:30940342:-1|gene:AGAP006380	AGAP006380-PA	185 kDa	0.31	2	2	2.4197	2	2.9219	7.4947	2.1399	4.13887	1.93414	0.951692	0.508638
1000	guanine nucleotide-binding protein G(I)/G(S)/G(T) subunit beta-1|protein_coding|2L:23638183:23639205:-1|gene:AGAP005913	AGAP005913-PA	37 kDa	0.31	2.3283	3.8469	2	8.25	2	4.4968	2.72507	4.9156	1.80385	0.851076	0.508638
86	F-type H+-transporting ATPase subunit d|protein_coding|3L:17689378:17690225:1|gene:AGAP011131	AGAP011131-PA	20 kDa	0.32	92.358	52.574	75.009	8.25	84.004	43.469	73.3137	45.241	0.617088	-0.696451	0.49485
98	2,3-bisphosphoglycerate-dependent phosphoglycerate mutase|protein_coding|2R:4739393:4740249:-1|gene:AGAP001420	AGAP001420-PA	29 kDa	0.32	60.537	51.291	77.429	41.25	70.855	20.985	63.0857	44.3633	0.703224	-0.507944	0.49485
379	Acyl-CoA-binding protein 2|protein_coding|2L:46712300:46712766:1|gene:AGAP007460	AGAP007460-PA (+1)	10 kDa	0.32	2	8.976	17.542	16.5	16.07	11.992	9.506	14.854	1.56259	0.643941	0.49485
409	F-type H+-transporting ATPase subunit f|protein_coding|UNKN:10361647:10361970:-1|gene:AGAP012515	AGAP012515-PA	12 kDa	0.32	14.746	2.5646	36.295	8.25	2	8.9937	17.8685	6.41457	0.358987	-1.478	0.49485
516	myofilin variant B|protein_coding|X:19655029:19658201:-1|gene:AGAP001023	AGAP001023-PA (+5)	18 kDa	0.32	5.4328	7.6937	9.0737	49.5	10.957	7.4947	7.40007	22.6506	3.06086	1.61394	0.49485
524	starch phosphorylase|protein_coding|3R:3218295:3221971:-1|gene:AGAP007939	AGAP007939-PA	97 kDa	0.32	2.3283	6.4114	10.284	12.375	16.07	4.4968	6.34123	10.9806	1.73162	0.792122	0.49485
559	importin beta-3|protein_coding|2R:43128616:43133832:-1|gene:AGAP003769	AGAP003769-PA	125 kDa	0.32	2	2	7.259	82.5	12.418	2	3.753	32.306	8.60805	3.10569	0.49485
667	|protein_coding|UNKN:24524247:24526029:-1|gene:AGAP012708	AGAP012708-PA	10 kDa	0.32	2	2	8.4688	4.125	10.227	7.4947	4.15627	7.28223	1.75211	0.809093	0.49485
673	Muscular protein 20|protein_coding|X:13712327:13714126:1|gene:AGAP000749	AGAP000749-PA	19 kDa	0.32	4.6567	7.6937	6.0491	41.25	8.0351	7.4947	6.13317	18.9266	3.08594	1.62571	0.49485
700	|protein_coding|3R:7908909:7909193:-1|gene:AGAP008253	AGAP008253-PA	10 kDa	0.32	2	23.081	2	45.375	2	28.48	9.027	25.285	2.80104	1.48596	0.49485
716	NADH dehydrogenase (ubiquinone) 1 beta subcomplex 8|protein_coding|2R:14012368:14013179:-1|gene:AGAP002020	AGAP002020-PA	20 kDa	0.32	15.522	2.5646	10.888	8.25	2	4.4968	9.6582	4.9156	0.508956	-0.974387	0.49485
845	delta(3,5)-Delta(2,4)-dienoyl-CoA isomerase|protein_coding|2R:25208814:25209834:1|gene:AGAP002661	AGAP002661-PA	35 kDa	0.32	2	8.976	2	24.75	10.227	2	4.32533	12.3257	2.84965	1.51078	0.49485
920	peritrophin|protein_coding|2L:38572197:38572534:-1|gene:AGAP006796	AGAP006796-PA	9 kDa	0.32	4.6567	2.5646	5.4442	2	2.1914	4.4968	4.22183	2.89607	0.685974	-0.543775	0.49485
1118	|protein_coding|X:7288463:7291716:-1|gene:AGAP000403	AGAP000403-PA	84 kDa	0.32	2	2	2	4.125	2.1914	2	2	2.77213	1.38607	0.470997	0.49485
515.1	protein kinase, cGMP-dependent|protein_coding|3R:19883912:19989440:-1|gene:AGAP008863	AGAP008863-PB	95 kDa	0.32	4.9634	2	2.2756	2	2	2	3.07967	2	0.649421	-0.622774	0.49485
415	RpS25: 40S ribosomal protein S25|protein_coding|2R:56712791:56713595:1|gene:AGAP004462	AGAP004462-PA	17 kDa	0.33	21.731	2.5646	27.221	16.5	2.9219	2.9979	17.1722	7.47327	0.435196	-1.20026	0.481486
117	succinate dehydrogenase (ubiquinone) flavoprotein subunit|protein_coding|3L:3189394:3192278:1|gene:AGAP010429	AGAP010429-PA	72 kDa	0.34	38.806	28.21	47.183	82.5	47.48	34.476	38.0663	54.8187	1.44008	0.526152	0.468521
254	Ca-P60A: calcium-transporting ATPase sarcoplasmic/endoplasmic reticulum type|protein_coding|2L:27903046:27919856:1|gene:AGAP006186	AGAP006186-PC (+2)	112 kDa	0.34	10.089	12.823	12.098	2	28.488	50.964	11.67	27.1507	2.32654	1.21818	0.468521
412	GRX3: glutaredoxin|protein_coding|3R:42055427:42056108:1|gene:AGAP009738	AGAP009738-PA	14 kDa	0.34	2.3283	8.976	13.308	20.625	2	88.438	8.2041	37.021	4.5125	2.17393	0.468521
428	NADH_dehyd: |protein_coding|3R:48117728:48119289:-1|gene:AGAP010039	AGAP010039-PA	52 kDa	0.34	6.2089	6.4114	9.0737	28.875	4.3828	11.992	7.23133	15.0833	2.08582	1.06062	0.468521
435	|protein_coding|2R:4707219:4729876:1|gene:AGAP001419	AGAP001419-PA (+1)	59 kDa	0.34	9.3134	12.823	26.011	8.25	2	16.488	16.0491	8.91267	0.555336	-0.848566	0.468521
537	Hex-A: hexokinase|protein_coding|3L:19385972:19394391:-1|gene:AGAP011208	AGAP011208-PA	54 kDa	0.34	2	2.5646	12.098	12.375	21.914	2.9979	5.5542	12.429	2.23776	1.16206	0.468521
569.1	Ras-related protein Rab-6A|protein_coding|3L:21990568:22014745:-1|gene:AGAP011363	AGAP011363-PA	24 kDa	0.34	2	2	6.0491	6.3181	13.879	2	3.3497	7.39903	2.20886	1.1433	0.468521
679	|protein_coding|2R:46361954:46364584:1|gene:AGAP003926	AGAP003926-PA	99 kDa	0.34	7.7612	2.5646	4.2344	12.375	5.1133	5.9958	4.8534	7.82803	1.6129	0.689654	0.468521
894	|protein_coding|3L:3933599:3934438:1|gene:AGAP028034	AGAP028034-PA (+1)	28 kDa	0.34	3.7387	6.9354	2.4197	4.125	2	2	4.3646	2.70833	0.620523	-0.688444	0.468521
335.2	|protein_coding|UNKN:30042061:30044007:-1|gene:AGAP012800	AGAP012800-PA	56 kDa	0.34	2.9901	25.457	3.0768	2.5474	2.481	2	10.508	2.3428	0.222955	-2.16518	0.468521
617.1	5'-nucleotidase|protein_coding|X:6905029:6915689:-1|gene:AGAP000380	AGAP000380-PA	74 kDa	0.34	2	4.4022	2	14.162	2.6113	3.8595	2.80073	6.8776	2.45564	1.2961	0.468521
129	V-type H+-transporting ATPase subunit I|protein_coding|2R:6491962:6495261:-1|gene:AGAP001588	AGAP001588-PA	93 kDa	0.35	28.716	26.928	64.726	45.375	43.828	121.41	40.1233	70.2043	1.74971	0.807119	0.455932
465	VATG: V-type H+-transporting ATPase subunit G|protein_coding|2R:10902725:10903361:-1|gene:AGAP001823	AGAP001823-PA	13 kDa	0.35	7.7612	23.081	2	33	2	38.973	10.9474	24.6577	2.25238	1.17145	0.455932
466	elongation factor 1-delta|protein_coding|2R:52953448:52955536:-1|gene:AGAP004235	AGAP004235-PC	48 kDa	0.35	8.5373	14.105	3.6295	2	21.184	34.476	8.75727	19.22	2.19475	1.13406	0.455932
523	UDP-N-acetylglucosamine pyrophosphorylase|protein_coding|3R:2534851:2536305:1|gene:AGAP007889	AGAP007889-PA	54 kDa	0.35	22.507	26.928	2.4197	12.375	3.6523	10.493	17.2849	8.8401	0.511435	-0.967378	0.455932
526	|protein_coding|3R:10101428:10109638:-1|gene:AGAP028115	AGAP028115-PA	246 kDa	0.35	3.1045	2.5646	2	4.125	2	28.48	2.55637	11.535	4.51226	2.17385	0.455932
322.1	|protein_coding|3R:28880768:28888888:1|gene:AGAP009224	AGAP009224-PF	47 kDa	0.35	8.2813	2	28.93	5.8686	2.0785	5.3313	13.0704	4.42613	0.338637	-1.56219	0.455932
892	protein transport protein SEC23|protein_coding|2R:9479550:9482903:1|gene:AGAP001759	AGAP001759-PA	87 kDa	0.35	12.418	2	2.4197	2	2	2	5.61257	2	0.356343	-1.48866	0.455932
54.2	Tyrosine 3-monooxygenase/tryptophan 5-monooxygenase activation protein, beta polypeptide 2|protein_coding|2L:48609260:48612726:-1|gene:AGAP007643	AGAP007643-PC	28 kDa	0.35	24.853	61.671	28.629	66.157	35.486	61.367	38.3843	54.3367	1.41559	0.501408	0.455932
124	APN1: alanyl aminopeptidase N 1|protein_coding|2L:3793708:3797295:-1|gene:AGAP004809	AGAP004809-PA	113 kDa	0.36	52	19.234	56.257	74.25	88.387	29.979	42.497	64.2053	1.51082	0.595332	0.443697
313	elongation factor 1-gamma|protein_coding|X:16713303:16714958:-1|gene:AGAP000883	AGAP000883-PA	49 kDa	0.36	8.5373	12.823	30.246	37.125	18.992	22.484	17.2021	26.2003	1.52309	0.607	0.443697
529	ectonucleoside triphosphate diphosphohydrolase 5/6|protein_coding|3R:30096419:30099112:1|gene:AGAP009265	AGAP009265-PA	51 kDa	0.36	16.298	5.1291	2	12.375	9.4961	16.488	7.80903	12.7864	1.63738	0.71139	0.443697
562	glutaminyl-tRNA synthetase|protein_coding|3R:51878832:51881222:-1|gene:AGAP010267	AGAP010267-PA	88 kDa	0.36	2	3.8469	19.962	4.125	2	2	8.60297	2.70833	0.314814	-1.66743	0.443697
947	NADH dehydrogenase (ubiquinone) 1 beta subcomplex 7|protein_coding|2L:47791258:47792012:1|gene:AGAP007574	AGAP007574-PA	15 kDa	0.36	3.1045	3.8469	5.4442	12.375	2	7.4947	4.13187	7.2899	1.76431	0.819105	0.443697
169.1	threonyl-tRNA synthetase|protein_coding|3R:21102673:21105770:1|gene:AGAP008929	AGAP008929-PB	83 kDa	0.36	19.892	16.947	42.147	12.39	20.916	19.81	26.3287	17.7053	0.672474	-0.57245	0.443697
62	transaldolase|protein_coding|3L:33331569:33333359:-1|gene:AGAP011800	AGAP011800-PA	37 kDa	0.37	58.985	106.43	119.17	66	90.578	67.453	94.8617	74.677	0.78722	-0.345161	0.431798
242	Talin-1|protein_coding|2L:46754148:46767650:-1|gene:AGAP007474	AGAP007474-PA	293 kDa	0.37	30.268	23.081	13.308	28.875	5.1133	4.4968	22.219	12.8284	0.57736	-0.792456	0.431798
279	Coactosin-like protein|protein_coding|X:16748741:16756535:1|gene:AGAP000889	AGAP000889-PA	18 kDa	0.37	46.567	3.8469	38.714	16.5	2	25.482	29.7093	14.6607	0.493471	-1.01896	0.431798
340	Dynein, axonemal, heavy chain 5|protein_coding|2L:48928933:48943191:-1|gene:AGAP007675	AGAP007675-PA	531 kDa	0.37	31.045	2	2	2	2	2	11.6817	2	0.171208	-2.54617	0.431798
349	transformation/transcription domain-associated protein|protein_coding|2L:16670854:16684143:-1|gene:AGAP005533	AGAP005533-PA	432 kDa	0.37	25.612	2	2	2	2	2	9.87067	2	0.202621	-2.30315	0.431798
354	|protein_coding|2L:38134186:38148003:-1|gene:AGAP006776	AGAP006776-PA	456 kDa	0.37	19.403	2	2	2	2	2	7.801	2	0.256377	-1.96366	0.431798
438	|protein_coding|2R:2476347:2498876:-1|gene:AGAP001287	AGAP001287-PB	595 kDa	0.37	24.836	2	2	2	2	2	9.612	2	0.208073	-2.26484	0.431798
444	Argonaute 3|protein_coding|3L:26911972:26931442:-1|gene:AGAP011537	AGAP011537-PA	95 kDa	0.37	2	2	2	2	13.879	2	2	5.95967	2.97983	1.57523	0.431798
442	AGAP001856-PA-DECOY PER: period circadian protein|protein_coding|2R:11449082:11459384:-1|gene:AGAP001856	AGAP001856-PA-DECOY	?	0.37	2	2	2	162.02	2	2	2	55.34	27.67	4.79025	0.431798
445	|protein_coding|X:932591:947534:-1|gene:AGAP000058	AGAP000058-PA	300 kDa	0.37	49.671	2	2	2	2	2	17.8903	2	0.111792	-3.16111	0.431798
460	RpL32: 60S ribosomal protein L32|protein_coding|2R:16046174:16046701:-1|gene:AGAP002122	AGAP002122-PA	16 kDa	0.37	14.746	2.5646	29.641	8.25	5.8437	8.9937	15.6505	7.6958	0.491728	-1.02407	0.431798
468	dynein heavy chain, axonemal|protein_coding|2R:13875376:13889539:1|gene:AGAP002009	AGAP002009-PA	491 kDa	0.37	12.418	2	2	2	2	2	5.47267	2	0.365453	-1.45224	0.431798
478	microtubule-associated serine/threonine kinase|protein_coding|3L:14626518:14633447:-1|gene:AGAP011030	AGAP011030-PA	216 kDa	0.37	24.836	2	2	2	2	2	9.612	2	0.208073	-2.26484	0.431798
484	ankyrin repeat domain-containing protein 17|protein_coding|2R:39084807:39102835:1|gene:AGAP003519	AGAP003519-PA	460 kDa	0.37	18.627	2	2	2	2	2	7.54233	2	0.26517	-1.91501	0.431798
483	Multiple epidermal growth factor-like domains 8|protein_coding|3R:6453504:6462954:1|gene:AGAP008185	AGAP008185-PA	333 kDa	0.37	18.627	2	2	2	2	2	7.54233	2	0.26517	-1.91501	0.431798
500	pyruvate dehydrogenase kinase|protein_coding|3R:51943010:51945526:-1|gene:AGAP010276	AGAP010276-PB	46 kDa	0.37	2	2	2	2	28.488	2	2	10.8293	5.41467	2.43687	0.431798
512	|protein_coding|2L:47577863:47617636:1|gene:AGAP007562	AGAP007562-PA	440 kDa	0.37	2	2	2	8.25	2	2	2	4.08333	2.04167	1.02975	0.431798
509	Membrane-associated progesterone receptor component 2|protein_coding|X:13820065:13824507:-1|gene:AGAP000767	AGAP000767-PA	26 kDa	0.37	2	2	2	2	2	17.987	2	7.329	3.6645	1.87362	0.431798
514	|protein_coding|2R:44847770:44860440:1|gene:AGAP003872	AGAP003872-PA	337 kDa	0.37	31.045	2	2	2	2	2	11.6817	2	0.171208	-2.54617	0.431798
518	|protein_coding|2L:13721263:13730958:-1|gene:AGAP005290	AGAP005290-PA	252 kDa	0.37	18.627	2	2	2	2	2	7.54233	2	0.26517	-1.91501	0.431798
519	|protein_coding|2R:23163895:23198838:-1|gene:AGAP002578	AGAP002578-PA (+1)	216 kDa	0.37	24.836	2	2	2	2	2	9.612	2	0.208073	-2.26484	0.431798
541	|protein_coding|2R:6308197:6324138:-1|gene:AGAP001566	AGAP001566-PB	377 kDa	0.37	18.627	2	2	2	2	2	7.54233	2	0.26517	-1.91501	0.431798
545	|protein_coding|2L:12119908:12135054:1|gene:AGAP005187	AGAP005187-PA	386 kDa	0.37	12.418	2	2	2	2	2	5.47267	2	0.365453	-1.45224	0.431798
544	dynein heavy chain|protein_coding|3R:36348849:36362340:1|gene:AGAP009568	AGAP009568-PA	445 kDa	0.37	18.627	2	2	2	2	2	7.54233	2	0.26517	-1.91501	0.431798
567	anaphase-promoting complex subunit 8|protein_coding|3R:44732896:44734846:1|gene:AGAP009880	AGAP009880-PA	72 kDa	0.37	12.418	2	2	2	2	2	5.47267	2	0.365453	-1.45224	0.431798
565	|protein_coding|2R:18492538:18506114:1|gene:AGAP002274	AGAP002274-PB	301 kDa	0.37	31.045	2	2	2	2	2	11.6817	2	0.171208	-2.54617	0.431798
576	|protein_coding|2L:44195540:44200750:-1|gene:AGAP007198	AGAP007198-PA (+1)	191 kDa	0.37	18.627	2	2	2	2	2	7.54233	2	0.26517	-1.91501	0.431798
577	low density lipoprotein-related protein 2]|protein_coding|X:5789951:5813837:-1|gene:AGAP000331	AGAP000331-PA	517 kDa	0.37	12.418	2	2	2	2	2	5.47267	2	0.365453	-1.45224	0.431798
572	|protein_coding|2R:10233605:10254474:-1|gene:AGAP013458	AGAP013458-PB	306 kDa	0.37	18.627	2	2	2	2	2	7.54233	2	0.26517	-1.91501	0.431798
578	adenylate cyclase 3|protein_coding|3R:31206795:31238455:1|gene:AGAP009315	AGAP009315-PA	133 kDa	0.37	12.418	2	2	2	2	2	5.47267	2	0.365453	-1.45224	0.431798
581	CPR124: cuticular protein RR-2 family 124|protein_coding|2R:37233856:37234769:-1|gene:AGAP003390	AGAP003390-PA	24 kDa	0.37	2	70.526	2	2	2	2	24.842	2	0.0805088	-3.63471	0.431798
584	|protein_coding|2R:24170690:24173398:-1|gene:AGAP013074	AGAP013074-PA	99 kDa	0.37	18.627	2	2	2	2	2	7.54233	2	0.26517	-1.91501	0.431798
585	putative G-protein coupled receptor GPCR|protein_coding|X:6974259:7037977:-1|gene:AGAP000383	AGAP000383-PA	89 kDa	0.37	12.418	2	2	2	2	2	5.47267	2	0.365453	-1.45224	0.431798
591	protocadherin-16/23|protein_coding|3R:2610532:2619915:-1|gene:AGAP007905	AGAP007905-PA	311 kDa	0.37	12.418	2	2	2	2	2	5.47267	2	0.365453	-1.45224	0.431798
593	|protein_coding|2L:48163591:48172655:1|gene:AGAP007605	AGAP007605-PA	281 kDa	0.37	24.836	2	2	2	2	2	9.612	2	0.208073	-2.26484	0.431798
588	|protein_coding|3L:15801324:15803945:-1|gene:AGAP011058	AGAP011058-PA	97 kDa	0.37	24.836	2	2	2	2	2	9.612	2	0.208073	-2.26484	0.431798
607	|protein_coding|X:17077047:17099182:1|gene:AGAP000904	AGAP000904-PA	383 kDa	0.37	18.627	2	2	2	2	2	7.54233	2	0.26517	-1.91501	0.431798
621	Adk2: Adenylate kinase 2, mitochondrial|protein_coding|2L:49277177:49278459:1|gene:AGAP007722	AGAP007722-PA	26 kDa	0.37	31.045	2.5646	2.4197	2	2.1914	2.9979	12.0098	2.39643	0.19954	-2.32525	0.431798
625	far upstream element-binding protein|protein_coding|3L:24763465:24770148:-1|gene:AGAP011446	AGAP011446-PA	74 kDa	0.37	2	2	2	2	14.609	2	2	6.203	3.1015	1.63297	0.431798
626	|protein_coding|3R:2360133:2366327:1|gene:AGAP007865	AGAP007865-PA	207 kDa	0.37	18.627	2	2	2	2	2	7.54233	2	0.26517	-1.91501	0.431798
632	E3 ubiquitin-protein ligase TRIP12|protein_coding|2R:2634398:2644334:1|gene:AGAP001296	AGAP001296-PA	319 kDa	0.37	18.627	2	2	2	2	2	7.54233	2	0.26517	-1.91501	0.431798
631	U3 small nucleolar RNA-associated protein 19|protein_coding|2R:11736803:11738808:-1|gene:AGAP001872	AGAP001872-PA (+1)	58 kDa	0.37	37.254	2	2	2	2	2	13.7513	2	0.14544	-2.7815	0.431798
630	|protein_coding|X:11229300:11231403:-1|gene:AGAP000620	AGAP000620-PA	68 kDa	0.37	37.254	2	2	2	2	2	13.7513	2	0.14544	-2.7815	0.431798
640	FMS-like tyrosine kinase 1|protein_coding|3R:18183438:18195242:-1|gene:AGAP008813	AGAP008813-PA	158 kDa	0.37	6.985	2	2	2	2	2	3.66167	2	0.546199	-0.8725	0.431798
637	|protein_coding|2R:1215908:1232126:1|gene:AGAP001194	AGAP001194-PA	521 kDa	0.37	12.418	2	2	2	2	2	5.47267	2	0.365453	-1.45224	0.431798
639	|protein_coding|2R:5352331:5354988:-1|gene:AGAP001470	AGAP001470-PA	81 kDa	0.37	24.836	2	2	2	2	2	9.612	2	0.208073	-2.26484	0.431798
642	|protein_coding|3L:23007096:23200840:-1|gene:AGAP011384	AGAP011384-PB	211 kDa	0.37	24.836	2	2	2	2	2	9.612	2	0.208073	-2.26484	0.431798
635	Ca-activated cl channel protein|protein_coding|2R:49258258:49262376:1|gene:AGAP004059	AGAP004059-PA	141 kDa	0.37	31.045	2	2	2	2	2	11.6817	2	0.171208	-2.54617	0.431798
661	|protein_coding|2L:20364514:20373012:1|gene:AGAP005765	AGAP005765-PA	250 kDa	0.37	6.985	2	2	2	2	2	3.66167	2	0.546199	-0.8725	0.431798
660	Dystrophin Dp427c isoform|protein_coding|3R:51759874:51777762:-1|gene:AGAP010261	AGAP010261-PB	176 kDa	0.37	19.403	2	2	2	2	2	7.801	2	0.256377	-1.96366	0.431798
669	|protein_coding|2R:17675147:17682988:-1|gene:AGAP002215	AGAP002215-PA	236 kDa	0.37	12.418	2	2	2	2	2	5.47267	2	0.365453	-1.45224	0.431798
670	coiled-coil domain-containing protein 64|protein_coding|2R:2807523:2818374:-1|gene:AGAP001308	AGAP001308-PA	64 kDa	0.37	6.985	2	2	2	2	2	3.66167	2	0.546199	-0.8725	0.431798
666	Dynein heavy chain 2|protein_coding|2R:34035214:34047851:-1|gene:AGAP003226	AGAP003226-PA	450 kDa	0.37	19.403	2	2	2	2	2	7.801	2	0.256377	-1.96366	0.431798
681	notch gene homolog 1|protein_coding|X:19495565:19526057:-1|gene:AGAP001015	AGAP001015-PA	299 kDa	0.37	24.836	2	2	2	2	2	9.612	2	0.208073	-2.26484	0.431798
682	pre-mRNA-splicing factor CDC5/CEF1|protein_coding|2R:30076891:30079794:-1|gene:AGAP002954	AGAP002954-PA	105 kDa	0.37	12.418	2	2	2	2	2	5.47267	2	0.365453	-1.45224	0.431798
680	citron Rho-interacting kinase|protein_coding|2L:40113355:40120723:-1|gene:AGAP006932	AGAP006932-PA	217 kDa	0.37	31.045	2	2	2	2	2	11.6817	2	0.171208	-2.54617	0.431798
688	Oxysterol-binding protein 1|protein_coding|3L:12684224:12704997:1|gene:AGAP010893	AGAP010893-PA	88 kDa	0.37	18.627	2	2	2	2	2	7.54233	2	0.26517	-1.91501	0.431798
697	bromodomain and WD repeat domain containing protein 1/3|protein_coding|2R:14084580:14096582:1|gene:AGAP002030	AGAP002030-PA	292 kDa	0.37	18.627	2	2	2	2	2	7.54233	2	0.26517	-1.91501	0.431798
693	cyclin-dependent kinase 12/13|protein_coding|2L:3453793:3459344:-1|gene:AGAP004780	AGAP004780-PA	140 kDa	0.37	18.627	2	2	2	2	2	7.54233	2	0.26517	-1.91501	0.431798
694	RNA-binding protein 5/10|protein_coding|3R:13254279:13259908:-1|gene:AGAP008577	AGAP008577-PA	113 kDa	0.37	24.836	2	2	2	2	2	9.612	2	0.208073	-2.26484	0.431798
696	|protein_coding|X:780013:787862:-1|gene:AGAP000048	AGAP000048-PA	203 kDa	0.37	12.418	2	2	2	2	2	5.47267	2	0.365453	-1.45224	0.431798
707	|protein_coding|2L:26958069:26959455:-1|gene:AGAP006119	AGAP006119-PA	49 kDa	0.37	18.627	2	2	2	2	2	7.54233	2	0.26517	-1.91501	0.431798
701	phospholipase D1/2|protein_coding|3L:8393435:8399019:1|gene:AGAP010687	AGAP010687-PA	139 kDa	0.37	24.836	2	2	2	2	2	9.612	2	0.208073	-2.26484	0.431798
703	|protein_coding|2R:3720448:3729943:1|gene:AGAP001369	AGAP001369-PA	130 kDa	0.37	24.836	2	2	2	2	2	9.612	2	0.208073	-2.26484	0.431798
704	tubulin--tyrosine ligase-like protein 12|protein_coding|2R:53882941:53884806:1|gene:AGAP004284	AGAP004284-PA	72 kDa	0.37	12.418	2	2	2	2	2	5.47267	2	0.365453	-1.45224	0.431798
706	collagen, type I/II/III/V/XI/XXIV/XXVII, alpha|protein_coding|3L:30022597:30028326:1|gene:AGAP011620	AGAP011620-PA	153 kDa	0.37	18.627	2	2	2	2	2	7.54233	2	0.26517	-1.91501	0.431798
705	protein phosphatase 1D (formerly 2C)|protein_coding|2R:54129355:54132421:1|gene:AGAP004291	AGAP004291-PA	91 kDa	0.37	12.418	2	2	2	2	2	5.47267	2	0.365453	-1.45224	0.431798
713	SCRAC1: Class A Scavenger Receptor (SRCR domain) with C-Type Lectin domain.|protein_coding|3R:27410675:27428759:1|gene:AGAP009143	AGAP009143-PA	341 kDa	0.37	7.7612	2	2	2	2	2	3.9204	2	0.510152	-0.971001	0.431798
729	E3 ubiquitin-protein ligase EDD1|protein_coding|2R:10216145:10230335:1|gene:AGAP001780	AGAP001780-PA	372 kDa	0.37	6.985	2	2	2	2	2	3.66167	2	0.546199	-0.8725	0.431798
726	Turtle protein, isoform|protein_coding|3R:2928852:2936929:1|gene:AGAP007928	AGAP007928-PA	164 kDa	0.37	18.627	2	2	2	2	2	7.54233	2	0.26517	-1.91501	0.431798
736	ryanodine receptor 2|protein_coding|3L:9789482:9818643:1|gene:AGAP010750	AGAP010750-PA	578 kDa	0.37	12.418	2	2	2	2	2	5.47267	2	0.365453	-1.45224	0.431798
738	|protein_coding|3R:11475679:11504073:-1|gene:AGAP008512	AGAP008512-PA	269 kDa	0.37	18.627	2	2	2	2	2	7.54233	2	0.26517	-1.91501	0.431798
737	phosphatidylinositol-4-phosphate 3-kinase|protein_coding|3L:15327979:15341249:1|gene:AGAP011036	AGAP011036-PA	215 kDa	0.37	18.627	2	2	2	2	2	7.54233	2	0.26517	-1.91501	0.431798
739	transcription elongation factor SPT6|protein_coding|2R:40577597:40585729:1|gene:AGAP003619	AGAP003619-PA	213 kDa	0.37	18.627	2	2	2	2	2	7.54233	2	0.26517	-1.91501	0.431798
748	myosin III|protein_coding|3R:41854420:41860198:-1|gene:AGAP009730	AGAP009730-PA	180 kDa	0.37	12.418	2	2	2	2	2	5.47267	2	0.365453	-1.45224	0.431798
747	|protein_coding|X:12160909:12169682:-1|gene:AGAP000685	AGAP000685-PA	251 kDa	0.37	19.403	2	2	2	2	2	7.801	2	0.256377	-1.96366	0.431798
757	transcription initiation factor TFIID subunit 1|protein_coding|2R:45490566:45497995:1|gene:AGAP003882	AGAP003882-PA (+1)	225 kDa	0.37	18.627	2	2	2	2	2	7.54233	2	0.26517	-1.91501	0.431798
758	GC-rich sequence DNA-binding factor|protein_coding|2R:14110644:14115479:-1|gene:AGAP002035	AGAP002035-PA	110 kDa	0.37	6.985	2	2	2	2	2	3.66167	2	0.546199	-0.8725	0.431798
770	proline dehydrogenase|protein_coding|2R:44656487:44672811:1|gene:AGAP003860	AGAP003860-PA (+2)	81 kDa	0.37	18.627	2	2	2	2	2	7.54233	2	0.26517	-1.91501	0.431798
774	|protein_coding|3R:38067046:38073337:1|gene:AGAP009669	AGAP009669-PA	81 kDa	0.37	9.3134	2	2	2	2	2	4.4378	2	0.450674	-1.14984	0.431798
764	|protein_coding|2R:51962732:51970071:1|gene:AGAP004215	AGAP004215-PA	247 kDa	0.37	18.627	2	2	2	2	2	7.54233	2	0.26517	-1.91501	0.431798
776	Dedicator of cytokinesis protein 1|protein_coding|2R:54419522:54431959:-1|gene:AGAP004320	AGAP004320-PA	231 kDa	0.37	12.418	2	2	2	2	2	5.47267	2	0.365453	-1.45224	0.431798
777	|protein_coding|3L:4903258:4907740:-1|gene:AGAP028205	AGAP028205-PA	162 kDa	0.37	12.418	2	2	2	2	2	5.47267	2	0.365453	-1.45224	0.431798
765	|protein_coding|2R:50718580:50730810:-1|gene:AGAP004144	AGAP004144-PA	417 kDa	0.37	2	20.517	2	2	2	2	8.17233	2	0.244728	-2.03075	0.431798
772	neurofibromin 1|protein_coding|2R:33159856:33179678:1|gene:AGAP003140	AGAP003140-PA (+1)	314 kDa	0.37	12.418	2	2	2	2	2	5.47267	2	0.365453	-1.45224	0.431798
761	carboxypeptidase B|protein_coding|2L:28258850:28260379:1|gene:AGAP006209	AGAP006209-PA	49 kDa	0.37	2	2	16.333	2	2	2	6.77767	2	0.295087	-1.76079	0.431798
771	|protein_coding|2R:30559009:30562654:1|gene:AGAP002985	AGAP002985-PA	124 kDa	0.37	18.627	2	2	2	2	2	7.54233	2	0.26517	-1.91501	0.431798
766	|protein_coding|2R:5241125:5250571:-1|gene:AGAP001451	AGAP001451-PA	130 kDa	0.37	18.627	2	2	2	2	2	7.54233	2	0.26517	-1.91501	0.431798
784	Endoplasmic reticulum resident protein 44 precursor|protein_coding|X:17143847:17147464:1|gene:AGAP000909	AGAP000909-PA	47 kDa	0.37	2	2	2	2	26.297	2	2	10.099	5.0495	2.33614	0.431798
791	|protein_coding|2R:15086712:15111339:1|gene:AGAP002083	AGAP002083-PA	107 kDa	0.37	12.418	2	2	2	2	2	5.47267	2	0.365453	-1.45224	0.431798
795	ANCE5: angiotensin-converting enzyme 5|protein_coding|3R:42370054:42372126:1|gene:AGAP009755	AGAP009755-PA	72 kDa	0.37	22.546	2	2	2	2	2	8.84867	2	0.226023	-2.14546	0.431798
788	TrpM|protein_coding|2L:38996806:39030002:1|gene:AGAP006825	AGAP006825-PA	214 kDa	0.37	12.418	2	2	2	2	2	5.47267	2	0.365453	-1.45224	0.431798
790	|protein_coding|3R:23233028:23241345:1|gene:AGAP009006	AGAP009006-PA	110 kDa	0.37	18.627	2	2	2	2	2	7.54233	2	0.26517	-1.91501	0.431798
793	|protein_coding|2R:32861488:32871691:1|gene:AGAP013411	AGAP013411-PA	254 kDa	0.37	12.418	2	2	2	2	2	5.47267	2	0.365453	-1.45224	0.431798
792	PAB-dependent poly(A)-specific ribonuclease subunit 2|protein_coding|3L:7418956:7423495:-1|gene:AGAP010626	AGAP010626-PA	138 kDa	0.37	18.627	2	2	2	2	2	7.54233	2	0.26517	-1.91501	0.431798
789	phosphoglucomutase|protein_coding|3R:8803846:8808564:-1|gene:AGAP008305	AGAP008305-PA (+2)	69 kDa	0.37	24.836	2	2	2	2	2	9.612	2	0.208073	-2.26484	0.431798
785	histone-lysine N-methyltransferase MLL1|protein_coding|2R:26448416:26563250:-1|gene:AGAP002741	AGAP002741-PA	520 kDa	0.37	24.836	2	2	2	2	2	9.612	2	0.208073	-2.26484	0.431798
787	|protein_coding|X:8801563:8804794:1|gene:AGAP028654	AGAP028654-PA	89 kDa	0.37	12.418	2	2	2	2	2	5.47267	2	0.365453	-1.45224	0.431798
786	|protein_coding|2R:18384422:18395773:-1|gene:AGAP002268	AGAP002268-PA	302 kDa	0.37	24.836	2	2	2	2	2	9.612	2	0.208073	-2.26484	0.431798
802	enhancer of mRNA-decapping protein 4|protein_coding|3R:9134926:9140756:1|gene:AGAP008324	AGAP008324-PA	153 kDa	0.37	6.2089	2	2	2	2	2	3.40297	2	0.587722	-0.766793	0.431798
799	pre-mRNA-processing factor 8|protein_coding|2L:39355321:39363441:1|gene:AGAP006885	AGAP006885-PA	279 kDa	0.37	18.627	2	2	2	2	2	7.54233	2	0.26517	-1.91501	0.431798
801	|protein_coding|X:2031552:2037491:1|gene:AGAP000126	AGAP000126-PA	188 kDa	0.37	20.179	2	2	2	2	2	8.05967	2	0.248149	-2.01072	0.431798
806	High mobility group protein D, isoform C|protein_coding|3L:40733112:40733604:-1|gene:AGAP012334	AGAP012334-PA	13 kDa	0.37	3.1045	2	4.2344	20.625	2	4.4968	3.11297	9.0406	2.90418	1.53813	0.431798
803	juvenile hormone epoxide hydrolase|protein_coding|3R:14838460:14839904:1|gene:AGAP008684	AGAP008684-PA	52 kDa	0.37	2	2	20.567	2	2	2	8.189	2	0.24423	-2.03369	0.431798
804	cytoskeleton-associated protein 5|protein_coding|3L:18121895:18129530:1|gene:AGAP011162	AGAP011162-PA	206 kDa	0.37	13.194	2	2	2	2	2	5.73133	2	0.348959	-1.51887	0.431798
808	|protein_coding|3R:10991509:10997479:-1|gene:AGAP008473	AGAP008473-PA	164 kDa	0.37	6.985	2	2	2	2	2	3.66167	2	0.546199	-0.8725	0.431798
821	origin recognition complex subunit 1|protein_coding|2L:7187167:7189946:1|gene:AGAP004957	AGAP004957-PA	98 kDa	0.37	18.627	2	2	2	2	2	7.54233	2	0.26517	-1.91501	0.431798
828	|protein_coding|2L:4120678:4142005:1|gene:AGAP004827	AGAP004827-PA	209 kDa	0.37	13.194	2	2	2	2	2	5.73133	2	0.348959	-1.51887	0.431798
829	|protein_coding|2R:48125098:48148688:1|gene:AGAP004033	AGAP004033-PA	109 kDa	0.37	13.194	2	2	2	2	2	5.73133	2	0.348959	-1.51887	0.431798
835	|protein_coding|2R:54928058:54933639:1|gene:AGAP004348	AGAP004348-PA	197 kDa	0.37	6.985	2	2	2	2	2	3.66167	2	0.546199	-0.8725	0.431798
841	cation-transporting ATPase 13A1|protein_coding|3R:5290827:5295046:1|gene:AGAP008085	AGAP008085-PA	135 kDa	0.37	6.985	2	2	2	2	2	3.66167	2	0.546199	-0.8725	0.431798
834	|protein_coding|2L:4769361:4800301:-1|gene:AGAP004873	AGAP004873-PA	163 kDa	0.37	24.836	2	2	2	2	2	9.612	2	0.208073	-2.26484	0.431798
837	|protein_coding|2R:46108229:46234113:-1|gene:AGAP003914	AGAP003914-PB	147 kDa	0.37	18.627	2	2	2	2	2	7.54233	2	0.26517	-1.91501	0.431798
840	MAP kinase interacting serine/threonine kinase|protein_coding|2R:33421972:33429971:1|gene:AGAP003160	AGAP003160-PA	161 kDa	0.37	6.985	2	2	2	2	2	3.66167	2	0.546199	-0.8725	0.431798
833	protein expanded|protein_coding|3R:26409793:26423514:1|gene:AGAP009126	AGAP009126-PA	170 kDa	0.37	25.612	2	2	2	2	2	9.87067	2	0.202621	-2.30315	0.431798
839	anaphase-promoting complex subunit 5|protein_coding|2L:17351177:17353474:-1|gene:AGAP005578	AGAP005578-PA	85 kDa	0.37	12.418	2	2	2	2	2	5.47267	2	0.365453	-1.45224	0.431798
831	Excitatory amino acid transporter 3|protein_coding|3R:33527669:33530375:1|gene:AGAP009443	AGAP009443-PA	52 kDa	0.37	2	2	19.962	2	2	2	7.98733	2	0.250396	-1.99771	0.431798
862	TEP1: thioester-containing protein 1|protein_coding|3L:11202091:11206882:-1|gene:AGAP010815	AGAP010815-PA	152 kDa	0.37	6.7352	2	2	2	2	2	3.5784	2	0.558909	-0.839315	0.431798
854	REL1: TOLL pathway signalling NF-kappaB Relish-like transcription factor|protein_coding|3R:35054895:35074818:-1|gene:AGAP009515	AGAP009515-PA	76 kDa	0.37	12.418	2	2	2	2	2	5.47267	2	0.365453	-1.45224	0.431798
857	|protein_coding|3R:3322518:3337111:-1|gene:AGAP007960	AGAP007960-PA	387 kDa	0.37	12.418	2	2	2	2	2	5.47267	2	0.365453	-1.45224	0.431798
861	histone acetyltransferase MYST4|protein_coding|2R:26343487:26353678:-1|gene:AGAP002735	AGAP002735-PA	345 kDa	0.37	12.418	2	2	2	2	2	5.47267	2	0.365453	-1.45224	0.431798
856	|protein_coding|2R:54688389:54699228:-1|gene:AGAP004333	AGAP004333-PA	174 kDa	0.37	18.627	2	2	2	2	2	7.54233	2	0.26517	-1.91501	0.431798
853	nuclear RNA export factor 1/2|protein_coding|2R:13406060:13409137:1|gene:AGAP002004	AGAP002004-PA	104 kDa	0.37	18.627	2	2	2	2	2	7.54233	2	0.26517	-1.91501	0.431798
858	|protein_coding|2L:33120617:33122458:-1|gene:AGAP006502	AGAP006502-PA	53 kDa	0.37	18.627	2	2	2	2	2	7.54233	2	0.26517	-1.91501	0.431798
850	DNA polymerase zeta|protein_coding|2R:1274224:1284558:-1|gene:AGAP013386	AGAP013386-PA	244 kDa	0.37	18.627	2	2	2	2	2	7.54233	2	0.26517	-1.91501	0.431798
855	|protein_coding|2R:27979422:27983084:-1|gene:AGAP002822	AGAP002822-PA	129 kDa	0.37	18.627	2	2	2	2	2	7.54233	2	0.26517	-1.91501	0.431798
848	regulating synaptic membrane exocytosis protein 2|protein_coding|2R:8468955:8506657:1|gene:AGAP001690	AGAP001690-PA (+1)	301 kDa	0.37	24.836	2	2	2	2	2	9.612	2	0.208073	-2.26484	0.431798
849	|protein_coding|3L:39415061:39416659:-1|gene:AGAP012254	AGAP012254-PB	59 kDa	0.37	24.836	2	2	2	2	2	9.612	2	0.208073	-2.26484	0.431798
860	|protein_coding|2L:16082611:16084163:1|gene:AGAP005481	AGAP005481-PA	58 kDa	0.37	24.836	2	2	2	2	2	9.612	2	0.208073	-2.26484	0.431798
868	translocon-associated protein subunit gamma|protein_coding|3R:17142851:17143497:1|gene:AGAP008761	AGAP008761-PA	21 kDa	0.37	2	3.8469	6.654	16.5	4.3828	4.4968	4.16697	8.45987	2.03022	1.02164	0.431798
863	coatomer protein complex, subunit alpha (xenin)|protein_coding|3R:51658337:51662103:-1|gene:AGAP010251	AGAP010251-PA	140 kDa	0.37	2	2	2	2	3.6523	2	2	2.55077	1.27538	0.350931	0.431798
865	toll-interacting protein|protein_coding|2R:40553590:40555037:1|gene:AGAP003615	AGAP003615-PA	30 kDa	0.37	2	2	2	2	2	40.472	2	14.824	7.412	2.88986	0.431798
877	syntaxin 5|protein_coding|3R:17129686:17131211:-1|gene:AGAP008756	AGAP008756-PA	51 kDa	0.37	12.418	2	2	2	2	2	5.47267	2	0.365453	-1.45224	0.431798
880	|protein_coding|3R:27712554:27726798:-1|gene:AGAP009158	AGAP009158-PA	163 kDa	0.37	12.418	2	2	2	2	2	5.47267	2	0.365453	-1.45224	0.431798
887.1	|protein_coding|3R:13285525:13288817:1|gene:AGAP008582	AGAP008582-PA	115 kDa	0.37	12.405	2	2	2	2	2	5.46833	2	0.365742	-1.4511	0.431798
883	fanconi anemia group M protein|protein_coding|X:2897514:2902836:-1|gene:AGAP000169	AGAP000169-PA	146 kDa	0.37	18.627	2	2	2	2	2	7.54233	2	0.26517	-1.91501	0.431798
881	chromatin modification-related protein EAF6|protein_coding|2L:38696587:38697539:1|gene:AGAP006810	AGAP006810-PA	26 kDa	0.37	12.418	2	2	2	2	2	5.47267	2	0.365453	-1.45224	0.431798
884	|protein_coding|X:2307849:2318278:1|gene:AGAP000146	AGAP000146-PA	119 kDa	0.37	12.418	2	2	2	2	2	5.47267	2	0.365453	-1.45224	0.431798
885	growth arrest-specific protein 8 homolog|protein_coding|2L:22596794:22598098:-1|gene:AGAP005850	AGAP005850-PA	52 kDa	0.37	12.418	2	2	2	2	2	5.47267	2	0.365453	-1.45224	0.431798
882	|protein_coding|X:17536846:17539624:-1|gene:AGAP012964	AGAP012964-PA	44 kDa	0.37	12.418	2	2	2	2	2	5.47267	2	0.365453	-1.45224	0.431798
876	DBH-like monooxygenase protein 1|protein_coding|3L:29539280:29606776:1|gene:AGAP011609	AGAP011609-PA	80 kDa	0.37	18.627	2	2	2	2	2	7.54233	2	0.26517	-1.91501	0.431798
873	|protein_coding|3R:7010647:7019784:1|gene:AGAP013712	AGAP013712-PA	21 kDa	0.37	18.627	2	2	2	2	2	7.54233	2	0.26517	-1.91501	0.431798
869	N-terminal kinase-like protein|protein_coding|X:23957544:23998144:1|gene:AGAP001091	AGAP001091-PB	100 kDa	0.37	12.418	2	2	2	2	2	5.47267	2	0.365453	-1.45224	0.431798
870	splicing factor 3B subunit 1|protein_coding|X:2987173:2991824:1|gene:AGAP000178	AGAP000178-PA	148 kDa	0.37	18.627	2	2	2	2	2	7.54233	2	0.26517	-1.91501	0.431798
875	sarcosine dehydrogenase|protein_coding|2L:43053619:43057640:1|gene:AGAP007123	AGAP007123-PA	100 kDa	0.37	18.627	2	2	2	2	2	7.54233	2	0.26517	-1.91501	0.431798
878	STE20-like kinase|protein_coding|3L:6254864:6263402:-1|gene:AGAP010551	AGAP010551-PA	159 kDa	0.37	18.627	2	2	2	2	2	7.54233	2	0.26517	-1.91501	0.431798
879	protein vein|protein_coding|2L:42914490:42939104:1|gene:AGAP007110	AGAP007110-PA	61 kDa	0.37	24.836	2	2	2	2	2	9.612	2	0.208073	-2.26484	0.431798
895	p70 ribosomal S6 kinase|protein_coding|2L:45612392:45633848:1|gene:AGAP007333	AGAP007333-PA	63 kDa	0.37	6.985	2	2	2	2	2	3.66167	2	0.546199	-0.8725	0.431798
903	E3 SUMO-protein ligase RanBP2|protein_coding|2R:30519486:30529112:1|gene:AGAP002982	AGAP002982-PA	308 kDa	0.37	6.985	2	2	2	2	2	3.66167	2	0.546199	-0.8725	0.431798
904	|protein_coding|3R:25144914:25154093:-1|gene:AGAP009063	AGAP009063-PA	126 kDa	0.37	7.7612	2	2	2	2	2	3.9204	2	0.510152	-0.971001	0.431798
900	LETM1 and EF-hand domain-containing protein 1, mitochondrial precursor|protein_coding|2R:35201358:35208926:-1|gene:AGAP003296	AGAP003296-PB	101 kDa	0.37	2	2	2	2	2	38.973	2	14.3243	7.16217	2.8404	0.431798
902	endoribonuclease Dicer|protein_coding|2R:28193323:28200824:1|gene:AGAP002836	AGAP002836-PA (+1)	255 kDa	0.37	12.418	2	2	2	2	2	5.47267	2	0.365453	-1.45224	0.431798
913	Bardet-Biedl syndrome 2 protein|protein_coding|3R:37391355:37398595:1|gene:AGAP009637	AGAP009637-PA	81 kDa	0.37	12.418	2	2	2	2	2	5.47267	2	0.365453	-1.45224	0.431798
914	|protein_coding|2L:14718904:14723935:1|gene:AGAP005374	AGAP005374-PA	157 kDa	0.37	12.418	2	2	2	2	2	5.47267	2	0.365453	-1.45224	0.431798
912	|protein_coding|3R:37406421:37422931:1|gene:AGAP009638	AGAP009638-PA	410 kDa	0.37	18.627	2	2	2	2	2	7.54233	2	0.26517	-1.91501	0.431798
911	20S proteasome subunit beta 2|protein_coding|3L:24476383:24477302:1|gene:AGAP011423	AGAP011423-PA	30 kDa	0.37	2	23.081	2	2	2	2	9.027	2	0.221558	-2.17425	0.431798
918	fibrinogen|protein_coding|2L:6008283:6009271:-1|gene:AGAP004918	AGAP004918-PA	35 kDa	0.37	2	2	12.098	2	2	2	5.366	2	0.372717	-1.42385	0.431798
931	DNA polymerase theta|protein_coding|2L:47257183:47263360:1|gene:AGAP007533	AGAP007533-PA	223 kDa	0.37	12.418	2	2	2	2	2	5.47267	2	0.365453	-1.45224	0.431798
916	oxidoreductase GLYR1 homolog|protein_coding|3R:46040593:46042994:1|gene:AGAP009949	AGAP009949-PA	60 kDa	0.37	13.194	2	2	2	2	2	5.73133	2	0.348959	-1.51887	0.431798
932	gamma-soluble NSF attachment protein|protein_coding|2L:18017846:18019248:1|gene:AGAP005632	AGAP005632-PA	35 kDa	0.37	12.418	2	2	2	2	2	5.47267	2	0.365453	-1.45224	0.431798
928	|protein_coding|2R:6149809:6159938:1|gene:AGAP013288	AGAP013288-PA	144 kDa	0.37	6.985	2	2	2	2	2	3.66167	2	0.546199	-0.8725	0.431798
929	|protein_coding|3R:2303839:2309037:1|gene:AGAP013743	AGAP013743-PA	54 kDa	0.37	7.7612	2	2	2	2	2	3.9204	2	0.510152	-0.971001	0.431798
926	alpha-centractin|protein_coding|2R:16089344:16091375:-1|gene:AGAP002127	AGAP002127-PA	43 kDa	0.37	2	2	2	2	2	4.4968	2	2.83227	1.41613	0.501957	0.431798
919	5'-methylthioadenosine phosphorylase|protein_coding|2L:10338819:10339756:-1|gene:AGAP005129	AGAP005129-PA	30 kDa	0.37	2	2	2	2	19.723	2	2	7.90767	3.95383	1.98325	0.431798
943	cleavage and polyadenylation specificity factor subunit 1|protein_coding|3L:21445777:21450792:1|gene:AGAP011340	AGAP011340-PA	162 kDa	0.37	12.418	2	2	2	2	2	5.47267	2	0.365453	-1.45224	0.431798
936	|protein_coding|2R:37684925:37686274:-1|gene:AGAP003430	AGAP003430-PA	35 kDa	0.37	2	32.057	2	2	2	2	12.019	2	0.166403	-2.58724	0.431798
941	AGAP006280-PA-DECOY	AGAP006280-PA-DECOY	?	0.37	2	2	14.518	2	2	2	6.17267	2	0.324009	-1.62589	0.431798
945	|protein_coding|2R:33480753:33487731:-1|gene:AGAP028405	AGAP028405-PA	68 kDa	0.37	12.418	2	2	2	2	2	5.47267	2	0.365453	-1.45224	0.431798
946	serine/threonine-protein kinase SIK|protein_coding|2R:30985240:30993676:-1|gene:AGAP003005	AGAP003005-PA (+2)	144 kDa	0.37	12.418	2	2	2	2	2	5.47267	2	0.365453	-1.45224	0.431798
944	|protein_coding|2R:12006614:12009304:1|gene:AGAP001909	AGAP001909-PA	92 kDa	0.37	13.194	2	2	2	2	2	5.73133	2	0.348959	-1.51887	0.431798
942	neuronal guanine nucleotide exchange factor|protein_coding|2L:46638959:46673632:-1|gene:AGAP007452	AGAP007452-PA	299 kDa	0.37	12.418	2	2	2	2	2	5.47267	2	0.365453	-1.45224	0.431798
939	C-terminal-binding protein|protein_coding|2R:45636131:45639692:-1|gene:AGAP003893	AGAP003893-PA (+4)	51 kDa	0.37	2	2	2	2	18.992	2	2	7.664	3.832	1.9381	0.431798
956	ATP-dependent RNA helicase DDX47/RRP3|protein_coding|3R:43709396:43711004:1|gene:AGAP009808	AGAP009808-PA	56 kDa	0.37	12.418	2	2	2	2	2	5.47267	2	0.365453	-1.45224	0.431798
963	F-box and leucine-rich repeat protein 10/11|protein_coding|2R:11930097:11936362:-1|gene:AGAP001895	AGAP001895-PA	150 kDa	0.37	12.418	2	2	2	2	2	5.47267	2	0.365453	-1.45224	0.431798
958	Low-density lipoprotein receptor-related protein 2 precursor|protein_coding|3L:41151046:41166134:-1|gene:AGAP012372	AGAP012372-PA	527 kDa	0.37	12.418	2	2	2	2	2	5.47267	2	0.365453	-1.45224	0.431798
954	cyclin B|protein_coding|2R:21863492:21865841:-1|gene:AGAP002478	AGAP002478-PA	77 kDa	0.37	12.418	2	2	2	2	2	5.47267	2	0.365453	-1.45224	0.431798
964	Guanine nucleotide exchange factor DBS|protein_coding|2L:49281061:49307497:-1|gene:AGAP007723	AGAP007723-PA	132 kDa	0.37	12.418	2	2	2	2	2	5.47267	2	0.365453	-1.45224	0.431798
962	Annexin A4|protein_coding|2R:42428570:42429966:-1|gene:AGAP003720	AGAP003720-PA	36 kDa	0.37	2	11.994	2	2	2	2	5.33133	2	0.375141	-1.4145	0.431798
955	Cad74A|protein_coding|2L:28650212:28663145:-1|gene:AGAP006256	AGAP006256-PA	201 kDa	0.37	12.418	2	2	2	2	2	5.47267	2	0.365453	-1.45224	0.431798
957	condensin complex subunit 1|protein_coding|2R:37703332:37710077:1|gene:AGAP003434	AGAP003434-PA	166 kDa	0.37	12.418	2	2	2	2	2	5.47267	2	0.365453	-1.45224	0.431798
966	|protein_coding|X:7326460:7331183:-1|gene:AGAP000407	AGAP000407-PA	75 kDa	0.37	12.418	2	2	2	2	2	5.47267	2	0.365453	-1.45224	0.431798
967	|protein_coding|2R:36362134:36377752:-1|gene:AGAP003349	AGAP003349-PB	200 kDa	0.37	12.418	2	2	2	2	2	5.47267	2	0.365453	-1.45224	0.431798
961	|protein_coding|3R:18601454:18607302:1|gene:AGAP028559	AGAP028559-PA	148 kDa	0.37	12.418	2	2	2	2	2	5.47267	2	0.365453	-1.45224	0.431798
953	serine/threonine-protein kinase MRCK|protein_coding|3L:37563557:37578053:1|gene:AGAP012090	AGAP012090-PA	186 kDa	0.37	19.403	2	2	2	2	2	7.801	2	0.256377	-1.96366	0.431798
965	|protein_coding|2R:54380255:54382565:1|gene:AGAP004312	AGAP004312-PC	80 kDa	0.37	12.418	2	2	2	2	2	5.47267	2	0.365453	-1.45224	0.431798
960	phosphatidylinositol-bisphosphatase|protein_coding|3L:38328174:38334574:-1|gene:AGAP012175	AGAP012175-PA	139 kDa	0.37	12.418	2	2	2	2	2	5.47267	2	0.365453	-1.45224	0.431798
459.1	guanine nucleotide-binding protein G(i) subunit alpha|protein_coding|2L:23576589:23590269:1|gene:AGAP005904	AGAP005904-PA	40 kDa	0.37	2	2	7.7542	2	2	2	3.91807	2	0.510456	-0.970142	0.431798
974	nucleotide exchange factor SIL1|protein_coding|2R:38600024:38601388:-1|gene:AGAP003488	AGAP003488-PA	50 kDa	0.37	12.418	2	2	2	2	2	5.47267	2	0.365453	-1.45224	0.431798
987	|protein_coding|X:5452491:5458462:-1|gene:AGAP000309	AGAP000309-PA	103 kDa	0.37	12.418	2	2	2	2	2	5.47267	2	0.365453	-1.45224	0.431798
982	LRIM4: leucine-rich immune protein (Long)|protein_coding|2L:41292201:41293914:1|gene:AGAP007039	AGAP007039-PA	60 kDa	0.37	2	2	2	2	2	23.983	2	9.32767	4.66383	2.22152	0.431798
992	calcium-independent phospholipase A2|protein_coding|2L:3803387:3807311:-1|gene:AGAP004812	AGAP004812-PA	98 kDa	0.37	12.418	2	2	2	2	2	5.47267	2	0.365453	-1.45224	0.431798
986	semaphorin 6|protein_coding|3R:14277282:14311211:-1|gene:AGAP008656	AGAP008656-PB	114 kDa	0.37	12.418	2	2	2	2	2	5.47267	2	0.365453	-1.45224	0.431798
988	E3 ubiquitin-protein ligase NEDD4|protein_coding|2R:33110369:33118993:1|gene:AGAP003133	AGAP003133-PA	115 kDa	0.37	12.418	2	2	2	2	2	5.47267	2	0.365453	-1.45224	0.431798
985	|protein_coding|X:12064338:12071459:1|gene:AGAP000676	AGAP000676-PA	154 kDa	0.37	18.627	2	2	2	2	2	7.54233	2	0.26517	-1.91501	0.431798
980	|protein_coding|2L:48579449:48589292:1|gene:AGAP007640	AGAP007640-PA	300 kDa	0.37	18.627	2	2	2	2	2	7.54233	2	0.26517	-1.91501	0.431798
993	strumpellin|protein_coding|2L:40995292:40999290:1|gene:AGAP007019	AGAP007019-PA	136 kDa	0.37	6.985	2	2	2	2	2	3.66167	2	0.546199	-0.8725	0.431798
990	|protein_coding|3L:18208899:18212003:-1|gene:AGAP011169	AGAP011169-PA	75 kDa	0.37	12.418	2	2	2	2	2	5.47267	2	0.365453	-1.45224	0.431798
979	serine/threonine-protein kinase/endoribonuclease IRE1|protein_coding|2R:51229099:51234415:-1|gene:AGAP004176	AGAP004176-PA	129 kDa	0.37	12.418	2	2	2	2	2	5.47267	2	0.365453	-1.45224	0.431798
984	bitesize|protein_coding|2L:13688408:13709424:1|gene:AGAP005288	AGAP005288-PB	160 kDa	0.37	18.627	2	2	2	2	2	7.54233	2	0.26517	-1.91501	0.431798
981	COEBE1C: carboxylesterase beta esterase|protein_coding|2L:14716580:14718519:-1|gene:AGAP005373	AGAP005373-PA	64 kDa	0.37	12.418	2	2	2	2	2	5.47267	2	0.365453	-1.45224	0.431798
994	|protein_coding|2R:34001157:34005420:-1|gene:AGAP003218	AGAP003218-PA	154 kDa	0.37	12.418	2	2	2	2	2	5.47267	2	0.365453	-1.45224	0.431798
983	Solute carrier family 2, facilitated glucose transporter member 8|protein_coding|2R:38643834:38646643:1|gene:AGAP003492	AGAP003492-PA (+3)	53 kDa	0.37	13.194	2	2	2	2	2	5.73133	2	0.348959	-1.51887	0.431798
973	histone-lysine N-methyltransferase SETD1|protein_coding|2R:18085098:18091285:1|gene:AGAP002246	AGAP002246-PA	218 kDa	0.37	12.418	2	2	2	2	2	5.47267	2	0.365453	-1.45224	0.431798
977	|protein_coding|3R:48336898:48341947:1|gene:AGAP010050	AGAP010050-PA	79 kDa	0.37	13.194	2	2	2	2	2	5.73133	2	0.348959	-1.51887	0.431798
989	muscle, skeletal, receptor tyrosine kinase|protein_coding|2L:40480185:40482503:-1|gene:AGAP006988	AGAP006988-PA	79 kDa	0.37	12.418	2	2	2	2	2	5.47267	2	0.365453	-1.45224	0.431798
1008	cadherin|protein_coding|3R:39950254:39970989:-1|gene:AGAP009716	AGAP009716-PA	196 kDa	0.37	12.418	2	2	2	2	2	5.47267	2	0.365453	-1.45224	0.431798
1017	tubulin gamma|protein_coding|3R:1530687:1532224:-1|gene:AGAP007834	AGAP007834-PA	51 kDa	0.37	12.418	2	2	2	2	2	5.47267	2	0.365453	-1.45224	0.431798
1007	|protein_coding|2R:35382967:35451354:-1|gene:AGAP003305	AGAP003305-PA	107 kDa	0.37	12.418	2	2	2	2	2	5.47267	2	0.365453	-1.45224	0.431798
1024	|protein_coding|X:10168233:10174329:-1|gene:AGAP000578	AGAP000578-PA	96 kDa	0.37	12.418	2	2	2	2	2	5.47267	2	0.365453	-1.45224	0.431798
1012	phosphatidylinositol phospholipase C, gamma-1|protein_coding|3L:17991678:17997408:1|gene:AGAP011152	AGAP011152-PA	142 kDa	0.37	12.418	2	2	2	2	2	5.47267	2	0.365453	-1.45224	0.431798
1021	COMM domain-containing protein 4|protein_coding|2R:1560280:1564387:1|gene:AGAP001207	AGAP001207-PA	23 kDa	0.37	12.418	2	2	2	2	2	5.47267	2	0.365453	-1.45224	0.431798
1026	|protein_coding|3R:1302968:1308570:-1|gene:AGAP007808	AGAP007808-PA (+1)	168 kDa	0.37	12.418	2	2	2	2	2	5.47267	2	0.365453	-1.45224	0.431798
1015	|protein_coding|2L:49048109:49053845:1|gene:AGAP007685	AGAP007685-PA	184 kDa	0.37	12.418	2	2	2	2	2	5.47267	2	0.365453	-1.45224	0.431798
1019	|protein_coding|X:12700363:12706040:-1|gene:AGAP000711	AGAP000711-PA	116 kDa	0.37	12.418	2	2	2	2	2	5.47267	2	0.365453	-1.45224	0.431798
1025	|protein_coding|3R:49434839:49436537:-1|gene:AGAP010146	AGAP010146-PA	50 kDa	0.37	12.418	2	2	2	2	2	5.47267	2	0.365453	-1.45224	0.431798
998	GPRVPR2: GPCR vasopressin family receptor 2|protein_coding|2R:12906883:12909642:1|gene:AGAP001961	AGAP001961-PA	44 kDa	0.37	18.627	2	2	2	2	2	7.54233	2	0.26517	-1.91501	0.431798
1001	solute carrier family 27 (fatty acid transporter), member 1/4|protein_coding|2R:9523899:9528904:1|gene:AGAP001763	AGAP001763-PA	79 kDa	0.37	18.627	2	2	2	2	2	7.54233	2	0.26517	-1.91501	0.431798
1003	c-src tyrosine kinase|protein_coding|2R:47507141:47542532:1|gene:AGAP003986	AGAP003986-PB	123 kDa	0.37	18.627	2	2	2	2	2	7.54233	2	0.26517	-1.91501	0.431798
1004	lipase 3|protein_coding|2R:32301727:32305739:-1|gene:AGAP003082	AGAP003082-PA	49 kDa	0.37	18.627	2	2	2	2	2	7.54233	2	0.26517	-1.91501	0.431798
1005	|protein_coding|3L:28374393:28381943:1|gene:AGAP027998	AGAP027998-PA	271 kDa	0.37	18.627	2	2	2	2	2	7.54233	2	0.26517	-1.91501	0.431798
1006	|protein_coding|X:9691789:9777248:-1|gene:AGAP013055	AGAP013055-PA	211 kDa	0.37	12.418	2	2	2	2	2	5.47267	2	0.365453	-1.45224	0.431798
1009	|protein_coding|X:2043450:2045192:1|gene:AGAP013435	AGAP013435-PA	56 kDa	0.37	12.418	2	2	2	2	2	5.47267	2	0.365453	-1.45224	0.431798
1010	solute carrier family 25, member 44|protein_coding|2R:33889491:33890456:1|gene:AGAP003208	AGAP003208-PA	36 kDa	0.37	18.627	2	2	2	2	2	7.54233	2	0.26517	-1.91501	0.431798
1013	|protein_coding|3L:19467052:19470887:-1|gene:AGAP011218	AGAP011218-PA	81 kDa	0.37	18.627	2	2	2	2	2	7.54233	2	0.26517	-1.91501	0.431798
1014	arm: Armadillo segment polarity protein|protein_coding|X:20109548:20157977:1|gene:AGAP001043	AGAP001043-PA	92 kDa	0.37	12.418	2	2	2	2	2	5.47267	2	0.365453	-1.45224	0.431798
1016	|protein_coding|3L:38114048:38117170:-1|gene:AGAP028631	AGAP028631-PA	106 kDa	0.37	12.418	2	2	2	2	2	5.47267	2	0.365453	-1.45224	0.431798
1018	L-galactose dehydrogenase|protein_coding|3L:17428346:17429388:1|gene:AGAP011125	AGAP011125-PA	36 kDa	0.37	18.627	2	2	2	2	2	7.54233	2	0.26517	-1.91501	0.431798
1020	|protein_coding|2L:31056960:31058054:1|gene:AGAP006393	AGAP006393-PA	40 kDa	0.37	18.627	2	2	2	2	2	7.54233	2	0.26517	-1.91501	0.431798
1022	|protein_coding|2L:28224594:28225296:-1|gene:AGAP006200	AGAP006200-PA	22 kDa	0.37	18.627	2	2	2	2	2	7.54233	2	0.26517	-1.91501	0.431798
1023	|protein_coding|3R:48106748:48108129:-1|gene:AGAP010037	AGAP010037-PA	25 kDa	0.37	18.627	2	2	2	2	2	7.54233	2	0.26517	-1.91501	0.431798
1032	prostaglandin reductase 1|protein_coding|X:7403129:7404268:1|gene:AGAP000414	AGAP000414-PA	38 kDa	0.37	13.194	2	2	2	2	2	5.73133	2	0.348959	-1.51887	0.431798
1038	Structural maintenance of chromosomes protein|protein_coding|3R:1476504:1482602:1|gene:AGAP007826	AGAP007826-PA	157 kDa	0.37	6.985	2	2	2	2	2	3.66167	2	0.546199	-0.8725	0.431798
1035	acetyl-CoA carboxylase / biotin carboxylase|protein_coding|2L:11389330:11403942:1|gene:AGAP005175	AGAP005175-PA (+1)	261 kDa	0.37	12.418	2	2	2	2	2	5.47267	2	0.365453	-1.45224	0.431798
1045	coronin homolog|protein_coding|2L:23199976:23208999:1|gene:AGAP005891	AGAP005891-PA (+1)	62 kDa	0.37	2	2	2	2	2	2.9979	2	2.33263	1.16632	0.22196	0.431798
1057	ABCF1: ATP-binding cassette transporter (ABC transporter) family F member 1|protein_coding|2R:25664236:25666159:-1|gene:AGAP002693	AGAP002693-PA	69 kDa	0.37	12.418	2	2	2	2	2	5.47267	2	0.365453	-1.45224	0.431798
1055	ATP-dependent RNA helicase DDX23/PRP28|protein_coding|3R:1473559:1476036:1|gene:AGAP007825	AGAP007825-PA	96 kDa	0.37	7.7612	2	2	2	2	2	3.9204	2	0.510152	-0.971001	0.431798
1052	AGAP001234-PA-DECOY Activating signal cointegrator 1 complex subunit 3|protein_coding|2R:1750144:1757210:1|gene:AGAP001234	AGAP001234-PA-DECOY	?	0.37	2	2	6.0491	2	2	2	3.3497	2	0.597068	-0.744032	0.431798
1056	DNA-directed RNA polymerase III subunit RPC2|protein_coding|3R:6212809:6216312:-1|gene:AGAP008151	AGAP008151-PA	128 kDa	0.37	12.418	2	2	2	2	2	5.47267	2	0.365453	-1.45224	0.431798
1054	|protein_coding|3L:16286759:16288825:-1|gene:AGAP028686	AGAP028686-PB	79 kDa	0.37	12.418	2	2	2	2	2	5.47267	2	0.365453	-1.45224	0.431798
1063	|protein_coding|2L:46595186:46597354:1|gene:AGAP007439	AGAP007439-PA	63 kDa	0.37	13.194	2	2	2	2	2	5.73133	2	0.348959	-1.51887	0.431798
1061	glycerol kinase|protein_coding|2R:6276757:6280676:-1|gene:AGAP001563	AGAP001563-PA	62 kDa	0.37	7.7612	2	2	2	2	2	3.9204	2	0.510152	-0.971001	0.431798
1060	|protein_coding|2L:28213533:28214237:-1|gene:AGAP006194	AGAP006194-PA	21 kDa	0.37	2	2	2	2	2	4.4968	2	2.83227	1.41613	0.501957	0.431798
1065	sphingomyelin phosphodiesterase|protein_coding|3L:35412170:35414327:-1|gene:AGAP011940	AGAP011940-PA	78 kDa	0.37	6.985	2	2	2	2	2	3.66167	2	0.546199	-0.8725	0.431798
274.2	DEAD box polypeptide 5|protein_coding|2L:14446088:14450690:-1|gene:AGAP005351	AGAP005351-PA	74 kDa	0.37	2	2	2	2	2	4.9138	2	2.97127	1.48563	0.571078	0.431798
274.3	ATP-dependent RNA helicase DDX5/DBP2|protein_coding|2L:5826568:5831336:1|gene:AGAP004912	AGAP004912-PA (+1)	75 kDa	0.37	2	3.9858	2	3.444	2.1914	12.051	2.66193	5.89547	2.21473	1.14713	0.431798
1077	AGAP011872-PA-DECOY	AGAP011872-PA-DECOY	?	0.37	2.3283	2	2	2	2	2	2.10943	2	0.948122	-0.0768555	0.431798
1071	NADH dehydrogenase (ubiquinone) 1 alpha subcomplex 12|protein_coding|3R:14061917:14062620:1|gene:AGAP008653	AGAP008653-PA	17 kDa	0.37	2	2	2	2	3.6523	2	2	2.55077	1.27538	0.350931	0.431798
1078	Solute carrier family 15 member 1|protein_coding|3L:38087144:38089511:-1|gene:AGAP012154	AGAP012154-PA	78 kDa	0.37	6.985	2	2	2	2	2	3.66167	2	0.546199	-0.8725	0.431798
1070	kinesin family member 5|protein_coding|X:9946097:9963167:1|gene:AGAP000561	AGAP000561-PA	111 kDa	0.37	13.194	2	2	2	2	2	5.73133	2	0.348959	-1.51887	0.431798
1074	|protein_coding|3R:30069542:30074482:1|gene:AGAP009262	AGAP009262-PA	120 kDa	0.37	12.418	2	2	2	2	2	5.47267	2	0.365453	-1.45224	0.431798
459.2	guanine nucleotide-binding protein G(o) subunit alpha|protein_coding|2L:20436943:20492981:-1|gene:AGAP005773	AGAP005773-PB	41 kDa	0.37	2	2	3.2593	12.375	2	2.9979	2.41977	5.79097	2.39319	1.25894	0.431798
1081	ubiquitin carboxyl-terminal hydrolase 7|protein_coding|3R:11896815:11900183:1|gene:AGAP008530	AGAP008530-PA	129 kDa	0.37	2	2	2.4197	2	2	2	2.1399	2	0.934623	-0.0975434	0.431798
1089	aspartyl-tRNA synthetase|protein_coding|3R:1851091:1853117:-1|gene:AGAP007844	AGAP007844-PA	72 kDa	0.37	12.418	2	2	2	2	2	5.47267	2	0.365453	-1.45224	0.431798
1096	ATP-dependent RNA helicase|protein_coding|2R:32384175:32385473:1|gene:AGAP003089	AGAP003089-PA	46 kDa	0.37	2	2	2	2	6.6743	2	2	3.5581	1.77905	0.831107	0.431798
1083	template-activating factor I|protein_coding|2R:40402990:40403835:1|gene:AGAP003598	AGAP003598-PA	29 kDa	0.37	2	21.799	2	2	2	2	8.59967	2	0.232567	-2.10428	0.431798
1092	testis development protein nyd-sp29|protein_coding|X:18948973:18955677:-1|gene:AGAP000990	AGAP000990-PA	134 kDa	0.37	12.418	2	2	2	2	2	5.47267	2	0.365453	-1.45224	0.431798
1087	kelch-like protein 2/3|protein_coding|3R:10049243:10054370:-1|gene:AGAP008362	AGAP008362-PA	155 kDa	0.37	12.418	2	2	2	2	2	5.47267	2	0.365453	-1.45224	0.431798
1094	protein-tyrosine phosphatase|protein_coding|2L:43126431:43130984:-1|gene:AGAP007130	AGAP007130-PA	116 kDa	0.37	7.7612	2	2	2	2	2	3.9204	2	0.510152	-0.971001	0.431798
1088	|protein_coding|2R:54237853:54242938:1|gene:AGAP004302	AGAP004302-PA	184 kDa	0.37	12.418	2	2	2	2	2	5.47267	2	0.365453	-1.45224	0.431798
1095	|protein_coding|2L:38698934:38704424:-1|gene:AGAP006811	AGAP006811-PA	186 kDa	0.37	12.418	2	2	2	2	2	5.47267	2	0.365453	-1.45224	0.431798
1090	kelch-like protein 19|protein_coding|2R:40927085:40930289:-1|gene:AGAP003645	AGAP003645-PA	107 kDa	0.37	12.418	2	2	2	2	2	5.47267	2	0.365453	-1.45224	0.431798
1086	heterogeneous nuclear ribonucleoprotein K|protein_coding|2L:8302620:8317074:-1|gene:AGAP005015	AGAP005015-PA	47 kDa	0.37	2	2	6.0491	2	2	2	3.3497	2	0.597068	-0.744032	0.431798
1103	|protein_coding|2R:20929743:20943654:1|gene:AGAP013481	AGAP013481-PA (+2)	41 kDa	0.37	2	2	2	12.375	2	2	2	5.45833	2.72917	1.44846	0.431798
1105	|protein_coding|X:16104446:16138308:-1|gene:AGAP000865	AGAP000865-PA	167 kDa	0.37	2	2	2	2	2.1914	2	2	2.0638	1.0319	0.0453032	0.431798
1112	|protein_coding|2R:3643044:3645080:1|gene:AGAP001368	AGAP001368-PA (+1)	76 kDa	0.37	12.418	2	2	2	2	2	5.47267	2	0.365453	-1.45224	0.431798
1115	|protein_coding|2R:16596910:16606700:1|gene:AGAP002159	AGAP002159-PA	108 kDa	0.37	12.418	2	2	2	2	2	5.47267	2	0.365453	-1.45224	0.431798
1106	peroxin-1|protein_coding|3L:13184037:13190430:-1|gene:AGAP010924	AGAP010924-PA	116 kDa	0.37	12.418	2	2	2	2	2	5.47267	2	0.365453	-1.45224	0.431798
1110	Zinc finger CCCH-type with G patch domain-containing protein|protein_coding|2R:15751132:15752827:1|gene:AGAP002111	AGAP002111-PA	61 kDa	0.37	6.985	2	2	2	2	2	3.66167	2	0.546199	-0.8725	0.431798
1113	inositol hexakisphosphate/diphosphoinositol-pentakisphosphate kinase|protein_coding|X:17445750:17471498:-1|gene:AGAP000926	AGAP000926-PB	265 kDa	0.37	12.418	2	2	2	2	2	5.47267	2	0.365453	-1.45224	0.431798
1109	|protein_coding|X:16803740:16812325:-1|gene:AGAP000893	AGAP000893-PA	297 kDa	0.37	12.418	2	2	2	2	2	5.47267	2	0.365453	-1.45224	0.431798
1114	|protein_coding|3R:10512327:10515851:-1|gene:AGAP008413	AGAP008413-PA	127 kDa	0.37	12.418	2	2	2	2	2	5.47267	2	0.365453	-1.45224	0.431798
1116	|protein_coding|X:1805859:1816077:-1|gene:AGAP000113	AGAP000113-PA (+1)	117 kDa	0.37	12.418	2	2	2	2	2	5.47267	2	0.365453	-1.45224	0.431798
1102	NAD kinase domain-containing protein 1|protein_coding|2L:38041826:38044718:1|gene:AGAP006767	AGAP006767-PA	48 kDa	0.37	2	21.799	2	2	2	2	8.59967	2	0.232567	-2.10428	0.431798
1107	integrator complex subunit 5|protein_coding|2R:33411229:33414462:-1|gene:AGAP003159	AGAP003159-PA	112 kDa	0.37	12.418	2	2	2	2	2	5.47267	2	0.365453	-1.45224	0.431798
1111	|protein_coding|X:15800223:15802367:-1|gene:AGAP013097	AGAP013097-PA	77 kDa	0.37	13.194	2	2	2	2	2	5.73133	2	0.348959	-1.51887	0.431798
1143	guanine deaminase|protein_coding|2L:13620680:13622367:1|gene:AGAP005282	AGAP005282-PA	51 kDa	0.37	2	2	2	8.25	2	2	2	4.08333	2.04167	1.02975	0.431798
741.1	E1A-binding protein p400|protein_coding|2L:27445437:27459272:1|gene:AGAP006165	AGAP006165-PB	309 kDa	0.37	14.735	2	2	2	2	2	6.245	2	0.320256	-1.6427	0.431798
1153	|protein_coding|3R:7436657:7478834:-1|gene:AGAP008232	AGAP008232-PA	135 kDa	0.37	12.418	2	2	2	2	2	5.47267	2	0.365453	-1.45224	0.431798
1154	phospholipid-transporting ATPase|protein_coding|3L:25278851:25286930:1|gene:AGAP011483	AGAP011483-PA	144 kDa	0.37	10.449	2	2	2	2	2	4.81633	2	0.415254	-1.26794	0.431798
1123	chromosome transmission fidelity protein 18|protein_coding|3R:20110313:20131754:-1|gene:AGAP008869	AGAP008869-PA	113 kDa	0.37	12.418	2	2	2	2	2	5.47267	2	0.365453	-1.45224	0.431798
1124	tubulin folding cofactor B|protein_coding|X:1944405:1945264:-1|gene:AGAP000120	AGAP000120-PA	27 kDa	0.37	12.418	2	2	2	2	2	5.47267	2	0.365453	-1.45224	0.431798
1125	PAX-interacting protein 1|protein_coding|2R:8851105:8857482:-1|gene:AGAP001710	AGAP001710-PA	227 kDa	0.37	12.418	2	2	2	2	2	5.47267	2	0.365453	-1.45224	0.431798
1127	enhancer of mRNA-decapping protein 3|protein_coding|2R:33105501:33107253:1|gene:AGAP003131	AGAP003131-PA	60 kDa	0.37	12.418	2	2	2	2	2	5.47267	2	0.365453	-1.45224	0.431798
1128	palmitoyltransferase ZDHHC14|protein_coding|2L:10218725:10223775:1|gene:AGAP005111	AGAP005111-PA	116 kDa	0.37	12.418	2	2	2	2	2	5.47267	2	0.365453	-1.45224	0.431798
1129	|protein_coding|2R:32854808:32859345:1|gene:AGAP003117	AGAP003117-PA	125 kDa	0.37	12.418	2	2	2	2	2	5.47267	2	0.365453	-1.45224	0.431798
1130	elongator complex protein 3|protein_coding|3R:8742452:8744229:-1|gene:AGAP008300	AGAP008300-PA	62 kDa	0.37	12.418	2	2	2	2	2	5.47267	2	0.365453	-1.45224	0.431798
1131	paired box protein|protein_coding|X:921077:922938:-1|gene:AGAP000057	AGAP000057-PA	60 kDa	0.37	12.418	2	2	2	2	2	5.47267	2	0.365453	-1.45224	0.431798
1132	DNA mismatch repair protein MSH6|protein_coding|2R:33728250:33734102:1|gene:AGAP003190	AGAP003190-PA	144 kDa	0.37	12.418	2	2	2	2	2	5.47267	2	0.365453	-1.45224	0.431798
1133	Selenophosphate synthetase 2|protein_coding|3L:22430279:22431524:1|gene:AGAP011375	AGAP011375-PA	40 kDa	0.37	12.418	2	2	2	2	2	5.47267	2	0.365453	-1.45224	0.431798
1134	ubiquitin thioesterase CYLD|protein_coding|3R:10498385:10506090:-1|gene:AGAP008412	AGAP008412-PD	135 kDa	0.37	12.418	2	2	2	2	2	5.47267	2	0.365453	-1.45224	0.431798
1135	phosphatidylinositol transfer protein SEC14|protein_coding|2L:14840357:14841421:-1|gene:AGAP005384	AGAP005384-PA	38 kDa	0.37	12.418	2	2	2	2	2	5.47267	2	0.365453	-1.45224	0.431798
1136	|protein_coding|3L:18133173:18140777:-1|gene:AGAP011163	AGAP011163-PA	197 kDa	0.37	12.418	2	2	2	2	2	5.47267	2	0.365453	-1.45224	0.431798
1137	|protein_coding|3L:36675338:36676706:-1|gene:AGAP028107	AGAP028107-PA	46 kDa	0.37	12.418	2	2	2	2	2	5.47267	2	0.365453	-1.45224	0.431798
1138	Armadillo repeat-containing protein 6|protein_coding|2L:34748279:34749814:1|gene:AGAP006617	AGAP006617-PA	52 kDa	0.37	12.418	2	2	2	2	2	5.47267	2	0.365453	-1.45224	0.431798
1139	Kelch-like protein diablo|protein_coding|3R:37469761:37481185:1|gene:AGAP009641	AGAP009641-PA	69 kDa	0.37	12.418	2	2	2	2	2	5.47267	2	0.365453	-1.45224	0.431798
1140	WD repeat-containing protein 24|protein_coding|2R:658073:660564:1|gene:AGAP001159	AGAP001159-PA	89 kDa	0.37	12.418	2	2	2	2	2	5.47267	2	0.365453	-1.45224	0.431798
1141	|protein_coding|2L:48131910:48133372:1|gene:AGAP007598	AGAP007598-PA	48 kDa	0.37	12.418	2	2	2	2	2	5.47267	2	0.365453	-1.45224	0.431798
1142	|protein_coding|3R:28576181:28590073:1|gene:AGAP009189	AGAP009189-PA	130 kDa	0.37	12.418	2	2	2	2	2	5.47267	2	0.365453	-1.45224	0.431798
1144	ubiquitin carboxyl-terminal hydrolase 16/45|protein_coding|X:11805260:11808358:1|gene:AGAP000666	AGAP000666-PA	108 kDa	0.37	12.418	2	2	2	2	2	5.47267	2	0.365453	-1.45224	0.431798
1145	|protein_coding|3R:48048564:48049898:-1|gene:AGAP010030	AGAP010030-PA	42 kDa	0.37	12.418	2	2	2	2	2	5.47267	2	0.365453	-1.45224	0.431798
1146	solute carrier family 6 (neurotransmitter transporter, amino acid/orphan)|protein_coding|X:11407473:11411712:1|gene:AGAP000637	AGAP000637-PA	83 kDa	0.37	12.418	2	2	2	2	2	5.47267	2	0.365453	-1.45224	0.431798
1147	SRPN16: serine protease inhibitor (serpin) 16|protein_coding|3R:28824548:28826209:-1|gene:AGAP009213	AGAP009213-PA	61 kDa	0.37	12.418	2	2	2	2	2	5.47267	2	0.365453	-1.45224	0.431798
1148	ariadne-1|protein_coding|3L:12648497:12656761:1|gene:AGAP010891	AGAP010891-PA	59 kDa	0.37	12.418	2	2	2	2	2	5.47267	2	0.365453	-1.45224	0.431798
1149	transcriptional repressor NF-X1|protein_coding|3R:16160143:16163329:-1|gene:AGAP008728	AGAP008728-PA	112 kDa	0.37	12.418	2	2	2	2	2	5.47267	2	0.365453	-1.45224	0.431798
1150	chloride channel|protein_coding|2L:20506474:20520762:1|gene:AGAP005777	AGAP005777-PA (+1)	100 kDa	0.37	12.418	2	2	2	2	2	5.47267	2	0.365453	-1.45224	0.431798
1151	nuclear pore complex protein Nup43|protein_coding|X:8427945:8429151:-1|gene:AGAP000480	AGAP000480-PA	39 kDa	0.37	12.418	2	2	2	2	2	5.47267	2	0.365453	-1.45224	0.431798
1152	F-box and leucine-rich repeat protein 1 (S-phase kinase-associated protein 2)|protein_coding|2L:13805750:13807129:1|gene:AGAP005297	AGAP005297-PA	44 kDa	0.37	12.418	2	2	2	2	2	5.47267	2	0.365453	-1.45224	0.431798
1155	DnaJ (Hsp40) homolog, subfamily A, member 1|protein_coding|X:91254:94031:1|gene:AGAP000008	AGAP000008-PA	45 kDa	0.37	7.5461	2	2	2	2	2	3.8487	2	0.519656	-0.944371	0.431798
1160	Sugar transporter ERD6-like 4|protein_coding|3R:42109696:42111648:-1|gene:AGAP009745	AGAP009745-PA	55 kDa	0.37	2	2	2	12.375	2	2	2	5.45833	2.72917	1.44846	0.431798
1162	Protein bicaudal D homolog 2|protein_coding|3R:50702259:50706703:-1|gene:AGAP010206	AGAP010206-PA	89 kDa	0.37	2	2	2	2	2	14.989	2	6.32967	3.16483	1.66213	0.431798
1158	Regucalcin protein|protein_coding|2R:5689276:5690773:1|gene:AGAP001501	AGAP001501-PA	39 kDa	0.37	2	2	6.654	2	2	2	3.55133	2	0.563169	-0.828361	0.431798
915.1	|protein_coding|2R:43100320:43101787:-1|gene:AGAP003762	AGAP003762-PA	47 kDa	0.37	2	2.5646	2	2	2	2	2.1882	2	0.913993	-0.129745	0.431798
1167	Histone acetyltransferase type B subunit 2|protein_coding|2R:34050773:34052181:1|gene:AGAP003228	AGAP003228-PA	48 kDa	0.37	2	2	2	2	2.9219	2	2	2.3073	1.15365	0.206206	0.431798
1171	Phosphatidylinositol transfer protein, beta|protein_coding|2R:12811311:12828525:1|gene:AGAP001957	AGAP001957-PA	31 kDa	0.37	6.985	2	2	2	2	2	3.66167	2	0.546199	-0.8725	0.431798
1168	|protein_coding|3R:20249818:20255677:1|gene:AGAP008879	AGAP008879-PA	80 kDa	0.37	2	2	2	2	2.9219	2	2	2.3073	1.15365	0.206206	0.431798
1175	pur-alpha|protein_coding|3L:6420501:6421385:-1|gene:AGAP010564	AGAP010564-PA	33 kDa	0.37	6.985	2	2	2	2	2	3.66167	2	0.546199	-0.8725	0.431798
1176	eIF3d: eukaryotic translation initiation factor 3 subunit D|protein_coding|2R:20275201:20277219:-1|gene:AGAP002337	AGAP002337-PA	66 kDa	0.37	6.985	2	2	2	2	2	3.66167	2	0.546199	-0.8725	0.431798
1178	Monooxygenase, DBH-like 1 isoform 2|protein_coding|3L:24789474:24796670:-1|gene:AGAP011450	AGAP011450-PA	67 kDa	0.37	6.985	2	2	2	2	2	3.66167	2	0.546199	-0.8725	0.431798
1177	|protein_coding|3R:43805221:43815838:1|gene:AGAP009823	AGAP009823-PA	73 kDa	0.37	6.985	2	2	2	2	2	3.66167	2	0.546199	-0.8725	0.431798
1059.1	ANXB10C: annexin B10C|protein_coding|2R:42434203:42435870:1|gene:AGAP003722	AGAP003722-PA	36 kDa	0.37	7.0492	2	2	2	2	2	3.68307	2	0.543026	-0.880908	0.431798
1186	|protein_coding|2L:24098156:24105375:-1|gene:AGAP005963	AGAP005963-PA (+1)	142 kDa	0.37	6.985	2	2	2	2	2	3.66167	2	0.546199	-0.8725	0.431798
1192	ADP-ribosylation factor-like protein|protein_coding|2R:52190538:52192590:1|gene:AGAP004227	AGAP004227-PA	21 kDa	0.37	2	2	2	2	2	2.9979	2	2.33263	1.16632	0.22196	0.431798
1193	phosphatidylinositol glycan, class B|protein_coding|2R:43355513:43357223:-1|gene:AGAP003792	AGAP003792-PA	60 kDa	0.37	6.985	2	2	2	2	2	3.66167	2	0.546199	-0.8725	0.431798
1188	glycogen(starch) synthase|protein_coding|2R:23292050:23294443:-1|gene:AGAP002586	AGAP002586-PA	80 kDa	0.37	2	2	2	2	6.5742	2	2	3.52473	1.76237	0.817514	0.431798
1194	Peptidase (mitochondrial processing) beta|protein_coding|2R:9602412:9603836:1|gene:AGAP001767	AGAP001767-PA	53 kDa	0.37	2	2	2	2	6.7755	2	2	3.59183	1.79592	0.84472	0.431798
1190	6-phosphogluconolactonase|protein_coding|3L:12155560:12156530:-1|gene:AGAP010866	AGAP010866-PA	28 kDa	0.37	2	2	6.0491	2	2	2	3.3497	2	0.597068	-0.744032	0.431798
1191	26S proteasome regulatory subunit T1|protein_coding|3L:18235010:18236628:-1|gene:AGAP011174	AGAP011174-PA	49 kDa	0.37	7.7612	2	2	2	2	2	3.9204	2	0.510152	-0.971001	0.431798
1199	Z band alternatively spliced PDZ-motif protein 66|protein_coding|2L:28709272:28740500:-1|gene:AGAP006260	AGAP006260-PA	47 kDa	0.37	2	2	2	12.375	2	2	2	5.45833	2.72917	1.44846	0.431798
1201	|protein_coding|2R:40511482:40512446:-1|gene:AGAP003612	AGAP003612-PA	26 kDa	0.37	2	2	2	2	2.1914	2	2	2.0638	1.0319	0.0453032	0.431798
1200	ATP-dependent RNA helicase DOB1|protein_coding|3R:36940286:36943526:-1|gene:AGAP009600	AGAP009600-PA	118 kDa	0.37	2	2	2	8.25	2	2	2	4.08333	2.04167	1.02975	0.431798
1197	|protein_coding|2R:43499469:43511514:-1|gene:AGAP013391	AGAP013391-PA	98 kDa	0.37	6.985	2	2	2	2	2	3.66167	2	0.546199	-0.8725	0.431798
156.2	Ras-related protein Rab-8A|protein_coding|2R:1586093:1588821:1|gene:AGAP001211	AGAP001211-PA	24 kDa	0.37	8.3773	2	2	2	2	2	4.12577	2	0.484758	-1.04466	0.431798
1196	Aldehyde dehydrogenase|protein_coding|2L:10258696:10263669:-1|gene:AGAP005124	AGAP005124-PC	55 kDa	0.37	2	2	2	2	6.5742	2	2	3.52473	1.76237	0.817514	0.431798
1202	negative elongation factor A|protein_coding|2R:18634307:18638882:1|gene:AGAP002290	AGAP002290-PA	136 kDa	0.37	6.985	2	2	2	2	2	3.66167	2	0.546199	-0.8725	0.431798
1203	ancient conserved domain-containing protein 2|protein_coding|2R:15257859:15262080:-1|gene:AGAP002094	AGAP002094-PA	95 kDa	0.37	2	3.8469	2	2	2	2	2.61563	2	0.764633	-0.38716	0.431798
1206	|protein_coding|2R:56185522:56191954:-1|gene:AGAP004446	AGAP004446-PA	199 kDa	0.37	6.985	2	2	2	2	2	3.66167	2	0.546199	-0.8725	0.431798
176.2	aldehyde oxidase|protein_coding|2L:28512830:28517680:1|gene:AGAP006220	AGAP006220-PA	126 kDa	0.37	6.3177	2	2	2	2	2	3.43923	2	0.581525	-0.782087	0.431798
1207	AGAP001700-PA-DECOY	AGAP001700-PA-DECOY	?	0.37	2	2	2	2	7.3306	2	2	3.77687	1.88843	0.91719	0.431798
1098.1	|protein_coding|3L:2343836:2347130:-1|gene:AGAP010376	AGAP010376-PA (+1)	43 kDa	0.37	11.219	2	2	2	2	2	5.073	2	0.394244	-1.34284	0.431798
1210	TWF: Twinfilin|protein_coding|2R:42410896:42412240:1|gene:AGAP003716	AGAP003716-PA (+1)	39 kDa	0.37	2	2	2	2	2.1914	2	2	2.0638	1.0319	0.0453032	0.431798
1211	density-regulated protein|protein_coding|2L:27012414:27013031:1|gene:AGAP006125	AGAP006125-PA	22 kDa	0.37	2	2	2	2	2.1914	2	2	2.0638	1.0319	0.0453032	0.431798
1212	AGAP010055-PA-DECOY	AGAP010055-PA-DECOY	?	0.37	2.3283	2	2	2	2	2	2.10943	2	0.948122	-0.0768555	0.431798
1208	|protein_coding|3R:17098773:17122501:1|gene:AGAP008755	AGAP008755-PA	79 kDa	0.37	2	2	3.0246	2	2	2	2.34153	2	0.854141	-0.227454	0.431798
905.1	ornithine--oxo-acid transaminase|protein_coding|2L:3585443:3590507:1|gene:AGAP004793	AGAP004793-PA	53 kDa	0.37	8.6909	2	2	2	2	2	4.2303	2	0.47278	-1.08076	0.431798
19.4	tubulin beta|protein_coding|3L:5261100:5283161:1|gene:AGAP010510	AGAP010510-PA	51 kDa	0.37	2	2	2	2	9.1803	2	2	4.39343	2.19672	1.13535	0.431798
580.1	|protein_coding|3R:6134805:6150225:-1|gene:AGAP008144	AGAP008144-PD	155 kDa	0.37	11.455	2	2	2	2	2	5.15167	2	0.388224	-1.36504	0.431798
915.2	Juvenile hormone-inducible protein|protein_coding|2R:43094404:43095848:-1|gene:AGAP003759	AGAP003759-PA	47 kDa	0.37	6.2089	2	2	2	2	2	3.40297	2	0.587722	-0.766793	0.431798
886.1	|protein_coding|2R:33512131:33513749:-1|gene:AGAP003170	AGAP003170-PA	50 kDa	0.37	12.218	2	2	2	2	2	5.406	2	0.369959	-1.43456	0.431798
459.4	guanine nucleotide-binding protein subunit alpha-12|protein_coding|3R:33787613:33808874:1|gene:AGAP009457	AGAP009457-PA	45 kDa	0.37	2	2	6.3607	2	2	2	3.45357	2	0.579111	-0.788087	0.431798
586.2	transcription initiation factor TFIID subunit 3|protein_coding|X:3085239:3090293:1|gene:AGAP000189	AGAP000189-PA	175 kDa	0.37	6.2089	2	2	2	2	2	3.40297	2	0.587722	-0.766793	0.431798
1217	actin-binding LIM protein|protein_coding|2L:15383540:15391050:-1|gene:AGAP005425	AGAP005425-PA	94 kDa	0.37	2	2	2	2	2.1914	2	2	2.0638	1.0319	0.0453032	0.431798
1213	EVI5-like protein|protein_coding|2R:20571876:20577183:1|gene:AGAP002354	AGAP002354-PA (+1)	98 kDa	0.37	2	2	2.4197	2	2	2	2.1399	2	0.934623	-0.0975434	0.431798
200.3	Aminopeptidase N1|protein_coding|UNKN:27434331:27436767:1|gene:AGAP012757	AGAP012757-PA	76 kDa	0.37	2.1219	2	2	2.1128	2	7.5313	2.04063	3.88137	1.90204	0.927548	0.431798
1218	AGAP009210-PA-DECOY	AGAP009210-PA-DECOY (+1)	?	0.37	2.3283	2	2	2	2	2	2.10943	2	0.948122	-0.0768555	0.431798
1117.1	Homeobox prox 1|protein_coding|2R:10866333:10867233:-1|gene:AGAP001816	AGAP001816-PA	29 kDa	0.37	2	2	2	6.9115	2	2	2	3.63717	1.81858	0.862815	0.431798
1220	AGAP000293-PA-DECOY	AGAP000293-PA-DECOY	?	0.37	2.3283	2	2	2	2	2	2.10943	2	0.948122	-0.0768555	0.431798
1223	PGRPLB: peptidoglycan recognition protein (long)|protein_coding|2R:1594286:1595243:1|gene:AGAP001212	AGAP001212-PA (+1)	32 kDa	0.37	2	2	2	2	2	4.4968	2	2.83227	1.41613	0.501957	0.431798
1059.2	ANXB10B: annexin B10B|protein_coding|2R:42431355:42432625:-1|gene:AGAP003721	AGAP003721-PA	36 kDa	0.37	2	2	2	2	2	2.874	2	2.29133	1.14567	0.196187	0.431798
169.2	threonyl-tRNA synthetase|protein_coding|3R:21102960:21105770:1|gene:AGAP008929	AGAP008929-PA	88 kDa	0.37	12.705	11.263	24.393	8.2348	13.416	13.166	16.1203	11.6056	0.719935	-0.47406	0.431798
1226	troponin C|protein_coding|2L:27799476:27807021:-1|gene:AGAP006179	AGAP006179-PA (+2)	21 kDa	0.37	2	2	2	8.25	2	2	2	4.08333	2.04167	1.02975	0.431798
176.3	aldehyde oxidase|protein_coding|2L:28528882:28533013:1|gene:AGAP006224	AGAP006224-PA	139 kDa	0.37	2.3182	2	2	2	2	2	2.10607	2	0.949638	-0.0745511	0.431798
298.2	dynein heavy chain 1, cytosolic|protein_coding|2R:13936707:13955790:1|gene:AGAP002015	AGAP002015-PB	533 kDa	0.37	3.0776	2	2	2	2	2	2.3592	2	0.847745	-0.238298	0.431798
741.2	E1A-binding protein p400|protein_coding|2L:27445437:27467836:1|gene:AGAP006165	AGAP006165-PA	369 kDa	0.37	3.8915	2	2	2	2	2	2.6305	2	0.760312	-0.395337	0.431798
617.2	5'-nucleotidase|protein_coding|X:6905029:6920913:-1|gene:AGAP000380	AGAP000380-PB	69 kDa	0.37	2	2	2	2.3385	2	2	2	2.11283	1.05642	0.079179	0.431798
22	|protein_coding|3L:35407873:35409888:-1|gene:AGAP011939	AGAP011939-PA	56 kDa	0.38	98.567	187.21	119.77	111.38	195.03	229.34	135.182	178.583	1.32106	0.401691	0.420216
235	|protein_coding|3L:23602431:23670309:-1|gene:AGAP011396	AGAP011396-PA	957 kDa	0.38	2	2.5646	3.0246	2	14.609	2.9979	2.52973	6.53563	2.58353	1.36934	0.420216
176.1	aldehyde oxidase|protein_coding|2L:28535006:28539260:1|gene:AGAP006225	AGAP006225-PA	139 kDa	0.38	48.392	36.605	31.005	28.875	44.316	8.8516	38.6673	27.3475	0.707252	-0.499705	0.420216
414	aspartyl-tRNA synthetase|protein_coding|2L:17346503:17348433:1|gene:AGAP005576	AGAP005576-PA	60 kDa	0.38	3.1045	46.162	22.382	20.625	3.6523	7.4947	23.8828	10.5907	0.443443	-1.17318	0.420216
453	T-complex protein 1 subunit alpha|protein_coding|2R:52966372:52968518:-1|gene:AGAP004238	AGAP004238-PA	59 kDa	0.38	2.3283	3.8469	2	41.25	2	2.9979	2.72507	15.416	5.6571	2.50006	0.420216
618	T-complex protein 1 subunit zeta|protein_coding|2R:38186089:38187900:1|gene:AGAP003477	AGAP003477-PA	58 kDa	0.38	3.1045	2.5646	10.888	8.25	11.687	5.9958	5.51903	8.64427	1.56626	0.647328	0.420216
665	|protein_coding|X:320251:323017:-1|gene:AGAP000023	AGAP000023-PA	42 kDa	0.38	2	2.5646	2	2	33.602	2	2.1882	12.534	5.728	2.51803	0.420216
917	|protein_coding|2R:1214557:1215071:1|gene:AGAP001193	AGAP001193-PA	15 kDa	0.38	2	3.8469	2	20.625	2	2.9979	2.61563	8.54097	3.26535	1.70724	0.420216
999	phenylalanyl-tRNA synthetase alpha chain|protein_coding|2R:25167010:25168581:-1|gene:AGAP002653	AGAP002653-PA	56 kDa	0.38	2	5.1291	2.4197	12.375	3.6523	2.9979	3.18293	6.34173	1.99242	0.99452	0.420216
1073	phosphatidylinositol glycan, class N|protein_coding|2R:34028454:34032104:1|gene:AGAP003222	AGAP003222-PA	104 kDa	0.38	12.418	2	2	2	2.1914	2	5.47267	2.0638	0.37711	-1.40694	0.420216
53	leukotriene-A4 hydrolase|protein_coding|3R:45186831:45189245:-1|gene:AGAP009907	AGAP009907-PA	73 kDa	0.39	129.61	58.985	84.083	28.875	120.53	5.9958	90.8927	51.8003	0.569906	-0.811204	0.408935
171	myosin heavy chain|protein_coding|2L:47149991:47186184:1|gene:AGAP007523	AGAP007523-PA (+1)	228 kDa	0.39	6.2089	34.622	40.529	57.75	56.246	16.488	27.12	43.4947	1.60379	0.681483	0.408935
181	RpL7: 60S ribosomal protein L7|protein_coding|3R:20781586:20782605:1|gene:AGAP008916	AGAP008916-PA	32 kDa	0.39	16.298	30.775	41.134	70.125	35.062	26.981	29.4023	44.056	1.49838	0.583408	0.408935
184	|protein_coding|2R:7610594:7623254:-1|gene:AGAP001662	AGAP001662-PA	301 kDa	0.39	41.91	25.646	16.333	99	43.828	14.989	27.963	52.6057	1.88126	0.911699	0.408935
215	carboxypeptidase A|protein_coding|3R:10093831:10095380:1|gene:AGAP008370	AGAP008370-PA	48 kDa	0.39	26.388	61.55	3.0246	33	42.367	79.444	30.3209	51.6037	1.70192	0.767163	0.408935
323	RpS15a-1: 40S ribosomal protein S15a|protein_coding|X:9681288:9683495:1|gene:AGAP000541	AGAP000541-PA (+1)	15 kDa	0.39	2	3.8469	32.06	20.625	26.297	19.486	12.6356	22.136	1.75187	0.808897	0.408935
342	3,2-trans-enoyl-CoA isomerase, mitochondrial|protein_coding|3R:49265719:49266728:-1|gene:AGAP010130	AGAP010130-PA (+1)	32 kDa	0.39	35.701	21.799	11.493	2	30.68	2	22.9977	11.56	0.50266	-0.992346	0.408935
413	|protein_coding|3L:18930431:18931177:-1|gene:AGAP011193	AGAP011193-PA	25 kDa	0.39	36.546	37.884	2	4.125	2	28.48	25.4767	11.535	0.452767	-1.14316	0.408935
614	L-xylulose reductase|protein_coding|3R:11346538:11347407:1|gene:AGAP008502	AGAP008502-PA	26 kDa	0.39	3.1045	2	2	2	40.176	2	2.36817	14.7253	6.21803	2.63646	0.408935
836	ATP-dependent RNA helicase DBP2|protein_coding|2R:41327518:41336640:1|gene:AGAP003663	AGAP003663-PA	74 kDa	0.39	6.2089	2	2	2	2.1914	2	3.40297	2.0638	0.606471	-0.72149	0.408935
907	sodium/potassium-transporting ATPase subunit beta|protein_coding|3R:36755388:36771079:1|gene:AGAP009595	AGAP009595-PA	36 kDa	0.39	2.3283	2.5646	3.0246	8.25	2.1914	2.9979	2.63917	4.47977	1.69742	0.763341	0.408935
909	eIF3f: eukaryotic translation initiation factor 3 subunit F|protein_coding|2R:29839433:29840474:1|gene:AGAP002935	AGAP002935-PA	32 kDa	0.39	2.3283	2	2	2	13.879	2	2.10943	5.95967	2.82525	1.49838	0.408935
935	actin-related protein 2/3 complex subunit 1A|protein_coding|3R:20626048:20627266:1|gene:AGAP008908	AGAP008908-PA	42 kDa	0.39	3.1045	5.1291	2	16.5	2.1914	4.4968	3.4112	7.7294	2.26589	1.18008	0.408935
1028	peptide-methionine (S)-S-oxide reductase|protein_coding|3L:41710273:41711473:-1|gene:AGAP012394	AGAP012394-PA (+1)	27 kDa	0.39	2	5.1291	3.0246	24.75	4.3828	2	3.38457	10.3776	3.06615	1.61643	0.408935
79	|protein_coding|X:10081739:10082248:1|gene:AGAP000570	AGAP000570-PA	18 kDa	0.4	66.746	80.784	111.3	45.375	87.656	74.947	86.2767	69.326	0.803531	-0.315574	0.39794
198	trehalose 6-phosphate synthase/phosphatase|protein_coding|3R:7167891:7172527:-1|gene:AGAP008227	AGAP008227-PA	92 kDa	0.4	20.955	26.928	36.9	61.875	29.949	26.981	28.261	39.6017	1.40128	0.486749	0.39794
271	2-hydroxyglutarate dehydrogenase|protein_coding|3R:2391251:2392961:1|gene:AGAP007868	AGAP007868-PA	49 kDa	0.4	20.179	51.291	18.147	4.125	16.801	31.478	29.8723	17.468	0.584755	-0.774095	0.39794
339	chitinase|protein_coding|2L:31609254:31611034:-1|gene:AGAP006414	AGAP006414-PA	57 kDa	0.4	11.642	29.493	15.123	70.125	5.1133	35.975	18.7527	37.0711	1.97684	0.983199	0.39794
521	Cdc42: cell division cycle Cdc42 homolog|protein_coding|2R:21425189:21426041:-1|gene:AGAP002440	AGAP002440-PA (+2)	21 kDa	0.4	10.056	2	32.421	12.375	2	2.9979	14.8257	5.79097	0.390604	-1.35622	0.39794
386.1	TRYP5: trypsin 5|protein_coding|3R:8625813:8626637:1|gene:AGAP008291	AGAP008291-PA	30 kDa	0.4	10.088	2	4.8387	2	8.7656	38.973	5.64223	16.5795	2.93847	1.55507	0.39794
699	solute carrier family 36 (proton-coupled amino acid transporter)|protein_coding|2L:48504238:48509825:1|gene:AGAP007633	AGAP007633-PA (+4)	51 kDa	0.4	2	5.1291	2	4.125	2	13.491	3.04303	6.53867	2.14873	1.10349	0.39794
724	ANXB9: annexin B9|protein_coding|2R:43345310:43352336:1|gene:AGAP003790	AGAP003790-PA (+3)	36 kDa	0.4	19.403	2	2	2	2.9219	2	7.801	2.3073	0.29577	-1.75745	0.39794
754	RuvB-like protein 2|protein_coding|3R:42127368:42128777:1|gene:AGAP009746	AGAP009746-PA	52 kDa	0.4	6.2089	2	2	82.5	2	2	3.40297	28.8333	8.473	3.08287	0.39794
906	cathepsin B|protein_coding|2R:57454530:57455543:1|gene:AGAP004533	AGAP004533-PA	37 kDa	0.4	3.1045	12.823	2	4.125	2	2	5.97583	2.70833	0.453214	-1.14173	0.39794
1030	26S proteasome regulatory subunit T2|protein_coding|2R:33995963:33997279:1|gene:AGAP003215	AGAP003215-PA (+1)	49 kDa	0.4	2	2	2.4197	8.25	2	2	2.1399	4.08333	1.90819	0.932204	0.39794
449.1	filamin|protein_coding|2R:54775486:54818994:1|gene:AGAP004335	AGAP004335-PA	268 kDa	0.4	6.2961	2	2	9.5609	5.0792	2.6057	3.43203	5.7486	1.67498	0.744147	0.39794
1039	Mitochondrial carrier homolog 1|protein_coding|2L:40277494:40278838:-1|gene:AGAP006963	AGAP006963-PA	38 kDa	0.4	3.1045	2	2	4.125	2	2.9979	2.36817	3.04097	1.2841	0.360759	0.39794
26.2	Eukaryotic translation elongation factor 1 alpha 1|protein_coding|2R:39348411:39350723:1|gene:AGAP003541	AGAP003541-PA (+2)	50 kDa	0.4	15.07	2.44	8.6852	7.8492	2.4008	4.797	8.73173	5.01567	0.574418	-0.799827	0.39794
1163	SCRBQ2: Class B Scavenger Receptor (CD36 domain).|protein_coding|3R:49293356:49295161:1|gene:AGAP010133	AGAP010133-PA	56 kDa	0.4	2	3.8469	2	8.25	2.1914	2.9979	2.61563	4.47977	1.71269	0.776263	0.39794
1183	minor histocompatibility antigen H13|protein_coding|3R:19291009:19292333:-1|gene:AGAP008838	AGAP008838-PA	46 kDa	0.4	2.3283	2	2	8.25	2	2	2.10943	4.08333	1.93575	0.952892	0.39794
1165.1	signal recognition particle subunit SRP19|protein_coding|2L:39558909:39559479:1|gene:AGAP006895	AGAP006895-PA	19 kDa	0.4	6.6284	2	2	2.2296	2	2	3.5428	2.07653	0.586128	-0.770713	0.39794
123.2	|protein_coding|2R:26287064:26289254:1|gene:AGAP002728	AGAP002728-PB	45 kDa	0.4	6.019	5.0737	10.914	11.099	8.0929	8.5406	7.33557	9.24417	1.26018	0.333635	0.39794
18	VATA: V-type proton ATPase catalytic subunit A|protein_coding|2R:33386137:33388965:-1|gene:AGAP003153	AGAP003153-PA (+3)	68 kDa	0.41	98.567	162.85	196.6	202.13	140.98	217.35	152.672	186.82	1.22367	0.29121	0.387216
33	V-type H+-transporting ATPase subunit B|protein_coding|2R:28670971:28673585:1|gene:AGAP002884	AGAP002884-PA	56 kDa	0.41	66.746	132.08	144.57	78.375	168.74	239.83	114.465	162.315	1.41803	0.503886	0.387216
173	laminin, beta 1|protein_coding|2R:4053156:4061875:-1|gene:AGAP001381	AGAP001381-PA	213 kDa	0.41	45.015	28.21	22.987	53.625	46.75	25.482	32.0707	41.9523	1.30812	0.387497	0.387216
224	RpL14: 60S ribosomal protein L14|protein_coding|2L:24568227:24569828:1|gene:AGAP005991	AGAP005991-PA	22 kDa	0.41	37.254	12.823	42.344	12.375	38.715	2	30.807	17.6967	0.574437	-0.799781	0.387216
333	eIF3a: eukaryotic translation initiation factor 3 subunit A|protein_coding|2R:20284549:20288177:1|gene:AGAP002340	AGAP002340-PA	132 kDa	0.41	12.418	8.976	18.147	49.5	27.027	2	13.1803	26.1757	1.98596	0.989839	0.387216
343	RpL31: 60S ribosomal protein L31|protein_coding|3L:34675232:34675709:-1|gene:AGAP011896	AGAP011896-PA	15 kDa	0.41	20.955	23.081	16.333	74.25	11.687	26.981	20.123	37.6393	1.87046	0.903396	0.387216
419	RpS28: 40S ribosomal protein S28|protein_coding|2R:37462533:37462730:-1|gene:AGAP003412	AGAP003412-PA	7 kDa	0.41	3.8806	2.5646	16.938	12.375	33.602	4.4968	7.7944	16.8246	2.15855	1.11006	0.387216
437	|protein_coding|2R:35954996:35960390:1|gene:AGAP003320	AGAP003320-PA	190 kDa	0.41	18.627	2	2	2	2.1914	2.9979	7.54233	2.39643	0.317731	-1.65412	0.387216
622	phosphatidate phosphatase|protein_coding|UNKN:1233022:1242299:1|gene:AGAP012445	AGAP012445-PA	31 kDa	0.41	2	2	24.801	2	2.9219	2.9979	9.60033	2.63993	0.274984	-1.86258	0.387216
645	20S proteasome subunit beta 3|protein_coding|2R:8779299:8779916:-1|gene:AGAP001697	AGAP001697-PA (+1)	23 kDa	0.41	2	2	27.221	4.125	2	2	10.407	2.70833	0.260242	-1.94208	0.387216
864	RpS23: 40S ribosomal protein S23|protein_coding|2R:6098616:6099047:-1|gene:AGAP012990	AGAP012990-PA	16 kDa	0.41	3.8806	5.1291	4.8393	20.625	6.5742	2	4.61633	9.73307	2.1084	1.07615	0.387216
648.2	ABCC10: ATP-binding cassette transporter (ABC transporter) family C member 10|protein_coding|3R:10739643:10744646:1|gene:AGAP027980	AGAP027980-PA	169 kDa	0.41	2	5.0957	6.5122	4.0175	3.5179	2	4.53597	3.17847	0.700725	-0.513079	0.387216
14.2	Aldo: fructose biphosphate aldolase|protein_coding|2R:22877762:22883553:1|gene:AGAP002564	AGAP002564-PA	40 kDa	0.41	5.8952	9.8004	9.3036	7.2006	10.649	12.8	8.33307	10.2165	1.22602	0.293986	0.387216
287	|protein_coding|X:18244471:18250842:-1|gene:AGAP000941	AGAP000941-PA (+1)	21 kDa	0.42	2	2	37.505	2	49.672	40.472	13.835	30.7147	2.22007	1.15061	0.376751
455	RpL17: 60S ribosomal protein L17|protein_coding|2R:5283558:5284200:1|gene:AGAP001459	AGAP001459-PA (+2)	22 kDa	0.42	19.403	7.6937	18.147	16.5	4.3828	10.493	15.0812	10.4586	0.693484	-0.528065	0.376751
552	(S)-2-hydroxy-acid oxidase|protein_coding|3L:12478591:12480731:-1|gene:AGAP010885	AGAP010885-PA	41 kDa	0.42	2	2	10.284	4.125	2	62.956	4.76133	23.027	4.83625	2.27389	0.376751
597	NADH dehydrogenase (ubiquinone) 1 beta subcomplex 9|protein_coding|3R:44586368:44587032:1|gene:AGAP009865	AGAP009865-PA	18 kDa	0.42	12.418	7.6937	6.654	8.25	5.8437	7.4947	8.9219	7.19613	0.80657	-0.310129	0.376751
602	long-chain acyl-CoA synthetase|protein_coding|2R:40614634:40619388:1|gene:AGAP003623	AGAP003623-PB	80 kDa	0.42	13.194	2	2	2	2	2.9979	5.73133	2.33263	0.406997	-1.29691	0.376751
649	INTB: integrin beta subunit|protein_coding|X:14937399:14948907:1|gene:AGAP000815	AGAP000815-PA	93 kDa	0.42	6.2089	8.976	8.4688	24.75	3.6523	11.992	7.88457	13.4648	1.70774	0.772086	0.376751
749	|protein_coding|2R:2992625:2993318:1|gene:AGAP001321	AGAP001321-PA	22 kDa	0.42	2	6.4114	7.8639	16.5	3.6523	7.4947	5.4251	9.21567	1.69871	0.764439	0.376751
781	proteasome activator subunit 3 (PA28 gamma)|protein_coding|X:5448455:5449323:1|gene:AGAP000308	AGAP000308-PA	30 kDa	0.42	2	2.5646	16.938	4.125	2.1914	2	7.16753	2.77213	0.386763	-1.37048	0.376751
891	Dat: dopamine N acetyltransferase|protein_coding|3R:49370240:49372300:-1|gene:AGAP010142	AGAP010142-PA (+1)	32 kDa	0.42	15.522	2.5646	2	4.125	2	2	6.69553	2.70833	0.404499	-1.30579	0.376751
1027	|protein_coding|2R:23282878:23290569:1|gene:AGAP002585	AGAP002585-PA	176 kDa	0.42	2.3283	2	7.8639	2	2	2.9979	4.06407	2.33263	0.573965	-0.800965	0.376751
1072	methionyl aminopeptidase|protein_coding|3R:9510131:9511991:1|gene:AGAP008345	AGAP008345-PA	56 kDa	0.42	2.3283	2.5646	2	8.25	2.1914	2	2.29763	4.14713	1.80496	0.851966	0.376751
1169	Ras-related C3 botulinum toxin substrate|protein_coding|2L:15542053:15542631:-1|gene:AGAP005445	AGAP005445-PA	21 kDa	0.42	3.9145	2	5.6888	4.125	2	2	3.86777	2.70833	0.700232	-0.514095	0.376751
220.2	Phosphate carrier, mitochondrial|protein_coding|2R:40346388:40347804:-1|gene:AGAP003586	AGAP003586-PA	38 kDa	0.42	10.569	5.3365	2	2	2	6.2382	5.9685	3.41273	0.571791	-0.806441	0.376751
1215	|protein_coding|X:9591119:9594691:-1|gene:AGAP000535	AGAP000535-PA	78 kDa	0.42	3.1045	2	2	12.375	2	2	2.36817	5.45833	2.30488	1.20469	0.376751
78	calmodulin|protein_coding|3L:13793741:13818291:1|gene:AGAP010957	AGAP010957-PA	17 kDa	0.43	70.626	92.325	59.281	70.125	77.43	133.41	74.0773	93.655	1.26429	0.338324	0.366532
281	Tctp: translationally-controlled tumor protein homolog|protein_coding|2R:25262292:25263450:1|gene:AGAP002667	AGAP002667-PA	20 kDa	0.43	15.522	2	27.826	4.125	27.027	62.956	15.116	31.3693	2.07524	1.05328	0.366532
592	suppressor of tumorigenicity protein 13|protein_coding|3R:26179708:26180958:1|gene:AGAP009119	AGAP009119-PA	42 kDa	0.43	13.97	2	16.333	2	13.148	2	10.7677	5.716	0.530849	-0.913628	0.366532
603	|protein_coding|3R:1524552:1529558:1|gene:AGAP007833	AGAP007833-PA	174 kDa	0.43	13.97	2.5646	2	4.125	2	2	6.1782	2.70833	0.438369	-1.18978	0.366532
687	NADH dehydrogenase (ubiquinone) 1 beta subcomplex 4|protein_coding|3L:33879971:33880456:-1|gene:AGAP011829	AGAP011829-PA	13 kDa	0.43	2	2	22.987	2	4.3828	2	8.99567	2.79427	0.310624	-1.68676	0.366532
698	RpL36: 60S ribosomal protein L36|protein_coding|2R:29615444:29616107:1|gene:AGAP002921	AGAP002921-PA (+1)	13 kDa	0.43	4.6567	7.6937	3.0246	20.625	2.1914	7.4947	5.125	10.1037	1.97145	0.97926	0.366532
778	heterogeneous nuclear ribonucleoprotein A1/A3|protein_coding|2R:20791379:20793448:-1|gene:AGAP002374	AGAP002374-PA	39 kDa	0.43	4.6567	2	3.6295	24.75	2	2.9979	3.42873	9.91597	2.89202	1.53208	0.366532
1082	26S proteasome regulatory subunit N8|protein_coding|3L:37999396:38000487:-1|gene:AGAP012135	AGAP012135-PA	38 kDa	0.43	2	3.8469	3.0246	16.5	2.9219	2	2.95717	7.14063	2.41469	1.27184	0.366532
49	RpLp2: 60S ribosomal protein LP2|protein_coding|2R:31233690:31234110:-1|gene:AGAP003025	AGAP003025-PA (+2)	11 kDa	0.44	96.238	201.32	95.576	8.25	82.543	158.89	131.045	83.2277	0.635109	-0.654924	0.356547
133	RpL23: 60S ribosomal protein L23|protein_coding|3R:51662651:51663450:1|gene:AGAP010252	AGAP010252-PA	15 kDa	0.44	27.164	46.162	42.344	4.125	94.23	95.933	38.5567	64.7627	1.67967	0.748182	0.356547
150	Mitochondrial translation elongation factor TU|protein_coding|2L:40536505:40538135:1|gene:AGAP006996	AGAP006996-PA	51 kDa	0.44	57.682	30.601	67.34	66	26.297	14.989	51.8743	35.762	0.689397	-0.536593	0.356547
177	ACTN: Alpha-actinin, sarcomeric|protein_coding|2R:5646482:5659413:-1|gene:AGAP001497	AGAP001497-PA (+1)	107 kDa	0.44	53.552	51.291	13.308	61.875	37.984	56.96	39.3837	52.273	1.32728	0.408469	0.356547
234	RpL10-1: 60S ribosomal protein L10-1|protein_coding|X:18340222:18342538:1|gene:AGAP000953	AGAP000953-PA (+2)	25 kDa	0.44	13.97	15.387	13.308	41.25	13.879	11.992	14.2217	22.3737	1.57321	0.653711	0.356547
475	|protein_coding|3R:31186368:31187253:1|gene:AGAP009313	AGAP009313-PA	26 kDa	0.44	5.4328	17.952	6.0491	82.5	4.3828	8.9937	9.8113	31.9588	3.25735	1.7037	0.356547
732	|protein_coding|2R:41151293:41154479:1|gene:AGAP013179	AGAP013179-PA	62 kDa	0.44	14.746	2	2	90.75	2	2	6.24867	31.5833	5.05441	2.33754	0.356547
14.1	Aldo: fructose biphosphate aldolase|protein_coding|2R:22877762:22891504:1|gene:AGAP002564	AGAP002564-PB (+3)	39 kDa	0.44	119.06	208.19	197.58	149.55	226.75	258.51	174.943	211.603	1.20955	0.274475	0.356547
1002	laminin, alpha 1/2|protein_coding|3R:2034935:2094208:-1|gene:AGAP007849	AGAP007849-PA (+1)	358 kDa	0.44	2.3283	2.5646	2	8.25	2	2	2.29763	4.08333	1.77719	0.829599	0.356547
1079	cysteine desulfurase|protein_coding|3R:25571979:25573765:-1|gene:AGAP009094	AGAP009094-PA	49 kDa	0.44	2.3283	5.1291	2	8.25	2	4.4968	3.15247	4.9156	1.55929	0.640886	0.356547
1205	MICOS complex subunit|protein_coding|2R:27237959:27238728:-1|gene:AGAP002788	AGAP002788-PA	25 kDa	0.44	2.3283	2	2	2	2	4.4968	2.10943	2.83227	1.34267	0.425102	0.356547
1209	NADH dehydrogenase (ubiquinone) 1 alpha subcomplex 11|protein_coding|2L:44327895:44328395:-1|gene:AGAP007208	AGAP007208-PA	18 kDa	0.44	2.3283	2	2	2	2	4.4968	2.10943	2.83227	1.34267	0.425102	0.356547
42	protein disulfide-isomerase A1|protein_coding|3L:41763690:41768233:-1|gene:AGAP012407	AGAP012407-PA	53 kDa	0.45	90.805	100.02	131.27	136.13	151.21	89.937	107.365	125.759	1.17132	0.228138	0.346787
154	myosin light chain 5|protein_coding|2R:6973180:6974563:1|gene:AGAP001622	AGAP001622-PA	23 kDa	0.45	41.91	48.727	29.641	20.625	56.246	112.42	40.0927	63.097	1.57378	0.654233	0.346787
573	APN5: aminopeptidase 5|protein_coding|2R:42059966:42063174:1|gene:AGAP013146	AGAP013146-PA (+2)	107 kDa	0.45	6.8908	2	2	2	32.871	2	3.63027	12.2903	3.38552	1.75938	0.346787
684	NADH dehydrogenase (ubiquinone) 1 beta subcomplex 5|protein_coding|2L:45066390:45067118:-1|gene:AGAP007297	AGAP007297-PA	22 kDa	0.45	15.522	3.8469	9.6786	12.375	2.9219	2	9.6825	5.76563	0.595469	-0.747901	0.346787
908	hydroxybutyrate dehydrogenase|protein_coding|2R:22322371:22323216:-1|gene:AGAP002521	AGAP002521-PA (+1)	27 kDa	0.45	9.3134	2.5646	2	2.9859	2	2.9979	4.626	2.66127	0.575285	-0.797652	0.346787
1029	sterol carrier protein 2|protein_coding|3R:2822568:2825762:-1|gene:AGAP007921	AGAP007921-PA	59 kDa	0.45	15.522	2	2	4.125	2	2	6.50733	2.70833	0.416197	-1.26466	0.346787
1084	calnexin|protein_coding|2L:8623655:8626995:1|gene:AGAP005032	AGAP005032-PA (+1)	72 kDa	0.45	2	2.5646	2	4.125	2.1914	2	2.1882	2.77213	1.26686	0.341252	0.346787
1159	|protein_coding|2R:55995073:55996181:1|gene:AGAP004435	AGAP004435-PA	40 kDa	0.45	2.3283	2	2	4.125	2	2	2.10943	2.70833	1.28392	0.36055	0.346787
38	Voltage-dependent anion-selective channel protein 2|protein_coding|3R:44049219:44050459:1|gene:AGAP009833	AGAP009833-PA	31 kDa	0.46	114.09	179.52	119.17	152.63	112.49	68.951	137.593	111.357	0.80932	-0.305218	0.337242
116	Sugar transporter ERD6-like 6|protein_coding|2R:38653986:38655658:1|gene:AGAP003493	AGAP003493-PA (+3)	52 kDa	0.46	39.582	41.033	67.145	127.88	21.914	76.446	49.2533	75.4133	1.53113	0.614598	0.337242
347	saposin|protein_coding|X:23467516:23493461:-1|gene:AGAP001082	AGAP001082-PA (+1)	113 kDa	0.46	10.866	14.105	16.938	16.5	9.4961	35.595	13.9697	20.5304	1.46964	0.555462	0.337242
360	glycyl-tRNA synthetase|protein_coding|3R:13509639:13512243:-1|gene:AGAP008604	AGAP008604-PB	87 kDa	0.46	3.1045	3.8469	18.752	8.25	35.793	7.4947	8.5678	17.1792	2.00509	1.00367	0.337242
659	MON2 homolog|protein_coding|3R:46929764:46936269:-1|gene:AGAP009972	AGAP009972-PA	186 kDa	0.46	7.7612	2	2	2	2	2.9979	3.9204	2.33263	0.594999	-0.749041	0.337242
796	Zinc carboxypeptidase A 1|protein_coding|3R:36730614:36731915:1|gene:AGAP009593	AGAP009593-PA	49 kDa	0.46	3.1045	2	17.542	2	2	5.9958	7.54883	3.33193	0.441384	-1.17989	0.337242
810	Capping protein (actin filament) muscle Z-line, alpha 1|protein_coding|2L:27094572:27100951:-1|gene:AGAP006141	AGAP006141-PA (+1)	33 kDa	0.46	3.1045	2	2	8.25	2	2	2.36817	4.08333	1.72426	0.785977	0.337242
568.1	histone-lysine N-methyltransferase SUV39H|protein_coding|2R:40393185:40401193:-1|gene:AGAP003597	AGAP003597-PB	52 kDa	0.46	16.138	4.8645	5.425	3.6994	10	2	8.80917	5.23313	0.594055	-0.751331	0.337242
938	mitochondrial processing peptidase|protein_coding|3R:5296191:5298020:-1|gene:AGAP008086	AGAP008086-PA	60 kDa	0.46	7.7612	5.1291	2	4.125	3.6523	2.9979	4.96343	3.59173	0.723639	-0.466658	0.337242
996	Trypsin type 4|protein_coding|2L:5634319:5649497:-1|gene:AGAP004900	AGAP004900-PA	29 kDa	0.46	3.1045	6.4114	2.4197	16.5	3.6523	2.9979	3.97853	7.71673	1.93959	0.955754	0.337242
298.1	dynein heavy chain 1, cytosolic|protein_coding|2R:13936707:13955790:1|gene:AGAP002015	AGAP002015-PA	533 kDa	0.46	25.639	4.5794	2.7004	3.6829	7.174	4.0149	10.9729	4.95727	0.451772	-1.14633	0.337242
90	3-hydroxyisobutyrate dehydrogenase|protein_coding|2L:17369577:17371537:1|gene:AGAP005581	AGAP005581-PA	34 kDa	0.47	66.746	111.56	64.726	16.5	75.969	86.939	81.0107	59.8027	0.738207	-0.437902	0.327902
180	|protein_coding|3L:15784161:15785346:-1|gene:AGAP011053	AGAP011053-PA	37 kDa	0.47	32.597	23.081	35.69	74.25	43.828	14.989	30.456	44.3557	1.45639	0.542392	0.327902
191	Retinal dehydrogenase 2|protein_coding|3R:45804678:45806304:-1|gene:AGAP009944	AGAP009944-PA	55 kDa	0.47	50.35	15.387	33.875	37.125	83.859	26.981	33.204	49.3217	1.48541	0.570865	0.327902
192	|protein_coding|3R:20628255:20628875:-1|gene:AGAP008909	AGAP008909-PA	23 kDa	0.47	42.686	52.574	23.592	24.75	37.254	34.476	39.6173	32.16	0.811766	-0.300864	0.327902
202	|protein_coding|3L:17002432:17003006:-1|gene:AGAP011107	AGAP011107-PA	12 kDa	0.47	2	2	49.603	2	56.976	50.964	17.8677	36.6467	2.051	1.03633	0.327902
227	RpS5: 40S ribosomal protein S5|protein_coding|3R:9179221:9180549:-1|gene:AGAP008329	AGAP008329-PA (+2)	26 kDa	0.47	2	65.397	2	8.25	59.168	68.951	23.1323	45.4563	1.96506	0.974571	0.327902
285	puromycin-sensitive aminopeptidase|protein_coding|2L:19770260:19782922:-1|gene:AGAP005728	AGAP005728-PA	117 kDa	0.47	2	5.1291	27.221	16.5	46.019	5.9958	11.45	22.8383	1.9946	0.996101	0.327902
318	Eukaryotic translation initiation factor 5A|protein_coding|3L:20552452:20553128:1|gene:AGAP011284	AGAP011284-PA	18 kDa	0.47	38.03	12.823	21.172	28.875	5.1133	13.491	24.0083	15.8264	0.659206	-0.601199	0.327902
330	|protein_coding|X:4133151:4163480:1|gene:AGAP000222	AGAP000222-PB	542 kDa	0.47	31.045	2	2	4.125	5.8437	2	11.6817	3.98957	0.341524	-1.54994	0.327902
491	oligopeptidase A|protein_coding|X:4607157:4609601:1|gene:AGAP000252	AGAP000252-PA	85 kDa	0.47	13.97	2	22.987	2	2	16.488	12.9857	6.82933	0.525913	-0.927103	0.327902
668	RpL27a: 60S ribosomal protein L27a|protein_coding|3L:31717517:31718791:-1|gene:AGAP011706	AGAP011706-PA	17 kDa	0.47	4.6567	2	2	4.125	2	5.9958	2.88557	4.04027	1.40016	0.485596	0.327902
752	Proteasome 26S non-ATPase subunit 11|protein_coding|2R:5049886:5051303:1|gene:AGAP001440	AGAP001440-PA (+1)	47 kDa	0.47	9.3134	14.105	2	4.125	8.7656	2.9979	8.4728	5.29617	0.625079	-0.67789	0.327902
760	glucose-6-phosphate 1-dehydrogenase|protein_coding|3L:9142466:9152078:1|gene:AGAP010739	AGAP010739-PA	63 kDa	0.47	5.4328	7.6937	2.4197	12.375	2.1914	8.9937	5.18207	7.85337	1.51549	0.599784	0.327902
800	actin related protein 2/3 complex, subunit 5|protein_coding|3R:20501127:20501697:1|gene:AGAP008895	AGAP008895-PA	17 kDa	0.47	15.522	3.8469	3.6295	8.25	2.1914	2	7.66613	4.14713	0.540968	-0.886385	0.327902
897	3'(2'), 5'-bisphosphate nucleotidase|protein_coding|2R:59555339:59556337:1|gene:AGAP004654	AGAP004654-PA	33 kDa	0.47	4.6567	2.5646	3.0246	16.5	2	2.9979	3.4153	7.16597	2.0982	1.06915	0.327902
2.5	cytoplasmic actin|protein_coding|3L:26293959:26294759:-1|gene:AGAP011514	AGAP011514-PA	30 kDa	0.47	9.2052	8.4481	17.29	25.932	12.441	10.199	11.6478	16.1907	1.39002	0.475109	0.327902
454.2	small ubiquitin-related modifier|protein_coding|2R:8800727:8801020:-1|gene:AGAP001701	AGAP001701-PA	11 kDa	0.47	2	2	4.1229	2	2.4182	2	2.70763	2.1394	0.790137	-0.339826	0.327902
292	collagen, type IV, alpha|protein_coding|3R:28646812:28653863:1|gene:AGAP009201	AGAP009201-PA	179 kDa	0.48	26.388	5.1291	33.875	24.75	2	13.491	21.7974	13.4137	0.61538	-0.70045	0.318759
312	|protein_coding|3R:50842621:50844736:1|gene:AGAP010214	AGAP010214-PA	30 kDa	0.48	13.97	35.904	9.6786	148.5	18.992	2	19.8509	56.4973	2.84609	1.50898	0.318759
331	RpS12: 40S ribosomal protein S12|protein_coding|3L:16306291:16306967:1|gene:AGAP011077	AGAP011077-PA	15 kDa	0.48	10.866	38.469	18.147	49.5	8.7656	44.968	22.494	34.4112	1.52979	0.613338	0.318759
358	|protein_coding|3R:17377402:17381281:-1|gene:AGAP028164	AGAP028164-PA	69 kDa	0.48	26.388	23.081	6.654	2	18.992	16.488	18.7077	12.4933	0.667819	-0.582471	0.318759
532	Crc: calreticulin|protein_coding|2R:51938091:51941107:-1|gene:AGAP004212	AGAP004212-PA	46 kDa	0.48	11.642	3.8469	6.0491	4.125	10.227	17.987	7.17933	10.7797	1.50149	0.586391	0.318759
730	chromodomain-helicase-DNA-binding protein 4|protein_coding|3L:36227980:36234488:1|gene:AGAP012009	AGAP012009-PA	228 kDa	0.48	12.418	2	2	4.125	2	2	5.47267	2.70833	0.494884	-1.01484	0.318759
775	|protein_coding|2R:28058921:28066692:1|gene:AGAP002828	AGAP002828-PA	195 kDa	0.48	6.985	2.5646	2	2	3.6523	2	3.84987	2.55077	0.66256	-0.593878	0.318759
422.1	|protein_coding|2L:13739424:13746355:1|gene:AGAP005291	AGAP005291-PA	203 kDa	0.48	2	2	13.445	2	2	59.812	5.815	21.2707	3.6579	1.87101	0.318759
859	splicing factor, proline- and glutamine-rich|protein_coding|2R:43365551:43385243:-1|gene:AGAP003794	AGAP003794-PB	63 kDa	0.48	12.418	2	2	4.125	2	2	5.47267	2.70833	0.494884	-1.01484	0.318759
927	|protein_coding|X:2466316:2477593:1|gene:AGAP000153	AGAP000153-PA	213 kDa	0.48	12.418	2	2	4.125	2	2	5.47267	2.70833	0.494884	-1.01484	0.318759
1091	|protein_coding|2R:28666330:28670079:1|gene:AGAP013115	AGAP013115-PA	138 kDa	0.48	12.418	2	2	4.125	2	2	5.47267	2.70833	0.494884	-1.01484	0.318759
634.1	NipSnap homolog 2|protein_coding|2R:33798881:33800387:1|gene:AGAP003200	AGAP003200-PA	32 kDa	0.48	7.6982	4.7511	2	37.196	2	2.7033	4.81643	13.9664	2.89975	1.53593	0.318759
175	RpL28: 60S ribosomal protein L28|protein_coding|2L:15421252:15422329:1|gene:AGAP005427	AGAP005427-PA	17 kDa	0.49	34.925	80.784	26.616	2	20.453	62.956	47.4417	28.4697	0.600098	-0.736729	0.309804
183	mitochondrial processing peptidase|protein_coding|X:17669389:17671168:1|gene:AGAP000935	AGAP000935-PA	52 kDa	0.49	22.794	15.053	28.431	20.625	79.891	14.045	22.0927	38.187	1.72849	0.789514	0.309804
314	GALE8: galectin 8|protein_coding|UNKN:11588073:11588646:-1|gene:AGAP012529	AGAP012529-PA	16 kDa	0.49	12.877	17.428	20.183	73.318	8.7656	14.989	16.8293	32.3575	1.92269	0.943124	0.309804
404	Ester hydrolase C11orf54|protein_coding|2L:37298660:37299759:-1|gene:AGAP006729	AGAP006729-PA	35 kDa	0.49	3.1045	8.976	22.987	33	24.836	2	11.6892	19.9453	1.70631	0.770879	0.309804
2.4	cytoplasmic actin|protein_coding|3L:26299326:26300456:-1|gene:AGAP011515	AGAP011515-PA	42 kDa	0.49	18.801	11.33	29.025	30.052	26.742	17.159	19.7187	24.651	1.25014	0.322084	0.309804
17.2	enolase|protein_coding|3R:1485308:1486754:1|gene:AGAP007827	AGAP007827-PC	39 kDa	0.49	13.817	47.595	18.287	20.784	33.938	61.428	26.5663	38.7167	1.45736	0.543356	0.309804
44.3	Tropomyosin 1|protein_coding|2R:10548089:10583604:1|gene:AGAP001797	AGAP001797-PA	84 kDa	0.49	6.4806	3.213	7.0186	4.0849	6.1642	2.9923	5.57073	4.4138	0.792319	-0.335846	0.309804
75	myosin alkali light chain 1|protein_coding|2R:6333567:6335030:1|gene:AGAP001569	AGAP001569-PA	18 kDa	0.5	89.253	76.937	39.924	57.75	74.508	134.91	68.7047	89.056	1.29621	0.374305	0.30103
114	peptidyl-prolyl isomerase F (cyclophilin D)|protein_coding|X:8017977:8020420:-1|gene:AGAP000462	AGAP000462-PA (+1)	18 kDa	0.5	69.074	53.856	38.11	280.5	22.645	43.469	53.68	115.538	2.15235	1.10591	0.30103
162.1	TRYP1: trypsin 1|protein_coding|3R:8634819:8635643:1|gene:AGAP008296	AGAP008296-PA	29 kDa	0.5	38.347	140.97	43.086	4.2011	19.364	100.01	74.1343	41.1917	0.555636	-0.847788	0.30103
434	Fumarylacetoacetate hydrolase domain containing 2A|protein_coding|3L:30457027:30458243:1|gene:AGAP011634	AGAP011634-PA	36 kDa	0.5	4.6567	10.258	16.938	28.875	13.879	5.9958	10.6176	16.2499	1.53048	0.613981	0.30103
13.1	F-type H+-transporting ATPase subunit beta|protein_coding|3L:37467138:37467788:-1|gene:AGAP012081	AGAP012081-PA	23 kDa	0.5	180.7	140.74	250.43	183.84	169.79	140.94	190.623	164.857	0.864829	-0.209512	0.30103
647	RpL35a: 60S ribosomal protein L35a|protein_coding|2R:26675074:26675740:1|gene:AGAP002754	AGAP002754-PA	21 kDa	0.5	3.8806	7.6937	6.0491	28.875	4.3828	2.9979	5.87447	12.0852	2.05725	1.04072	0.30103
751	paxillin|protein_coding|3R:11915359:11952008:1|gene:AGAP008532	AGAP008532-PA	66 kDa	0.5	6.2089	2	2	2	19.723	2	3.40297	7.90767	2.32376	1.21646	0.30103
1067	|protein_coding|3R:25575403:25576609:1|gene:AGAP009095	AGAP009095-PA (+1)	36 kDa	0.5	2	15.387	2	4.125	2.1914	2.9979	6.46233	3.10477	0.480441	-1.05757	0.30103
3.2	myosin heavy chain|protein_coding|3R:49460519:49482350:1|gene:AGAP010147	AGAP010147-PG	224 kDa	0.5	172.84	193.35	159.98	180.9	167.08	219.15	175.39	189.043	1.07785	0.10815	0.30103
249.2	nucleosome-remodeling factor 38 kDa subunit|protein_coding|2R:37299909:37311790:1|gene:AGAP003398	AGAP003398-PA (+2)	33 kDa	0.5	2	12.068	10.568	4.125	16.93	14.695	8.212	11.9167	1.45113	0.537175	0.30103
37	14-3-3 protein epsilon|protein_coding|2R:617564:625113:-1|gene:AGAP001151	AGAP001151-PA	29 kDa	0.51	61.418	178.24	125.74	140.25	113.1	208.19	121.799	153.847	1.26312	0.336987	0.29243
72	|protein_coding|2L:47632812:47715421:1|gene:AGAP007563	AGAP007563-PA	1785 kDa	0.51	59.116	17.952	37.002	41.25	35.062	74.947	38.0233	50.4197	1.32602	0.407102	0.29243
143	nascent polypeptide-associated complex subunit alpha|protein_coding|2L:38038846:38039570:1|gene:AGAP006766	AGAP006766-PA	23 kDa	0.51	65.194	85.913	33.875	4.125	34.332	85.44	61.6607	41.299	0.669779	-0.578244	0.29243
240	RpL26: 60S ribosomal protein L26|protein_coding|2R:21836152:21836607:1|gene:AGAP002468	AGAP002468-PA	18 kDa	0.51	17.851	74.373	10.888	210.38	4.3828	32.977	34.3707	82.5799	2.40263	1.26461	0.29243
317	MnSOD1: manganese-iron superoxide dismutase 1|protein_coding|3L:5581880:5582955:-1|gene:AGAP010517	AGAP010517-PA (+1)	25 kDa	0.51	3.1045	6.4114	30.851	12.375	18.262	32.977	13.4556	21.2047	1.5759	0.656172	0.29243
448	Sterol carrier protein-2|protein_coding|2R:49717788:49718238:1|gene:AGAP004094	AGAP004094-PA	11 kDa	0.51	13.97	2	27.221	2	18.992	2	14.397	7.664	0.532333	-0.909599	0.29243
472	|protein_coding|2R:16455157:16461223:1|gene:AGAP002149	AGAP002149-PB	155 kDa	0.51	13.97	11.541	2	2	11.687	38.973	9.17033	17.5533	1.91414	0.936699	0.29243
522	|protein_coding|2R:22129165:22132355:1|gene:AGAP002509	AGAP002509-PA	66 kDa	0.51	3.1045	10.258	12.703	20.625	5.1133	11.992	8.6885	12.5768	1.44752	0.533582	0.29243
678	prefoldin alpha subunit|protein_coding|2R:37467222:37467933:-1|gene:AGAP003416	AGAP003416-PA	19 kDa	0.51	2	2	10.284	4.125	2	2	4.76133	2.70833	0.568818	-0.81396	0.29243
813	Thymosin|protein_coding|X:4425246:4428424:1|gene:AGAP000235	AGAP000235-PA (+2)	14 kDa	0.51	2	2	6.0491	2	18.262	2	3.3497	7.42067	2.21532	1.14752	0.29243
937	dipeptidyl-peptidase 4|protein_coding|3R:6391001:6393645:-1|gene:AGAP008176	AGAP008176-PA	84 kDa	0.51	2.3283	7.6937	3.0246	16.5	3.6523	2.9979	4.34887	7.71673	1.77442	0.827351	0.29243
163.1	creatine kinase|protein_coding|2L:17997043:17999179:1|gene:AGAP005627	AGAP005627-PA (+1)	44 kDa	0.51	10.872	12.842	10.315	11.165	6.92	34.532	11.343	17.539	1.54624	0.628764	0.29243
297	Basic leucine zipper and W2 domain-containing protein 1|protein_coding|2R:21026030:21030814:1|gene:AGAP002413	AGAP002413-PA (+3)	48 kDa	0.52	3.1045	53.856	25.406	2	18.992	26.981	27.4555	15.991	0.582433	-0.779835	0.283997
377	oligosaccharyltransferase complex subunit delta (ribophorin II)|protein_coding|2L:48540332:48542488:-1|gene:AGAP007638	AGAP007638-PA	69 kDa	0.52	2	14.105	10.284	2	15.34	25.482	8.79633	14.274	1.62272	0.698415	0.283997
378	|protein_coding|3L:22031327:22036086:-1|gene:AGAP028138	AGAP028138-PA	82 kDa	0.52	3.8806	19.234	29.036	16.5	14.609	2.9979	17.3835	11.369	0.654008	-0.61262	0.283997
390	|protein_coding|2L:31793430:31795063:1|gene:AGAP006434	AGAP006434-PA	57 kDa	0.52	11.642	6.4114	8.4688	41.25	8.0351	2.9979	8.84073	17.4277	1.97129	0.979141	0.283997
520	calcium-binding mitochondrial carrier protein Aralar1|protein_coding|X:18370525:18381565:-1|gene:AGAP000958	AGAP000958-PA	74 kDa	0.52	13.97	2.5646	2	12.375	5.1133	10.493	6.1782	9.3271	1.50968	0.594242	0.283997
623	20S proteasome subunit alpha 6|protein_coding|3R:51664738:51665706:-1|gene:AGAP010253	AGAP010253-PA	31 kDa	0.52	2.3283	7.6937	4.2344	16.5	4.3828	2.9979	4.75213	7.96023	1.67509	0.744235	0.283997
720	myosin light chain, invertebrate|protein_coding|3R:1259267:1266337:-1|gene:AGAP007806	AGAP007806-PA	17 kDa	0.52	10.089	7.6937	5.4442	8.25	2.9219	7.4947	7.7423	6.2222	0.803663	-0.315337	0.283997
731	3-methylcrotonyl-CoA carboxylase beta subunit|protein_coding|2R:26787853:26789693:-1|gene:AGAP002761	AGAP002761-PA	63 kDa	0.52	9.3134	5.1291	2.4197	16.5	3.6523	5.9958	5.62073	8.71603	1.55069	0.632913	0.283997
825	RpS29: 40S ribosomal protein S29|protein_coding|2R:6560347:6560899:-1|gene:AGAP001595	AGAP001595-PA	7 kDa	0.52	6.985	3.8469	4.2344	28.875	2.9219	2	5.0221	11.2656	2.24321	1.16557	0.283997
888	ubiquitin-conjugating enzyme E2 L3|protein_coding|X:21755830:21762593:-1|gene:AGAP001056	AGAP001056-PA	18 kDa	0.52	2	3.8469	8.4688	12.375	2	7.4947	4.7719	7.2899	1.52767	0.611335	0.283997
1066	|protein_coding|2R:14545813:14546609:-1|gene:AGAP013036	AGAP013036-PA	26 kDa	0.52	2.3283	5.1291	2	8.25	3.6523	2	3.15247	4.6341	1.46999	0.555808	0.283997
59	Eukaryotic translation initiation factor 4A, isoform 2|protein_coding|3R:44558848:44561275:-1|gene:AGAP009863	AGAP009863-PA	46 kDa	0.53	87.595	102.58	91.342	57.75	114.58	73.243	93.839	81.8577	0.87232	-0.19707	0.275724
232	RpL7a: 60S ribosomal protein L7a|protein_coding|2L:24055294:24056109:-1|gene:AGAP005960	AGAP005960-PA	31 kDa	0.53	19.403	26.928	35.085	70.125	13.879	32.977	27.1387	38.9937	1.43683	0.52289	0.275724
283	RpL30: 60S ribosomal protein L30|protein_coding|2R:43729787:43730558:-1|gene:AGAP003816	AGAP003816-PA	13 kDa	0.53	22.507	35.904	12.098	41.25	9.4961	47.966	23.503	32.904	1.39999	0.48542	0.275724
295	ubiquitin-activating enzyme E1|protein_coding|3L:34565744:34573636:-1|gene:AGAP011872	AGAP011872-PA	122 kDa	0.53	46.567	7.6937	13.308	20.625	15.34	4.4968	22.5229	13.4873	0.598825	-0.739795	0.275724
474	|protein_coding|2L:16024036:16056541:1|gene:AGAP005471	AGAP005471-PA	596 kDa	0.53	12.418	2	2	4.125	2	2.9979	5.47267	3.04097	0.555665	-0.847714	0.275724
548	Ras homolog gene family, member A|protein_coding|2L:10785376:10810252:-1|gene:AGAP005160	AGAP005160-PA (+4)	23 kDa	0.53	19.403	6.4114	3.0246	12.375	2	2	9.613	5.45833	0.567807	-0.816526	0.275724
755	histone H1/5|protein_coding|2L:13392453:13393202:-1|gene:AGAP005264	AGAP005264-PA (+1)	25 kDa	0.53	10.163	5.1897	2	2	2.1914	38.973	5.78423	14.3881	2.48747	1.31468	0.275724
762	3',5'-cyclic-nucleotide phosphodiesterase|protein_coding|2L:43619548:43627337:-1|gene:AGAP007163	AGAP007163-PB	102 kDa	0.53	3.1045	5.1291	3.0246	8.25	3.6523	2.9979	3.75273	4.96673	1.3235	0.404356	0.275724
820	programmed cell death 6-interacting protein|protein_coding|2L:16664376:16667205:-1|gene:AGAP005531	AGAP005531-PA	94 kDa	0.53	2.3283	2.5646	2	4.125	2.1914	2	2.29763	2.77213	1.20652	0.270848	0.275724
35	peptidase (mitochondrial processing) beta|protein_coding|2L:17030679:17032097:1|gene:AGAP005558	AGAP005558-PA	52 kDa	0.54	111.47	96.506	136.71	66	210.63	155.99	114.895	144.207	1.25511	0.327818	0.267606
17.1	enolase|protein_coding|3R:1485308:1486754:1|gene:AGAP007827	AGAP007827-PA (+1)	47 kDa	0.54	76.988	238.35	160.77	135.97	172.78	307.31	158.703	205.353	1.29395	0.371782	0.267606
553	D-xylulose reductase A|protein_coding|2R:40335765:40336933:-1|gene:AGAP003581	AGAP003581-PA	39 kDa	0.54	8.5373	5.1291	3.6295	8.25	2	2	5.7653	4.08333	0.70826	-0.497648	0.267606
867	Karyopherin (importin) alpha 4|protein_coding|2R:2176670:2179552:1|gene:AGAP001273	AGAP001273-PA	57 kDa	0.54	2	3.8469	3.6295	8.25	2.1914	2.9979	3.1588	4.47977	1.41819	0.504047	0.267606
118	dihydrolipoamide dehydrogenase|protein_coding|3L:30343263:30347159:-1|gene:AGAP011629	AGAP011629-PA	53 kDa	0.55	34.925	96.171	57.467	33	81.082	25.482	62.8543	46.5213	0.740145	-0.43412	0.259637
119	|protein_coding|2L:31084228:31085711:1|gene:AGAP006398	AGAP006398-PA	31 kDa	0.55	62.089	48.727	50.208	136.13	38.715	47.966	53.6747	74.2703	1.38371	0.468545	0.259637
189	aspartate aminotransferase, cytoplasmic|protein_coding|2R:50702095:50703939:1|gene:AGAP004142	AGAP004142-PA	45 kDa	0.55	30.268	17.952	38.11	66	32.141	17.987	28.7767	38.7093	1.34516	0.427782	0.259637
348	ATP-dependent RNA helicase|protein_coding|2R:31427207:31433393:-1|gene:AGAP003047	AGAP003047-PA (+3)	84 kDa	0.55	2	2.9066	17.542	2	26.297	11.292	7.48287	13.1963	1.76354	0.818474	0.259637
356	Sodium-independent sulfate anion transporter|protein_coding|3L:39928958:39936158:-1|gene:AGAP012302	AGAP012302-PA	71 kDa	0.55	16.298	47.445	2	2	29.219	2.9979	21.9143	11.4056	0.520465	-0.942128	0.259637
383	isocitrate dehydrogenase (NAD+)|protein_coding|2R:17387722:17389303:-1|gene:AGAP002192	AGAP002192-PA (+1)	42 kDa	0.55	7.7612	11.541	18.752	45.375	5.8437	11.992	12.6847	21.0702	1.66107	0.732113	0.259637
384	isocitrate dehydrogenase (NAD+)|protein_coding|3R:838636:840137:-1|gene:AGAP007786	AGAP007786-PA	40 kDa	0.55	13.97	6.4114	14.518	2	10.957	13.491	11.6331	8.816	0.757835	-0.400044	0.259637
417	Muscular protein 20|protein_coding|3L:39966092:39966828:1|gene:AGAP012304	AGAP012304-PA	20 kDa	0.55	7.7921	5.4198	35.085	20.625	2.9219	2.9979	16.099	8.84827	0.549617	-0.863501	0.259637
566	cathepsin F|protein_coding|2R:28576962:28587719:-1|gene:AGAP002879	AGAP002879-PB	202 kDa	0.55	2	23.081	2	37.125	12.418	2	9.027	17.181	1.90329	0.928495	0.259637
582	seryl-tRNA synthetase|protein_coding|3R:8085376:8086950:-1|gene:AGAP008265	AGAP008265-PA	57 kDa	0.55	9.3134	8.976	10.284	28.875	13.148	2	9.52447	14.6743	1.5407	0.623585	0.259637
725	protein kinase A|protein_coding|2R:4098311:4099372:-1|gene:AGAP001384	AGAP001384-PA	41 kDa	0.55	7.7612	2	7.8639	2	6.5742	4.4968	5.87503	4.357	0.741613	-0.431262	0.259637
107.2	glucose dehydrogenase (acceptor)|protein_coding|2R:43290689:43298353:-1|gene:AGAP003785	AGAP003785-PA	70 kDa	0.55	2.3283	2	2.5733	4.6423	2	2	2.30053	2.88077	1.25222	0.324484	0.259637
96.1	histone H2B|protein_coding|3L:38656460:38656834:1|gene:AGAP012199	AGAP012199-PA (+5)	14 kDa	0.55	47.43	56.829	70.291	88.696	69.758	44.497	58.1833	67.6503	1.16271	0.217491	0.259637
56.1	2-oxoglutarate dehydrogenase E1 component|protein_coding|2L:30516503:30528796:-1|gene:AGAP006366	AGAP006366-PC	115 kDa	0.55	36.927	57.136	58.696	122.53	45.543	38.625	50.9197	68.8993	1.3531	0.436267	0.259637
1161	|protein_coding|3L:27748780:27753563:1|gene:AGAP011560	AGAP011560-PA	83 kDa	0.55	2	5.1291	2	2	2	2.9979	3.04303	2.33263	0.766549	-0.383551	0.259637
56.2	2-oxoglutarate dehydrogenase E1 component|protein_coding|2L:30516503:30528796:-1|gene:AGAP006366	AGAP006366-PA	119 kDa	0.55	15.849	27.495	28.412	58.966	23.121	16.836	23.9187	32.9743	1.3786	0.463207	0.259637
23.1	paramyosin|protein_coding|2L:4852047:4865290:1|gene:AGAP004877	AGAP004877-PA	103 kDa	0.56	124.82	82.551	178.44	200.77	187.91	84.753	128.604	157.811	1.22711	0.295266	0.251812
107.1	glucose dehydrogenase (acceptor)|protein_coding|2R:43292474:43298353:-1|gene:AGAP003785	AGAP003785-PC (+1)	69 kDa	0.56	37.254	53.856	46.417	24.227	50.402	44.968	45.8423	39.8657	0.869626	-0.201534	0.251812
225	glutamate synthase (NADPH/NADH)|protein_coding|2L:30472728:30489533:1|gene:AGAP006360	AGAP006360-PA	228 kDa	0.56	2	24.363	42.949	12.375	18.992	14.989	23.104	15.452	0.668802	-0.580349	0.251812
272	|protein_coding|3R:36050238:36117882:-1|gene:AGAP009554	AGAP009554-PA	1309 kDa	0.56	19.403	2.5646	2	8.25	2	2	7.9892	4.08333	0.511107	-0.968304	0.251812
280	|protein_coding|2R:3430998:3431895:-1|gene:AGAP001352	AGAP001352-PA	28 kDa	0.56	7.7612	15.387	38.714	8.25	28.488	2	20.6207	12.9127	0.626198	-0.675309	0.251812
446	|protein_coding|2L:10251997:10252643:1|gene:AGAP005121	AGAP005121-PA (+1)	21 kDa	0.56	15.522	11.541	2	8.25	32.871	5.9958	9.68767	15.7056	1.6212	0.697058	0.251812
535	DnaJ homolog subfamily A member 1|protein_coding|2L:24449748:24450950:-1|gene:AGAP005981	AGAP005981-PA	44 kDa	0.56	14.185	2	17.542	2	16.801	2	11.2423	6.93367	0.616746	-0.697251	0.251812
872	ubiquitin carboxyl-terminal hydrolase L5|protein_coding|2L:16854804:16855967:-1|gene:AGAP005540	AGAP005540-PA	37 kDa	0.56	2	6.4114	2	12.375	2.9219	2	3.47047	5.76563	1.66134	0.732349	0.251812
658.1	AMP-activated protein kinase, gamma regulatory subunit|protein_coding|2R:5140730:5160102:-1|gene:AGAP001446	AGAP001446-PE	101 kDa	0.56	5.3172	2	2	3.017	2.137	2	3.10573	2.38467	0.767827	-0.381146	0.251812
1179	dynein light chain LC8-type|protein_coding|2R:3266222:3281792:1|gene:AGAP001335	AGAP001335-PA	10 kDa	0.56	2	2.5646	2.4197	4.125	2.1914	2	2.3281	2.77213	1.19073	0.251844	0.251812
8.1	AGM1: |protein_coding|3L:41729189:41730770:1|gene:AGAP012401	AGAP012401-PA	57 kDa	0.57	135.68	213.91	199.02	275.64	100.8	295.29	182.87	223.91	1.22442	0.292101	0.244125
161	alanyl-tRNA synthetase|protein_coding|3R:39161779:39164682:1|gene:AGAP009701	AGAP009701-PA	108 kDa	0.57	32.597	34.622	37.505	107.25	29.949	19.486	34.908	52.2283	1.49617	0.581275	0.244125
203	bifunctional glutamyl/prolyl-tRNA synthetase|protein_coding|2R:30000490:30006918:-1|gene:AGAP002945	AGAP002945-PA	199 kDa	0.57	19.403	38.469	12.098	12.375	37.254	43.469	23.3233	31.0327	1.33054	0.412014	0.244125
282	RpS17: 40S ribosomal protein S17|protein_coding|2L:4970167:4971082:-1|gene:AGAP004887	AGAP004887-PA	15 kDa	0.57	12.418	8.976	34.48	16.5	6.5742	74.947	18.6247	32.6737	1.75433	0.810917	0.244125
316	ferrochelatase|protein_coding|2R:42425355:42426719:-1|gene:AGAP003719	AGAP003719-PA	44 kDa	0.57	5.4328	26.928	40.529	33	8.0351	7.4947	24.2966	16.1766	0.665797	-0.586846	0.244125
351	NADH dehydrogenase (ubiquinone) 1 alpha/beta subcomplex 1|protein_coding|3L:3944950:3945956:-1|gene:AGAP010464	AGAP010464-PA	18 kDa	0.57	3.1045	5.1291	12.098	4.125	34.332	2	6.7772	13.4857	1.98986	0.992666	0.244125
482	RpS24: 40S ribosomal protein S24|protein_coding|2L:10342290:10342682:-1|gene:AGAP005131	AGAP005131-PA	15 kDa	0.57	12.418	15.387	10.284	28.875	6.5742	14.989	12.6963	16.8127	1.32422	0.405142	0.244125
503	|protein_coding|2L:26767104:26768312:1|gene:AGAP006108	AGAP006108-PA	44 kDa	0.57	21.731	11.541	2	82.5	2	2	11.7573	28.8333	2.45237	1.29418	0.244125
596	AD20590: |protein_coding|3L:5054374:5055589:1|gene:AGAP010499	AGAP010499-PA	40 kDa	0.57	3.1045	5.1291	11.493	2	10.227	16.488	6.57553	9.57167	1.45565	0.541662	0.244125
656	Cat eye syndrome chromosome region, candidate 1a|protein_coding|2L:39856668:39858724:1|gene:AGAP006907	AGAP006907-PA	57 kDa	0.57	2	2.5646	16.333	8.25	2	26.981	6.96587	12.4103	1.78159	0.833167	0.244125
898	pyruvate dehydrogenase E1 component subunit alpha, mitochondrial|protein_coding|2L:3360197:3361330:1|gene:AGAP004773	AGAP004773-PA (+1)	41 kDa	0.57	2	2	5.4442	2	2	11.992	3.14807	5.33067	1.69331	0.75985	0.244125
1031	|protein_coding|2R:57395568:57396443:1|gene:AGAP004529	AGAP004529-PA	28 kDa	0.57	2	5.1291	2	8.25	2	2.9979	3.04303	4.41597	1.45117	0.537219	0.244125
165.2	Adenylyl cyclase-associated protein 1|protein_coding|3R:49914396:49916126:-1|gene:AGAP010175	AGAP010175-PB (+1)	46 kDa	0.57	7.6896	4.9263	8.8066	34.197	4.431	2.1216	7.14083	13.5832	1.90219	0.927659	0.244125
579.2	glutamyl aminopeptidase|protein_coding|2R:32232510:32236321:-1|gene:AGAP003077	AGAP003077-PB	118 kDa	0.57	2	2	5.3137	3.1509	2	2	3.10457	2.38363	0.767783	-0.38123	0.244125
211	protein disulfide isomerase family A, member 3|protein_coding|2L:46286058:46287785:1|gene:AGAP007393	AGAP007393-PA (+2)	54 kDa	0.58	23.283	38.469	21.172	16.5	4.3828	40.472	27.6413	20.4516	0.739892	-0.434613	0.236572
247	dihydrodiol dehydrogenase / D-xylose 1-dehydrogenase (NADP)|protein_coding|3R:45808083:45809336:1|gene:AGAP009945	AGAP009945-PA	37 kDa	0.58	24.06	25.646	31.455	82.5	17.531	19.486	27.0537	39.839	1.47259	0.558357	0.236572
2.3	Actin, cytoplasmic|protein_coding|3L:26318416:26319625:1|gene:AGAP011516	AGAP011516-PA	42 kDa	0.58	81.995	82.431	129.98	159.38	102.5	83.361	98.1353	115.08	1.17267	0.229797	0.236572
536	protein kinase C and casein kinase substrate in neurons 2 protein|protein_coding|3R:4839621:4845414:1|gene:AGAP008046	AGAP008046-PA	58 kDa	0.58	20.955	2	2	2	2	53.962	8.31833	19.3207	2.32266	1.21578	0.236572
454.1	small ubiquitin-related modifier|protein_coding|X:15729502:15731211:-1|gene:AGAP000852	AGAP000852-PA	10 kDa	0.58	7.177	2.0652	23.098	8.25	9.9997	2	10.7801	6.7499	0.626146	-0.675428	0.236572
1173	|protein_coding|2R:10518173:10520121:-1|gene:AGAP001792	AGAP001792-PA	67 kDa	0.58	2.3283	2	2	2	2.9219	2	2.10943	2.3073	1.0938	0.12935	0.236572
96.2	histone H2B|protein_coding|2R:46080422:46080697:-1|gene:AGAP003912	AGAP003912-PA	10 kDa	0.58	2.8874	2	2	2	4.449	2	2.2958	2.81633	1.22673	0.294821	0.236572
886.2	|protein_coding|2R:33519441:33521132:-1|gene:AGAP003172	AGAP003172-PA	39 kDa	0.58	7.961	2	2	4.125	2	2	3.987	2.70833	0.679291	-0.557898	0.236572
260	vinculin|protein_coding|2L:47245818:47250818:-1|gene:AGAP007532	AGAP007532-PA	107 kDa	0.59	2	39.751	21.777	2	24.105	14.989	21.176	13.698	0.646864	-0.628465	0.229148
388	|protein_coding|3L:28405825:28411563:-1|gene:AGAP011584	AGAP011584-PA	90 kDa	0.59	4.6567	2.5646	22.987	16.5	21.914	5.9958	10.0694	14.8033	1.47012	0.555933	0.229148
608	ABCC14: ATP-binding cassette transporter (ABC transporter) family C member 14|protein_coding|3R:44056564:44069719:-1|gene:AGAP009835	AGAP009835-PA	211 kDa	0.59	12.418	2	2	2	5.9243	2	5.47267	3.3081	0.604477	-0.726241	0.229148
756	rootletin|protein_coding|2R:37852538:37862386:-1|gene:AGAP003449	AGAP003449-PA	240 kDa	0.59	18.627	2	2	8.25	2	2	7.54233	4.08333	0.541389	-0.885264	0.229148
818	NADH dehydrogenase (ubiquinone) 1 alpha subcomplex 5|protein_coding|2L:17933861:17934448:-1|gene:AGAP005621	AGAP005621-PA	14 kDa	0.59	9.3134	2.5646	5.4442	8.25	2	2	5.77407	4.08333	0.707185	-0.49984	0.229148
874	Integrin alpha-PS1|protein_coding|X:5433339:5444836:-1|gene:AGAP000307	AGAP000307-PA	126 kDa	0.59	7.7612	2	2	4.125	2	2	3.9204	2.70833	0.690831	-0.533596	0.229148
910	ubiquitin carboxyl-terminal hydrolase 5/13|protein_coding|3L:39298657:39301317:-1|gene:AGAP012248	AGAP012248-PA	92 kDa	0.59	2	2.5646	2	2	2.1914	2.9979	2.1882	2.39643	1.09516	0.131144	0.229148
586.1	AGAP000189-PA-DECOY transcription initiation factor TFIID subunit 3|protein_coding|X:3085239:3090293:1|gene:AGAP000189	AGAP000189-PA-DECOY	?	0.59	4.3176	10.258	2	2	2	28.669	5.5252	10.8897	1.97091	0.978861	0.229148
1185	|protein_coding|3L:16357964:16363803:1|gene:AGAP011085	AGAP011085-PA	131 kDa	0.59	7.7612	2	2	4.125	2	2	3.9204	2.70833	0.690831	-0.533596	0.229148
322.2	|protein_coding|3R:28887506:28888888:1|gene:AGAP009224	AGAP009224-PA (+2)	44 kDa	0.59	3.3605	2	2	2.3814	2	2.1634	2.4535	2.1816	0.889179	-0.169455	0.229148
237	RpS10: 40S ribosomal protein S10|protein_coding|X:13489601:13490155:-1|gene:AGAP000739	AGAP000739-PA	18 kDa	0.6	20.179	17.952	39.924	61.875	18.262	23.983	26.0183	34.7067	1.33393	0.415684	0.221849
256	RpL25: 60S ribosomal protein L25|protein_coding|3R:50847350:50848145:1|gene:AGAP010216	AGAP010216-PA	17 kDa	0.6	11.642	11.541	32.665	2	39.445	38.973	18.616	26.806	1.43994	0.526013	0.221849
352	rRNA 2'-O-methyltransferase fibrillarin|protein_coding|3L:19980168:19981710:-1|gene:AGAP011244	AGAP011244-PA	33 kDa	0.6	4.6567	2	24.197	2	21.914	23.983	10.2846	15.9657	1.55239	0.634492	0.221849
436	signal recognition particle subunit SRP54|protein_coding|2R:58360124:58361793:-1|gene:AGAP004610	AGAP004610-PA	56 kDa	0.6	12.418	2	4.8393	2	8.7656	2	6.4191	4.2552	0.662897	-0.593144	0.221849
604	protein arginine N-methyltransferase 1|protein_coding|2R:37963320:37964635:1|gene:AGAP003462	AGAP003462-PA	42 kDa	0.6	8.5373	12.823	2	8.25	2	26.981	7.78677	12.4103	1.59377	0.672446	0.221849
846	T-complex protein 1, delta subunit|protein_coding|3R:34963390:34965635:-1|gene:AGAP009505	AGAP009505-PA	58 kDa	0.6	6.985	2.5646	3.6295	2	2	5.9958	4.39303	3.33193	0.758458	-0.398858	0.221849
968	galactokinase|protein_coding|2R:29283760:29301463:1|gene:AGAP002914	AGAP002914-PA (+2)	44 kDa	0.6	3.1045	2.5646	2	2	2.9219	2	2.55637	2.3073	0.90257	-0.147889	0.221849
16.3	glutamate dehydrogenase (NAD(P)+)|protein_coding|2R:55058579:55066884:-1|gene:AGAP004362	AGAP004362-PC	60 kDa	0.6	23.744	31.369	19.412	19.589	12.929	31.061	24.8417	21.193	0.853123	-0.229174	0.221849
99	MICOS complex subunit MIC60|protein_coding|2R:20646740:20649951:-1|gene:AGAP002364	AGAP002364-PA	82 kDa	0.61	40.358	100.02	30.851	45.375	86.926	80.943	57.0763	71.0813	1.24537	0.316578	0.21467
110	isocitrate dehydrogenase|protein_coding|2L:36426076:36427317:-1|gene:AGAP006660	AGAP006660-PA (+2)	47 kDa	0.61	49.145	71.373	55.31	104.92	84.404	26.642	58.6093	71.9887	1.22828	0.296639	0.21467
193	malate dehydrogenase|protein_coding|3R:34977878:34981324:-1|gene:AGAP009510	AGAP009510-PA	34 kDa	0.61	6.2089	48.727	49.603	2	59.168	4.4968	34.8463	21.8883	0.628137	-0.670848	0.21467
278	erythrocyte membrane protein band 4.1|protein_coding|3L:38503824:38514654:1|gene:AGAP012185	AGAP012185-PA	179 kDa	0.61	8.5373	39.751	19.357	99	8.0351	11.992	22.5484	39.6757	1.75958	0.815228	0.21467
405	glucosamine--fructose-6-phosphate aminotransferase (isomerizing)|protein_coding|3L:21659132:21661165:1|gene:AGAP011352	AGAP011352-PA	76 kDa	0.61	2.3283	2.5646	24.197	16.5	27.758	2	9.69663	15.4193	1.59017	0.669185	0.21467
507	|protein_coding|3L:1237467:1251371:1|gene:AGAP010331	AGAP010331-PA	91 kDa	0.61	2.3283	15.387	13.308	24.75	11.687	5.9958	10.3411	14.1443	1.36777	0.451828	0.21467
605	complement component 1 Q subcomponent-binding protein, mitochondrial|protein_coding|2R:47546646:47547782:1|gene:AGAP003987	AGAP003987-PA	30 kDa	0.61	2	15.387	2	2	22.645	7.4947	6.46233	10.7132	1.6578	0.729267	0.21467
797	T-complex protein, epsilon subunit|protein_coding|3R:7875886:7877805:1|gene:AGAP008249	AGAP008249-PA	59 kDa	0.61	14.746	2	3.0246	8.25	2	2	6.5902	4.08333	0.619607	-0.690575	0.21467
814	Alpha-tocopherol transfer protein-like protein|protein_coding|2L:3151046:3152142:1|gene:AGAP004762	AGAP004762-PA	35 kDa	0.61	3.8806	2.5646	4.2344	8.25	3.6523	2	3.55987	4.6341	1.30176	0.380466	0.21467
951	Ras-related protein R-Ras2|protein_coding|2R:27887409:27889738:-1|gene:AGAP002812	AGAP002812-PA	23 kDa	0.61	2	3.8469	6.654	8.25	2	5.9958	4.16697	5.41527	1.29957	0.378035	0.21467
969	RpS27: 40S ribosomal protein S27|protein_coding|2L:43597692:43597946:-1|gene:AGAP007157	AGAP007157-PA	9 kDa	0.61	4.6567	3.8469	2	12.375	2	2	3.5012	5.45833	1.55899	0.640611	0.21467
123.1	|protein_coding|2R:26287064:26289254:1|gene:AGAP002728	AGAP002728-PA	39 kDa	0.61	38.22	37.242	58.046	59.026	43.04	45.421	44.5027	49.1623	1.10471	0.143662	0.21467
1120	|protein_coding|X:11593838:11595622:1|gene:AGAP000648	AGAP000648-PA	65 kDa	0.61	6.2089	2	2	12.375	2	2	3.40297	5.45833	1.60399	0.681667	0.21467
201	F-type H+-transporting ATPase subunit 6|protein_coding|2R:58515049:58515445:-1|gene:AGAP004616	AGAP004616-PA	12 kDa	0.62	20.955	48.727	36.295	57.75	32.141	34.476	35.3257	41.4557	1.17353	0.230853	0.207608
262	farnesyl diphosphate synthase|protein_coding|2L:42784836:42792533:-1|gene:AGAP007104	AGAP007104-PA	50 kDa	0.62	9.3134	5.1291	33.875	20.625	48.941	4.4968	16.1058	24.6876	1.53284	0.616203	0.207608
73.1	tropomyosin 1|protein_coding|2R:10593313:10596722:1|gene:AGAP001799	AGAP001799-PB	32 kDa	0.62	62.532	90.813	57.823	59.37	61.776	130.89	70.3893	84.012	1.19353	0.255239	0.207608
534	electron-transferring-flavoprotein dehydrogenase|protein_coding|2L:23226543:23228724:-1|gene:AGAP005894	AGAP005894-PA	66 kDa	0.62	17.851	5.1291	3.6295	2	13.148	2	8.86987	5.716	0.644429	-0.633907	0.207608
549	Synaptic vesicle membrane protein VAT-1 homolog-like|protein_coding|2L:32768777:32813149:1|gene:AGAP006478	AGAP006478-PA	55 kDa	0.62	2	24.363	4.8393	8.25	2	8.9937	10.4008	6.41457	0.61674	-0.697266	0.207608
750	trehalose 6-phosphate phosphatase|protein_coding|3R:7163837:7164865:1|gene:AGAP008225	AGAP008225-PA	33 kDa	0.62	2.3283	2	5.4442	2	2.9219	2.9979	3.2575	2.63993	0.810417	-0.303264	0.207608
940	malate dehydrogenase (oxaloacetate-decarboxylating)(NADP+)|protein_coding|X:3012930:3021325:1|gene:AGAP000184	AGAP000184-PA	76 kDa	0.62	15.351	2.5646	2	8.25	2	2	6.63853	4.08333	0.615096	-0.701117	0.207608
934	alpha-soluble NSF attachment protein|protein_coding|2R:33741890:33743397:-1|gene:AGAP003192	AGAP003192-PA	33 kDa	0.62	2	6.4114	2	12.375	2	2	3.47047	5.45833	1.5728	0.653331	0.207608
1097	|protein_coding|3L:31275973:31278897:-1|gene:AGAP011677	AGAP011677-PA	111 kDa	0.62	7.1119	2	2	4.125	2	2	3.70397	2.70833	0.731198	-0.451666	0.207608
1166	20S proteasome subunit beta 7|protein_coding|3L:24754838:24755828:1|gene:AGAP011444	AGAP011444-PA (+1)	30 kDa	0.62	11.528	2	2.4197	2	2	6.4711	5.3159	3.49037	0.65659	-0.606935	0.207608
77	prohibitin 1|protein_coding|3R:31267258:31268156:1|gene:AGAP009323	AGAP009323-PA (+1)	30 kDa	0.63	44.239	94.889	93.157	16.5	58.437	107.92	77.4283	60.9523	0.78721	-0.34518	0.200659
83	citrate synthase|protein_coding|3L:36859979:36869012:1|gene:AGAP012048	AGAP012048-PA	52 kDa	0.63	84.597	58.985	53.232	57.75	73.047	85.44	65.6047	72.079	1.09869	0.135781	0.200659
85	molecular chaperone DnaK|protein_coding|3L:12372496:12375690:1|gene:AGAP010876	AGAP010876-PA	73 kDa	0.63	71.403	103.87	66.712	37.125	100.8	70.45	80.6617	69.4583	0.861107	-0.215735	0.200659
159	cofilin|protein_coding|3L:37152368:37162588:-1|gene:AGAP012056	AGAP012056-PA	17 kDa	0.63	49.671	11.541	62.911	61.875	53.324	35.975	41.3743	50.3913	1.21794	0.28444	0.200659
357	RpS20: 40S ribosomal protein S20|protein_coding|3L:6563738:6564687:-1|gene:AGAP010591	AGAP010591-PA	14 kDa	0.63	31.821	6.4114	5.4442	37.125	11.687	13.491	14.5589	20.7677	1.42646	0.512441	0.200659
398	E3 ubiquitin-protein ligase HERC2|protein_coding|3L:33834822:33854354:1|gene:AGAP011823	AGAP011823-PA	537 kDa	0.63	6.985	2	2	4.125	2	2	3.66167	2.70833	0.739645	-0.435095	0.200659
467	NADH dehydrogenase (ubiquinone) Fe-S protein 4|protein_coding|2L:42269963:42270834:1|gene:AGAP007082	AGAP007082-PA	21 kDa	0.63	3.1045	30.775	2.4197	12.375	19.723	19.486	12.0997	17.1947	1.42108	0.506986	0.200659
489	|protein_coding|3L:1664420:1664755:-1|gene:AGAP010337	AGAP010337-PA (+2)	9 kDa	0.63	13.97	3.8469	22.987	20.625	2	5.9958	13.6013	9.54027	0.701423	-0.511643	0.200659
652	methionyl-tRNA synthetase|protein_coding|3R:2530537:2533785:1|gene:AGAP007891	AGAP007891-PA	111 kDa	0.63	2.3283	2.5646	8.4688	16.5	2.9219	2	4.4539	7.14063	1.60323	0.680983	0.200659
817	eIF3l: eukaryotic translation initiation factor 3 subunit L|protein_coding|2L:27031605:27033353:-1|gene:AGAP006130	AGAP006130-PA	64 kDa	0.63	6.2089	5.1291	4.8393	16.5	3.6523	2.9979	5.39243	7.71673	1.43103	0.517054	0.200659
823	|protein_coding|2L:4821176:4825510:-1|gene:AGAP004874	AGAP004874-PA	100 kDa	0.63	6.985	2	2	4.125	2	2	3.66167	2.70833	0.739645	-0.435095	0.200659
991	CAP-Gly domain-containing linker protein 1|protein_coding|3R:28747856:28805563:-1|gene:AGAP009210	AGAP009210-PA	208 kDa	0.63	6.985	2	2	4.125	2	2	3.66167	2.70833	0.739645	-0.435095	0.200659
165.1	Adenylyl cyclase-associated protein 1|protein_coding|3R:49914396:49919598:-1|gene:AGAP010175	AGAP010175-PC	69 kDa	0.63	42.758	19.437	34.747	134.93	17.483	8.371	32.314	53.5947	1.65856	0.72993	0.200659
1108	exosome complex exonuclease DIS3/RRP44|protein_coding|2L:12152593:12155496:1|gene:AGAP005191	AGAP005191-PA	109 kDa	0.63	6.985	2	2	4.125	2	2	3.66167	2.70833	0.739645	-0.435095	0.200659
1187.1	four and a half LIM domains|protein_coding|2L:15055100:15074220:1|gene:AGAP005400	AGAP005400-PA	41 kDa	0.63	2	2	2.2876	2	2	2.6707	2.09587	2.22357	1.06093	0.0853287	0.200659
93	protease m1 zinc metalloprotease|protein_coding|2R:11833937:11837198:1|gene:AGAP001881	AGAP001881-PA	107 kDa	0.64	11.642	17.952	104.65	49.5	113.95	29.979	44.748	64.4763	1.44088	0.526946	0.19382
106	alanine transaminase|protein_coding|X:17030535:17036473:-1|gene:AGAP000901	AGAP000901-PA	61 kDa	0.64	32.597	26.928	70.17	12.375	61.359	98.93	43.2317	57.5547	1.33131	0.412844	0.19382
44.1	Tropomyosin 1|protein_coding|2R:10558680:10579111:1|gene:AGAP001797	AGAP001797-PB (+2)	29 kDa	0.64	68.58	28.857	72.135	44.864	89.712	63.938	56.524	66.1713	1.17068	0.227343	0.19382
244	Serine/threonine-protein phosphatase 2A 65 kDa regulatory subunit A beta isoform isoform c|protein_coding|3R:25646166:25650894:-1|gene:AGAP009105	AGAP009105-PA	66 kDa	0.64	24.836	34.622	33.875	45.375	24.105	5.9958	31.111	25.1586	0.808672	-0.306373	0.19382
252	|protein_coding|2L:48255001:48258061:-1|gene:AGAP007612	AGAP007612-PA	92 kDa	0.64	45.015	5.1291	24.801	20.625	30.68	2	24.9817	17.7683	0.711254	-0.491563	0.19382
470	chymotrypsin|protein_coding|2R:1275500:1276407:1|gene:AGAP001198	AGAP001198-PA	29 kDa	0.64	7.7612	3.8469	13.913	2	9.4961	25.482	8.50703	12.326	1.44892	0.534981	0.19382
3.3	myosin heavy chain|protein_coding|3R:49460519:49481064:1|gene:AGAP010147	AGAP010147-PE	222 kDa	0.64	88.601	97.813	79.398	90.64	80.82	109.11	88.604	93.5233	1.05552	0.0779545	0.19382
128	40S ribosomal protein S27a|protein_coding|3R:3990466:3991025:-1|gene:AGAP013742	AGAP013742-PA	18 kDa	0.65	47.343	92.325	44.764	12.375	50.402	83.941	61.4773	48.906	0.795513	-0.330043	0.187087
401	|protein_coding|2R:12682524:12683711:-1|gene:AGAP001942	AGAP001942-PA	25 kDa	0.65	21.731	6.4114	17.542	4.125	26.297	2	15.2281	10.8073	0.709695	-0.494729	0.187087
494	Developmentally regulated GTP-binding protein|protein_coding|3L:7363170:7364583:-1|gene:AGAP010624	AGAP010624-PA	41 kDa	0.65	2	2.5646	33.27	12.375	2	7.4947	12.6115	7.2899	0.578034	-0.790773	0.187087
611	Sideroflexin 1,2,3|protein_coding|2R:57327659:57329455:1|gene:AGAP004519	AGAP004519-PA	36 kDa	0.65	5.4328	17.952	2	24.75	2.1914	10.493	8.4616	12.4781	1.47468	0.5604	0.187087
636	tRNA-splicing ligase RtcB|protein_coding|3R:6187992:6189590:1|gene:AGAP008147	AGAP008147-PA	56 kDa	0.65	8.5373	2.5646	3.0246	16.5	2	2.9979	4.70883	7.16597	1.52181	0.605792	0.187087
686	eIF3g: eukaryotic translation initiation factor 3 subunit G|protein_coding|2L:48887512:48888419:-1|gene:AGAP007668	AGAP007668-PA	30 kDa	0.65	9.3134	3.8469	2.4197	12.375	6.5742	2	5.19333	6.98307	1.34462	0.4272	0.187087
108	|protein_coding|3R:45662277:45710457:1|gene:AGAP028730	AGAP028730-PA	220 kDa	0.66	41.91	112.84	39.319	33	51.863	71.949	64.6897	52.2707	0.808022	-0.307534	0.180456
8.2	|protein_coding|3R:22245220:22247102:-1|gene:AGAP008963	AGAP008963-PA	69 kDa	0.66	50.204	90.639	34.583	64.704	49.066	91.436	58.4753	68.402	1.16976	0.22621	0.180456
239	2-oxoglutarate dehydrogenase E1 component DHKTD1|protein_coding|X:9857661:9862680:1|gene:AGAP000551	AGAP000551-PA	103 kDa	0.66	25.612	14.105	41.134	37.125	11.687	16.488	26.9503	21.7667	0.807659	-0.308183	0.180456
3.1	myosin heavy chain|protein_coding|3R:49460519:49482350:1|gene:AGAP010147	AGAP010147-PJ	224 kDa	0.66	451.81	561.56	455.66	475.09	464.3	617.58	489.677	518.99	1.05986	0.0838773	0.180456
456	Integrin alpha-ps|protein_coding|2R:54251179:54256074:-1|gene:AGAP004303	AGAP004303-PA	127 kDa	0.66	21.731	23.081	13.308	37.125	2	2	19.3733	13.7083	0.707588	-0.499019	0.180456
513	valyl-tRNA synthetase|protein_coding|3L:3012475:3016002:-1|gene:AGAP010420	AGAP010420-PA	119 kDa	0.66	3.8806	2.5646	4.2344	8.25	2.1914	2.9979	3.55987	4.47977	1.25841	0.3316	0.180456
613	succinate dehydrogenase (ubiquinone) iron-sulfur subunit|protein_coding|2L:45257093:45258986:1|gene:AGAP007309	AGAP007309-PA	33 kDa	0.66	6.985	10.258	6.654	8.25	7.3047	10.493	7.96567	8.68257	1.09	0.124326	0.180456
1011	protein phosphatase 1, catalytic subunit|protein_coding|2R:32512705:32550718:1|gene:AGAP003114	AGAP003114-PA (+1)	38 kDa	0.66	2	3.301	2	2	2.6109	2	2.43367	2.20363	0.905479	-0.143247	0.180456
46.2	pyruvate carboxylase|protein_coding|2L:2999465:3004703:-1|gene:AGAP004742	AGAP004742-PB	131 kDa	0.66	20.521	18.46	48.393	37.234	44.253	22.557	29.1247	34.6813	1.19079	0.251918	0.180456
1170	|protein_coding|2R:26729514:26730530:-1|gene:AGAP002756	AGAP002756-PA	32 kDa	0.66	5.4328	3.8469	2	12.375	2	2	3.7599	5.45833	1.45172	0.537766	0.180456
16.2	glutamate dehydrogenase (NAD(P)+)|protein_coding|2R:55058472:55066884:-1|gene:AGAP004362	AGAP004362-PD (+2)	61 kDa	0.66	25.096	34.791	21.589	23.774	14.345	33.587	27.1587	23.902	0.880087	-0.184281	0.180456
73.2	tropomyosin 1|protein_coding|2R:10593313:10595066:1|gene:AGAP001799	AGAP001799-PA	33 kDa	0.66	11.975	16.9	6.9028	6.6298	11.271	13.009	11.9259	10.3033	0.863938	-0.211	0.180456
13.2	F-type H+-transporting ATPase subunit beta|protein_coding|3L:37743697:37744377:-1|gene:AGAP012106	AGAP012106-PA	24 kDa	0.66	24.967	16.985	33.882	26.54	24.512	16.451	25.278	22.501	0.890142	-0.167893	0.180456
84	sodium/potassium-transporting ATPase subunit beta|protein_coding|3R:872904:879141:-1|gene:AGAP007790	AGAP007790-PA (+2)	36 kDa	0.67	45.791	115.41	63.501	140.15	87.647	44.95	74.9007	90.9157	1.21382	0.27955	0.173925
134	RpS8: 40S ribosomal protein S8|protein_coding|2R:21382212:21383606:-1|gene:AGAP002437	AGAP002437-PA	23 kDa	0.67	34.925	55.138	69.565	33	70.125	34.476	53.2093	45.867	0.86201	-0.214223	0.173925
245	cAMP-dependent protein kinase regulator|protein_coding|2L:6244207:6262504:1|gene:AGAP004940	AGAP004940-PA	44 kDa	0.67	31.821	25.646	27.826	8.25	36.523	28.48	28.431	24.4177	0.85884	-0.219539	0.173925
321	|protein_coding|3R:35069650:35071005:1|gene:AGAP028568	AGAP028568-PA	49 kDa	0.67	24.836	30.775	12.098	33	2	55.461	22.5697	30.1537	1.33603	0.417948	0.173925
328	polyadenylate-binding protein|protein_coding|3L:16474901:16480123:-1|gene:AGAP011092	AGAP011092-PA	71 kDa	0.67	3.1045	15.387	25.406	16.5	43.098	2.9979	14.6325	20.8653	1.42596	0.511929	0.173925
332	SP11372: |protein_coding|2R:1882699:1884655:1|gene:AGAP001240	AGAP001240-PA	56 kDa	0.67	20.955	21.799	18.147	41.25	2.9219	32.977	20.3003	25.7163	1.26679	0.34118	0.173925
341	leucyl aminopeptidase|protein_coding|2R:38176041:38183158:-1|gene:AGAP003475	AGAP003475-PA (+1)	56 kDa	0.67	31.045	3.8469	6.654	8.25	42.367	10.493	13.8486	20.37	1.4709	0.556702	0.173925
393	target of Myb-like protein 2|protein_coding|2L:26628651:26638121:-1|gene:AGAP006097	AGAP006097-PA (+1)	58 kDa	0.67	2	2.5646	26.011	2	33.602	11.992	10.1919	15.8647	1.5566	0.638399	0.173925
440	UMP-CMP kinase|protein_coding|2R:47228017:47229233:1|gene:AGAP003968	AGAP003968-PA	28 kDa	0.67	2	2.5646	36.295	12.375	3.6523	8.9937	13.6199	8.34033	0.612365	-0.707536	0.173925
451	Lethal giant larvae|protein_coding|2R:56807875:56816036:1|gene:AGAP004483	AGAP004483-PA	135 kDa	0.67	3.8806	3.8469	15.728	8.25	5.1133	4.4968	7.8185	5.95337	0.761446	-0.393186	0.173925
558	adenylosuccinate synthase|protein_coding|2R:37425820:37434664:1|gene:AGAP003405	AGAP003405-PA	51 kDa	0.67	10.089	6.4114	2	4.125	16.07	4.4968	6.1668	8.2306	1.33466	0.416476	0.173925
685	20S proteasome subunit beta 6|protein_coding|2L:7587895:7588688:-1|gene:AGAP004991	AGAP004991-PA	26 kDa	0.67	3.1045	15.387	3.6295	12.375	13.879	2.9979	7.37367	9.75063	1.32236	0.403114	0.173925
31	PyK: pyruvate kinase|protein_coding|2R:58245995:58249228:-1|gene:AGAP004596	AGAP004596-PA	58 kDa	0.68	41.91	150.03	174.82	49.5	151.21	265.31	122.253	155.34	1.27064	0.345556	0.167491
492	protein phosphatase 3, regulatory subunit|protein_coding|2R:9483750:9484994:-1|gene:AGAP001760	AGAP001760-PA	22 kDa	0.68	15.522	25.646	2	2	22.645	5.9958	14.3893	10.2136	0.709804	-0.494508	0.167491
638	protein transport protein SEC61 subunit alpha|protein_coding|3R:28208847:28210814:-1|gene:AGAP009182	AGAP009182-PA	52 kDa	0.68	2	2	13.913	4.125	14.609	5.9958	5.971	8.24327	1.38055	0.465244	0.167491
200.2	aminopeptidase N|protein_coding|2R:42053060:42056381:-1|gene:AGAP003695	AGAP003695-PA	106 kDa	0.68	5.1599	2.5646	2.2069	8.25	2.6016	2	3.31047	4.28387	1.29404	0.371879	0.167491
1204	|protein_coding|2L:31789063:31790296:1|gene:AGAP006432	AGAP006432-PA	41 kDa	0.68	2	5.1291	2	8.25	2	2	3.04303	4.08333	1.34186	0.424237	0.167491
152	RpL4: 60S ribosomal protein L4|protein_coding|2R:19054166:19056153:1|gene:AGAP002306	AGAP002306-PA	49 kDa	0.69	38.806	15.387	61.096	57.75	33.602	43.469	38.4297	44.9403	1.16942	0.22579	0.161151
306	NADH dehydrogenase (ubiquinone) Fe-S protein 3|protein_coding|2L:32355007:32355982:1|gene:AGAP006456	AGAP006456-PA	30 kDa	0.69	3.1045	37.186	8.4688	20.625	38.715	7.4947	16.2531	22.2782	1.37071	0.45492	0.161151
166.1	troponin T, fast skeletal muscle|protein_coding|2R:20520807:20529622:1|gene:AGAP002350	AGAP002350-PA	43 kDa	0.69	11.872	15.797	15.515	15.483	25.826	8.5007	14.3947	16.6032	1.15343	0.20593	0.161151
852	|protein_coding|2L:3070767:3072193:-1|gene:AGAP004758	AGAP004758-PA (+1)	48 kDa	0.69	7.7612	2	2	4.125	2	2.9979	3.9204	3.04097	0.775678	-0.366471	0.161151
809.1	ankyrin|protein_coding|2R:18416769:18456860:1|gene:AGAP002272	AGAP002272-PB (+1)	280 kDa	0.69	23.979	2	2	44.981	2	2	9.32633	16.327	1.75063	0.807878	0.161151
11	cytosolic nonspecific dipeptidase|protein_coding|2L:48341659:48344346:-1|gene:AGAP007619	AGAP007619-PA	54 kDa	0.7	148.24	151.31	185.1	181.5	140.98	139.4	161.55	153.96	0.953018	-0.0694252	0.154902
55	cytosol aminopeptidase|protein_coding|2R:44705161:44715011:-1|gene:AGAP003869	AGAP003869-PA	54 kDa	0.7	84.597	117.97	85.293	20.625	118.34	107.92	95.9533	82.295	0.857656	-0.221528	0.154902
57	Regucalcin protein|protein_coding|3R:1055637:1056799:-1|gene:AGAP007793	AGAP007793-PA	34 kDa	0.7	51.224	108.99	127.64	70.125	136.6	34.476	95.9513	80.4003	0.837928	-0.255101	0.154902
16.1	glutamate dehydrogenase (NAD(P)+)|protein_coding|2R:55056306:55066884:-1|gene:AGAP004362	AGAP004362-PB	61 kDa	0.7	145.19	206.97	145.92	171.14	101.29	184.18	166.027	152.203	0.91674	-0.125415	0.154902
396	acetyl-CoA C-acetyltransferase|protein_coding|3L:21118672:21119913:1|gene:AGAP011329	AGAP011329-PA	44 kDa	0.7	14.746	2.5646	30.246	2	2.1914	28.48	15.8522	10.8905	0.687	-0.541617	0.154902
410	histone H2A|protein_coding|2R:46086357:46086731:1|gene:AGAP003913	AGAP003913-PA	13 kDa	0.7	2	4.2673	55.96	23.296	2	69.922	20.7424	31.7393	1.53016	0.613687	0.154902
767	NADH dehydrogenase (ubiquinone) 1 subcomplex unknown 2|protein_coding|2R:28938212:28938750:-1|gene:AGAP002889	AGAP002889-PA	13 kDa	0.7	2.3283	3.8469	2	2	2	5.9958	2.72507	3.33193	1.2227	0.290068	0.154902
273.1	RpL22: 60S ribosomal protein L22|protein_coding|2L:8792256:8793161:1|gene:AGAP005046	AGAP005046-PB	17 kDa	0.7	14.691	16.182	17.176	16.268	40.124	4.729	16.0163	20.3737	1.27206	0.347162	0.154902
1101	Sorcin|protein_coding|2L:28604365:28605425:-1|gene:AGAP006246	AGAP006246-PA	24 kDa	0.7	3.1045	5.1291	2.4197	8.25	2	2.9979	3.5511	4.41597	1.24355	0.314463	0.154902
155	F-type H+-transporting ATPase subunit b|protein_coding|2R:569086:570174:-1|gene:AGAP001138	AGAP001138-PA	27 kDa	0.71	48.895	21.799	44.159	49.5	54.785	25.482	38.2843	43.2557	1.12985	0.176135	0.148742
289	aldehyde reductase|protein_coding|3L:15778780:15779878:1|gene:AGAP011051	AGAP011051-PA	36 kDa	0.71	3.1045	46.162	7.8639	24.75	10.227	41.97	19.0435	25.649	1.34687	0.429606	0.148742
8.3	alpha-glucosidase|protein_coding|3L:41725998:41728033:1|gene:AGAP012400	AGAP012400-PA	69 kDa	0.72	46.877	10.771	34.288	14.024	75.737	26.981	30.6453	38.914	1.26982	0.344622	0.142668
179	RpS13: 40S ribosomal protein S13|protein_coding|2L:23981907:23982510:1|gene:AGAP005947	AGAP005947-PA	17 kDa	0.72	20.179	14.105	47.183	53.625	34.332	11.992	27.1557	33.3163	1.22686	0.294976	0.142668
296	|protein_coding|X:21347331:21367404:1|gene:AGAP001053	AGAP001053-PA (+1)	25 kDa	0.72	23.283	50.009	2.4197	37.125	19.723	35.975	25.2372	30.941	1.22601	0.293966	0.142668
395	NADH dehydrogenase (ubiquinone) 1 alpha subcomplex 8|protein_coding|2L:39996157:39996903:-1|gene:AGAP006918	AGAP006918-PA	20 kDa	0.72	13.194	33.339	2	2	2	73.448	16.1777	25.816	1.59578	0.674262	0.142668
485.1	Fatty-acid amide hydrolase 2|protein_coding|2R:20797831:20802135:-1|gene:AGAP013161	AGAP013161-PA	57 kDa	0.72	15.462	23.081	2	2	25.084	2	13.5143	9.69467	0.717362	-0.479227	0.142668
606	|protein_coding|2R:59556530:59558421:-1|gene:AGAP004655	AGAP004655-PA	61 kDa	0.72	13.194	2	5.4442	2	2	26.981	6.8794	10.327	1.50115	0.586067	0.142668
651	20S proteasome subunit alpha 4|protein_coding|2L:15375628:15376377:1|gene:AGAP005423	AGAP005423-PA	28 kDa	0.72	2	2	16.333	2	13.148	11.992	6.77767	9.04667	1.33478	0.416598	0.142668
1156	protein phosphatase 2 (formerly 2A), catalytic subunit|protein_coding|3R:49899427:49904001:-1|gene:AGAP010172	AGAP010172-PA (+1)	36 kDa	0.72	2	2.5646	2	2	2	2.9979	2.1882	2.33263	1.06601	0.0922149	0.142668
182	dipeptidase E|protein_coding|X:9095913:9096723:1|gene:AGAP000513	AGAP000513-PA (+1)	27 kDa	0.73	39.582	57.703	31.455	49.5	51.863	10.493	42.9133	37.2853	0.868852	-0.202818	0.136677
205	Arf1: ADP-ribosylation factor 1|protein_coding|3L:36310085:36311000:1|gene:AGAP012014	AGAP012014-PA (+1)	21 kDa	0.73	41.878	54.089	41.634	4.125	43.044	69.064	45.867	38.7443	0.84471	-0.243471	0.136677
212	Short-chain dehydrogenease/reductase|protein_coding|3L:34100139:34101082:-1|gene:AGAP011852	AGAP011852-PA	30 kDa	0.73	22.507	12.823	58.072	5.2642	59.898	2	31.134	22.3874	0.719066	-0.475804	0.136677
399	T-complex protein 1 subunit gamma|protein_coding|2R:26779591:26781437:-1|gene:AGAP002759	AGAP002759-PA	60 kDa	0.73	2	2.5646	17.542	4.125	24.836	2.9979	7.36887	10.653	1.44567	0.531741	0.136677
599	histone H2A|protein_coding|X:5417659:5421738:1|gene:AGAP000306	AGAP000306-PA	13 kDa	0.73	4.1414	3.4264	23.889	17.954	17.31	5.0251	10.4856	13.4297	1.28078	0.357018	0.136677
120	pyridoxine kinase|protein_coding|2L:23813701:23814963:-1|gene:AGAP005929	AGAP005929-PA	34 kDa	0.74	45.791	74.373	48.998	45.375	72.316	64.455	56.3873	60.7153	1.07675	0.10669	0.130768
142	Tpi: triosephosphate isomerase|protein_coding|2R:7025340:7026083:-1|gene:AGAP001630	AGAP001630-PA	26 kDa	0.74	26.388	16.67	64.726	66	66.473	2.9979	35.928	45.157	1.25687	0.32984	0.130768
382	26S proteasome regulatory subunit T5|protein_coding|X:11207888:11209171:-1|gene:AGAP000616	AGAP000616-PA	48 kDa	0.74	3.1045	3.8469	24.197	8.25	32.141	2.9979	10.3828	14.463	1.39297	0.478168	0.130768
24.2	tubulin alpha|protein_coding|3L:14341371:14342747:-1|gene:AGAP010971	AGAP010971-PA	51 kDa	0.74	11.882	39.396	28.8	9.2421	30.019	29.603	26.6927	22.9547	0.859963	-0.217654	0.130768
102	|protein_coding|2R:7152914:7184747:-1|gene:AGAP001633	AGAP001633-PA	914 kDa	0.75	41.134	32.057	30.851	24.75	53.324	13.491	34.6807	30.5217	0.880077	-0.184298	0.124939
300	aconitate hydratase 1 / homoaconitase|protein_coding|2L:44757513:44760849:-1|gene:AGAP007258	AGAP007258-PA	99 kDa	0.75	3.1045	3.8469	38.714	8.25	13.148	11.992	15.2218	11.13	0.731188	-0.451685	0.124939
364	|protein_coding|2R:25188587:25192992:1|gene:AGAP002655	AGAP002655-PA	85 kDa	0.75	29.492	7.6937	8.4688	4.125	21.914	10.493	15.2182	12.1773	0.800184	-0.321596	0.124939
486	|protein_coding|2R:57393018:57393901:-1|gene:AGAP004528	AGAP004528-PA	27 kDa	0.75	2	2.5646	18.147	12.375	13.879	2.9979	7.57053	9.75063	1.28797	0.365101	0.124939
657	U4/U6 small nuclear ribonucleoprotein SNU13|protein_coding|3R:6279624:6280167:1|gene:AGAP008163	AGAP008163-PA	14 kDa	0.75	2	2	20.567	2	13.148	2	8.189	5.716	0.69801	-0.518681	0.124939
866	eIF3m: eukaryotic translation initiation factor 3 subunit M|protein_coding|3L:39764272:39765694:1|gene:AGAP012281	AGAP012281-PA	44 kDa	0.75	2	2	10.888	2	7.3047	2	4.96267	3.76823	0.759316	-0.397227	0.124939
923	COE09916: carboxylesterase|protein_coding|3L:12933926:12935954:1|gene:AGAP010917	AGAP010917-PA	64 kDa	0.75	7.7612	2.5646	2	8.25	2.1914	4.4968	4.1086	4.9794	1.21195	0.277325	0.124939
158	RpS6: 40S ribosomal protein S6|protein_coding|2R:29609284:29611231:-1|gene:AGAP002919	AGAP002919-PA	48 kDa	0.76	29.492	23.081	65.331	20.625	54.785	59.958	39.3013	45.1227	1.14812	0.199274	0.119186
197	clathrin heavy chain|protein_coding|2R:31211005:31217737:1|gene:AGAP003021	AGAP003021-PA (+1)	191 kDa	0.76	11.642	61.55	27.826	28.875	35.062	22.484	33.6727	28.807	0.855501	-0.225159	0.119186
250	Acetyl-CoA hydrolase/transferase (Precursor)|protein_coding|2R:55598421:55602879:-1|gene:AGAP004396	AGAP004396-PA	52 kDa	0.76	60.537	21.799	9.0737	37.125	12.418	25.482	30.4699	25.0083	0.820755	-0.284976	0.119186
740	Mitochondrial import receptor subunit TOM70|protein_coding|3R:34744428:34746143:-1|gene:AGAP009497	AGAP009497-PA	64 kDa	0.76	2	23.081	2	2	2	14.989	9.027	6.32967	0.701193	-0.512117	0.119186
807	DnaJ homolog subfamily B member 4|protein_coding|2L:42820288:42821343:1|gene:AGAP007107	AGAP007107-PA	39 kDa	0.76	2	2	5.4442	4.125	2	2	3.14807	2.70833	0.860316	-0.217061	0.119186
91	Xaa-Pro dipeptidase|protein_coding|2L:3401188:3415683:-1|gene:AGAP004775	AGAP004775-PA (+1)	53 kDa	0.77	60.537	69.243	78.034	99	56.976	32.977	69.2713	62.9843	0.909241	-0.137265	0.113509
664	|protein_coding|X:12541490:12542613:1|gene:AGAP000698	AGAP000698-PA	37 kDa	0.77	3.1045	5.1291	12.703	8.25	6.5742	2.9979	6.97887	5.9407	0.851241	-0.23236	0.113509
334.1	lysyl-tRNA synthetase, class II|protein_coding|X:5743807:5746073:1|gene:AGAP000325	AGAP000325-PA	66 kDa	0.77	14.649	12.586	16.898	12.458	10.479	26.029	14.711	16.322	1.10951	0.149923	0.113509
334.2	lysyl-tRNA synthetase, class II|protein_coding|X:5744011:5746073:1|gene:AGAP000325	AGAP000325-PB	71 kDa	0.77	4.7536	4.084	5.4835	4.0425	3.4003	8.4465	4.7737	5.29643	1.1095	0.149913	0.113509
9	alpha-aminoadipic semialdehyde synthase|protein_coding|3R:13774626:13779588:-1|gene:AGAP008632	AGAP008632-PA	103 kDa	0.78	152.12	285.95	286.73	177.38	205.26	292.29	241.6	224.977	0.931195	-0.102845	0.107905
76	staphylococcal nuclease domain-containing protein 1|protein_coding|2L:18535638:18541919:-1|gene:AGAP005672	AGAP005672-PA	104 kDa	0.78	58.985	62.832	107.07	49.5	91.308	70.45	76.2957	70.4193	0.922979	-0.11563	0.107905
26.1	elongation factor 1-alpha|protein_coding|2L:46338841:46340232:1|gene:AGAP007406	AGAP007406-PA	50 kDa	0.78	152.57	89.885	173.39	190.15	82.558	106.12	138.615	126.276	0.910984	-0.134503	0.107905
493	nidogen (entactin)|protein_coding|3R:6556906:6562367:-1|gene:AGAP008193	AGAP008193-PA	146 kDa	0.78	8.5373	23.081	2	2	19.723	4.4968	11.2061	8.73993	0.779926	-0.35859	0.107905
921	FK506-binding protein 1|protein_coding|3L:38473308:38473765:-1|gene:AGAP012184	AGAP012184-PA	12 kDa	0.78	2	3.8469	10.888	16.5	2	2.9979	5.5783	7.16597	1.28461	0.361336	0.107905
579.1	glutamyl aminopeptidase|protein_coding|2R:32232510:32242803:-1|gene:AGAP003077	AGAP003077-PA	112 kDa	0.78	2.5116	3.6599	9.2042	13.349	3.7184	2	5.12523	6.3558	1.2401	0.310456	0.107905
403	LRIM26: leucine-rich immune protein (Coil-less)|protein_coding|2L:20167150:20168376:1|gene:AGAP005744	AGAP005744-PA	45 kDa	0.79	31.821	23.081	2	37.125	13.148	16.488	18.9673	22.2537	1.17326	0.230526	0.102373
506	ATP-dependent RNA helicase UAP56/SUB2|protein_coding|3R:25435686:25439559:1|gene:AGAP009075	AGAP009075-PA	49 kDa	0.79	17.851	5.1291	7.8639	8.25	10.227	8.9937	10.2813	9.1569	0.890634	-0.167096	0.102373
782	bleomycin hydrolase|protein_coding|2R:3325448:3329864:1|gene:AGAP001341	AGAP001341-PA	52 kDa	0.79	10.866	3.8469	2	8.25	3.6523	2	5.57097	4.6341	0.831831	-0.265639	0.102373
948	molecular chaperone GrpE|protein_coding|3L:17985125:17985927:-1|gene:AGAP011150	AGAP011150-PA	25 kDa	0.79	3.1045	3.8469	4.8393	8.25	2.1914	2.9979	3.93023	4.47977	1.13982	0.188809	0.102373
20	|protein_coding|3L:4182081:4183867:-1|gene:AGAP010479	AGAP010479-PA	45 kDa	0.8	107.1	203.88	171.19	103.13	216.22	125.91	160.723	148.42	0.92345	-0.114894	0.09691
74	V-type H+-transporting ATPase subunit E|protein_coding|2R:20955881:20957540:1|gene:AGAP002401	AGAP002401-PA	26 kDa	0.8	7.7612	143.62	78.034	57.75	126.37	80.943	76.4717	88.3543	1.15539	0.208374	0.09691
80	F-type H+-transporting ATPase subunit delta|protein_coding|3R:1841882:1842364:1|gene:AGAP007841	AGAP007841-PA	17 kDa	0.8	62.089	6.4114	128.85	28.875	67.934	139.4	65.7835	78.7363	1.1969	0.259304	0.09691
157	enoyl-CoA hydratase / long-chain 3-hydroxyacyl-CoA dehydrogenase|protein_coding|3R:833413:836343:1|gene:AGAP007784	AGAP007784-PA (+1)	83 kDa	0.8	2	2	80.453	4.125	78.16	29.979	28.151	37.4213	1.32931	0.410675	0.09691
498	Lp: lipophorin|protein_coding|2R:11117036:11163371:-1|gene:AGAP001826	AGAP001826-PA	371 kDa	0.8	12.418	2	2	2	17.531	2	5.47267	7.177	1.31143	0.391137	0.09691
930	anaphase-promoting complex subunit 7|protein_coding|2R:45766001:45767992:-1|gene:AGAP003902	AGAP003902-PA	66 kDa	0.8	7.7612	2	2	2	5.8437	2	3.9204	3.28123	0.836964	-0.256763	0.09691
1121	ADP-ribosylation factor-like protein 1|protein_coding|3L:32617928:32618645:1|gene:AGAP011730	AGAP011730-PA	20 kDa	0.8	2	8.976	2	12.375	2	2	4.32533	5.45833	1.26195	0.335649	0.09691
149	myosin I|protein_coding|3R:49671706:49684684:-1|gene:AGAP010160	AGAP010160-PA	118 kDa	0.81	36.477	16.67	78.639	37.125	67.934	7.4947	43.9287	37.5179	0.854064	-0.227584	0.091515
402	20S proteasome subunit alpha 3|protein_coding|2L:7195996:7197131:-1|gene:AGAP004960	AGAP004960-PA	29 kDa	0.81	12.418	2.5646	18.752	8.25	27.758	4.4968	11.2449	13.5016	1.20069	0.263864	0.091515
416	|protein_coding|3R:217439:218182:1|gene:AGAP007747	AGAP007747-PA	25 kDa	0.81	8.5373	2	12.098	2	24.836	2	7.5451	9.612	1.27394	0.349297	0.091515
600	Obg-like ATPase 1|protein_coding|X:11856460:11874683:-1|gene:AGAP000672	AGAP000672-PA (+1)	45 kDa	0.81	7.7612	2	10.888	2	13.148	2	6.88307	5.716	0.830444	-0.268046	0.091515
683	NADH dehydrogenase (ubiquinone) Fe-S protein 6|protein_coding|3R:25418897:25419488:1|gene:AGAP009072	AGAP009072-PA	14 kDa	0.81	5.4328	2	6.654	2	13.148	2	4.6956	5.716	1.21731	0.283696	0.091515
28	aconitate hydratase 1 / homoaconitase|protein_coding|3R:2122554:2126811:-1|gene:AGAP007852	AGAP007852-PA (+1)	85 kDa	0.82	92.358	112.84	189.34	86.625	181.16	95.933	131.513	121.239	0.921883	-0.117344	0.0861861
81	SRPN10: serine protease inhibitor (serpin) 10|protein_coding|2L:12999371:13001344:-1|gene:AGAP005246	AGAP005246-PD	43 kDa	0.82	94.686	93.607	67.145	20.625	74.508	134.91	85.146	76.681	0.900583	-0.15107	0.0861861
95	Rab GDP dissociation inhibitor beta|protein_coding|3R:47950588:47953337:-1|gene:AGAP010025	AGAP010025-PA	50 kDa	0.82	45.791	105.15	47.788	16.5	71.586	140.9	66.243	76.3287	1.15225	0.204457	0.0861861
105	pyruvate dehydrogenase E1 component subunit beta|protein_coding|3L:3018539:3020310:1|gene:AGAP010421	AGAP010421-PA	38 kDa	0.82	45.015	70.526	58.677	4.125	84.004	67.453	58.0727	51.8607	0.893031	-0.163219	0.0861861
145	electron transfer flavoprotein subunit beta, mitochondrial|protein_coding|2R:59553215:59554222:-1|gene:AGAP004653	AGAP004653-PA	28 kDa	0.82	69.85	5.1291	45.368	12.375	46.019	82.442	40.1157	46.9453	1.17025	0.226815	0.0861861
525	26S proteasome regulatory subunit N9|protein_coding|2R:7309118:7310595:-1|gene:AGAP001651	AGAP001651-PA	43 kDa	0.82	22.507	6.4114	7.259	20.625	8.0351	2	12.0591	10.22	0.847493	-0.238726	0.0861861
721	ATP-dependent RNA helicase DDX6/DHH1|protein_coding|3R:26481859:26483964:1|gene:AGAP009135	AGAP009135-PA	50 kDa	0.82	10.866	3.8469	2.4197	8.25	3.6523	2.9979	5.71087	4.96673	0.869699	-0.201412	0.0861861
277.2	CHYM2: chymotrypsin-2|protein_coding|2L:37127208:37128125:1|gene:AGAP006711	AGAP006711-PA	28 kDa	0.82	2	8.641	21.656	13.899	4.9224	8.8383	10.7657	9.2199	0.856417	-0.223615	0.0861861
186	F-type H+-transporting ATPase subunit g|protein_coding|3R:34710853:34711314:1|gene:AGAP009491	AGAP009491-PA	11 kDa	0.83	31.045	57.703	20.567	2	43.828	80.943	36.4383	42.257	1.15969	0.213733	0.0809219
222	RpL18: 60S ribosomal protein L18|protein_coding|2L:47803487:47804453:-1|gene:AGAP007580	AGAP007580-PA (+1)	22 kDa	0.83	6.2089	37.186	41.134	12.375	51.863	31.478	28.1763	31.9053	1.13235	0.179315	0.0809219
432	casein kinase II subunit alpha|protein_coding|2L:17320772:17321803:1|gene:AGAP005569	AGAP005569-PA	41 kDa	0.83	2.3283	7.6937	18.752	8.25	22.645	2.9979	9.59133	11.2976	1.1779	0.236217	0.0809219
447	NADH dehydrogenase (ubiquinone) 1 beta subcomplex 10|protein_coding|3R:755284:760839:-1|gene:AGAP007780	AGAP007780-PA (+1)	20 kDa	0.83	5.4328	46.162	2	24.75	9.4961	29.979	17.8649	21.4084	1.19835	0.261044	0.0809219
220.1	Phosphate carrier, mitochondrial|protein_coding|2R:40350748:40352872:-1|gene:AGAP013333	AGAP013333-PA	38 kDa	0.83	20.475	25.438	21.099	23.892	2	50.722	22.3373	25.538	1.14329	0.193189	0.0809219
847	Coatomer subunit beta|protein_coding|2R:4186475:4189730:-1|gene:AGAP001399	AGAP001399-PA	107 kDa	0.83	6.985	2	2.4197	2	2	5.9958	3.80157	3.33193	0.876463	-0.190235	0.0809219
890	alpha,alpha-trehalase|protein_coding|3L:36939003:36942417:-1|gene:AGAP012053	AGAP012053-PA	65 kDa	0.83	8.5373	3.8469	2	8.25	2.1914	2	4.79473	4.14713	0.864935	-0.209336	0.0809219
924	NADH dehydrogenase (ubiquinone) Fe-S protein 7|protein_coding|X:2905106:2905729:-1|gene:AGAP000170	AGAP000170-PA	23 kDa	0.83	13.97	2	2	8.25	2.1914	4.4968	5.99	4.9794	0.831285	-0.266584	0.0809219
290	|protein_coding|3L:32454478:32455461:-1|gene:AGAP011725	AGAP011725-PA	27 kDa	0.84	17.851	6.4114	27.826	12.375	23.375	20.985	17.3628	18.9117	1.08921	0.123277	0.0757207
200.1	|protein_coding|2R:42049194:42052623:-1|gene:AGAP003692	AGAP003692-PA	106 kDa	0.84	31.524	38.766	13.387	39.137	26.353	23.947	27.8923	29.8123	1.06884	0.0960407	0.0757207
508	Lon-like ATP-dependent protease|protein_coding|3L:3859897:3863378:-1|gene:AGAP010451	AGAP010451-PA	111 kDa	0.84	6.2089	2	5.4442	2	7.3047	2.9979	4.55103	4.10087	0.901085	-0.150265	0.0757207
547	asparaginyl-tRNA synthetase|protein_coding|2R:30258021:30259987:-1|gene:AGAP002969	AGAP002969-PA	63 kDa	0.84	3.8806	5.1291	21.777	16.5	3.6523	5.9958	10.2622	8.71603	0.849331	-0.235601	0.0757207
19.3	|protein_coding|3R:13725120:13726460:-1|gene:AGAP008622	AGAP008622-PA	50 kDa	0.84	2	2	15.301	4.0616	7.5405	4.843	6.43367	5.4817	0.852034	-0.231018	0.0757207
32	malate dehydrogenase|protein_coding|2R:11975943:11977395:1|gene:AGAP001903	AGAP001903-PA	35 kDa	0.85	97.014	134.64	123.4	28.875	168.01	190.37	118.351	129.085	1.09069	0.125245	0.0705811
109	N-myc downstream regulated|protein_coding|2R:34321695:34347539:-1|gene:AGAP003238	AGAP003238-PC	40 kDa	0.85	32.597	73.09	77.429	28.875	43.828	131.91	61.0387	68.2043	1.1174	0.16014	0.0705811
243	|protein_coding|3L:1918745:1919642:1|gene:AGAP010347	AGAP010347-PA	16 kDa	0.85	19.403	6.4114	42.344	8.25	39.445	11.992	22.7195	19.8957	0.87571	-0.191475	0.0705811
325	nucleophosmin 3|protein_coding|2R:55594004:55595803:1|gene:AGAP004395	AGAP004395-PA	19 kDa	0.85	15.522	5.1291	32.06	16.5	23.375	7.4947	17.5704	15.7899	0.898667	-0.154142	0.0705811
336	glutamate--cysteine ligase catalytic subunit|protein_coding|2R:5730254:5732718:1|gene:AGAP001512	AGAP001512-PA	73 kDa	0.85	17.851	29.493	2	8.25	34.332	13.491	16.448	18.691	1.13637	0.184432	0.0705811
355	lupus La protein|protein_coding|3R:21793962:21795276:1|gene:AGAP008952	AGAP008952-PA (+1)	47 kDa	0.85	10.866	2.5646	7.259	20.625	2	2	6.89653	8.20833	1.19021	0.251218	0.0705811
381	|protein_coding|UNKN:17832813:17833353:-1|gene:AGAP012587	AGAP012587-PA	17 kDa	0.85	8.5373	2	31.455	8.25	24.105	2.9979	13.9974	11.7843	0.84189	-0.248296	0.0705811
561	pyruvate dehydrogenase E1 component subunit alpha|protein_coding|2R:31252368:31254045:-1|gene:AGAP003030	AGAP003030-PA	43 kDa	0.85	2	2	11.493	2	14.609	2	5.16433	6.203	1.20112	0.264384	0.0705811
587	pseudouridine-5'-phosphate glycosidase|protein_coding|2R:43480712:43483336:1|gene:AGAP003806	AGAP003806-PA	38 kDa	0.85	2	2	15.728	2	20.453	2	6.576	8.151	1.23951	0.309767	0.0705811
717	ABCC2: ATP-binding cassette transporter (ABC transporter) family C member 2|protein_coding|2R:10155931:10164783:-1|gene:AGAP001775	AGAP001775-PA	152 kDa	0.85	13.97	5.1291	2	12.375	2.9219	2.9979	7.03303	6.09827	0.867089	-0.205748	0.0705811
1.2	sodium/potassium-transporting ATPase subunit alpha|protein_coding|2R:28323518:28387114:1|gene:AGAP002858	AGAP002858-PC	115 kDa	0.85	270.07	488.01	260.73	283.12	317.61	474.27	339.603	358.333	1.05515	0.0774516	0.0705811
1.3	sodium/potassium-transporting ATPase subunit alpha|protein_coding|2R:28371857:28387114:1|gene:AGAP002858	AGAP002858-PB	111 kDa	0.85	45.133	81.555	43.573	47.314	53.078	79.259	56.7537	59.8837	1.05515	0.077449	0.0705811
63	glycerol-3-phosphate dehydrogenase|protein_coding|2R:56001630:56004137:1|gene:AGAP004437	AGAP004437-PA (+3)	81 kDa	0.86	66.746	65.397	118.56	94.875	93.5	49.465	83.5677	79.28	0.948692	-0.0759879	0.0655015
253	collagen, type IV, alpha|protein_coding|3R:28614040:28620808:-1|gene:AGAP009200	AGAP009200-PA	177 kDa	0.86	38.806	10.258	7.8639	37.125	2.9219	8.9937	18.976	16.3469	0.861451	-0.215159	0.0655015
376	|protein_coding|2R:5860455:5861117:1|gene:AGAP001529	AGAP001529-PA	22 kDa	0.86	12.418	2	20.567	2	25.566	2	11.6617	9.85533	0.845105	-0.242797	0.0655015
407	Troponin C, isoform 3|protein_coding|2L:45705179:45709781:-1|gene:AGAP007339	AGAP007339-PA	17 kDa	0.86	2.3283	2	25.406	2	32.871	2	9.91143	12.2903	1.24002	0.310358	0.0655015
663	beta-ureidopropionase|protein_coding|3R:51294761:51296722:1|gene:AGAP010229	AGAP010229-PA	44 kDa	0.86	8.5373	10.258	2	20.625	2	2	6.93177	8.20833	1.18416	0.243866	0.0655015
742	Ras-related protein Rap-1A|protein_coding|2R:11749658:11769774:-1|gene:AGAP001874	AGAP001874-PA (+2)	21 kDa	0.86	2	3.8469	10.888	4.125	13.148	2	5.5783	6.42433	1.15167	0.203721	0.0655015
997	Alpha-crystallin chain A|protein_coding|2L:43612502:43613226:-1|gene:AGAP007162	AGAP007162-PA (+1)	22 kDa	0.86	3.8806	2	5.4442	4.125	2	4.4968	3.77493	3.5406	0.937924	-0.0924573	0.0655015
126	RpS4: 40S ribosomal protein S4|protein_coding|2L:39285236:39287220:-1|gene:AGAP006871	AGAP006871-PA	30 kDa	0.87	44.239	20.517	72.59	94.875	27.027	29.979	45.782	50.627	1.10583	0.145127	0.0604807
228	eukaryotic translation initiation factor 2 subunit alpha|protein_coding|3L:18875883:18877134:-1|gene:AGAP011190	AGAP011190-PA	41 kDa	0.87	37.254	26.928	12.703	2	39.445	28.48	25.6283	23.3083	0.909475	-0.136894	0.0604807
301	NADH dehydrogenase (ubiquinone) 1 alpha subcomplex 4|protein_coding|2R:35980660:35981341:1|gene:AGAP003325	AGAP003325-PA	9 kDa	0.87	22.507	37.186	22.382	37.125	4.3828	47.966	27.3583	29.8246	1.09015	0.124522	0.0604807
746	RpL34: 60S ribosomal protein L34|protein_coding|3R:31268923:31270109:-1|gene:AGAP009324	AGAP009324-PA	15 kDa	0.87	2	6.4114	6.0491	12.375	2	2	4.82017	5.45833	1.1324	0.179377	0.0604807
1.1	sodium/potassium-transporting ATPase subunit alpha|protein_coding|2R:28371857:28387114:1|gene:AGAP002858	AGAP002858-PA	111 kDa	0.87	484.2	852.5	455.47	494.57	554.82	828.5	597.39	625.963	1.04783	0.0674051	0.0604807
36	|protein_coding|X:9847202:9853829:1|gene:AGAP000550	AGAP000550-PA	164 kDa	0.88	70.626	100.02	131.27	57.75	127.83	103.43	100.639	96.3367	0.957253	-0.0630278	0.0555173
41	TRYP4: trypsin 4|protein_coding|3R:8627757:8628584:1|gene:AGAP008292	AGAP008292-PA	30 kDa	0.88	85.679	132.58	145.52	81.635	88.675	215.85	121.26	128.72	1.06152	0.0861365	0.0555173
557	NADH dehydrogenase (ubiquinone) Fe-S protein 8|protein_coding|2R:8858374:8859125:1|gene:AGAP001711	AGAP001711-PA	25 kDa	0.88	2	3.8469	18.147	2	19.723	5.9958	7.99797	9.2396	1.15524	0.208197	0.0555173
727	ubiquitin-conjugating enzyme E2 N|protein_coding|2L:12185863:12186321:-1|gene:AGAP005197	AGAP005197-PA	17 kDa	0.88	2	2	10.888	2	13.148	2	4.96267	5.716	1.1518	0.20389	0.0555173
733	V-type H+-transporting ATPase subunit I|protein_coding|2R:42291767:42300822:1|gene:AGAP003711	AGAP003711-PB (+2)	95 kDa	0.88	10.089	8.976	4.2344	16.5	2.9219	5.9958	7.76647	8.47257	1.09092	0.125541	0.0555173
816	eIF3b: eukaryotic translation initiation factor 3 subunit B|protein_coding|3L:38007452:38010972:1|gene:AGAP012140	AGAP012140-PA	79 kDa	0.88	6.985	2	2	8.25	2	2	3.66167	4.08333	1.11516	0.157247	0.0555173
830	Hydroxysteroid (17-beta) dehydrogenase 4|protein_coding|3R:14637965:14642903:-1|gene:AGAP008667	AGAP008667-PA	78 kDa	0.88	9.3134	2.5646	2.4197	8.25	2.9219	4.4968	4.7659	5.2229	1.09589	0.132102	0.0555173
8.4	|protein_coding|2R:15435583:15437440:1|gene:AGAP002102	AGAP002102-PA	67 kDa	0.88	6.2756	2	2	4.4796	2	2.9979	3.4252	3.15917	0.922331	-0.116644	0.0555173
1049	oligosaccharyltransferase complex subunit alpha (ribophorin I)|protein_coding|3R:49911415:49912870:1|gene:AGAP010174	AGAP010174-PA	52 kDa	0.88	2	5.1291	2.4197	4.125	2.9219	2.9979	3.18293	3.34827	1.05194	0.0730575	0.0555173
1093	|protein_coding|2R:57477771:57478644:-1|gene:AGAP004543	AGAP004543-PA	28 kDa	0.88	6.985	2	2	8.25	2	2	3.66167	4.08333	1.11516	0.157247	0.0555173
5	Terribly reduced optic lobes, isoform B|protein_coding|2R:41180953:41214353:1|gene:AGAP003656	AGAP003656-PA (+1)	455 kDa	0.89	315.88	446.24	404.08	495	330.9	368.74	388.733	398.213	1.02439	0.0347607	0.05061
97	prohibitin 2|protein_coding|3R:37484416:37487973:-1|gene:AGAP009642	AGAP009642-PA	38 kDa	0.89	51.224	50.009	67.75	45.375	64.281	62.956	56.3277	57.5373	1.02148	0.0306546	0.05061
2.2	actin beta/gamma 1|protein_coding|2L:9969318:9971412:1|gene:AGAP005095	AGAP005095-PA	42 kDa	0.89	128.79	120.94	137.81	172.6	125.13	77.603	129.18	125.111	0.968501	-0.0461741	0.05061
156.1	Ras-related protein Rab-1A|protein_coding|2R:50737239:50739791:-1|gene:AGAP004146	AGAP004146-PA	22 kDa	0.89	15.633	26.693	68.445	15.745	29.826	56.211	36.9237	33.9273	0.918851	-0.122098	0.05061
233	Moe: Moesin/ezrin/radixin homolog 1|protein_coding|X:9985762:10002498:1|gene:AGAP000562	AGAP000562-PC	69 kDa	0.89	38.03	15.387	27.826	41.25	8.0351	37.474	27.081	28.9197	1.0679	0.0947716	0.05061
6	spectrin alpha|protein_coding|2L:36690201:36701588:1|gene:AGAP006686	AGAP006686-PA	278 kDa	0.9	333.73	425.72	382.91	330	363.77	433.2	380.787	375.657	0.986528	-0.0195683	0.0457575
164	Rack1: guanine nucleotide-binding protein subunit beta-like protein|protein_coding|3R:49908149:49910286:1|gene:AGAP010173	AGAP010173-PA	35 kDa	0.9	25.612	65.397	29.641	74.25	15.34	22.484	40.2167	37.358	0.928918	-0.106376	0.0457575
420	Cullin-associated NEDD8-dissociated protein 1|protein_coding|3R:46916134:46921072:1|gene:AGAP009970	AGAP009970-PA	139 kDa	0.9	8.5373	5.1291	9.6786	8.25	14.609	2	7.78167	8.28633	1.06485	0.0906547	0.0457575
462	nuclear pore complex protein Nup205|protein_coding|3R:5321021:5327623:-1|gene:AGAP008090	AGAP008090-PA	234 kDa	0.9	6.2089	2	6.0491	2	11.687	2	4.75267	5.229	1.10022	0.137798	0.0457575
510	|protein_coding|2R:42306933:42307364:-1|gene:AGAP003713	AGAP003713-PA	13 kDa	0.9	2.3283	2	21.777	2	26.297	2	8.70177	10.099	1.16057	0.214832	0.0457575
221.1	carboxypeptidase B|protein_coding|2L:28241650:28243225:-1|gene:AGAP006206	AGAP006206-PB	48 kDa	0.9	26.356	3.7742	47.819	11.907	35.929	24.292	25.9831	24.0427	0.925321	-0.111975	0.0457575
46.1	pyruvate carboxylase|protein_coding|2L:2999465:3004703:-1|gene:AGAP004742	AGAP004742-PA	132 kDa	0.9	40.792	41.807	95.576	65.891	88.692	32.904	59.3917	62.4957	1.05226	0.0734956	0.0457575
819	glucosyl/glucuronosyl transferases|protein_coding|2L:41047893:41049603:-1|gene:AGAP007028	AGAP007028-PA	60 kDa	0.9	2	2	12.098	2	6.5742	5.9958	5.366	4.85667	0.905081	-0.143881	0.0457575
34	transitional endoplasmic reticulum ATPase|protein_coding|2L:18010658:18014675:-1|gene:AGAP005630	AGAP005630-PA	89 kDa	0.91	97.014	84.631	194.18	148.5	139.52	101.93	125.275	129.983	1.03758	0.0532281	0.0409586
45	glycerol-3-phosphate dehydrogenase (NAD+)|protein_coding|2L:48086521:48094192:-1|gene:AGAP007593	AGAP007593-PA (+1)	39 kDa	0.91	65.97	114.12	124.01	57.75	115.41	121.41	101.367	98.19	0.968662	-0.0459353	0.0409586
58	F-type H+-transporting ATPase subunit gamma|protein_coding|3R:3386900:3387890:1|gene:AGAP007966	AGAP007966-PA (+2)	33 kDa	0.91	66.746	62.832	112.51	12.375	154.86	89.937	80.696	85.724	1.06231	0.087202	0.0409586
223	RpsA: 40S ribosomal protein SA|protein_coding|3L:33171250:33172204:1|gene:AGAP011777	AGAP011777-PA	31 kDa	0.91	8.5373	43.598	39.319	37.125	44.559	14.989	30.4848	32.2243	1.05706	0.080062	0.0409586
226	Alkaline phosphatase 2|protein_coding|2L:31096064:31111352:1|gene:AGAP006400	AGAP006400-PA	56 kDa	0.91	52.776	17.952	17.542	28.875	40.906	13.491	29.4233	27.7573	0.943378	-0.0840917	0.0409586
327	RpL5: 60S ribosomal protein L5|protein_coding|3R:24356067:24357683:-1|gene:AGAP009031	AGAP009031-PA	34 kDa	0.91	28.716	17.952	23.592	41.25	10.227	14.989	23.42	22.1553	0.946001	-0.080087	0.0409586
563	NADH dehydrogenase (ubiquinone) 1 beta subcomplex 6|protein_coding|3R:36953867:36954590:1|gene:AGAP009602	AGAP009602-PA	19 kDa	0.91	2.3283	2	12.098	2	13.148	2.9979	5.47543	6.04863	1.10469	0.143636	0.0409586
616	ubiquitin-like 1-activating enzyme E1 A|protein_coding|2R:56705677:56706756:1|gene:AGAP004459	AGAP004459-PA (+1)	37 kDa	0.91	13.194	3.8469	2	2	13.148	2	6.34697	5.716	0.900588	-0.151061	0.0409586
745	|protein_coding|2R:58639404:58640141:1|gene:AGAP004629	AGAP004629-PA	17 kDa	0.91	2	2	15.123	2	13.148	2	6.37433	5.716	0.896721	-0.157269	0.0409586
1037	isocitrate dehydrogenase|protein_coding|2R:33509699:33511959:1|gene:AGAP003168	AGAP003168-PA	51 kDa	0.91	8.2875	2.9994	2	10.581	2	2	4.42897	4.86033	1.0974	0.134085	0.0409586
67	protease m1 zinc metalloprotease|protein_coding|2L:4506937:4510013:-1|gene:AGAP004860	AGAP004860-PA	104 kDa	0.92	90.805	23.081	114.33	66	81.812	71.949	76.072	73.2537	0.962952	-0.0544646	0.0362122
229	NADH dehydrogenase (ubiquinone) 1 alpha subcomplex 9|protein_coding|3L:10412154:10413387:1|gene:AGAP010792	AGAP010792-PA	44 kDa	0.92	27.94	34.622	28.431	16.5	24.105	53.962	30.331	31.5223	1.03928	0.0555813	0.0362122
263	RpS19: 40S ribosomal protein S19|protein_coding|3L:13354478:13355040:1|gene:AGAP010933	AGAP010933-PA	18 kDa	0.92	34.149	8.976	27.826	20.625	7.3047	38.973	23.6503	22.3009	0.942942	-0.0847586	0.0362122
303	nucleosome assembly protein 1-like 1|protein_coding|2R:12380666:12381895:-1|gene:AGAP001928	AGAP001928-PA	47 kDa	0.92	6.985	23.081	36.295	24.75	24.836	19.486	22.1203	23.024	1.04085	0.0577654	0.0362122
311	UDP-glucose 4-epimerase|protein_coding|3L:39524958:39526328:-1|gene:AGAP012261	AGAP012261-PA	38 kDa	0.92	9.3134	5.1291	27.826	12.375	22.645	4.4968	14.0895	13.1723	0.9349	-0.0971168	0.0362122
633	Aldehyde_oxidase: |protein_coding|2L:28540894:28545294:1|gene:AGAP006226	AGAP006226-PA	140 kDa	0.92	7.3894	2	2	8.25	2	2	3.79647	4.08333	1.07556	0.10509	0.0362122
1182	RpL36a: 60S ribosomal protein L36a|protein_coding|2R:39333999:39334678:1|gene:AGAP003538	AGAP003538-PA	13 kDa	0.92	2	2.5646	3.6295	2	2	4.4968	2.73137	2.83227	1.03694	0.0523341	0.0362122
2.1	Actin5C: actin|protein_coding|X:11656334:11657464:-1|gene:AGAP000651	AGAP000651-PA (+2)	42 kDa	0.93	298.92	308.92	494.89	558.37	279.01	297.61	367.577	378.33	1.02925	0.0416	0.0315171
12	|protein_coding|3R:17088640:17092062:1|gene:AGAP008752	AGAP008752-PA	120 kDa	0.93	194.03	185.93	153.65	321.75	87.656	145.4	177.87	184.935	1.03972	0.0561977	0.0315171
50	RpLP0: 60S ribosomal protein LP0|protein_coding|2R:40369299:40370559:-1|gene:AGAP003592	AGAP003592-PA (+1)	34 kDa	0.93	114.87	157.72	76.744	28.875	72.316	230.84	116.445	110.677	0.950469	-0.0732891	0.0315171
131	V-type H+-transporting ATPase subunit C|protein_coding|2L:22427582:22433665:-1|gene:AGAP005845	AGAP005845-PA	44 kDa	0.93	29.492	55.138	75.009	20.625	54.785	77.945	53.213	51.1183	0.960636	-0.0579379	0.0315171
206	aldehyde reductase|protein_coding|3L:15774210:15776890:-1|gene:AGAP011050	AGAP011050-PA	36 kDa	0.93	17.075	2	49.603	4.125	47.289	11.598	22.8927	21.004	0.917499	-0.124221	0.0315171
528	Lamin|protein_coding|3L:35400651:35406726:-1|gene:AGAP011938	AGAP011938-PA	68 kDa	0.93	2.3283	48.727	3.0246	41.25	5.1133	2	18.0266	16.1211	0.894293	-0.16118	0.0315171
583	NAD(P) transhydrogenase|protein_coding|2R:33497917:33502520:-1|gene:AGAP003167	AGAP003167-PA	112 kDa	0.93	8.5373	16.67	2	8.25	15.34	2	9.0691	8.53	0.940556	-0.0884136	0.0315171
695	ARC-P34: actin-related protein 2/3 complex subunit 2|protein_coding|3R:27692413:27695912:1|gene:AGAP009154	AGAP009154-PA	35 kDa	0.93	8.5373	2.5646	2	8.25	2	2	4.3673	4.08333	0.934979	-0.0969943	0.0315171
473.1	guanine nucleotide-binding protein G(q) alpha subunit|protein_coding|2L:9737547:9745967:1|gene:AGAP005079	AGAP005079-PC	42 kDa	0.93	23.036	8.4995	6.5577	19.53	13.834	2.8387	12.6977	12.0676	0.950372	-0.0734362	0.0315171
1033	heterogeneous nuclear ribonucleoprotein F/H|protein_coding|2R:28972973:28977019:-1|gene:AGAP002892	AGAP002892-PA	62 kDa	0.93	8.5373	2.5646	2	8.25	2	2	4.3673	4.08333	0.934979	-0.0969943	0.0315171
1104	FK506-binding protein 14|protein_coding|3R:18543275:18560889:1|gene:AGAP008822	AGAP008822-PA	23 kDa	0.93	2.3283	2.5646	2	2	2	2.9979	2.29763	2.33263	1.01523	0.021811	0.0315171
1122	prominin-like protein|protein_coding|2L:19242313:19255034:1|gene:AGAP005710	AGAP005710-PA	106 kDa	0.93	2	3.8469	2	4.125	2	2	2.61563	2.70833	1.03544	0.050245	0.0315171
4	F-type H+-transporting ATPase subunit alpha|protein_coding|2L:10355424:10358073:1|gene:AGAP005134	AGAP005134-PA	59 kDa	0.94	320.54	356.48	390.17	231	512.79	343.26	355.73	362.35	1.01861	0.0266012	0.0268721
87	LANB2: laminin gamma 1|protein_coding|2L:48475732:48482983:1|gene:AGAP007629	AGAP007629-PA (+1)	180 kDa	0.94	88.477	80.784	42.344	86.625	68.664	52.463	70.535	69.2507	0.981792	-0.0265114	0.0268721
112	2-oxoglutarate dehydrogenase E2 component (dihydrolipoamide succinyltransferas|protein_coding|2R:49086293:49089455:-1|gene:AGAP004055	AGAP004055-PA (+1)	52 kDa	0.94	43.462	38.469	85.898	66	89.117	5.9958	55.943	53.7043	0.959982	-0.0589209	0.0268721
308	nucleolar protein 58|protein_coding|2R:16835257:16837585:1|gene:AGAP002171	AGAP002171-PA	58 kDa	0.94	15.522	2.5646	36.295	4.125	24.836	28.48	18.1272	19.147	1.05626	0.0789623	0.0268721
44.2	Tropomyosin 1|protein_coding|2R:10545856:10583604:1|gene:AGAP001797	AGAP001797-PE (+3)	33 kDa	0.94	47.566	17.939	53.322	29.426	56.791	29.003	39.609	38.4067	0.969645	-0.0444715	0.0268721
408	T-complex protein 1 subunit beta|protein_coding|3R:38961434:38972382:-1|gene:AGAP009694	AGAP009694-PA	59 kDa	0.94	13.97	2	13.913	2	25.566	4.4968	9.961	10.6876	1.07294	0.101575	0.0268721
274.1	ATP-dependent RNA helicase DDX5/DBP2|protein_coding|3L:36848679:36851829:-1|gene:AGAP012045	AGAP012045-PA	98 kDa	0.94	6.2089	21.282	6.464	9.7534	20.453	2	11.3183	10.7355	0.948505	-0.0762724	0.0268721
722	|protein_coding|3L:18109259:18110762:1|gene:AGAP011158	AGAP011158-PA	51 kDa	0.94	10.866	5.1291	7.259	20.625	2.1914	2	7.75137	8.27213	1.06718	0.0938087	0.0268721
753	cellular nucleic acid-binding protein|protein_coding|3R:5096002:5099077:-1|gene:AGAP008075	AGAP008075-PA (+2)	17 kDa	0.94	3.8806	3.8469	6.654	8.25	3.6523	2	4.79383	4.6341	0.966679	-0.0488906	0.0268721
1043	microtubule-associated protein, RP/EB family|protein_coding|2L:4956483:4961288:-1|gene:AGAP004886	AGAP004886-PA (+1)	43 kDa	0.94	7.7612	2.5646	2	2	2.1914	7.4947	4.1086	3.89537	0.948101	-0.0768877	0.0268721
61	cathepsin D|protein_coding|2R:34794101:34795805:1|gene:AGAP003277	AGAP003277-PA (+3)	42 kDa	0.95	48.895	171.83	73.799	41.25	73.777	190.37	98.1747	101.799	1.03692	0.0523007	0.0222764
1051	acyl-CoA oxidase|protein_coding|3L:33317821:33328304:-1|gene:AGAP011798	AGAP011798-PA	76 kDa	0.95	2	7.6937	2	8.25	2	2	3.8979	4.08333	1.04757	0.0670503	0.0222764
648.1	ABCC8: ATP-binding cassette transporter (ABC transporter) family C member 8|protein_coding|3R:10726657:10732052:1|gene:AGAP008437	AGAP008437-PA	169 kDa	0.95	2	2.598	5.5861	4.2325	3.7062	2	3.3947	3.3129	0.975904	-0.0351894	0.0222764
277.1	serine-type enodpeptidase|protein_coding|2L:37122230:37123167:-1|gene:AGAP006710	AGAP006710-PA	28 kDa	0.95	2.4507	14.44	29.762	27.352	8.9565	12.147	15.5509	16.1518	1.03864	0.0546999	0.0222764
52	Mitochondrial electron transfer flavoprotein subunit alpha|protein_coding|2R:47973615:47974897:-1|gene:AGAP004031	AGAP004031-PA	35 kDa	0.96	97.791	97.454	97.391	8.25	106.65	170.88	97.5453	95.26	0.976572	-0.0342023	0.0177288
148	|protein_coding|3R:34970139:34970813:1|gene:AGAP009508	AGAP009508-PA	22 kDa	0.96	32.597	34.622	41.739	45.375	24.105	40.472	36.3193	36.6507	1.00912	0.0131017	0.0177288
672	Ahcy13: adenosylhomocysteinase|protein_coding|X:13067687:13073294:-1|gene:AGAP000719	AGAP000719-PA	48 kDa	0.96	2.3283	6.4114	13.913	12.375	5.1133	4.4968	7.5509	7.32837	0.970529	-0.0431569	0.0177288
893	ubiquitin carboxyl-terminal hydrolase 1|protein_coding|X:16721435:16727252:1|gene:AGAP000884	AGAP000884-PA (+1)	107 kDa	0.96	7.7612	2	2	8.25	2	2	3.9204	4.08333	1.04156	0.0587465	0.0177288
899	Cystatin-like protein|protein_coding|2R:28575574:28575870:-1|gene:AGAP002878	AGAP002878-PA	11 kDa	0.96	3.8806	3.8469	4.8393	8.25	2	2	4.18893	4.08333	0.974791	-0.0368356	0.0177288
71	CAT1: catalase|protein_coding|2L:5772129:5780988:1|gene:AGAP004904	AGAP004904-PA	57 kDa	0.97	125.73	55.138	55.652	115.5	67.203	56.96	78.84	79.8877	1.01329	0.019045	0.0132283
111	glutamine synthetase|protein_coding|3R:22731159:22732367:-1|gene:AGAP008988	AGAP008988-PA	45 kDa	0.97	65.472	61.001	75.226	99	36.35	68.429	67.233	67.9263	1.01031	0.0148015	0.0132283
115	F-type H+-transporting ATPase oligomycin sensitivity conferral protein|protein_coding|2R:40404984:40405859:-1|gene:AGAP003599	AGAP003599-PA	22 kDa	0.97	41.91	56.421	46.578	4.125	114.68	29.979	48.303	49.5947	1.02674	0.0380722	0.0132283
125	peroxiredoxin 5, atypical 2-Cys peroxiredoxin|protein_coding|2R:3004695:3008509:1|gene:AGAP001325	AGAP001325-PA	21 kDa	0.97	18.627	24.363	88.922	12.375	114.68	8.9937	43.9707	45.3496	1.03136	0.0445474	0.0132283
236	ATP citrate lyase|protein_coding|3R:49548211:49554491:1|gene:AGAP010156	AGAP010156-PA	118 kDa	0.97	21.731	28.21	26.011	2	35.062	37.474	25.3173	24.8453	0.981357	-0.0271506	0.0132283
540	20S proteasome subunit alpha 1|protein_coding|2R:46543948:46544777:1|gene:AGAP003935	AGAP003935-PA	28 kDa	0.97	2.3283	2	21.777	2	21.184	2	8.70177	8.39467	0.964708	-0.0518353	0.0132283
542	protein phosphatase|protein_coding|2L:27647494:27650439:1|gene:AGAP006171	AGAP006171-PA	71 kDa	0.97	15.522	6.4114	2	16.5	3.6523	4.4968	7.9778	8.21637	1.0299	0.0425096	0.0132283
744	TNF receptor-associated protein 1|protein_coding|3L:8608707:8610748:1|gene:AGAP010691	AGAP010691-PA	74 kDa	0.97	17.853	2.5646	2	2	16.366	4.7981	7.47253	7.72137	1.0333	0.0472588	0.0132283
163.2	creatine kinase|protein_coding|2L:17961670:17999179:1|gene:AGAP005627	AGAP005627-PE	70 kDa	0.97	28.458	35.263	26.87	32.554	18.351	38.851	30.197	29.9187	0.990783	-0.0133593	0.0132283
167	nucleoside-diphosphate kinase|protein_coding|2L:43043679:43044386:1|gene:AGAP007120	AGAP007120-PA	19 kDa	0.98	51.224	38.469	50.208	57.75	8.7656	74.947	46.6337	47.1542	1.01116	0.0160144	0.00877392
208	methylmalonate-semialdehyde dehydrogenase (acylating), mitochondrial|protein_coding|2R:22045901:22048654:-1|gene:AGAP002499	AGAP002499-PA	57 kDa	0.98	38.03	70.526	16.938	94.875	18.992	8.9937	41.8313	40.9536	0.979017	-0.0305949	0.00877392
213	Profilin protein|protein_coding|3R:44535146:44555606:-1|gene:AGAP009861	AGAP009861-PA	14 kDa	0.98	45.015	66.679	16.938	94.875	27.027	4.4968	42.8773	42.1329	0.982639	-0.0252668	0.00877392
309	RpS16: 40S ribosomal protein S16|protein_coding|3L:24478597:24479192:-1|gene:AGAP011424	AGAP011424-PA	17 kDa	0.98	24.06	2	13.308	2	30.68	5.9958	13.1227	12.8919	0.982417	-0.0255923	0.00877392
326	RpS9: 40S ribosomal protein S9|protein_coding|2L:9150985:9151797:1|gene:AGAP005061	AGAP005061-PA	18 kDa	0.98	17.851	10.258	18.752	28.875	6.5742	11.992	15.6203	15.8137	1.01238	0.0177528	0.00877392
337	RpL8: 60S ribosomal protein L8|protein_coding|2L:21199262:21200128:-1|gene:AGAP005802	AGAP005802-PA	29 kDa	0.98	3.8806	8.976	48.998	28.875	5.8437	28.48	20.6182	21.0662	1.02173	0.031014	0.00877392
24.1	Tubulin alpha-4A chain|protein_coding|2R:1618103:1620207:-1|gene:AGAP001218	AGAP001218-PA (+1)	50 kDa	0.98	60.296	195.97	149.65	126.88	143.91	131.95	135.305	134.247	0.992176	-0.0113324	0.00877392
166.2	troponin T, fast skeletal muscle|protein_coding|2R:20520817:20529622:1|gene:AGAP002350	AGAP002350-PC	45 kDa	0.98	27.71	32.93	11.706	25.768	33.342	12.485	24.1153	23.865	0.989619	-0.0150544	0.00877392
499	|protein_coding|2L:48863987:48865569:-1|gene:AGAP007665	AGAP007665-PA	35 kDa	0.99	16.298	24.363	3.6295	4.125	2	37.474	14.7635	14.533	0.984387	-0.0227022	0.00436481
556	Adaptor-related protein complex 2, beta 1 subunit|protein_coding|2R:2126593:2131844:1|gene:AGAP001267	AGAP001267-PA	102 kDa	0.99	12.418	11.541	2	2	19.723	4.4968	8.653	8.73993	1.01005	0.0144219	0.00436481
692	peptidyl-prolyl cis-trans isomerase B (cyclophilin B)|protein_coding|2L:42413814:42415342:-1|gene:AGAP007088	AGAP007088-PA	22 kDa	0.99	2	2.5646	6.654	2	7.3047	2	3.73953	3.76823	1.00767	0.0110301	0.00436481
827	|protein_coding|2L:4939419:4940037:1|gene:AGAP004883	AGAP004883-PA	20 kDa	0.99	13.194	5.1291	2	16.5	2	2	6.77437	6.83333	1.0087	0.0125034	0.00436481
976	tripeptidyl-peptidase II|protein_coding|2L:4692754:4697401:1|gene:AGAP004870	AGAP004870-PA	146 kDa	0.99	7.7612	2.5646	2	8.25	2	2	4.1086	4.08333	0.99385	-0.00889954	0.00436481
975	26S proteasome regulatory subunit N7|protein_coding|2R:14716192:14717361:1|gene:AGAP002061	AGAP002061-PA	45 kDa	0.99	7.7612	2.5646	2	8.25	2	2	4.1086	4.08333	0.99385	-0.00889954	0.00436481
23.2	paramyosin|protein_coding|2L:4860645:4865290:1|gene:AGAP004877	AGAP004877-PB	76 kDa	0.99	2.4655	2	3.031	2	3.4688	2	2.49883	2.4896	0.996305	-0.00534071	0.00436481
373	solute carrier family 9 (sodium/hydrogen exchanger), member 3|protein_coding|3R:24426421:24457340:1|gene:AGAP009036	AGAP009036-PB	150 kDa	1	10.089	3.8469	24.197	20.625	14.609	2.9979	12.711	12.744	1.0026	0.00374065	0
471	Presequence protease, mitochondrial|protein_coding|2L:34743559:34746612:-1|gene:AGAP006616	AGAP006616-PA	117 kDa	1	18.627	2	2	2	13.148	7.4947	7.54233	7.54757	1.00069	0.00100068	0
743	cystathionine gamma-lyase|protein_coding|3L:18227817:18231273:-1|gene:AGAP011172	AGAP011172-PA	43 kDa	1	2	2	8.4688	8.25	2.1914	2	4.15627	4.14713	0.997803	-0.00317379	0
971	ATP-dependent RNA helicase DDX1|protein_coding|2L:3156536:3158788:1|gene:AGAP004765	AGAP004765-PA	81 kDa	1	2	2	2	2	2	2	2	2	1	0	0
978	translocation protein SEC63|protein_coding|2L:46056998:46060657:1|gene:AGAP007361	AGAP007361-PA	88 kDa	1	2	2	2	2	2	2	2	2	1	0	0
1046	AGAP004854-PA-DECOY	AGAP004854-PA-DECOY	?	1	2	2	2	2	2	2	2	2	1	0	0
1058	protein transport protein SEC31|protein_coding|3L:27210476:27217970:1|gene:AGAP011551	AGAP011551-PA	139 kDa	1	2	2	2	2	2	2	2	2	1	0	0
1062	|protein_coding|2L:15016934:15020798:1|gene:AGAP005398	AGAP005398-PA	36 kDa	1	2	2	2	2	2	2	2	2	1	0	0
1064	|protein_coding|2L:4667808:4675971:-1|gene:AGAP004866	AGAP004866-PA	228 kDa	1	2	2	2	2	2	2	2	2	1	0	0
1076	CASPS3: short caspase 3|protein_coding|3L:35509736:35510690:1|gene:AGAP011952	AGAP011952-PA	33 kDa	1	2	2	2	2	2	2	2	2	1	0	0
199.2	NADH dehydrogenase (ubiquinone) Fe-S protein 2|protein_coding|2L:39426797:39428212:-1|gene:AGAP006891	AGAP006891-PA	53 kDa	1	2	2	2	2	2	2	2	2	1	0	0
1172	|protein_coding|2L:14118770:14130789:-1|gene:AGAP005328	AGAP005328-PA	70 kDa	1	2	2	2	2	2	2	2	2	1	0	0
1184	AMP deaminase|protein_coding|X:10149615:10154890:-1|gene:AGAP000577	AGAP000577-PA (+1)	91 kDa	1	2	2	2	2	2	2	2	2	1	0	0
569.2	Ras-related protein Rab-39B|protein_coding|X:7695274:7697821:-1|gene:AGAP000433	AGAP000433-PA (+1)	25 kDa	1	2	2	2	2	2	2	2	2	1	0	0
580.2	|protein_coding|3R:6134805:6150225:-1|gene:AGAP008144	AGAP008144-PB	191 kDa	1	2	2	2	2	2	2	2	2	1	0	0
1216	mRNA binding protein|protein_coding|2R:4072251:4073825:-1|gene:AGAP013112	AGAP013112-PA	55 kDa	1	2	2	2	2	2	2	2	2	1	0	0
1214	uridine monophosphate synthetase|protein_coding|2R:51225139:51226810:-1|gene:AGAP004175	AGAP004175-PA	55 kDa	1	2	2	2	2	2	2	2	2	1	0	0
156.3	Ras-related protein Rab-14|protein_coding|3R:10563843:10564733:-1|gene:AGAP008419	AGAP008419-PB (+1)	24 kDa	1	2	2	2	2	2	2	2	2	1	0	0
658.2	AMP-activated protein kinase, gamma regulatory subunit|protein_coding|2R:5140730:5184852:-1|gene:AGAP001446	AGAP001446-PB	146 kDa	1	2	2	2	2	2	2	2	2	1	0	0
1221	AGAP001585-PC-DECOY	AGAP001585-PC-DECOY	?	1	2	2	2	2	2	2	2	2	1	0	0
1219	|protein_coding|2L:44269904:44270705:-1|gene:AGAP007202	AGAP007202-PA	27 kDa	1	2	2	2	2	2	2	2	2	1	0	0
1222	AGAP003242-PA-DECOY	AGAP003242-PA-DECOY	?	1	2	2	2	2	2	2	2	2	1	0	0
8.5	maltase|protein_coding|3L:41723777:41725308:-1|gene:AGAP012399	AGAP012399-PA	54 kDa	1	2	2	2	2	2	2	2	2	1	0	0
1224	aminoacyl tRNA synthase complex-interacting multifunctional protein 1|protein_coding|3L:6547462:6548552:-1|gene:AGAP010586	AGAP010586-PA	36 kDa	1	2	2	2	2	2	2	2	2	1	0	0
274.4	ATP-dependent RNA helicase DDX5/DBP2|protein_coding|2L:18293981:18300834:1|gene:AGAP005652	AGAP005652-PA	77 kDa	1	2	2	2	2	2	2	2	2	1	0	0
1117.2	Homeobox prox 1|protein_coding|2R:10868094:10868921:-1|gene:AGAP001818	AGAP001818-PA	29 kDa	1	2	2	2	2	2	2	2	2	1	0	0
156.4	Ras-related protein Rab-10|protein_coding|X:11847967:11853440:-1|gene:AGAP000671	AGAP000671-PA	23 kDa	1	2	2	2	2	2	2	2	2	1	0	0
1225	|protein_coding|2L:26902955:26904323:1|gene:AGAP006117	AGAP006117-PA	38 kDa	1	2	2	2	2	2	2	2	2	1	0	0
1227	|protein_coding|X:12563065:12570020:1|gene:AGAP000702	AGAP000702-PA	111 kDa	1	2	2	2	2	2	2	2	2	1	0	0
568.2	histone-lysine N-methyltransferase SUV39H|protein_coding|2R:40396340:40401193:-1|gene:AGAP003597	AGAP003597-PA	95 kDa	1	2	2	2	2	2	2	2	2	1	0	0
156.5	Ras-related protein Rab-4B|protein_coding|2R:51856050:51857135:-1|gene:AGAP004204	AGAP004204-PA	25 kDa	1	2	2	2	2	2	2	2	2	1	0	0
156.6	Ras-related protein Rab-3C|protein_coding|2L:13244027:13244959:-1|gene:AGAP005255	AGAP005255-PA	25 kDa	1	2	2	2	2	2	2	2	2	1	0	0
1165.2	signal recognition particle subunit SRP19|protein_coding|3R:46015469:46015921:1|gene:AGAP009948	AGAP009948-PA	17 kDa	1	2	2	2	2	2	2	2	2	1	0	0
163.3	creatine kinase|protein_coding|2L:17998018:17999179:1|gene:AGAP005627	AGAP005627-PC (+1)	40 kDa	1	2	2	2	2	2	2	2	2	1	0	0
905.2	ornithine--oxo-acid transaminase|protein_coding|2L:3589167:3590507:1|gene:AGAP004793	AGAP004793-PB	46 kDa	1	2	2	2	2	2	2	2	2	1	0	0
221.2	carboxypeptidase B|protein_coding|2L:28239196:28243225:-1|gene:AGAP006206	AGAP006206-PA	51 kDa	1	2	2	2	2	2	2	2	2	1	0	0
422.2	|protein_coding|2L:13742395:13746355:1|gene:AGAP005291	AGAP005291-PB	112 kDa	1	2	2	2	2	2	2	2	2	1	0	0
634.2	NipSnap homolog 2|protein_coding|2R:33780927:33782428:1|gene:AGAP012981	AGAP012981-PA	31 kDa	1	2	2	2	2	2	2	2	2	1	0	0
809.2	ankyrin|protein_coding|2R:18435017:18441647:1|gene:AGAP002272	AGAP002272-PA	124 kDa	1	2	2	2	2	2	2	2	2	1	0	0
162.3	TRYP2: trypsin 2|protein_coding|3R:8632855:8633688:1|gene:AGAP008295	AGAP008295-PA	30 kDa	1	2	2	2	2	2	2	2	2	1	0	0
473.2	guanine nucleotide-binding protein G(q) alpha subunit|protein_coding|2L:9737547:9745967:1|gene:AGAP005079	AGAP005079-PA (+1)	41 kDa	1	2	2	2	2	2	2	2	2	1	0	0
515.3	AGAP008863-PB-DECOY	AGAP008863-PB-DECOY (+1)	?	1	2	2	2	2	2	2	2	2	1	0	0
1098.2	|protein_coding|3L:2343836:2347130:-1|gene:AGAP010376	AGAP010376-PD	40 kDa	1	2	2	2	2	2	2	2	2	1	0	0
1187.2	four and a half LIM domains|protein_coding|2L:15065734:15074220:1|gene:AGAP005400	AGAP005400-PB	28 kDa	1	2	2	2	2	2	2	2	2	1	0	0
96.3	|protein_coding|UNKN:35222596:35222803:1|gene:AGAP012871	AGAP012871-PA	7 kDa	1	2	2	2	2	2	2	2	2	1	0	0
485.2	fatty-acid amide hydrolase 2|protein_coding|2R:20804723:20812298:-1|gene:AGAP002377	AGAP002377-PA	57 kDa	1	2	2	2	2	2	2	2	2	1	0	0
257.2	RpL18a-2: 60S ribosomal protein L18a (partial)|protein_coding|UNKN:36092647:36093295:-1|gene:AGAP012879	AGAP012879-PA	13 kDa	1	2	2	2	2	2	2	2	2	1	0	0
915.3	|protein_coding|2R:43097330:43098977:-1|gene:AGAP003760	AGAP003760-PA	47 kDa	1	2	2	2	2	2	2	2	2	1	0	0
156.7	Ras-related protein Rab-43|protein_coding|2L:42577455:42578404:-1|gene:AGAP007096	AGAP007096-PA	25 kDa	1	2	2	2	2	2	2	2	2	1	0	0
915.4	|protein_coding|2R:43102951:43104355:-1|gene:AGAP013346	AGAP013346-PA	49 kDa	1	2	2	2	2	2	2	2	2	1	0	0
887.2	|protein_coding|3R:13281070:13284385:1|gene:AGAP028204	AGAP028204-PA	115 kDa	1	2	2	2	2	2	2	2	2	1	0	0
107.3	glucose dehydrogenase (acceptor)|protein_coding|2R:43294331:43298353:-1|gene:AGAP003785	AGAP003785-PB	70 kDa	1	2	2	2	2	2	2	2	2	1	0	0

## Sheet: Heat shock
#	Identified Proteins (1338/1339)	Accession Number	Alternate ID	Molecular Weight	T-Test (p-value): (p < 0.05)	Control-B01	Control-B02	Control-B03	High-B01	High-B02	High-B03	Average Control	Average High	FC (Average High/Average Control)	log2 ratio	log10 p-value)
10	60 kDa heat shock protein, mitochondrial precursor|protein_coding|2R:47808071:47809937:-1|gene:AGAP004002	AGAP004002-PA		61 kDa	0.61	213.42	246.18	244.99	8.2129	260.05	286.3	234.863	184.854	0.787072	-0.345433	0.21467
29.1	heat shock 70kDa protein 1/8|protein_coding|2R:14828744:14830714:1|gene:AGAP002076	AGAP002076-PA		71 kDa	0.1	138.8	138.19	131.85	170.72	170.55	137.96	136.28	159.743	1.17217	0.229182	1
66	Hsp83: Heat shock protein 83|protein_coding|2L:40256208:40258370:-1|gene:AGAP006958	AGAP006958-PA		82 kDa	0.78	62.863	106.43	99.688	74.25	124.61	88.137	89.6603	95.6657	1.06698	0.0935314	0.107905
100	heat shock 70kDa protein 5|protein_coding|2R:51642759:51644738:1|gene:AGAP004192	AGAP004192-PA		73 kDa	0.74	56.895	84.684	87.724	36.68	102.78	66.524	76.4343	68.6613	0.898305	-0.154723	0.130768
137	heat shock protein 90kDa beta|protein_coding|2R:4750041:4752631:-1|gene:AGAP001424	AGAP001424-PA		91 kDa	0.78	30.268	47.445	52.627	2	74.508	76.446	43.4467	50.9847	1.1735	0.230818	0.107905
269	Mitochondrial 10 kDa heat shock protein|protein_coding|2R:5691445:5692188:-1|gene:AGAP001502	AGAP001502-PA		11 kDa	0.17	35.89	7.8494	47.313	20.625	2.9219	2	30.3508	8.51563	0.280574	-1.83355	0.769551
363	Heat shock protein 67B2|protein_coding|2L:47267206:47268387:-1|gene:AGAP013228	AGAP013228-PA		13 kDa	0.78	6.2089	10.258	32.06	28.875	27.027	2.9979	16.1756	19.6333	1.21376	0.27948	0.107905
29.2	heat shock 70kDa protein 1/8|protein_coding|2L:6544141:6546169:-1|gene:AGAP004944	AGAP004944-PA		71 kDa	0.92	5.7263	14.333	23.831	6.769	21.071	18.344	14.6301	15.3947	1.05226	0.073491	0.0362122
590	Heat shock 70kDa protein|protein_coding|2R:57977978:57979236:-1|gene:AGAP004583	AGAP004583-PA		46 kDa	0.35	2	2	15.936	2	18.97	26.001	6.64533	15.657	2.35609	1.23639	0.455932

## Sheet: Cytochrome
#	Identified Proteins (1338/1339)	Accession Number	Molecular Weight	T-Test (p-value): (p < 0.05)	Control-B01	Control-B02	Control-B03	High-B01	High-B02	High-B03	Average Control	Average High	FC (Average HIgh/Average Control)	log2 ratio	log10 pvalue)
209	ubiquinol-cytochrome c reductase iron-sulfur subunit|protein_coding|3R:21800317:21801746:-1|gene:AGAP008955	AGAP008955-PA	28 kDa	0.011	39.582	69.243	39.924	8.25	2	4.4968	49.583	4.9156	0.0991388	-3.33441	1.95861
293	Mitochondrial cytochrome c oxidase subunit VIC|protein_coding|3R:508390:508712:1|gene:AGAP007768	AGAP007768-PA	9 kDa	0.035	34.925	29.493	26.011	20.625	14.609	4.4968	30.143	13.2436	0.439359	-1.18653	1.45593
609	ubiquinol-cytochrome c reductase subunit 7|protein_coding|3L:38533284:38533970:1|gene:AGAP012188	AGAP012188-PA	13 kDa	0.042	13.97	23.081	11.493	8.25	2	2	16.1813	4.08333	0.252348	-1.98651	1.37675
851	Cytochrome b5|protein_coding|2R:15755691:15757700:1|gene:AGAP002113	AGAP002113-PA	13 kDa	0.057	2	2	3.0246	4.125	3.6523	2.9979	2.34153	3.59173	1.53392	0.617227	1.24413
646	Cytochrome b-c1 complex subunit 6, mitochondrial|protein_coding|2R:18083401:18083756:-1|gene:AGAP002245	AGAP002245-PA	10 kDa	0.066	2	5.1291	6.0491	20.625	8.0351	13.491	4.39273	14.0504	3.19855	1.67742	1.18046
450	CYP6P2: cytochrome P450|protein_coding|2R:28501304:28502894:-1|gene:AGAP002869	AGAP002869-PA	58 kDa	0.24	4.6567	8.976	22.382	8.25	2.1914	2	12.0049	4.14713	0.345453	-1.53344	0.619789
477	cytochrome c oxidase subunit 6a, mitochrondrial|protein_coding|X:15724507:15725070:-1|gene:AGAP000851	AGAP000851-PA	12 kDa	0.26	3.8806	7.6937	3.0246	16.5	6.5742	5.9958	4.8663	9.69	1.99125	0.993671	0.585027
307	COX2: cytochrome c oxidase subunit II|protein_coding|Mt:3032:3716:1|gene:AGAP028366	AGAP028366-PA	26 kDa	0.28	11.642	5.1291	7.8639	16.5	39.445	5.9958	8.21167	20.6469	2.51434	1.33018	0.552842
1075	CYP9J4: cytochrome P450|protein_coding|3L:39814949:39816679:1|gene:AGAP012292	AGAP012292-PA	63 kDa	0.31	4.6277	8.9281	3.426	2.8918	5.342	2	5.6606	3.41127	0.602633	-0.730647	0.508638
550	cytochrome b5 protein|protein_coding|2L:43046083:43048421:1|gene:AGAP007121	AGAP007121-PA	15 kDa	0.33	18.627	5.1291	19.357	16.5	2.9219	2	14.371	7.14063	0.496877	-1.00904	0.481486
615	CYP12F4: cytochrome P450|protein_coding|3R:4318878:4320869:1|gene:AGAP008018	AGAP008018-PA	60 kDa	0.37	4.6567	2	2	4.125	16.07	2	2.88557	7.39833	2.56391	1.35835	0.431798
794	CYP9M2: cytochrome P450|protein_coding|3R:31847940:31848707:-1|gene:AGAP009375	AGAP009375-PA	29 kDa	0.37	12.418	2	2	2	2	2	5.47267	2	0.365453	-1.45224	0.431798
959	CYP325D1: cytochrome P450|protein_coding|2R:17586276:17588086:-1|gene:AGAP002206	AGAP002206-PA	50 kDa	0.37	18.627	2	2	2	2	2	7.54233	2	0.26517	-1.91501	0.431798
842.1	CYP6Z3: cytochrome P450|protein_coding|3R:6971669:6973217:-1|gene:AGAP008217	AGAP008217-PA	57 kDa	0.37	19.652	2	2	2	2	2	7.884	2	0.253678	-1.97893	0.431798
481.2	CYP6M2: cytochrome P450|protein_coding|3R:6928909:6930486:1|gene:AGAP008212	AGAP008212-PA	57 kDa	0.37	2	2	2	2.4563	2	2	2	2.1521	1.07605	0.105745	0.431798
481.1	CYP6M4: cytochrome P450|protein_coding|3R:6933946:6935521:1|gene:AGAP008214	AGAP008214-PA	58 kDa	0.41	8.2612	4.4559	6.146	13.463	5.5752	7.1975	6.2877	8.74523	1.39085	0.475964	0.387216
127	CoVa: cytochrome c oxidase subunit Va|protein_coding|3L:18111843:18112304:-1|gene:AGAP011159	AGAP011159-PA	17 kDa	0.48	36.477	33.339	59.886	33	46.019	110.92	43.234	63.313	1.46443	0.550335	0.318759
1099	CYP6AK1: cytochrome P450|protein_coding|3L:13839199:13841038:-1|gene:AGAP010961	AGAP010961-PA	61 kDa	0.48	6.985	2	2	2	2	2.9979	3.66167	2.33263	0.637041	-0.650541	0.318759
185	Mitochondrial cytochrome c1 heme protein|protein_coding|2L:40157992:40159990:1|gene:AGAP006936	AGAP006936-PA	33 kDa	0.5	40.358	34.622	33.875	82.5	35.793	28.48	36.285	48.9243	1.34833	0.431179	0.30103
387	Cytochrome c oxidase subunit 4 isoform 1, mitochondrial precursor|protein_coding|3R:16158449:16159082:1|gene:AGAP008727	AGAP008727-PA (+3)	20 kDa	0.52	14.746	11.541	25.406	8.25	3.6523	23.983	17.231	11.9618	0.6942	-0.526576	0.283997
238	CYP9K1: cytochrome P450|protein_coding|X:15240763:15242715:-1|gene:AGAP000818	AGAP000818-PA	61 kDa	0.53	43.363	19.069	56.218	57.396	10.164	11.992	39.55	26.5173	0.670476	-0.576742	0.275724
469	CYP6AG1: cytochrome P450|protein_coding|2R:36314469:36316210:1|gene:AGAP003343	AGAP003343-PA	57 kDa	0.53	6.2089	12.823	2	33	2.9219	5.9958	7.01063	13.9726	1.99305	0.99498	0.275724
375.1	CYP6AA1: cytochrome P450|protein_coding|2R:28480944:28482564:-1|gene:AGAP002862	AGAP002862-PA	57 kDa	0.54	10.047	35.833	15.538	28.571	2.9219	7.4671	20.4727	12.9867	0.634342	-0.656668	0.267606
949	CYP4H24: cytochrome P450|protein_coding|X:1459365:1460894:1|gene:AGAP013490	AGAP013490-PA	60 kDa	0.55	2	2.5646	7.259	4.125	2.1914	2	3.9412	2.77213	0.703373	-0.507638	0.259637
21	ubiquinol-cytochrome c reductase core subunit 2|protein_coding|2L:26647662:26649388:1|gene:AGAP006099	AGAP006099-PA	45 kDa	0.59	123.4	252.61	87.107	140.25	181.16	242.83	154.372	188.08	1.21835	0.284932	0.229148
113	cytochrome c|protein_coding|3R:35606586:35606912:1|gene:AGAP009537	AGAP009537-PA	12 kDa	0.59	78.388	65.397	45.368	94.875	28.488	20.985	63.051	48.116	0.763128	-0.390003	0.229148
371	CYP9J3: cytochrome P450|protein_coding|3L:39812373:39813188:1|gene:AGAP012291	AGAP012291-PA	31 kDa	0.6	22.938	62.261	8.8044	24.75	6.249	32.977	31.3345	21.3253	0.680571	-0.555182	0.221849
671	Cpr: NADPH cytochrome P450 reductase|protein_coding|X:8794244:8798842:1|gene:AGAP000500	AGAP000500-PA (+2)	67 kDa	0.64	2	3.8469	8.4688	2	2	19.486	4.7719	7.82867	1.64058	0.714203	0.19382
539	cytochrome c oxidase subunit VIIa|protein_coding|X:1792841:1793381:-1|gene:AGAP000109	AGAP000109-PA	10 kDa	0.68	2	2	12.098	4.125	2.9219	4.4968	5.366	3.8479	0.717089	-0.479776	0.167491
219	Mitochondrial cytochrome c oxidase subunit 5B isoform 1|protein_coding|3R:16068036:16069060:-1|gene:AGAP008724	AGAP008724-PA	13 kDa	0.72	13.194	50.009	33.875	24.75	28.488	31.478	32.3593	28.2387	0.872659	-0.19651	0.142668
497	ubiquinol-cytochrome c reductase subunit 9|protein_coding|2L:2483299:2483553:-1|gene:AGAP004710	AGAP004710-PA	7 kDa	0.73	2	2.5646	24.197	12.375	19.723	5.9958	9.5872	12.6979	1.32447	0.405412	0.136677
1181	CYP6M1: cytochrome P450|protein_coding|3R:6915946:6917528:1|gene:AGAP008209	AGAP008209-PA	58 kDa	0.73	2	5.9854	4.3987	4.1315	4.6679	2	4.12803	3.5998	0.872038	-0.197538	0.136677
267	CYP9J5: cytochrome P450|protein_coding|3L:39836452:39838508:1|gene:AGAP012296	AGAP012296-PA	63 kDa	0.77	10.464	26.265	25.213	17.318	45.349	10.493	20.6473	24.3867	1.1811	0.240137	0.113509
335.1	CYP12F2: cytochrome P450|protein_coding|3R:4324289:4326344:1|gene:AGAP008020	AGAP008020-PA	60 kDa	0.77	9.4277	5.3181	6.8877	5.7026	18.703	2.0722	7.21117	8.82593	1.22393	0.291516	0.113509
728	CYP12F1: cytochrome P450|protein_coding|3R:4326802:4328809:1|gene:AGAP008022	AGAP008022-PA	60 kDa	0.86	6.2089	2	6.3682	8.25	2	2.9979	4.85903	4.41597	0.908816	-0.13794	0.0655015
783	NADH_b5_red: NADH-cytochrome b5 reductase|protein_coding|3L:20695958:20701761:1|gene:AGAP011300	AGAP011300-PA	36 kDa	0.89	15.522	2.5646	2	16.5	4.3828	2	6.69553	7.6276	1.13921	0.18803	0.05061
458	Cytochrome c oxidase subunit VIb polypeptide 1|protein_coding|2L:32610405:32610635:-1|gene:AGAP013092	AGAP013092-PA	9 kDa	0.93	6.985	2.5646	17.542	4.125	8.0351	13.491	9.03053	8.55037	0.946829	-0.0788249	0.0315171
481.3	CYP6M3: cytochrome P450|protein_coding|3R:6931987:6933561:1|gene:AGAP008213	AGAP008213-PA	58 kDa	1	2	2	2	2	2	2	2	2	1	0	0
375.2	CYP6AA2: cytochrome P450|protein_coding|2R:28483301:28484868:-1|gene:AGAP013128	AGAP013128-PA	57 kDa	1	2	2	2	2	2	2	2	2	1	0	0
842.2	CYP6Z2: cytochrome P450|protein_coding|3R:6973910:6975460:-1|gene:AGAP008218	AGAP008218-PA	56 kDa	1	2	2	2	2	2	2	2	2	1	0	0

## Sheet: Thioredoxin
#	Identified Proteins (1338/1339)	Accession Number	Molecular Weight	T-Test (p-value): (p < 0.05)	Fold Change by Category	Control-B01	Control-B02	Control-B03	High-B01	High-B02	High-B03	Average Control	Average High	FC (Average High/Average Control)	log2 ratio	log10 pvalue)
702	thioredoxin domain-containing protein|protein_coding|X:626572:628054:1|gene:AGAP000044	AGAP000044-PA	46 kDa	0.012	4	2	2	4.8393	8.25	13.879	13.491	2.94643	11.8733	4.02973	2.01068	1.92082
564	TRX2: thioredoxin|protein_coding|2L:44269005:44269600:1|gene:AGAP007201	AGAP007201-PA	16 kDa	0.027	0.1	12.418	24.363	11.493	2	2	2	16.0913	2	0.124291	-3.00821	1.56864
101	TRXR: thioredoxin reductase|protein_coding|X:10022230:10031999:1|gene:AGAP000565	AGAP000565-PC	55 kDa	0.056	1.1	61.313	58.985	55.047	61.875	67.934	65.954	58.4483	65.2543	1.11644	0.158912	1.25181
174	TPX2: thioredoxin peroxidase 2|protein_coding|3L:15789079:15789669:1|gene:AGAP011054	AGAP011054-PA	22 kDa	0.23	0.3	41.667	6.4114	65.414	16.5	17.531	4.4968	37.8308	12.8426	0.339475	-1.55862	0.638272
258	TPX1: thioredoxin peroxidase 1|protein_coding|X:7240025:7240911:1|gene:AGAP000396	AGAP000396-PA	26 kDa	0.48	2.6	8.4274	2.5646	25.752	8.25	78.891	7.4947	12.248	31.5452	2.57554	1.36488	0.318759
843	TPX3: thioredoxin peroxidase 3|protein_coding|2L:47438545:47439473:1|gene:AGAP007543	AGAP007543-PA	29 kDa	0.48	1.6	8.114	2.5646	6.2251	16.5	2	8.9937	5.63457	9.16457	1.62649	0.701762	0.318759
1174	TPX5: thioredoxin peroxidase 5|protein_coding|2L:40999562:41000233:-1|gene:AGAP007020	AGAP007020-PA	24 kDa	0.56	1.5	2.3283	3.8469	2	8.25	2	2	2.72507	4.08333	1.49843	0.583456	0.251812
94	TPX4: thioredoxin peroxidase 4|protein_coding|3L:33860711:33861716:-1|gene:AGAP011824	AGAP011824-PA	25 kDa	0.75	0.9	57.433	47.445	90.737	82.5	67.934	22.484	65.205	57.6393	0.883971	-0.177929	0.124939

## Sheet: Glutathione
#	Identified Proteins (1338/1339)	Accession Number	Molecular Weight	T-Test (p-value): (p < 0.05)	Control-B01	Control-B02	Control-B03	High-B01	High-B02	High-B03	Average Control	Average High	FC (Average HIgh/Average Control)	log2 ratio	log10 pvalue)
144	GSTS1: glutathione S-transferase sigma class 1|protein_coding|3L:2781206:2783341:-1|gene:AGAP010404	AGAP010404-PB	23 kDa	0.41	34.925	87.195	57.467	53.625	51.133	26.981	59.8623	43.913	0.733566	-0.447	0.387216
246	GSTO1: glutathione S-transferase omega class 1|protein_coding|2L:20197544:20199016:-1|gene:AGAP005749	AGAP005749-PA	28 kDa	0.23	45.791	64.114	19.357	16.5	2.1914	38.973	43.0873	19.2215	0.446105	-1.16455	0.638272
353	glutathione synthase|protein_coding|X:9555424:9565114:1|gene:AGAP000534	AGAP000534-PA	59 kDa	0.34	8.5373	2	24.197	74.25	2	29.979	11.5781	35.4097	3.05833	1.61274	0.468521
423	hydroxyacylglutathione hydrolase|protein_coding|X:7437094:7437891:-1|gene:AGAP000416	AGAP000416-PA (+2)	29 kDa	0.33	34.925	16.67	2.4197	2	13.879	4.4968	18.0049	6.79193	0.377227	-1.4065	0.481486
425	GSTD11: glutathione S-transferase delta class 11|protein_coding|2R:55501957:55502677:1|gene:AGAP004378	AGAP004378-PA	24 kDa	0.95	17.851	3.8469	15.276	24.75	3.6523	6.9353	12.3246	11.7792	0.955744	-0.0653032	0.0222764
502	lactoylglutathione lyase|protein_coding|3L:37390181:37391342:-1|gene:AGAP012071	AGAP012071-PA (+1)	21 kDa	0.79	2	6.4114	19.962	20.625	3.6523	10.493	9.4578	11.5901	1.22545	0.293316	0.102373
710	GSTD3: glutathione S-transferase delta class 3|protein_coding|2R:55509366:55510067:-1|gene:AGAP004382	AGAP004382-PA	24 kDa	0.79	20.179	3.8469	2	12.375	2.1914	5.9958	8.6753	6.85407	0.790067	-0.339953	0.102373
768	GSTE2: glutathione S-transferase epsilon class 2|protein_coding|3R:28597751:28598580:-1|gene:AGAP009194	AGAP009194-PA	25 kDa	0.81	3.8806	2.5646	9.6786	8.25	3.6523	2	5.3746	4.6341	0.862222	-0.213868	0.091515
367.1	GSTD1: glutathione S-transferase delta class 1|protein_coding|2R:50997517:50999962:1|gene:AGAP004164	AGAP004164-PA	24 kDa	0.56	12.347	8.4463	4.8809	23.741	7.4051	5.9958	8.55807	12.3806	1.44666	0.532728	0.251812
922	GSTMS1: glutathione transferase microsomal 1|protein_coding|X:2849465:2850865:-1|gene:AGAP000165	AGAP000165-PA	17 kDa	0.35	14.746	2.5646	2	2	2	2	6.43687	2	0.31071	-1.68636	0.455932
1080	GSTU2: glutathione S-transferase unclassified 2|protein_coding|2R:34497113:34497944:-1|gene:AGAP003257	AGAP003257-PA	25 kDa	0.24	2	2.5646	2	12.375	3.6523	2.9979	2.1882	6.34173	2.89815	1.53513	0.619789
231.1	GPXH1: glutathione peroxidase 1|protein_coding|2R:53207782:53209327:1|gene:AGAP004247	AGAP004247-PB	19 kDa	0.072	12.121	20.567	23.655	2	2	13.919	18.781	5.973	0.318034	-1.65275	1.14267
1085	GSTU1: glutathione S-transferase unclassified 1|protein_coding|X:18315448:18316253:-1|gene:AGAP000947	AGAP000947-PA	26 kDa	0.63	6.985	2	2	4.125	2	2	3.66167	2.70833	0.739645	-0.435095	0.200659
367.2	GSTD1: glutathione S-transferase delta class 1|protein_coding|2R:50997517:51000707:1|gene:AGAP004164	AGAP004164-PC	24 kDa	0.37	8.1452	2	2	2	2	2	4.0484	2	0.494022	-1.01735	0.431798
367.3	GSTD1: glutathione S-transferase delta class 1|protein_coding|2R:50997517:51001332:1|gene:AGAP004164	AGAP004164-PB	23 kDa	0.18	5.8961	2.9343	6.7922	4.6195	2	2	5.20753	2.87317	0.551733	-0.857958	0.744727
231.2	GPXH1: glutathione peroxidase 1|protein_coding|2R:53207782:53208750:1|gene:AGAP004247	AGAP004247-PA (+1)	18 kDa	0.12	17.372	28.16	17.479	2.3839	2	19.058	21.0037	7.81397	0.372029	-1.42651	0.920819

## Sheet: Enriched Proteins
#	Identified Proteins (1338/1339)	Accession Number	Molecular Weight	T-Test (p-value): (p < 0.05)	Control-B01	Control-B02	Control-B03	High-B01	High-B02	High-B03	Average Control	Average High	FC (Average High/Average Control)	log2 ratio	log10 p-value)
4	F-type H+-transporting ATPase subunit alpha|protein_coding|2L:10355424:10358073:1|gene:AGAP005134	AGAP005134-PA	59 kDa	0.94	320.54	356.48	390.17	231	512.79	343.26	355.73	362.35	1.01861	0.0266012	-0.0268721
5	Terribly reduced optic lobes, isoform B|protein_coding|2R:41180953:41214353:1|gene:AGAP003656	AGAP003656-PA (+1)	455 kDa	0.89	315.88	446.24	404.08	495	330.9	368.74	388.733	398.213	1.02439	0.0347607	-0.05061
6	spectrin alpha|protein_coding|2L:36690201:36701588:1|gene:AGAP006686	AGAP006686-PA	278 kDa	0.9	333.73	425.72	382.91	330	363.77	433.2	380.787	375.657	0.986528	-0.0195683	-0.0457575
7.1	ADP,ATP carrier protein 1|protein_coding|2L:38179028:38184068:-1|gene:AGAP006782	AGAP006782-PA	33 kDa	0.17	154.87	240.4	272.94	422.1	302.71	253.15	222.737	325.987	1.46355	0.549474	-0.769551
9	alpha-aminoadipic semialdehyde synthase|protein_coding|3R:13774626:13779588:-1|gene:AGAP008632	AGAP008632-PA	103 kDa	0.78	152.12	285.95	286.73	177.38	205.26	292.29	241.6	224.977	0.931195	-0.102845	-0.107905
10	60 kDa heat shock protein, mitochondrial precursor|protein_coding|2R:47808071:47809937:-1|gene:AGAP004002	AGAP004002-PA	61 kDa	0.61	213.42	246.18	244.99	8.2129	260.05	286.3	234.863	184.854	0.787072	-0.345433	-0.21467
2.1	Actin5C: actin|protein_coding|X:11656334:11657464:-1|gene:AGAP000651	AGAP000651-PA (+2)	42 kDa	0.93	298.92	308.92	494.89	558.37	279.01	297.61	367.577	378.33	1.02925	0.0416	-0.0315171
11	cytosolic nonspecific dipeptidase|protein_coding|2L:48341659:48344346:-1|gene:AGAP007619	AGAP007619-PA	54 kDa	0.7	148.24	151.31	185.1	181.5	140.98	139.4	161.55	153.96	0.953018	-0.0694252	-0.154902
12	|protein_coding|3R:17088640:17092062:1|gene:AGAP008752	AGAP008752-PA	120 kDa	0.93	194.03	185.93	153.65	321.75	87.656	145.4	177.87	184.935	1.03972	0.0561977	-0.0315171
15	spectrin beta|protein_coding|3L:12732941:12745929:1|gene:AGAP010895	AGAP010895-PA	267 kDa	0.25	111.76	165.41	200.83	152.63	256.39	230.84	159.333	213.287	1.33862	0.420746	-0.60206
8.1	AGM1: |protein_coding|3L:41729189:41730770:1|gene:AGAP012401	AGAP012401-PA	57 kDa	0.57	135.68	213.91	199.02	275.64	100.8	295.29	182.87	223.91	1.22442	0.292101	-0.244125
18	VATA: V-type proton ATPase catalytic subunit A|protein_coding|2R:33386137:33388965:-1|gene:AGAP003153	AGAP003153-PA (+3)	68 kDa	0.41	98.567	162.85	196.6	202.13	140.98	217.35	152.672	186.82	1.22367	0.29121	-0.387216
20	|protein_coding|3L:4182081:4183867:-1|gene:AGAP010479	AGAP010479-PA	45 kDa	0.8	107.1	203.88	171.19	103.13	216.22	125.91	160.723	148.42	0.92345	-0.114894	-0.09691
21	ubiquinol-cytochrome c reductase core subunit 2|protein_coding|2L:26647662:26649388:1|gene:AGAP006099	AGAP006099-PA	45 kDa	0.59	123.4	252.61	87.107	140.25	181.16	242.83	154.372	188.08	1.21835	0.284932	-0.229148
22	|protein_coding|3L:35407873:35409888:-1|gene:AGAP011939	AGAP011939-PA	56 kDa	0.38	98.567	187.21	119.77	111.38	195.03	229.34	135.182	178.583	1.32106	0.401691	-0.420216
25	GAPDH: glyceraldehyde 3-phosphate dehydrogenase|protein_coding|3R:37154051:37155049:1|gene:AGAP009623	AGAP009623-PA	35 kDa	0.19	161.43	243.63	141.55	119.63	124.18	148.4	182.203	130.737	0.717532	-0.478886	-0.721246
27	aldehyde dehydrogenase family 7 member A1|protein_coding|X:16705403:16707113:-1|gene:AGAP000881	AGAP000881-PA	58 kDa	0.09	166.09	180.8	157.88	111.38	149.75	55.461	168.257	105.53	0.627199	-0.673006	-1.04576
28	aconitate hydratase 1 / homoaconitase|protein_coding|3R:2122554:2126811:-1|gene:AGAP007852	AGAP007852-PA (+1)	85 kDa	0.82	92.358	112.84	189.34	86.625	181.16	95.933	131.513	121.239	0.921883	-0.117344	-0.0861861
30	Glyoxalase domain-containing protein 4|protein_coding|X:6773292:6774331:-1|gene:AGAP000367	AGAP000367-PA	32 kDa	0.19	99.343	114.12	135.5	111.38	174.58	211.35	116.321	165.77	1.42511	0.511071	-0.721246
31	PyK: pyruvate kinase|protein_coding|2R:58245995:58249228:-1|gene:AGAP004596	AGAP004596-PA	58 kDa	0.68	41.91	150.03	174.82	49.5	151.21	265.31	122.253	155.34	1.27064	0.345556	-0.167491
32	malate dehydrogenase|protein_coding|2R:11975943:11977395:1|gene:AGAP001903	AGAP001903-PA	35 kDa	0.85	97.014	134.64	123.4	28.875	168.01	190.37	118.351	129.085	1.09069	0.125245	-0.0705811
33	V-type H+-transporting ATPase subunit B|protein_coding|2R:28670971:28673585:1|gene:AGAP002884	AGAP002884-PA	56 kDa	0.41	66.746	132.08	144.57	78.375	168.74	239.83	114.465	162.315	1.41803	0.503886	-0.387216
34	transitional endoplasmic reticulum ATPase|protein_coding|2L:18010658:18014675:-1|gene:AGAP005630	AGAP005630-PA	89 kDa	0.91	97.014	84.631	194.18	148.5	139.52	101.93	125.275	129.983	1.03758	0.0532281	-0.0409586
35	peptidase (mitochondrial processing) beta|protein_coding|2L:17030679:17032097:1|gene:AGAP005558	AGAP005558-PA	52 kDa	0.54	111.47	96.506	136.71	66	210.63	155.99	114.895	144.207	1.25511	0.327818	-0.267606
36	|protein_coding|X:9847202:9853829:1|gene:AGAP000550	AGAP000550-PA	164 kDa	0.88	70.626	100.02	131.27	57.75	127.83	103.43	100.639	96.3367	0.957253	-0.0630278	-0.0555173
37	14-3-3 protein epsilon|protein_coding|2R:617564:625113:-1|gene:AGAP001151	AGAP001151-PA	29 kDa	0.51	61.418	178.24	125.74	140.25	113.1	208.19	121.799	153.847	1.26312	0.336987	-0.29243
38	Voltage-dependent anion-selective channel protein 2|protein_coding|3R:44049219:44050459:1|gene:AGAP009833	AGAP009833-PA	31 kDa	0.46	114.09	179.52	119.17	152.63	112.49	68.951	137.593	111.357	0.80932	-0.305218	-0.337242
39	elongation factor 2|protein_coding|3R:33496915:33501698:-1|gene:AGAP009441	AGAP009441-PA (+1)	95 kDa	0.13	110.08	126.95	172.91	103.13	105.19	47.966	136.647	85.4287	0.625179	-0.677658	-0.886057
40	EH domain-containing protein 1|protein_coding|2R:58144216:58163155:1|gene:AGAP004593	AGAP004593-PA	61 kDa	0.16	87.701	62.832	105.25	86.625	149.02	196.36	85.261	144.002	1.68895	0.756128	-0.79588
41	TRYP4: trypsin 4|protein_coding|3R:8627757:8628584:1|gene:AGAP008292	AGAP008292-PA	30 kDa	0.88	85.679	132.58	145.52	81.635	88.675	215.85	121.26	128.72	1.06152	0.0861365	-0.0555173
42	protein disulfide-isomerase A1|protein_coding|3L:41763690:41768233:-1|gene:AGAP012407	AGAP012407-PA	53 kDa	0.45	90.805	100.02	131.27	136.13	151.21	89.937	107.365	125.759	1.17132	0.228138	-0.346787
43	laminin subunit alpha|protein_coding|2L:7594392:7607743:1|gene:AGAP004993	AGAP004993-PA	412 kDa	0.061	89.253	111.56	52.627	132	131.48	188.87	84.48	150.783	1.78484	0.835795	-1.21467
45	glycerol-3-phosphate dehydrogenase (NAD+)|protein_coding|2L:48086521:48094192:-1|gene:AGAP007593	AGAP007593-PA (+1)	39 kDa	0.91	65.97	114.12	124.01	57.75	115.41	121.41	101.367	98.19	0.968662	-0.0459353	-0.0409586
29.1	heat shock 70kDa protein 1/8|protein_coding|2R:14828744:14830714:1|gene:AGAP002076	AGAP002076-PA	71 kDa	0.1	138.8	138.19	131.85	170.72	170.55	137.96	136.28	159.743	1.17217	0.229182	-1
47	|protein_coding|3L:25026924:25029981:1|gene:AGAP011476	AGAP011476-PA	102 kDa	0.078	82.268	128.23	81.663	160.88	134.41	127.41	97.387	140.9	1.44681	0.532871	-1.10791
48	|protein_coding|3R:215009:216018:1|gene:AGAP007745	AGAP007745-PA	34 kDa	0.088	101.67	166.7	128.24	41.25	110.3	13.491	132.203	55.0137	0.416129	-1.2649	-1.05552
49	RpLp2: 60S ribosomal protein LP2|protein_coding|2R:31233690:31234110:-1|gene:AGAP003025	AGAP003025-PA (+2)	11 kDa	0.44	96.238	201.32	95.576	8.25	82.543	158.89	131.045	83.2277	0.635109	-0.654924	-0.356547
50	RpLP0: 60S ribosomal protein LP0|protein_coding|2R:40369299:40370559:-1|gene:AGAP003592	AGAP003592-PA (+1)	34 kDa	0.93	114.87	157.72	76.744	28.875	72.316	230.84	116.445	110.677	0.950469	-0.0732891	-0.0315171
51	|protein_coding|3L:24910214:24914786:1|gene:AGAP011453	AGAP011453-PA	86 kDa	0.16	65.97	56.421	119.17	115.5	104.46	176.88	80.5203	132.28	1.64281	0.71617	-0.79588
52	Mitochondrial electron transfer flavoprotein subunit alpha|protein_coding|2R:47973615:47974897:-1|gene:AGAP004031	AGAP004031-PA	35 kDa	0.96	97.791	97.454	97.391	8.25	106.65	170.88	97.5453	95.26	0.976572	-0.0342023	-0.0177288
53	leukotriene-A4 hydrolase|protein_coding|3R:45186831:45189245:-1|gene:AGAP009907	AGAP009907-PA	73 kDa	0.39	129.61	58.985	84.083	28.875	120.53	5.9958	90.8927	51.8003	0.569906	-0.811204	-0.408935
55	cytosol aminopeptidase|protein_coding|2R:44705161:44715011:-1|gene:AGAP003869	AGAP003869-PA	54 kDa	0.7	84.597	117.97	85.293	20.625	118.34	107.92	95.9533	82.295	0.857656	-0.221528	-0.154902
57	Regucalcin protein|protein_coding|3R:1055637:1056799:-1|gene:AGAP007793	AGAP007793-PA	34 kDa	0.7	51.224	108.99	127.64	70.125	136.6	34.476	95.9513	80.4003	0.837928	-0.255101	-0.154902
58	F-type H+-transporting ATPase subunit gamma|protein_coding|3R:3386900:3387890:1|gene:AGAP007966	AGAP007966-PA (+2)	33 kDa	0.91	66.746	62.832	112.51	12.375	154.86	89.937	80.696	85.724	1.06231	0.087202	-0.0409586
59	Eukaryotic translation initiation factor 4A, isoform 2|protein_coding|3R:44558848:44561275:-1|gene:AGAP009863	AGAP009863-PA	46 kDa	0.53	87.595	102.58	91.342	57.75	114.58	73.243	93.839	81.8577	0.87232	-0.19707	-0.275724
61	cathepsin D|protein_coding|2R:34794101:34795805:1|gene:AGAP003277	AGAP003277-PA (+3)	42 kDa	0.95	48.895	171.83	73.799	41.25	73.777	190.37	98.1747	101.799	1.03692	0.0523007	-0.0222764
62	transaldolase|protein_coding|3L:33331569:33333359:-1|gene:AGAP011800	AGAP011800-PA	37 kDa	0.37	58.985	106.43	119.17	66	90.578	67.453	94.8617	74.677	0.78722	-0.345161	-0.431798
63	glycerol-3-phosphate dehydrogenase|protein_coding|2R:56001630:56004137:1|gene:AGAP004437	AGAP004437-PA (+3)	81 kDa	0.86	66.746	65.397	118.56	94.875	93.5	49.465	83.5677	79.28	0.948692	-0.0759879	-0.0655015
64	transketolase|protein_coding|3L:18115145:18118550:1|gene:AGAP011161	AGAP011161-PA	68 kDa	0.059	98.567	97.454	111.3	16.5	78.891	61.457	102.44	52.2827	0.510372	-0.970379	-1.22915
65	Fimbrin|protein_coding|2R:49485852:49492463:1|gene:AGAP004071	AGAP004071-PB	74 kDa	0.2	93.103	62.541	111.91	45.375	85.465	46.467	89.1847	59.1023	0.662696	-0.593581	-0.69897
66	Hsp83: Heat shock protein 83|protein_coding|2L:40256208:40258370:-1|gene:AGAP006958	AGAP006958-PA	82 kDa	0.78	62.863	106.43	99.688	74.25	124.61	88.137	89.6603	95.6657	1.06698	0.0935314	-0.107905
67	protease m1 zinc metalloprotease|protein_coding|2L:4506937:4510013:-1|gene:AGAP004860	AGAP004860-PA	104 kDa	0.92	90.805	23.081	114.33	66	81.812	71.949	76.072	73.2537	0.962952	-0.0544646	-0.0362122
68	|protein_coding|2R:47648806:47650834:-1|gene:AGAP003995	AGAP003995-PA	73 kDa	0.14	69.074	34.622	89.527	132	97.152	83.941	64.4077	104.364	1.62037	0.696324	-0.853872
69	female reproductive tract protease GLEANR_896|protein_coding|3R:19868169:19869015:-1|gene:AGAP008861	AGAP008861-PA	28 kDa	0.11	53.552	85.913	33.875	226.88	69.394	179.87	57.78	158.715	2.74688	1.45779	-0.958607
70	glutaryl-CoA dehydrogenase|protein_coding|3R:11344022:11345831:-1|gene:AGAP008501	AGAP008501-PA	47 kDa	0.27	55.88	55.138	56.862	90.75	118.34	43.469	55.96	84.1863	1.5044	0.58919	-0.568636
23.1	paramyosin|protein_coding|2L:4852047:4865290:1|gene:AGAP004877	AGAP004877-PA	103 kDa	0.56	124.82	82.551	178.44	200.77	187.91	84.753	128.604	157.811	1.22711	0.295266	-0.251812
71	CAT1: catalase|protein_coding|2L:5772129:5780988:1|gene:AGAP004904	AGAP004904-PA	57 kDa	0.97	125.73	55.138	55.652	115.5	67.203	56.96	78.84	79.8877	1.01329	0.019045	-0.0132283
72	|protein_coding|2L:47632812:47715421:1|gene:AGAP007563	AGAP007563-PA	1785 kDa	0.51	59.116	17.952	37.002	41.25	35.062	74.947	38.0233	50.4197	1.32602	0.407102	-0.29243
74	V-type H+-transporting ATPase subunit E|protein_coding|2R:20955881:20957540:1|gene:AGAP002401	AGAP002401-PA	26 kDa	0.8	7.7612	143.62	78.034	57.75	126.37	80.943	76.4717	88.3543	1.15539	0.208374	-0.09691
75	myosin alkali light chain 1|protein_coding|2R:6333567:6335030:1|gene:AGAP001569	AGAP001569-PA	18 kDa	0.5	89.253	76.937	39.924	57.75	74.508	134.91	68.7047	89.056	1.29621	0.374305	-0.30103
76	staphylococcal nuclease domain-containing protein 1|protein_coding|2L:18535638:18541919:-1|gene:AGAP005672	AGAP005672-PA	104 kDa	0.78	58.985	62.832	107.07	49.5	91.308	70.45	76.2957	70.4193	0.922979	-0.11563	-0.107905
78	calmodulin|protein_coding|3L:13793741:13818291:1|gene:AGAP010957	AGAP010957-PA	17 kDa	0.43	70.626	92.325	59.281	70.125	77.43	133.41	74.0773	93.655	1.26429	0.338324	-0.366532
77	prohibitin 1|protein_coding|3R:31267258:31268156:1|gene:AGAP009323	AGAP009323-PA (+1)	30 kDa	0.63	44.239	94.889	93.157	16.5	58.437	107.92	77.4283	60.9523	0.78721	-0.34518	-0.200659
79	|protein_coding|X:10081739:10082248:1|gene:AGAP000570	AGAP000570-PA	18 kDa	0.4	66.746	80.784	111.3	45.375	87.656	74.947	86.2767	69.326	0.803531	-0.315574	-0.39794
80	F-type H+-transporting ATPase subunit delta|protein_coding|3R:1841882:1842364:1|gene:AGAP007841	AGAP007841-PA	17 kDa	0.8	62.089	6.4114	128.85	28.875	67.934	139.4	65.7835	78.7363	1.1969	0.259304	-0.09691
81	SRPN10: serine protease inhibitor (serpin) 10|protein_coding|2L:12999371:13001344:-1|gene:AGAP005246	AGAP005246-PD	43 kDa	0.82	94.686	93.607	67.145	20.625	74.508	134.91	85.146	76.681	0.900583	-0.15107	-0.0861861
82	histone H4|protein_coding|2R:46053769:46054080:-1|gene:AGAP003909	AGAP003909-PA (+7)	11 kDa	0.18	16.298	65.397	73.194	103.13	147.55	58.459	51.6297	103.046	1.99587	0.997021	-0.744727
83	citrate synthase|protein_coding|3L:36859979:36869012:1|gene:AGAP012048	AGAP012048-PA	52 kDa	0.63	84.597	58.985	53.232	57.75	73.047	85.44	65.6047	72.079	1.09869	0.135781	-0.200659
84	sodium/potassium-transporting ATPase subunit beta|protein_coding|3R:872904:879141:-1|gene:AGAP007790	AGAP007790-PA (+2)	36 kDa	0.67	45.791	115.41	63.501	140.15	87.647	44.95	74.9007	90.9157	1.21382	0.27955	-0.173925
85	molecular chaperone DnaK|protein_coding|3L:12372496:12375690:1|gene:AGAP010876	AGAP010876-PA	73 kDa	0.63	71.403	103.87	66.712	37.125	100.8	70.45	80.6617	69.4583	0.861107	-0.215735	-0.200659
86	F-type H+-transporting ATPase subunit d|protein_coding|3L:17689378:17690225:1|gene:AGAP011131	AGAP011131-PA	20 kDa	0.32	92.358	52.574	75.009	8.25	84.004	43.469	73.3137	45.241	0.617088	-0.696451	-0.49485
26.1	elongation factor 1-alpha|protein_coding|2L:46338841:46340232:1|gene:AGAP007406	AGAP007406-PA	50 kDa	0.78	152.57	89.885	173.39	190.15	82.558	106.12	138.615	126.276	0.910984	-0.134503	-0.107905
87	LANB2: laminin gamma 1|protein_coding|2L:48475732:48482983:1|gene:AGAP007629	AGAP007629-PA (+1)	180 kDa	0.94	88.477	80.784	42.344	86.625	68.664	52.463	70.535	69.2507	0.981792	-0.0265114	-0.0268721
88	Muscular protein 20|protein_coding|2R:2847152:2868225:1|gene:AGAP001313	AGAP001313-PA	21 kDa	0.15	9.3134	7.6937	68.96	45.375	113.95	215.85	28.6557	125.058	4.36417	2.12571	-0.823909
89	dehydrogenase/reductase SDR family member 11 precursor|protein_coding|2L:18215558:18216360:-1|gene:AGAP005645	AGAP005645-PA	26 kDa	0.25	69.85	89.76	67.75	16.5	73.777	61.457	75.7867	50.578	0.667373	-0.583434	-0.60206
90	3-hydroxyisobutyrate dehydrogenase|protein_coding|2L:17369577:17371537:1|gene:AGAP005581	AGAP005581-PA	34 kDa	0.47	66.746	111.56	64.726	16.5	75.969	86.939	81.0107	59.8027	0.738207	-0.437902	-0.327902
91	Xaa-Pro dipeptidase|protein_coding|2L:3401188:3415683:-1|gene:AGAP004775	AGAP004775-PA (+1)	53 kDa	0.77	60.537	69.243	78.034	99	56.976	32.977	69.2713	62.9843	0.909241	-0.137265	-0.113509
92	RpLP1: 60S ribosomal protein LP1|protein_coding|3R:173065:173808:1|gene:AGAP007740	AGAP007740-PA	11 kDa	0.0067	82.268	91.042	71.38	28.875	43.098	13.491	81.5633	28.488	0.349275	0.0266012	0.0268721
93	protease m1 zinc metalloprotease|protein_coding|2R:11833937:11837198:1|gene:AGAP001881	AGAP001881-PA	107 kDa	0.64	11.642	17.952	104.65	49.5	113.95	29.979	44.748	64.4763	1.44088
94	TPX4: thioredoxin peroxidase 4|protein_coding|3L:33860711:33861716:-1|gene:AGAP011824	AGAP011824-PA	25 kDa	0.75	57.433	47.445	90.737	82.5	67.934	22.484	65.205	57.6393	0.883971
95	Rab GDP dissociation inhibitor beta|protein_coding|3R:47950588:47953337:-1|gene:AGAP010025	AGAP010025-PA	50 kDa	0.82	45.791	105.15	47.788	16.5	71.586	140.9	66.243	76.3287	1.15225
97	prohibitin 2|protein_coding|3R:37484416:37487973:-1|gene:AGAP009642	AGAP009642-PA	38 kDa	0.89	51.224	50.009	67.75	45.375	64.281	62.956	56.3277	57.5373	1.02148
98	2,3-bisphosphoglycerate-dependent phosphoglycerate mutase|protein_coding|2R:4739393:4740249:-1|gene:AGAP001420	AGAP001420-PA	29 kDa	0.32	60.537	51.291	77.429	41.25	70.855	20.985	63.0857	44.3633	0.703224
99	MICOS complex subunit MIC60|protein_coding|2R:20646740:20649951:-1|gene:AGAP002364	AGAP002364-PA	82 kDa	0.61	40.358	100.02	30.851	45.375	86.926	80.943	57.0763	71.0813	1.24537
100	heat shock 70kDa protein 5|protein_coding|2R:51642759:51644738:1|gene:AGAP004192	AGAP004192-PA	73 kDa	0.74	56.895	84.684	87.724	36.68	102.78	66.524	76.4343	68.6613	0.898305
101	TRXR: thioredoxin reductase|protein_coding|X:10022230:10031999:1|gene:AGAP000565	AGAP000565-PC	55 kDa	0.056	61.313	58.985	55.047	61.875	67.934	65.954	58.4483	65.2543	1.11644
102	|protein_coding|2R:7152914:7184747:-1|gene:AGAP001633	AGAP001633-PA	914 kDa	0.75	41.134	32.057	30.851	24.75	53.324	13.491	34.6807	30.5217	0.880077
103	RpL24: 60S ribosomal protein L24|protein_coding|2L:25521129:25523339:1|gene:AGAP006037	AGAP006037-PA	40 kDa	0.2	114.87	51.291	60.491	41.25	38.715	53.962	75.5507	44.6423	0.590893
104	L-lactate dehydrogenase|protein_coding|2L:4905578:4908474:1|gene:AGAP004880	AGAP004880-PA (+2)	35 kDa	0.11	55.88	82.066	70.775	41.25	59.168	13.491	69.5737	37.9697	0.545748
105	pyruvate dehydrogenase E1 component subunit beta|protein_coding|3L:3018539:3020310:1|gene:AGAP010421	AGAP010421-PA	38 kDa	0.82	45.015	70.526	58.677	4.125	84.004	67.453	58.0727	51.8607	0.893031
106	alanine transaminase|protein_coding|X:17030535:17036473:-1|gene:AGAP000901	AGAP000901-PA	61 kDa	0.64	32.597	26.928	70.17	12.375	61.359	98.93	43.2317	57.5547	1.33131
108	|protein_coding|3R:45662277:45710457:1|gene:AGAP028730	AGAP028730-PA	220 kDa	0.66	41.91	112.84	39.319	33	51.863	71.949	64.6897	52.2707	0.808022
109	N-myc downstream regulated|protein_coding|2R:34321695:34347539:-1|gene:AGAP003238	AGAP003238-PC	40 kDa	0.85	32.597	73.09	77.429	28.875	43.828	131.91	61.0387	68.2043	1.1174
110	isocitrate dehydrogenase|protein_coding|2L:36426076:36427317:-1|gene:AGAP006660	AGAP006660-PA (+2)	47 kDa	0.61	49.145	71.373	55.31	104.92	84.404	26.642	58.6093	71.9887	1.22828
8.2	|protein_coding|3R:22245220:22247102:-1|gene:AGAP008963	AGAP008963-PA	69 kDa	0.66	50.204	90.639	34.583	64.704	49.066	91.436	58.4753	68.402	1.16976
111	glutamine synthetase|protein_coding|3R:22731159:22732367:-1|gene:AGAP008988	AGAP008988-PA	45 kDa	0.97	65.472	61.001	75.226	99	36.35	68.429	67.233	67.9263	1.01031
113	cytochrome c|protein_coding|3R:35606586:35606912:1|gene:AGAP009537	AGAP009537-PA	12 kDa	0.59	78.388	65.397	45.368	94.875	28.488	20.985	63.051	48.116	0.763128
112	2-oxoglutarate dehydrogenase E2 component (dihydrolipoamide succinyltransferas|protein_coding|2R:49086293:49089455:-1|gene:AGAP004055	AGAP004055-PA (+1)	52 kDa	0.94	43.462	38.469	85.898	66	89.117	5.9958	55.943	53.7043	0.959982
114	peptidyl-prolyl isomerase F (cyclophilin D)|protein_coding|X:8017977:8020420:-1|gene:AGAP000462	AGAP000462-PA (+1)	18 kDa	0.5	69.074	53.856	38.11	280.5	22.645	43.469	53.68	115.538	2.15235
115	F-type H+-transporting ATPase oligomycin sensitivity conferral protein|protein_coding|2R:40404984:40405859:-1|gene:AGAP003599	AGAP003599-PA	22 kDa	0.97	41.91	56.421	46.578	4.125	114.68	29.979	48.303	49.5947	1.02674
116	Sugar transporter ERD6-like 6|protein_coding|2R:38653986:38655658:1|gene:AGAP003493	AGAP003493-PA (+3)	52 kDa	0.46	39.582	41.033	67.145	127.88	21.914	76.446	49.2533	75.4133	1.53113
117	succinate dehydrogenase (ubiquinone) flavoprotein subunit|protein_coding|3L:3189394:3192278:1|gene:AGAP010429	AGAP010429-PA	72 kDa	0.34	38.806	28.21	47.183	82.5	47.48	34.476	38.0663	54.8187	1.44008
118	dihydrolipoamide dehydrogenase|protein_coding|3L:30343263:30347159:-1|gene:AGAP011629	AGAP011629-PA	53 kDa	0.55	34.925	96.171	57.467	33	81.082	25.482	62.8543	46.5213	0.740145
119	|protein_coding|2L:31084228:31085711:1|gene:AGAP006398	AGAP006398-PA	31 kDa	0.55	62.089	48.727	50.208	136.13	38.715	47.966	53.6747	74.2703	1.38371
120	pyridoxine kinase|protein_coding|2L:23813701:23814963:-1|gene:AGAP005929	AGAP005929-PA	34 kDa	0.74	45.791	74.373	48.998	45.375	72.316	64.455	56.3873	60.7153	1.07675
121	skap: succinyl-CoA ligase beta subunit|protein_coding|2L:3021924:3025400:1|gene:AGAP004744	AGAP004744-PA	49 kDa	0.016	70.626	87.195	53.837	20.625	37.254	19.486	70.5527	25.7883	0.365519	0.756128	0.79588
122	Pgk: phosphoglycerate kinase|protein_coding|3R:18055021:18056611:-1|gene:AGAP008802	AGAP008802-PA	44 kDa	0.17	64.418	34.622	78.639	41.25	42.367	7.4947	59.2263	30.3706	0.512788
124	APN1: alanyl aminopeptidase N 1|protein_coding|2L:3793708:3797295:-1|gene:AGAP004809	AGAP004809-PA	113 kDa	0.36	52	19.234	56.257	74.25	88.387	29.979	42.497	64.2053	1.51082
125	peroxiredoxin 5, atypical 2-Cys peroxiredoxin|protein_coding|2R:3004695:3008509:1|gene:AGAP001325	AGAP001325-PA	21 kDa	0.97	18.627	24.363	88.922	12.375	114.68	8.9937	43.9707	45.3496	1.03136
126	RpS4: 40S ribosomal protein S4|protein_coding|2L:39285236:39287220:-1|gene:AGAP006871	AGAP006871-PA	30 kDa	0.87	44.239	20.517	72.59	94.875	27.027	29.979	45.782	50.627	1.10583
127	CoVa: cytochrome c oxidase subunit Va|protein_coding|3L:18111843:18112304:-1|gene:AGAP011159	AGAP011159-PA	17 kDa	0.48	36.477	33.339	59.886	33	46.019	110.92	43.234	63.313	1.46443
128	40S ribosomal protein S27a|protein_coding|3R:3990466:3991025:-1|gene:AGAP013742	AGAP013742-PA	18 kDa	0.65	47.343	92.325	44.764	12.375	50.402	83.941	61.4773	48.906	0.795513
129	V-type H+-transporting ATPase subunit I|protein_coding|2R:6491962:6495261:-1|gene:AGAP001588	AGAP001588-PA	93 kDa	0.35	28.716	26.928	64.726	45.375	43.828	121.41	40.1233	70.2043	1.74971
130	aldehyde dehydrogenase (NAD+)|protein_coding|2R:41060161:41061945:1|gene:AGAP003652	AGAP003652-PA (+1)	57 kDa	0.016	96.776	69.243	61.701	37.125	25.342	14.989	75.9067	25.8187	0.340137	-0.654924	0.356547
131	V-type H+-transporting ATPase subunit C|protein_coding|2L:22427582:22433665:-1|gene:AGAP005845	AGAP005845-PA	44 kDa	0.93	29.492	55.138	75.009	20.625	54.785	77.945	53.213	51.1183	0.960636
132	|protein_coding|2R:39456164:39459567:1|gene:AGAP003556	AGAP003556-PA	47 kDa	0.18	40.358	64.114	41.724	127.88	45.289	94.434	48.732	89.201	1.83044
133	RpL23: 60S ribosomal protein L23|protein_coding|3R:51662651:51663450:1|gene:AGAP010252	AGAP010252-PA	15 kDa	0.44	27.164	46.162	42.344	4.125	94.23	95.933	38.5567	64.7627	1.67967
134	RpS8: 40S ribosomal protein S8|protein_coding|2R:21382212:21383606:-1|gene:AGAP002437	AGAP002437-PA	23 kDa	0.67	34.925	55.138	69.565	33	70.125	34.476	53.2093	45.867	0.86201
107.1	glucose dehydrogenase (acceptor)|protein_coding|2R:43292474:43298353:-1|gene:AGAP003785	AGAP003785-PC (+1)	69 kDa	0.56	37.254	53.856	46.417	24.227	50.402	44.968	45.8423	39.8657	0.869626
135	|protein_coding|2L:26688670:26689400:1|gene:AGAP006103	AGAP006103-PA (+2)	16 kDa	0.058	52	73.09	59.281	49.5	18.992	10.493	61.457	26.3283	0.428403
136	RpS2: 40S ribosomal protein S2|protein_coding|2R:43124620:43125724:-1|gene:AGAP003768	AGAP003768-PA (+1)	30 kDa	0.28	45.015	28.21	82.873	24.75	44.559	20.985	52.0327	30.098	0.578444
138	Adducin|protein_coding|2L:4468458:4474213:-1|gene:AGAP004852	AGAP004852-PA	79 kDa	0.3	54.328	47.445	96.786	74.25	10.227	26.981	66.1863	37.1527	0.561334
137	heat shock protein 90kDa beta|protein_coding|2R:4750041:4752631:-1|gene:AGAP001424	AGAP001424-PA	91 kDa	0.78	30.268	47.445	52.627	2	74.508	76.446	43.4467	50.9847	1.1735
139	RpS3: 40S ribosomal protein S3|protein_coding|2R:12009718:12011048:-1|gene:AGAP001910	AGAP001910-PA	27 kDa	0.26	69.074	32.057	62.306	41.25	47.48	13.491	54.479	34.0737	0.625446
140	myosin VI|protein_coding|X:13918225:13927924:-1|gene:AGAP000776	AGAP000776-PA	147 kDa	0.17	43.462	82.066	48.393	12.375	54.055	16.488	57.9737	27.6393	0.476757
141	adenosylhomocysteinase|protein_coding|X:14428906:14435537:1|gene:AGAP000792	AGAP000792-PA	51 kDa	0.0083	55.104	53.856	47.183	37.125	28.488	23.983	52.0477	29.8653	0.573807	-0.970379	1.22915
142	Tpi: triosephosphate isomerase|protein_coding|2R:7025340:7026083:-1|gene:AGAP001630	AGAP001630-PA	26 kDa	0.74	26.388	16.67	64.726	66	66.473	2.9979	35.928	45.157	1.25687
144	GSTS1: glutathione S-transferase sigma class 1|protein_coding|3L:2781206:2783341:-1|gene:AGAP010404	AGAP010404-PB	23 kDa	0.41	34.925	87.195	57.467	53.625	51.133	26.981	59.8623	43.913	0.733566
143	nascent polypeptide-associated complex subunit alpha|protein_coding|2L:38038846:38039570:1|gene:AGAP006766	AGAP006766-PA	23 kDa	0.51	65.194	85.913	33.875	4.125	34.332	85.44	61.6607	41.299	0.669779
145	electron transfer flavoprotein subunit beta, mitochondrial|protein_coding|2R:59553215:59554222:-1|gene:AGAP004653	AGAP004653-PA	28 kDa	0.82	69.85	5.1291	45.368	12.375	46.019	82.442	40.1157	46.9453	1.17025
146	RpS3a: 40S ribosomal protein S3a|protein_coding|2R:39213702:39214882:-1|gene:AGAP003532	AGAP003532-PA	30 kDa	0.3	59.761	53.856	45.368	70.125	53.324	58.459	52.995	60.636	1.14418
147	L-gulonate 3-dehydrogenase|protein_coding|2L:46190807:46192419:1|gene:AGAP013544	AGAP013544-PA	35 kDa	0.29	56.656	28.21	66.54	20.625	52.594	20.985	50.4687	31.4013	0.622195
8.3	alpha-glucosidase|protein_coding|3L:41725998:41728033:1|gene:AGAP012400	AGAP012400-PA	69 kDa	0.72	46.877	10.771	34.288	14.024	75.737	26.981	30.6453	38.914	1.26982
148	|protein_coding|3R:34970139:34970813:1|gene:AGAP009508	AGAP009508-PA	22 kDa	0.96	32.597	34.622	41.739	45.375	24.105	40.472	36.3193	36.6507	1.00912
149	myosin I|protein_coding|3R:49671706:49684684:-1|gene:AGAP010160	AGAP010160-PA	118 kDa	0.81	36.477	16.67	78.639	37.125	67.934	7.4947	43.9287	37.5179	0.854064
150	Mitochondrial translation elongation factor TU|protein_coding|2L:40536505:40538135:1|gene:AGAP006996	AGAP006996-PA	51 kDa	0.44	57.682	30.601	67.34	66	26.297	14.989	51.8743	35.762	0.689397
151	NADH dehydrogenase (ubiquinone) Fe-S protein 1|protein_coding|2R:7320328:7322744:1|gene:AGAP001653	AGAP001653-PA (+1)	79 kDa	0.29	44.239	7.6937	38.11	16.5	70.855	103.43	30.0142	63.595	2.11883
152	RpL4: 60S ribosomal protein L4|protein_coding|2R:19054166:19056153:1|gene:AGAP002306	AGAP002306-PA	49 kDa	0.69	38.806	15.387	61.096	57.75	33.602	43.469	38.4297	44.9403	1.16942
153	serine protease|protein_coding|2R:1279016:1279912:1|gene:AGAP001199	AGAP001199-PA	29 kDa	0.21	42.686	25.646	33.27	57.75	50.402	32.977	33.8673	47.043	1.38904
154	myosin light chain 5|protein_coding|2R:6973180:6974563:1|gene:AGAP001622	AGAP001622-PA	23 kDa	0.45	41.91	48.727	29.641	20.625	56.246	112.42	40.0927	63.097	1.57378
155	F-type H+-transporting ATPase subunit b|protein_coding|2R:569086:570174:-1|gene:AGAP001138	AGAP001138-PA	27 kDa	0.71	48.895	21.799	44.159	49.5	54.785	25.482	38.2843	43.2557	1.12985
19.1	tubulin beta|protein_coding|3L:13308192:13326418:-1|gene:AGAP010929	AGAP010929-PA	50 kDa	0.31	66.832	81.831	88.761	91.725	117.18	75.927	79.1413	94.944	1.19968
157	enoyl-CoA hydratase / long-chain 3-hydroxyacyl-CoA dehydrogenase|protein_coding|3R:833413:836343:1|gene:AGAP007784	AGAP007784-PA (+1)	83 kDa	0.8	2	2	80.453	4.125	78.16	29.979	28.151	37.4213	1.32931
158	RpS6: 40S ribosomal protein S6|protein_coding|2R:29609284:29611231:-1|gene:AGAP002919	AGAP002919-PA	48 kDa	0.76	29.492	23.081	65.331	20.625	54.785	59.958	39.3013	45.1227	1.14812
159	cofilin|protein_coding|3L:37152368:37162588:-1|gene:AGAP012056	AGAP012056-PA	17 kDa	0.63	49.671	11.541	62.911	61.875	53.324	35.975	41.3743	50.3913	1.21794
160	RpL13a: 60S ribosomal protein L13a|protein_coding|3R:51714351:51715716:-1|gene:AGAP010257	AGAP010257-PA	31 kDa	0.31	44.239	12.823	55.047	20.625	27.027	19.486	37.3697	22.3793	0.598864
161	alanyl-tRNA synthetase|protein_coding|3R:39161779:39164682:1|gene:AGAP009701	AGAP009701-PA	108 kDa	0.57	32.597	34.622	37.505	107.25	29.949	19.486	34.908	52.2283	1.49617
164	Rack1: guanine nucleotide-binding protein subunit beta-like protein|protein_coding|3R:49908149:49910286:1|gene:AGAP010173	AGAP010173-PA	35 kDa	0.9	25.612	65.397	29.641	74.25	15.34	22.484	40.2167	37.358	0.928918
167	nucleoside-diphosphate kinase|protein_coding|2L:43043679:43044386:1|gene:AGAP007120	AGAP007120-PA	19 kDa	0.98	51.224	38.469	50.208	57.75	8.7656	74.947	46.6337	47.1542	1.01116
16.1	glutamate dehydrogenase (NAD(P)+)|protein_coding|2R:55056306:55066884:-1|gene:AGAP004362	AGAP004362-PB	61 kDa	0.7	145.19	206.97	145.92	171.14	101.29	184.18	166.027	152.203	0.91674
168	RpL12: 60S ribosomal protein L12|protein_coding|3R:48534875:48535850:-1|gene:AGAP010065	AGAP010065-PA	18 kDa	0.084	56.656	66.679	37.505	8.25	43.828	2	53.6133	18.026	0.336222
171	myosin heavy chain|protein_coding|2L:47149991:47186184:1|gene:AGAP007523	AGAP007523-PA (+1)	228 kDa	0.39	6.2089	34.622	40.529	57.75	56.246	16.488	27.12	43.4947	1.60379
170	|protein_coding|X:6864496:6865545:1|gene:AGAP000375	AGAP000375-PA	23 kDa	0.13	24.836	53.856	14.518	132	67.934	49.465	31.07	83.133	2.67567
2.2	actin beta/gamma 1|protein_coding|2L:9969318:9971412:1|gene:AGAP005095	AGAP005095-PA	42 kDa	0.89	128.79	120.94	137.81	172.6	125.13	77.603	129.18	125.111	0.968501
172	fumarate hydratase, class II|protein_coding|2R:11882152:11885501:-1|gene:AGAP001884	AGAP001884-PA	54 kDa	0.13	31.045	20.517	10.284	20.625	68.664	74.947	20.6153	54.7453	2.65556
173	laminin, beta 1|protein_coding|2R:4053156:4061875:-1|gene:AGAP001381	AGAP001381-PA	213 kDa	0.41	45.015	28.21	22.987	53.625	46.75	25.482	32.0707	41.9523	1.30812
174	TPX2: thioredoxin peroxidase 2|protein_coding|3L:15789079:15789669:1|gene:AGAP011054	AGAP011054-PA	22 kDa	0.23	41.667	6.4114	65.414	16.5	17.531	4.4968	37.8308	12.8426	0.339475
44.1	Tropomyosin 1|protein_coding|2R:10558680:10579111:1|gene:AGAP001797	AGAP001797-PB (+2)	29 kDa	0.64	68.58	28.857	72.135	44.864	89.712	63.938	56.524	66.1713	1.17068
175	RpL28: 60S ribosomal protein L28|protein_coding|2L:15421252:15422329:1|gene:AGAP005427	AGAP005427-PA	17 kDa	0.49	34.925	80.784	26.616	2	20.453	62.956	47.4417	28.4697	0.600098
177	ACTN: Alpha-actinin, sarcomeric|protein_coding|2R:5646482:5659413:-1|gene:AGAP001497	AGAP001497-PA (+1)	107 kDa	0.44	53.552	51.291	13.308	61.875	37.984	56.96	39.3837	52.273	1.32728
178	spectrin beta|protein_coding|2R:56061220:56083921:1|gene:AGAP004440	AGAP004440-PA (+2)	481 kDa	0.28	13.97	21.799	16.333	28.875	13.879	56.96	17.3673	33.238	1.91382
179	RpS13: 40S ribosomal protein S13|protein_coding|2L:23981907:23982510:1|gene:AGAP005947	AGAP005947-PA	17 kDa	0.72	20.179	14.105	47.183	53.625	34.332	11.992	27.1557	33.3163	1.22686
180	|protein_coding|3L:15784161:15785346:-1|gene:AGAP011053	AGAP011053-PA	37 kDa	0.47	32.597	23.081	35.69	74.25	43.828	14.989	30.456	44.3557	1.45639
181	RpL7: 60S ribosomal protein L7|protein_coding|3R:20781586:20782605:1|gene:AGAP008916	AGAP008916-PA	32 kDa	0.39	16.298	30.775	41.134	70.125	35.062	26.981	29.4023	44.056	1.49838
182	dipeptidase E|protein_coding|X:9095913:9096723:1|gene:AGAP000513	AGAP000513-PA (+1)	27 kDa	0.73	39.582	57.703	31.455	49.5	51.863	10.493	42.9133	37.2853	0.868852
183	mitochondrial processing peptidase|protein_coding|X:17669389:17671168:1|gene:AGAP000935	AGAP000935-PA	52 kDa	0.49	22.794	15.053	28.431	20.625	79.891	14.045	22.0927	38.187	1.72849
184	|protein_coding|2R:7610594:7623254:-1|gene:AGAP001662	AGAP001662-PA	301 kDa	0.39	41.91	25.646	16.333	99	43.828	14.989	27.963	52.6057	1.88126
185	Mitochondrial cytochrome c1 heme protein|protein_coding|2L:40157992:40159990:1|gene:AGAP006936	AGAP006936-PA	33 kDa	0.5	40.358	34.622	33.875	82.5	35.793	28.48	36.285	48.9243	1.34833
186	F-type H+-transporting ATPase subunit g|protein_coding|3R:34710853:34711314:1|gene:AGAP009491	AGAP009491-PA	11 kDa	0.83	31.045	57.703	20.567	2	43.828	80.943	36.4383	42.257	1.15969
187	GTP-binding nuclear protein Ran|protein_coding|2L:49132701:49133423:-1|gene:AGAP007699	AGAP007699-PA (+2)	24 kDa	0.2	4.6567	26.928	36.9	193.88	16.801	100.43	22.8282	103.704	4.54278
188	RpL10a: 60S ribosomal protein L10a|protein_coding|3L:20688682:20689932:-1|gene:AGAP011298	AGAP011298-PA	24 kDa	0.0088	24.06	7.6937	16.938	45.375	57.707	41.97	16.2306	48.3507	2.97899	0.296639	0.21467
189	aspartate aminotransferase, cytoplasmic|protein_coding|2R:50702095:50703939:1|gene:AGAP004142	AGAP004142-PA	45 kDa	0.55	30.268	17.952	38.11	66	32.141	17.987	28.7767	38.7093	1.34516
191	Retinal dehydrogenase 2|protein_coding|3R:45804678:45806304:-1|gene:AGAP009944	AGAP009944-PA	55 kDa	0.47	50.35	15.387	33.875	37.125	83.859	26.981	33.204	49.3217	1.48541
190	AP7862: |protein_coding|3R:1328087:1329667:-1|gene:AGAP007809	AGAP007809-PA	56 kDa	0.25	27.164	58.985	27.221	8.25	34.332	17.987	37.79	20.1897	0.53426
192	|protein_coding|3R:20628255:20628875:-1|gene:AGAP008909	AGAP008909-PA	23 kDa	0.47	42.686	52.574	23.592	24.75	37.254	34.476	39.6173	32.16	0.811766
193	malate dehydrogenase|protein_coding|3R:34977878:34981324:-1|gene:AGAP009510	AGAP009510-PA	34 kDa	0.61	6.2089	48.727	49.603	2	59.168	4.4968	34.8463	21.8883	0.628137
194	RpL19: 60S ribosomal protein L19|protein_coding|2R:55869598:55870819:-1|gene:AGAP004422	AGAP004422-PA	24 kDa	0.3	27.94	2.5646	26.616	20.625	33.602	37.474	19.0402	30.567	1.60539
195	RpL13: 60S ribosomal protein L13|protein_coding|2R:10621526:10622832:-1|gene:AGAP001805	AGAP001805-PA	25 kDa	0.21	27.94	43.598	36.9	33	27.758	8.9937	36.146	23.2506	0.64324
196	Pgi: phosphoglucose isomerase (glucose-6-phosphate isomerase)|protein_coding|3L:38254197:38260323:1|gene:AGAP012167	AGAP012167-PA	62 kDa	0.0078	41.91	52.574	48.393	28.875	23.375	14.989	47.6257	22.413	0.470608	0.526152	0.468521
197	clathrin heavy chain|protein_coding|2R:31211005:31217737:1|gene:AGAP003021	AGAP003021-PA (+1)	191 kDa	0.76	11.642	61.55	27.826	28.875	35.062	22.484	33.6727	28.807	0.855501
198	trehalose 6-phosphate synthase/phosphatase|protein_coding|3R:7167891:7172527:-1|gene:AGAP008227	AGAP008227-PA	92 kDa	0.4	20.955	26.928	36.9	61.875	29.949	26.981	28.261	39.6017	1.40128
201	F-type H+-transporting ATPase subunit 6|protein_coding|2R:58515049:58515445:-1|gene:AGAP004616	AGAP004616-PA	12 kDa	0.62	20.955	48.727	36.295	57.75	32.141	34.476	35.3257	41.4557	1.17353
202	|protein_coding|3L:17002432:17003006:-1|gene:AGAP011107	AGAP011107-PA	12 kDa	0.47	2	2	49.603	2	56.976	50.964	17.8677	36.6467	2.051
203	bifunctional glutamyl/prolyl-tRNA synthetase|protein_coding|2R:30000490:30006918:-1|gene:AGAP002945	AGAP002945-PA	199 kDa	0.57	19.403	38.469	12.098	12.375	37.254	43.469	23.3233	31.0327	1.33054
204	|protein_coding|2R:15234058:15238853:-1|gene:AGAP002093	AGAP002093-PA	71 kDa	0.22	51.224	47.445	22.987	37.125	20.453	16.488	40.552	24.6887	0.608815
205	Arf1: ADP-ribosylation factor 1|protein_coding|3L:36310085:36311000:1|gene:AGAP012014	AGAP012014-PA (+1)	21 kDa	0.73	41.878	54.089	41.634	4.125	43.044	69.064	45.867	38.7443	0.84471
206	aldehyde reductase|protein_coding|3L:15774210:15776890:-1|gene:AGAP011050	AGAP011050-PA	36 kDa	0.93	17.075	2	49.603	4.125	47.289	11.598	22.8927	21.004	0.917499
207	succinyl-CoA synthetase alpha subunit|protein_coding|2R:2843216:2845169:1|gene:AGAP001312	AGAP001312-PA	35 kDa	0.21	49.671	67.961	33.27	53.625	8.7656	7.4947	50.3007	23.2951	0.463117
156.1	Ras-related protein Rab-1A|protein_coding|2R:50737239:50739791:-1|gene:AGAP004146	AGAP004146-PA	22 kDa	0.89	15.633	26.693	68.445	15.745	29.826	56.211	36.9237	33.9273	0.918851
208	methylmalonate-semialdehyde dehydrogenase (acylating), mitochondrial|protein_coding|2R:22045901:22048654:-1|gene:AGAP002499	AGAP002499-PA	57 kDa	0.98	38.03	70.526	16.938	94.875	18.992	8.9937	41.8313	40.9536	0.979017
209	ubiquinol-cytochrome c reductase iron-sulfur subunit|protein_coding|3R:21800317:21801746:-1|gene:AGAP008955	AGAP008955-PA	28 kDa	0.011	39.582	69.243	39.924	8.25	2	4.4968	49.583	4.9156	0.0991388	-1.55581	1.79588
210	RpS14-2: 40S ribosomal protein S14|protein_coding|2R:20502870:20503328:-1|gene:AGAP002346	AGAP002346-PA	16 kDa	0.12	55.88	24.363	42.344	12.375	32.141	4.4968	40.8623	16.3376	0.399821
211	protein disulfide isomerase family A, member 3|protein_coding|2L:46286058:46287785:1|gene:AGAP007393	AGAP007393-PA (+2)	54 kDa	0.58	23.283	38.469	21.172	16.5	4.3828	40.472	27.6413	20.4516	0.739892
212	Short-chain dehydrogenease/reductase|protein_coding|3L:34100139:34101082:-1|gene:AGAP011852	AGAP011852-PA	30 kDa	0.73	22.507	12.823	58.072	5.2642	59.898	2	31.134	22.3874	0.719066
213	Profilin protein|protein_coding|3R:44535146:44555606:-1|gene:AGAP009861	AGAP009861-PA	14 kDa	0.98	45.015	66.679	16.938	94.875	27.027	4.4968	42.8773	42.1329	0.982639
214	RpS18: 40S ribosomal protein S18|protein_coding|3L:2341073:2341768:1|gene:AGAP028693	AGAP028693-PA	18 kDa	0.31	43.462	2	47.183	12.375	21.184	5.9958	30.8817	13.1849	0.42695
215	carboxypeptidase A|protein_coding|3R:10093831:10095380:1|gene:AGAP008370	AGAP008370-PA	48 kDa	0.39	26.388	61.55	3.0246	33	42.367	79.444	30.3209	51.6037	1.70192
17.1	enolase|protein_coding|3R:1485308:1486754:1|gene:AGAP007827	AGAP007827-PA (+1)	47 kDa	0.54	76.988	238.35	160.77	135.97	172.78	307.31	158.703	205.353	1.29395
216	phosphoserine aminotransferase|protein_coding|2R:58258064:58259494:-1|gene:AGAP004598	AGAP004598-PA	40 kDa	0.14	27.164	37.186	48.393	20.625	2.9219	31.478	37.581	18.3416	0.488056
217	|protein_coding|2R:36147769:36152023:1|gene:AGAP013189	AGAP013189-PA (+1)	15 kDa	0.25	15.522	66.679	43.554	4.125	37.254	11.992	41.9183	17.7903	0.424405
219	Mitochondrial cytochrome c oxidase subunit 5B isoform 1|protein_coding|3R:16068036:16069060:-1|gene:AGAP008724	AGAP008724-PA	13 kDa	0.72	13.194	50.009	33.875	24.75	28.488	31.478	32.3593	28.2387	0.872659
218	|protein_coding|2L:26685974:26686481:1|gene:AGAP006102	AGAP006102-PA	15 kDa	0.26	13.97	39.751	12.098	41.25	21.184	62.956	21.9397	41.7967	1.90507
223	RpsA: 40S ribosomal protein SA|protein_coding|3L:33171250:33172204:1|gene:AGAP011777	AGAP011777-PA	31 kDa	0.91	8.5373	43.598	39.319	37.125	44.559	14.989	30.4848	32.2243	1.05706
222	RpL18: 60S ribosomal protein L18|protein_coding|2L:47803487:47804453:-1|gene:AGAP007580	AGAP007580-PA (+1)	22 kDa	0.83	6.2089	37.186	41.134	12.375	51.863	31.478	28.1763	31.9053	1.13235
225	glutamate synthase (NADPH/NADH)|protein_coding|2L:30472728:30489533:1|gene:AGAP006360	AGAP006360-PA	228 kDa	0.56	2	24.363	42.949	12.375	18.992	14.989	23.104	15.452	0.668802
199.1	NADH dehydrogenase (ubiquinone) Fe-S protein 2|protein_coding|X:14442142:14443554:-1|gene:AGAP000794	AGAP000794-PA (+2)	53 kDa	0.1	25.612	47.445	44.764	8.25	32.802	10.211	39.2737	17.0877	0.435092
224	RpL14: 60S ribosomal protein L14|protein_coding|2L:24568227:24569828:1|gene:AGAP005991	AGAP005991-PA	22 kDa	0.41	37.254	12.823	42.344	12.375	38.715	2	30.807	17.6967	0.574437
226	Alkaline phosphatase 2|protein_coding|2L:31096064:31111352:1|gene:AGAP006400	AGAP006400-PA	56 kDa	0.91	52.776	17.952	17.542	28.875	40.906	13.491	29.4233	27.7573	0.943378
227	RpS5: 40S ribosomal protein S5|protein_coding|3R:9179221:9180549:-1|gene:AGAP008329	AGAP008329-PA (+2)	26 kDa	0.47	2	65.397	2	8.25	59.168	68.951	23.1323	45.4563	1.96506
228	eukaryotic translation initiation factor 2 subunit alpha|protein_coding|3L:18875883:18877134:-1|gene:AGAP011190	AGAP011190-PA	41 kDa	0.87	37.254	26.928	12.703	2	39.445	28.48	25.6283	23.3083	0.909475
229	NADH dehydrogenase (ubiquinone) 1 alpha subcomplex 9|protein_coding|3L:10412154:10413387:1|gene:AGAP010792	AGAP010792-PA	44 kDa	0.92	27.94	34.622	28.431	16.5	24.105	53.962	30.331	31.5223	1.03928
230	eIF3c: eukaryotic translation initiation factor 3 subunit C|protein_coding|2L:2798074:2801011:1|gene:AGAP004725	AGAP004725-PA	112 kDa	0.28	17.075	25.646	22.987	4.125	27.027	4.4968	21.9027	11.8829	0.542534
232	RpL7a: 60S ribosomal protein L7a|protein_coding|2L:24055294:24056109:-1|gene:AGAP005960	AGAP005960-PA	31 kDa	0.53	19.403	26.928	35.085	70.125	13.879	32.977	27.1387	38.9937	1.43683
233	Moe: Moesin/ezrin/radixin homolog 1|protein_coding|X:9985762:10002498:1|gene:AGAP000562	AGAP000562-PC	69 kDa	0.89	38.03	15.387	27.826	41.25	8.0351	37.474	27.081	28.9197	1.0679
234	RpL10-1: 60S ribosomal protein L10-1|protein_coding|X:18340222:18342538:1|gene:AGAP000953	AGAP000953-PA (+2)	25 kDa	0.44	13.97	15.387	13.308	41.25	13.879	11.992	14.2217	22.3737	1.57321
235	|protein_coding|3L:23602431:23670309:-1|gene:AGAP011396	AGAP011396-PA	957 kDa	0.38	2	2.5646	3.0246	2	14.609	2.9979	2.52973	6.53563	2.58353
236	ATP citrate lyase|protein_coding|3R:49548211:49554491:1|gene:AGAP010156	AGAP010156-PA	118 kDa	0.97	21.731	28.21	26.011	2	35.062	37.474	25.3173	24.8453	0.981357
237	RpS10: 40S ribosomal protein S10|protein_coding|X:13489601:13490155:-1|gene:AGAP000739	AGAP000739-PA	18 kDa	0.6	20.179	17.952	39.924	61.875	18.262	23.983	26.0183	34.7067	1.33393
238	CYP9K1: cytochrome P450|protein_coding|X:15240763:15242715:-1|gene:AGAP000818	AGAP000818-PA	61 kDa	0.53	43.363	19.069	56.218	57.396	10.164	11.992	39.55	26.5173	0.670476
19.2	beta-tubulin isotype I|protein_coding|2L:13792405:13796401:1|gene:AGAP005293	AGAP005293-PB	51 kDa	0.15	62.735	51.048	61.697	91.466	71.365	62.642	58.4933	75.1577	1.28489
239	2-oxoglutarate dehydrogenase E1 component DHKTD1|protein_coding|X:9857661:9862680:1|gene:AGAP000551	AGAP000551-PA	103 kDa	0.66	25.612	14.105	41.134	37.125	11.687	16.488	26.9503	21.7667	0.807659
240	RpL26: 60S ribosomal protein L26|protein_coding|2R:21836152:21836607:1|gene:AGAP002468	AGAP002468-PA	18 kDa	0.51	17.851	74.373	10.888	210.38	4.3828	32.977	34.3707	82.5799	2.40263
242	Talin-1|protein_coding|2L:46754148:46767650:-1|gene:AGAP007474	AGAP007474-PA	293 kDa	0.37	30.268	23.081	13.308	28.875	5.1133	4.4968	22.219	12.8284	0.57736
241	Proliferation-associated 2G4|protein_coding|2L:10198660:10201996:1|gene:AGAP005108	AGAP005108-PA	46 kDa	0.2	30.268	41.033	27.221	12.375	35.062	2	32.8407	16.479	0.501786
243	|protein_coding|3L:1918745:1919642:1|gene:AGAP010347	AGAP010347-PA	16 kDa	0.85	19.403	6.4114	42.344	8.25	39.445	11.992	22.7195	19.8957	0.87571
244	Serine/threonine-protein phosphatase 2A 65 kDa regulatory subunit A beta isoform isoform c|protein_coding|3R:25646166:25650894:-1|gene:AGAP009105	AGAP009105-PA	66 kDa	0.64	24.836	34.622	33.875	45.375	24.105	5.9958	31.111	25.1586	0.808672
245	cAMP-dependent protein kinase regulator|protein_coding|2L:6244207:6262504:1|gene:AGAP004940	AGAP004940-PA	44 kDa	0.67	31.821	25.646	27.826	8.25	36.523	28.48	28.431	24.4177	0.85884
246	GSTO1: glutathione S-transferase omega class 1|protein_coding|2L:20197544:20199016:-1|gene:AGAP005749	AGAP005749-PA	28 kDa	0.23	45.791	64.114	19.357	16.5	2.1914	38.973	43.0873	19.2215	0.446105
247	dihydrodiol dehydrogenase / D-xylose 1-dehydrogenase (NADP)|protein_coding|3R:45808083:45809336:1|gene:AGAP009945	AGAP009945-PA	37 kDa	0.58	24.06	25.646	31.455	82.5	17.531	19.486	27.0537	39.839	1.47259
248	Ca2+ transporting ATPase, plasma membrane|protein_coding|3L:7837545:7849506:-1|gene:AGAP010638	AGAP010638-PA	124 kDa	0.27	32.597	16.67	5.4442	24.75	28.488	32.977	18.2371	28.7383	1.57582
250	Acetyl-CoA hydrolase/transferase (Precursor)|protein_coding|2R:55598421:55602879:-1|gene:AGAP004396	AGAP004396-PA	52 kDa	0.76	60.537	21.799	9.0737	37.125	12.418	25.482	30.4699	25.0083	0.820755
251	|protein_coding|3L:32456395:32457149:-1|gene:AGAP011726	AGAP011726-PA	26 kDa	0.096	39.582	35.904	30.851	28.875	6.5742	23.983	35.4457	19.8107	0.558904
253	collagen, type IV, alpha|protein_coding|3R:28614040:28620808:-1|gene:AGAP009200	AGAP009200-PA	177 kDa	0.86	38.806	10.258	7.8639	37.125	2.9219	8.9937	18.976	16.3469	0.861451
252	|protein_coding|2L:48255001:48258061:-1|gene:AGAP007612	AGAP007612-PA	92 kDa	0.64	45.015	5.1291	24.801	20.625	30.68	2	24.9817	17.7683	0.711254
254	Ca-P60A: calcium-transporting ATPase sarcoplasmic/endoplasmic reticulum type|protein_coding|2L:27903046:27919856:1|gene:AGAP006186	AGAP006186-PC (+2)	112 kDa	0.34	10.089	12.823	12.098	2	28.488	50.964	11.67	27.1507	2.32654
255	TRYP3: trypsin 3|protein_coding|3R:8630719:8631546:1|gene:AGAP008294	AGAP008294-PA	29 kDa	0.21	45.989	79.352	23.901	2	2	47.354	49.7473	17.118	0.344099
256	RpL25: 60S ribosomal protein L25|protein_coding|3R:50847350:50848145:1|gene:AGAP010216	AGAP010216-PA	17 kDa	0.6	11.642	11.541	32.665	2	39.445	38.973	18.616	26.806	1.43994
260	vinculin|protein_coding|2L:47245818:47250818:-1|gene:AGAP007532	AGAP007532-PA	107 kDa	0.59	2	39.751	21.777	2	24.105	14.989	21.176	13.698	0.646864
258	TPX1: thioredoxin peroxidase 1|protein_coding|X:7240025:7240911:1|gene:AGAP000396	AGAP000396-PA	26 kDa	0.48	8.4274	2.5646	25.752	8.25	78.891	7.4947	12.248	31.5452	2.57554
259	CDGSH iron sulfur domain-containing protein 2 homolog|protein_coding|2R:56831152:56832179:1|gene:AGAP004484	AGAP004484-PA	15 kDa	0.3	18.627	37.186	38.714	2	27.758	26.981	31.509	18.913	0.600241
263	RpS19: 40S ribosomal protein S19|protein_coding|3L:13354478:13355040:1|gene:AGAP010933	AGAP010933-PA	18 kDa	0.92	34.149	8.976	27.826	20.625	7.3047	38.973	23.6503	22.3009	0.942942
262	farnesyl diphosphate synthase|protein_coding|2L:42784836:42792533:-1|gene:AGAP007104	AGAP007104-PA	50 kDa	0.62	9.3134	5.1291	33.875	20.625	48.941	4.4968	16.1058	24.6876	1.53284
261	1-pyrroline-5-carboxylate dehydrogenase|protein_coding|2R:55076751:55081158:-1|gene:AGAP004366	AGAP004366-PA	64 kDa	0.16	2.3283	8.976	16.333	8.25	67.203	43.469	9.21243	39.6407	4.30295
264	Transcription factor BTF3 homolog 4|protein_coding|2L:34739065:34739553:-1|gene:AGAP006614	AGAP006614-PA	17 kDa	0.19	3.8806	19.234	29.641	53.625	46.75	16.488	17.5852	38.9543	2.21518
265	UTP--glucose-1-phosphate uridylyltransferase|protein_coding|2R:2059771:2065073:-1|gene:AGAP001257	AGAP001257-PB	58 kDa	0.08	9.3134	7.6937	19.357	16.5	36.523	37.474	12.1214	30.1657	2.48864
267	CYP9J5: cytochrome P450|protein_coding|3L:39836452:39838508:1|gene:AGAP012296	AGAP012296-PA	63 kDa	0.77	10.464	26.265	25.213	17.318	45.349	10.493	20.6473	24.3867	1.1811
266	D-3-phosphoglycerate dehydrogenase|protein_coding|3R:19412110:19417249:-1|gene:AGAP008849	AGAP008849-PA	36 kDa	0.21	31.045	15.387	32.665	4.125	27.758	4.4968	26.3657	12.1266	0.459939
268	isoleucyl-tRNA synthetase|protein_coding|2R:15427630:15431376:1|gene:AGAP002101	AGAP002101-PA	140 kDa	0.3	10.866	29.493	41.134	16.5	22.645	7.4947	27.1643	15.5466	0.572315
271	2-hydroxyglutarate dehydrogenase|protein_coding|3R:2391251:2392961:1|gene:AGAP007868	AGAP007868-PA	49 kDa	0.4	20.179	51.291	18.147	4.125	16.801	31.478	29.8723	17.468	0.584755
269	Mitochondrial 10 kDa heat shock protein|protein_coding|2R:5691445:5692188:-1|gene:AGAP001502	AGAP001502-PA	11 kDa	0.17	35.89	7.8494	47.313	20.625	2.9219	2	30.3508	8.51563	0.280574
162.1	TRYP1: trypsin 1|protein_coding|3R:8634819:8635643:1|gene:AGAP008296	AGAP008296-PA	29 kDa	0.5	38.347	140.97	43.086	4.2011	19.364	100.01	74.1343	41.1917	0.555636
270	NADH dehydrogenase (ubiquinone) flavoprotein 2|protein_coding|2R:16833676:16834726:-1|gene:AGAP002170	AGAP002170-PA	26 kDa	0.29	20.955	66.679	15.728	2	30.68	2	34.454	11.56	0.33552
272	|protein_coding|3R:36050238:36117882:-1|gene:AGAP009554	AGAP009554-PA	1309 kDa	0.56	19.403	2.5646	2	8.25	2	2	7.9892	4.08333	0.511107
276	serine carboxypeptidase 1|protein_coding|3L:24745801:24749233:1|gene:AGAP011442	AGAP011442-PA	49 kDa	0.013	7.7612	12.823	8.4688	28.875	55.516	50.964	9.68433	45.1183	4.6589	0.682926	0.522879
275	V-type H+-transporting ATPase subunit D|protein_coding|3R:52655893:52656940:1|gene:AGAP010298	AGAP010298-PA	28 kDa	0.045	20.955	3.8469	22.382	45.375	51.133	28.48	15.728	41.6627	2.64895	-0.63657	0.677781
278	erythrocyte membrane protein band 4.1|protein_coding|3L:38503824:38514654:1|gene:AGAP012185	AGAP012185-PA	179 kDa	0.61	8.5373	39.751	19.357	99	8.0351	11.992	22.5484	39.6757	1.75958
282	RpS17: 40S ribosomal protein S17|protein_coding|2L:4970167:4971082:-1|gene:AGAP004887	AGAP004887-PA	15 kDa	0.57	12.418	8.976	34.48	16.5	6.5742	74.947	18.6247	32.6737	1.75433
279	Coactosin-like protein|protein_coding|X:16748741:16756535:1|gene:AGAP000889	AGAP000889-PA	18 kDa	0.37	46.567	3.8469	38.714	16.5	2	25.482	29.7093	14.6607	0.493471
280	|protein_coding|2R:3430998:3431895:-1|gene:AGAP001352	AGAP001352-PA	28 kDa	0.56	7.7612	15.387	38.714	8.25	28.488	2	20.6207	12.9127	0.626198
281	Tctp: translationally-controlled tumor protein homolog|protein_coding|2R:25262292:25263450:1|gene:AGAP002667	AGAP002667-PA	20 kDa	0.43	15.522	2	27.826	4.125	27.027	62.956	15.116	31.3693	2.07524
283	RpL30: 60S ribosomal protein L30|protein_coding|2R:43729787:43730558:-1|gene:AGAP003816	AGAP003816-PA	13 kDa	0.53	22.507	35.904	12.098	41.25	9.4961	47.966	23.503	32.904	1.39999
284	acetyl-CoA acyltransferase 2|protein_coding|2L:38891170:38893291:1|gene:AGAP006821	AGAP006821-PA	42 kDa	0.14	22.507	19.234	35.085	12.375	21.914	5.9958	25.6087	13.4283	0.524364
285	puromycin-sensitive aminopeptidase|protein_coding|2L:19770260:19782922:-1|gene:AGAP005728	AGAP005728-PA	117 kDa	0.47	2	5.1291	27.221	16.5	46.019	5.9958	11.45	22.8383	1.9946
286	|protein_coding|2L:22322214:22322645:-1|gene:AGAP005838	AGAP005838-PA	15 kDa	0.16	41.134	33.339	21.172	2	32.141	2	31.8817	12.047	0.377866
290	|protein_coding|3L:32454478:32455461:-1|gene:AGAP011725	AGAP011725-PA	27 kDa	0.84	17.851	6.4114	27.826	12.375	23.375	20.985	17.3628	18.9117	1.08921
289	aldehyde reductase|protein_coding|3L:15778780:15779878:1|gene:AGAP011051	AGAP011051-PA	36 kDa	0.71	3.1045	46.162	7.8639	24.75	10.227	41.97	19.0435	25.649	1.34687
288	flotillin|protein_coding|2L:46906386:46912945:1|gene:AGAP007494	AGAP007494-PA	48 kDa	0.28	24.06	29.493	22.987	16.438	28.488	2	25.5133	15.642	0.613091
287	|protein_coding|X:18244471:18250842:-1|gene:AGAP000941	AGAP000941-PA (+1)	21 kDa	0.42	2	2	37.505	2	49.672	40.472	13.835	30.7147	2.22007
291	|protein_coding|X:11242445:11252784:1|gene:AGAP000622	AGAP000622-PA (+1)	69 kDa	0.24	29.492	47.445	11.493	8.25	25.566	4.4968	29.4767	12.7709	0.433256
292	collagen, type IV, alpha|protein_coding|3R:28646812:28653863:1|gene:AGAP009201	AGAP009201-PA	179 kDa	0.48	26.388	5.1291	33.875	24.75	2	13.491	21.7974	13.4137	0.61538
294	RpS7: 40S ribosomal protein S7|protein_coding|3L:6565707:6566516:1|gene:AGAP010592	AGAP010592-PA	22 kDa	0.29	9.3134	14.105	7.259	12.375	18.992	83.941	10.2258	38.436	3.75873
293	Mitochondrial cytochrome c oxidase subunit VIC|protein_coding|3R:508390:508712:1|gene:AGAP007768	AGAP007768-PA	9 kDa	0.035	34.925	29.493	26.011	20.625	14.609	4.4968	30.143	13.2436	0.439359	-0.0252668	0.00877392
295	ubiquitin-activating enzyme E1|protein_coding|3L:34565744:34573636:-1|gene:AGAP011872	AGAP011872-PA	122 kDa	0.53	46.567	7.6937	13.308	20.625	15.34	4.4968	22.5229	13.4873	0.598825
296	|protein_coding|X:21347331:21367404:1|gene:AGAP001053	AGAP001053-PA (+1)	25 kDa	0.72	23.283	50.009	2.4197	37.125	19.723	35.975	25.2372	30.941	1.22601
297	Basic leucine zipper and W2 domain-containing protein 1|protein_coding|2R:21026030:21030814:1|gene:AGAP002413	AGAP002413-PA (+3)	48 kDa	0.52	3.1045	53.856	25.406	2	18.992	26.981	27.4555	15.991	0.582433
299	chloride intracellular channel|protein_coding|X:18255347:18265441:-1|gene:AGAP000943	AGAP000943-PA (+6)	30 kDa	0.0061	5.4328	3.8469	6.0491	16.5	18.262	11.992	5.1096	15.5847	3.05008	-1.03488	0.853872
300	aconitate hydratase 1 / homoaconitase|protein_coding|2L:44757513:44760849:-1|gene:AGAP007258	AGAP007258-PA	99 kDa	0.75	3.1045	3.8469	38.714	8.25	13.148	11.992	15.2218	11.13	0.731188
301	NADH dehydrogenase (ubiquinone) 1 alpha subcomplex 4|protein_coding|2R:35980660:35981341:1|gene:AGAP003325	AGAP003325-PA	9 kDa	0.87	22.507	37.186	22.382	37.125	4.3828	47.966	27.3583	29.8246	1.09015
302	glyoxylate/hydroxypyruvate reductase|protein_coding|3R:37002345:37003502:1|gene:AGAP009610	AGAP009610-PA	35 kDa	0.27	7.7612	44.88	4.8393	33	32.871	43.469	19.1602	36.4467	1.90221
303	nucleosome assembly protein 1-like 1|protein_coding|2R:12380666:12381895:-1|gene:AGAP001928	AGAP001928-PA	47 kDa	0.92	6.985	23.081	36.295	24.75	24.836	19.486	22.1203	23.024	1.04085
304	vigilin|protein_coding|2L:15971450:15975456:1|gene:AGAP005467	AGAP005467-PA (+1)	145 kDa	0.29	17.075	3.8469	16.938	8.25	34.332	28.48	12.62	23.6873	1.87697
305	NADH dehydrogenase (ubiquinone) 1 beta subcomplex 11|protein_coding|2L:46200501:46200968:-1|gene:AGAP007380	AGAP007380-PA	17 kDa	0.13	28.716	73.09	21.777	12.375	2	14.989	41.1943	9.788	0.237605
306	NADH dehydrogenase (ubiquinone) Fe-S protein 3|protein_coding|2L:32355007:32355982:1|gene:AGAP006456	AGAP006456-PA	30 kDa	0.69	3.1045	37.186	8.4688	20.625	38.715	7.4947	16.2531	22.2782	1.37071
307	COX2: cytochrome c oxidase subunit II|protein_coding|Mt:3032:3716:1|gene:AGAP028366	AGAP028366-PA	26 kDa	0.28	11.642	5.1291	7.8639	16.5	39.445	5.9958	8.21167	20.6469	2.51434
308	nucleolar protein 58|protein_coding|2R:16835257:16837585:1|gene:AGAP002171	AGAP002171-PA	58 kDa	0.94	15.522	2.5646	36.295	4.125	24.836	28.48	18.1272	19.147	1.05626
309	RpS16: 40S ribosomal protein S16|protein_coding|3L:24478597:24479192:-1|gene:AGAP011424	AGAP011424-PA	17 kDa	0.98	24.06	2	13.308	2	30.68	5.9958	13.1227	12.8919	0.982417
310	RpS11: 40S ribosomal protein S11|protein_coding|3R:47431966:47434663:1|gene:AGAP009998	AGAP009998-PA	18 kDa	0.28	22.507	10.258	20.567	53.625	27.027	16.488	17.7773	32.38	1.82142
311	UDP-glucose 4-epimerase|protein_coding|3L:39524958:39526328:-1|gene:AGAP012261	AGAP012261-PA	38 kDa	0.92	9.3134	5.1291	27.826	12.375	22.645	4.4968	14.0895	13.1723	0.9349
312	|protein_coding|3R:50842621:50844736:1|gene:AGAP010214	AGAP010214-PA	30 kDa	0.48	13.97	35.904	9.6786	148.5	18.992	2	19.8509	56.4973	2.84609
313	elongation factor 1-gamma|protein_coding|X:16713303:16714958:-1|gene:AGAP000883	AGAP000883-PA	49 kDa	0.36	8.5373	12.823	30.246	37.125	18.992	22.484	17.2021	26.2003	1.52309
314	GALE8: galectin 8|protein_coding|UNKN:11588073:11588646:-1|gene:AGAP012529	AGAP012529-PA	16 kDa	0.49	12.877	17.428	20.183	73.318	8.7656	14.989	16.8293	32.3575	1.92269
316	ferrochelatase|protein_coding|2R:42425355:42426719:-1|gene:AGAP003719	AGAP003719-PA	44 kDa	0.57	5.4328	26.928	40.529	33	8.0351	7.4947	24.2966	16.1766	0.665797
318	Eukaryotic translation initiation factor 5A|protein_coding|3L:20552452:20553128:1|gene:AGAP011284	AGAP011284-PA	18 kDa	0.47	38.03	12.823	21.172	28.875	5.1133	13.491	24.0083	15.8264	0.659206
317	MnSOD1: manganese-iron superoxide dismutase 1|protein_coding|3L:5581880:5582955:-1|gene:AGAP010517	AGAP010517-PA (+1)	25 kDa	0.51	3.1045	6.4114	30.851	12.375	18.262	32.977	13.4556	21.2047	1.5759
315	Stomatin (EPB72)-like 3|protein_coding|2R:36484082:36500137:-1|gene:AGAP003352	AGAP003352-PA	36 kDa	0.13	15.522	24.363	24.197	20.625	3.6523	2.9979	21.3607	9.09173	0.42563
321	|protein_coding|3R:35069650:35071005:1|gene:AGAP028568	AGAP028568-PA	49 kDa	0.67	24.836	30.775	12.098	33	2	55.461	22.5697	30.1537	1.33603
320	|protein_coding|2R:20950739:20951200:1|gene:AGAP013137	AGAP013137-PA	17 kDa	0.04	29.492	62.832	26.616	8.25	2	2.9979	39.6467	4.41597	0.111383	0.361648	0.823909
319	ABCB1: ATP-binding cassette transporter (ABC transporter) family B member 1|protein_coding|2R:18516732:18519580:1|gene:AGAP002278	AGAP002278-PA	97 kDa	< 0.00010	32.597	34.622	33.27	2	2	2	33.4963	2	0.059708
323	RpS15a-1: 40S ribosomal protein S15a|protein_coding|X:9681288:9683495:1|gene:AGAP000541	AGAP000541-PA (+1)	15 kDa	0.39	2	3.8469	32.06	20.625	26.297	19.486	12.6356	22.136	1.75187
325	nucleophosmin 3|protein_coding|2R:55594004:55595803:1|gene:AGAP004395	AGAP004395-PA	19 kDa	0.85	15.522	5.1291	32.06	16.5	23.375	7.4947	17.5704	15.7899	0.898667
324	T-complex protein 1 subunit eta|protein_coding|2R:26790470:26792683:1|gene:AGAP002762	AGAP002762-PA	59 kDa	0.15	20.955	51.291	18.752	20.625	3.6523	2	30.3327	8.7591	0.288768
327	RpL5: 60S ribosomal protein L5|protein_coding|3R:24356067:24357683:-1|gene:AGAP009031	AGAP009031-PA	34 kDa	0.91	28.716	17.952	23.592	41.25	10.227	14.989	23.42	22.1553	0.946001
326	RpS9: 40S ribosomal protein S9|protein_coding|2L:9150985:9151797:1|gene:AGAP005061	AGAP005061-PA	18 kDa	0.98	17.851	10.258	18.752	28.875	6.5742	11.992	15.6203	15.8137	1.01238
329	NADH dehydrogenase (ubiquinone) 1 alpha subcomplex 10|protein_coding|3L:17686350:17687629:1|gene:AGAP011130	AGAP011130-PA	46 kDa	0.029	23.283	25.646	22.382	4.125	16.07	13.491	23.7703	11.2287	0.472382	-0.219539	0.173925
328	polyadenylate-binding protein|protein_coding|3L:16474901:16480123:-1|gene:AGAP011092	AGAP011092-PA	71 kDa	0.67	3.1045	15.387	25.406	16.5	43.098	2.9979	14.6325	20.8653	1.42596
330	|protein_coding|X:4133151:4163480:1|gene:AGAP000222	AGAP000222-PB	542 kDa	0.47	31.045	2	2	4.125	5.8437	2	11.6817	3.98957	0.341524
331	RpS12: 40S ribosomal protein S12|protein_coding|3L:16306291:16306967:1|gene:AGAP011077	AGAP011077-PA	15 kDa	0.48	10.866	38.469	18.147	49.5	8.7656	44.968	22.494	34.4112	1.52979
332	SP11372: |protein_coding|2R:1882699:1884655:1|gene:AGAP001240	AGAP001240-PA	56 kDa	0.67	20.955	21.799	18.147	41.25	2.9219	32.977	20.3003	25.7163	1.26679
333	eIF3a: eukaryotic translation initiation factor 3 subunit A|protein_coding|2R:20284549:20288177:1|gene:AGAP002340	AGAP002340-PA	132 kDa	0.41	12.418	8.976	18.147	49.5	27.027	2	13.1803	26.1757	1.98596
339	chitinase|protein_coding|2L:31609254:31611034:-1|gene:AGAP006414	AGAP006414-PA	57 kDa	0.4	11.642	29.493	15.123	70.125	5.1133	35.975	18.7527	37.0711	1.97684
337	RpL8: 60S ribosomal protein L8|protein_coding|2L:21199262:21200128:-1|gene:AGAP005802	AGAP005802-PA	29 kDa	0.98	3.8806	8.976	48.998	28.875	5.8437	28.48	20.6182	21.0662	1.02173
336	glutamate--cysteine ligase catalytic subunit|protein_coding|2R:5730254:5732718:1|gene:AGAP001512	AGAP001512-PA	73 kDa	0.85	17.851	29.493	2	8.25	34.332	13.491	16.448	18.691	1.13637
338	phosphoglucomutase|protein_coding|2L:22638694:22640458:-1|gene:AGAP005860	AGAP005860-PA	61 kDa	0.021	37.254	16.67	22.987	4.125	2	2.9979	25.637	3.04097	0.118616	-1.53911	0.677781
340	Dynein, axonemal, heavy chain 5|protein_coding|2L:48928933:48943191:-1|gene:AGAP007675	AGAP007675-PA	531 kDa	0.37	31.045	2	2	2	2	2	11.6817	2	0.171208
24.1	Tubulin alpha-4A chain|protein_coding|2R:1618103:1620207:-1|gene:AGAP001218	AGAP001218-PA (+1)	50 kDa	0.98	60.296	195.97	149.65	126.88	143.91	131.95	135.305	134.247	0.992176
341	leucyl aminopeptidase|protein_coding|2R:38176041:38183158:-1|gene:AGAP003475	AGAP003475-PA (+1)	56 kDa	0.67	31.045	3.8469	6.654	8.25	42.367	10.493	13.8486	20.37	1.4709
343	RpL31: 60S ribosomal protein L31|protein_coding|3L:34675232:34675709:-1|gene:AGAP011896	AGAP011896-PA	15 kDa	0.41	20.955	23.081	16.333	74.25	11.687	26.981	20.123	37.6393	1.87046
342	3,2-trans-enoyl-CoA isomerase, mitochondrial|protein_coding|3R:49265719:49266728:-1|gene:AGAP010130	AGAP010130-PA (+1)	32 kDa	0.39	35.701	21.799	11.493	2	30.68	2	22.9977	11.56	0.50266
344	AMP dependent ligase|protein_coding|X:2485071:2486814:1|gene:AGAP000154	AGAP000154-PA	60 kDa	0.23	2	2	20.567	2	45.289	40.472	8.189	29.2537	3.57231
345	Ras-related protein|protein_coding|2R:57598142:57599997:1|gene:AGAP004559	AGAP004559-PA (+10)	24 kDa	0.29	7.7612	26.928	23.592	8.25	18.992	4.4968	19.4271	10.5796	0.54458
346	aspartate aminotransferase, mitochondrial|protein_coding|3R:38661350:38667881:-1|gene:AGAP009685	AGAP009685-PA	47 kDa	0.14	6.2089	8.976	16.333	41.25	32.141	10.493	10.506	27.9613	2.66147
347	saposin|protein_coding|X:23467516:23493461:-1|gene:AGAP001082	AGAP001082-PA (+1)	113 kDa	0.46	10.866	14.105	16.938	16.5	9.4961	35.595	13.9697	20.5304	1.46964
348	ATP-dependent RNA helicase|protein_coding|2R:31427207:31433393:-1|gene:AGAP003047	AGAP003047-PA (+3)	84 kDa	0.55	2	2.9066	17.542	2	26.297	11.292	7.48287	13.1963	1.76354
349	transformation/transcription domain-associated protein|protein_coding|2L:16670854:16684143:-1|gene:AGAP005533	AGAP005533-PA	432 kDa	0.37	25.612	2	2	2	2	2	9.87067	2	0.202621
350	ARP2 actin-related protein 2 homolog|protein_coding|X:18919009:18924434:1|gene:AGAP000985	AGAP000985-PA	45 kDa	0.19	27.94	23.081	10.888	2	19.723	4.4968	20.6363	8.73993	0.423522
351	NADH dehydrogenase (ubiquinone) 1 alpha/beta subcomplex 1|protein_coding|3L:3944950:3945956:-1|gene:AGAP010464	AGAP010464-PA	18 kDa	0.57	3.1045	5.1291	12.098	4.125	34.332	2	6.7772	13.4857	1.98986
352	rRNA 2'-O-methyltransferase fibrillarin|protein_coding|3L:19980168:19981710:-1|gene:AGAP011244	AGAP011244-PA	33 kDa	0.6	4.6567	2	24.197	2	21.914	23.983	10.2846	15.9657	1.55239
353	glutathione synthase|protein_coding|X:9555424:9565114:1|gene:AGAP000534	AGAP000534-PA	59 kDa	0.34	8.5373	2	24.197	74.25	2	29.979	11.5781	35.4097	3.05833
354	|protein_coding|2L:38134186:38148003:-1|gene:AGAP006776	AGAP006776-PA	456 kDa	0.37	19.403	2	2	2	2	2	7.801	2	0.256377
357	RpS20: 40S ribosomal protein S20|protein_coding|3L:6563738:6564687:-1|gene:AGAP010591	AGAP010591-PA	14 kDa	0.63	31.821	6.4114	5.4442	37.125	11.687	13.491	14.5589	20.7677	1.42646
355	lupus La protein|protein_coding|3R:21793962:21795276:1|gene:AGAP008952	AGAP008952-PA (+1)	47 kDa	0.85	10.866	2.5646	7.259	20.625	2	2	6.89653	8.20833	1.19021
358	|protein_coding|3R:17377402:17381281:-1|gene:AGAP028164	AGAP028164-PA	69 kDa	0.48	26.388	23.081	6.654	2	18.992	16.488	18.7077	12.4933	0.667819
356	Sodium-independent sulfate anion transporter|protein_coding|3L:39928958:39936158:-1|gene:AGAP012302	AGAP012302-PA	71 kDa	0.55	16.298	47.445	2	2	29.219	2.9979	21.9143	11.4056	0.520465
359	6-phosphogluconate dehydrogenase|protein_coding|2R:51676581:51680556:-1|gene:AGAP004197	AGAP004197-PA	53 kDa	0.25	3.1045	11.541	19.357	24.75	21.914	11.992	11.3342	19.552	1.72505
360	glycyl-tRNA synthetase|protein_coding|3R:13509639:13512243:-1|gene:AGAP008604	AGAP008604-PB	87 kDa	0.46	3.1045	3.8469	18.752	8.25	35.793	7.4947	8.5678	17.1792	2.00509
361	pyruvate dehydrogenase E2 component (dihydrolipoamide acetyltransferase)|protein_coding|3R:3618283:3620730:1|gene:AGAP007975	AGAP007975-PA (+1)	55 kDa	0.28	3.1045	2	2	2	16.07	85.44	2.36817	34.5033	14.5696
176.1	aldehyde oxidase|protein_coding|2L:28535006:28539260:1|gene:AGAP006225	AGAP006225-PA	139 kDa	0.38	48.392	36.605	31.005	28.875	44.316	8.8516	38.6673	27.3475	0.707252
362	|protein_coding|2R:25182019:25187647:-1|gene:AGAP002654	AGAP002654-PB	127 kDa	0.04	15.522	16.67	22.987	12.375	4.3828	8.9937	18.393	8.58383	0.46669	0.48542	0.275724
363	Heat shock protein 67B2|protein_coding|2L:47267206:47268387:-1|gene:AGAP013228	AGAP013228-PA	13 kDa	0.78	6.2089	10.258	32.06	28.875	27.027	2.9979	16.1756	19.6333	1.21376
365	FAD-dependent oxidoreductase domain-containing protein 1|protein_coding|3R:25447705:25449379:1|gene:AGAP009080	AGAP009080-PA	59 kDa	0.24	24.06	3.8469	14.518	53.625	11.687	32.977	14.1416	32.763	2.31678
364	|protein_coding|2R:25188587:25192992:1|gene:AGAP002655	AGAP002655-PA	85 kDa	0.75	29.492	7.6937	8.4688	4.125	21.914	10.493	15.2182	12.1773	0.800184
366	|protein_coding|3L:18232386:18233643:1|gene:AGAP011173	AGAP011173-PA	22 kDa	0.033	15.522	25.646	43.554	2	2	2	28.2407	2	0.0708199	0.123277	0.0757207
368	|protein_coding|3R:17382306:17386996:-1|gene:AGAP008770	AGAP008770-PA	161 kDa	0.2	6.985	23.081	6.654	2	6.5742	2	12.24	3.52473	0.287968
369	RpS26: 40S ribosomal protein S26|protein_coding|3L:37645814:37646784:1|gene:AGAP012100	AGAP012100-PA	13 kDa	0.041	17.851	35.904	25.406	4.125	14.609	2	26.387	6.91133	0.261922	-0.705826	0.552842
370	RpS15: 40S ribosomal protein S15|protein_coding|2R:2185484:2185933:1|gene:AGAP001274	AGAP001274-PA	17 kDa	0.017	8.5373	2.5646	4.2344	16.5	31.41	32.977	5.1121	26.9623	5.27422	1.15061	0.376751
371	CYP9J3: cytochrome P450|protein_coding|3L:39812373:39813188:1|gene:AGAP012291	AGAP012291-PA	31 kDa	0.6	22.938	62.261	8.8044	24.75	6.249	32.977	31.3345	21.3253	0.680571
200.1	|protein_coding|2R:42049194:42052623:-1|gene:AGAP003692	AGAP003692-PA	106 kDa	0.84	31.524	38.766	13.387	39.137	26.353	23.947	27.8923	29.8123	1.06884
372	V-type H+-transporting ATPase subunit AC39|protein_coding|X:13134120:13136720:1|gene:AGAP000721	AGAP000721-PA	40 kDa	0.3	6.985	11.541	4.8393	8.25	27.758	10.493	7.78843	15.5003	1.99017
373	solute carrier family 9 (sodium/hydrogen exchanger), member 3|protein_coding|3R:24426421:24457340:1|gene:AGAP009036	AGAP009036-PB	150 kDa	1	10.089	3.8469	24.197	20.625	14.609	2.9979	12.711	12.744	1.0026
374	|protein_coding|2R:26367279:26394614:1|gene:AGAP002737	AGAP002737-PA	759 kDa	0.28	13.194	12.823	2	8.25	2.1914	2	9.339	4.14713	0.444066
377	oligosaccharyltransferase complex subunit delta (ribophorin II)|protein_coding|2L:48540332:48542488:-1|gene:AGAP007638	AGAP007638-PA	69 kDa	0.52	2	14.105	10.284	2	15.34	25.482	8.79633	14.274	1.62272
376	|protein_coding|2R:5860455:5861117:1|gene:AGAP001529	AGAP001529-PA	22 kDa	0.86	12.418	2	20.567	2	25.566	2	11.6617	9.85533	0.845105
378	|protein_coding|3L:22031327:22036086:-1|gene:AGAP028138	AGAP028138-PA	82 kDa	0.52	3.8806	19.234	29.036	16.5	14.609	2.9979	17.3835	11.369	0.654008
379	Acyl-CoA-binding protein 2|protein_coding|2L:46712300:46712766:1|gene:AGAP007460	AGAP007460-PA (+1)	10 kDa	0.32	2	8.976	17.542	16.5	16.07	11.992	9.506	14.854	1.56259
381	|protein_coding|UNKN:17832813:17833353:-1|gene:AGAP012587	AGAP012587-PA	17 kDa	0.85	8.5373	2	31.455	8.25	24.105	2.9979	13.9974	11.7843	0.84189
380	malate/L-lactate dehydrogenase|protein_coding|2L:34221311:34223619:-1|gene:AGAP006576	AGAP006576-PA (+1)	53 kDa	0.057	13.97	23.081	13.913	2	11.687	2	16.988	5.229	0.307806
383	isocitrate dehydrogenase (NAD+)|protein_coding|2R:17387722:17389303:-1|gene:AGAP002192	AGAP002192-PA (+1)	42 kDa	0.55	7.7612	11.541	18.752	45.375	5.8437	11.992	12.6847	21.0702	1.66107
382	26S proteasome regulatory subunit T5|protein_coding|X:11207888:11209171:-1|gene:AGAP000616	AGAP000616-PA	48 kDa	0.74	3.1045	3.8469	24.197	8.25	32.141	2.9979	10.3828	14.463	1.39297
384	isocitrate dehydrogenase (NAD+)|protein_coding|3R:838636:840137:-1|gene:AGAP007786	AGAP007786-PA	40 kDa	0.55	13.97	6.4114	14.518	2	10.957	13.491	11.6331	8.816	0.757835
385	|protein_coding|3L:7898432:7902665:-1|gene:AGAP010640	AGAP010640-PA	19 kDa	0.13	40.358	2	32.06	2	2	2.9979	24.806	2.33263	0.094035
387	Cytochrome c oxidase subunit 4 isoform 1, mitochondrial precursor|protein_coding|3R:16158449:16159082:1|gene:AGAP008727	AGAP008727-PA (+3)	20 kDa	0.52	14.746	11.541	25.406	8.25	3.6523	23.983	17.231	11.9618	0.6942
390	|protein_coding|2L:31793430:31795063:1|gene:AGAP006434	AGAP006434-PA	57 kDa	0.52	11.642	6.4114	8.4688	41.25	8.0351	2.9979	8.84073	17.4277	1.97129
389	Rho GDP-dissociation inhibitor|protein_coding|3L:38263832:38265338:-1|gene:AGAP012168	AGAP012168-PA	23 kDa	0.052	25.612	29.493	16.938	16.5	4.3828	8.9937	24.0143	9.95883	0.414704
388	|protein_coding|3L:28405825:28411563:-1|gene:AGAP011584	AGAP011584-PA	90 kDa	0.59	4.6567	2.5646	22.987	16.5	21.914	5.9958	10.0694	14.8033	1.47012
391	regulator of chromosome condensation|protein_coding|2R:42814415:42817572:1|gene:AGAP003742	AGAP003742-PA (+1)	54 kDa	0.29	32.597	46.162	5.4442	2	2	26.981	28.0677	10.327	0.367931
392	RpL15: 60S ribosomal protein L15|protein_coding|2L:6015542:6016396:1|gene:AGAP004919	AGAP004919-PA	24 kDa	0.23	12.418	23.081	6.654	57.75	15.34	26.981	14.051	33.357	2.37399
393	target of Myb-like protein 2|protein_coding|2L:26628651:26638121:-1|gene:AGAP006097	AGAP006097-PA (+1)	58 kDa	0.67	2	2.5646	26.011	2	33.602	11.992	10.1919	15.8647	1.5566
394	receptor expression-enhancing protein 5|protein_coding|2L:3861247:3869625:-1|gene:AGAP004819	AGAP004819-PA (+1)	21 kDa	0.073	26.388	17.952	12.098	12.375	2.1914	4.4968	18.8127	6.3544	0.337772
44.2	Tropomyosin 1|protein_coding|2R:10545856:10583604:1|gene:AGAP001797	AGAP001797-PE (+3)	33 kDa	0.94	47.566	17.939	53.322	29.426	56.791	29.003	39.609	38.4067	0.969645
397	Haloacid dehalogenase-like hydrolase domain-containing protein 1A|protein_coding|2R:36925858:36928846:1|gene:AGAP003372	AGAP003372-PB	28 kDa	0.31	11.642	29.493	10.888	16.5	2	7.4947	17.341	8.6649	0.499677
396	acetyl-CoA C-acetyltransferase|protein_coding|3L:21118672:21119913:1|gene:AGAP011329	AGAP011329-PA	44 kDa	0.7	14.746	2.5646	30.246	2	2.1914	28.48	15.8522	10.8905	0.687
395	NADH dehydrogenase (ubiquinone) 1 alpha subcomplex 8|protein_coding|2L:39996157:39996903:-1|gene:AGAP006918	AGAP006918-PA	20 kDa	0.72	13.194	33.339	2	2	2	73.448	16.1777	25.816	1.59578
398	E3 ubiquitin-protein ligase HERC2|protein_coding|3L:33834822:33854354:1|gene:AGAP011823	AGAP011823-PA	537 kDa	0.63	6.985	2	2	4.125	2	2	3.66167	2.70833	0.739645
399	T-complex protein 1 subunit gamma|protein_coding|2R:26779591:26781437:-1|gene:AGAP002759	AGAP002759-PA	60 kDa	0.73	2	2.5646	17.542	4.125	24.836	2.9979	7.36887	10.653	1.44567
400	pre-mRNA-splicing factor ATP-dependent RNA helicase DHX15/PRP43|protein_coding|3L:17981923:17984480:1|gene:AGAP011149	AGAP011149-PA	81 kDa	0.12	13.97	21.799	10.888	2	2	13.491	15.5523	5.83033	0.374885
402	20S proteasome subunit alpha 3|protein_coding|2L:7195996:7197131:-1|gene:AGAP004960	AGAP004960-PA	29 kDa	0.81	12.418	2.5646	18.752	8.25	27.758	4.4968	11.2449	13.5016	1.20069
405	glucosamine--fructose-6-phosphate aminotransferase (isomerizing)|protein_coding|3L:21659132:21661165:1|gene:AGAP011352	AGAP011352-PA	76 kDa	0.61	2.3283	2.5646	24.197	16.5	27.758	2	9.69663	15.4193	1.59017
404	Ester hydrolase C11orf54|protein_coding|2L:37298660:37299759:-1|gene:AGAP006729	AGAP006729-PA	35 kDa	0.49	3.1045	8.976	22.987	33	24.836	2	11.6892	19.9453	1.70631
403	LRIM26: leucine-rich immune protein (Coil-less)|protein_coding|2L:20167150:20168376:1|gene:AGAP005744	AGAP005744-PA	45 kDa	0.79	31.821	23.081	2	37.125	13.148	16.488	18.9673	22.2537	1.17326
401	|protein_coding|2R:12682524:12683711:-1|gene:AGAP001942	AGAP001942-PA	25 kDa	0.65	21.731	6.4114	17.542	4.125	26.297	2	15.2281	10.8073	0.709695
406	ARS2: Serrate RNA effector molecule homolog|protein_coding|3L:2396139:2401816:-1|gene:AGAP010382	AGAP010382-PA	110 kDa	0.23	25.612	10.258	2	4.125	2	2	12.6233	2.70833	0.21455
410	histone H2A|protein_coding|2R:46086357:46086731:1|gene:AGAP003913	AGAP003913-PA	13 kDa	0.7	2	4.2673	55.96	23.296	2	69.922	20.7424	31.7393	1.53016
409	F-type H+-transporting ATPase subunit f|protein_coding|UNKN:10361647:10361970:-1|gene:AGAP012515	AGAP012515-PA	12 kDa	0.32	14.746	2.5646	36.295	8.25	2	8.9937	17.8685	6.41457	0.358987
411	|protein_coding|3L:8976455:8978513:1|gene:AGAP010719	AGAP010719-PA	59 kDa	0.24	2	3.8469	2.4197	8.25	19.723	2	2.75553	9.991	3.6258
408	T-complex protein 1 subunit beta|protein_coding|3R:38961434:38972382:-1|gene:AGAP009694	AGAP009694-PA	59 kDa	0.94	13.97	2	13.913	2	25.566	4.4968	9.961	10.6876	1.07294
407	Troponin C, isoform 3|protein_coding|2L:45705179:45709781:-1|gene:AGAP007339	AGAP007339-PA	17 kDa	0.86	2.3283	2	25.406	2	32.871	2	9.91143	12.2903	1.24002
414	aspartyl-tRNA synthetase|protein_coding|2L:17346503:17348433:1|gene:AGAP005576	AGAP005576-PA	60 kDa	0.38	3.1045	46.162	22.382	20.625	3.6523	7.4947	23.8828	10.5907	0.443443
412	GRX3: glutaredoxin|protein_coding|3R:42055427:42056108:1|gene:AGAP009738	AGAP009738-PA	14 kDa	0.34	2.3283	8.976	13.308	20.625	2	88.438	8.2041	37.021	4.5125
415	RpS25: 40S ribosomal protein S25|protein_coding|2R:56712791:56713595:1|gene:AGAP004462	AGAP004462-PA	17 kDa	0.33	21.731	2.5646	27.221	16.5	2.9219	2.9979	17.1722	7.47327	0.435196
413	|protein_coding|3L:18930431:18931177:-1|gene:AGAP011193	AGAP011193-PA	25 kDa	0.39	36.546	37.884	2	4.125	2	28.48	25.4767	11.535	0.452767
73.1	tropomyosin 1|protein_coding|2R:10593313:10596722:1|gene:AGAP001799	AGAP001799-PB	32 kDa	0.62	62.532	90.813	57.823	59.37	61.776	130.89	70.3893	84.012	1.19353
417	Muscular protein 20|protein_coding|3L:39966092:39966828:1|gene:AGAP012304	AGAP012304-PA	20 kDa	0.55	7.7921	5.4198	35.085	20.625	2.9219	2.9979	16.099	8.84827	0.549617
419	RpS28: 40S ribosomal protein S28|protein_coding|2R:37462533:37462730:-1|gene:AGAP003412	AGAP003412-PA	7 kDa	0.41	3.8806	2.5646	16.938	12.375	33.602	4.4968	7.7944	16.8246	2.15855
418	aquaporin|protein_coding|3R:19307893:19344484:-1|gene:AGAP008842	AGAP008842-PA	26 kDa	0.21	32.597	2	22.382	8.25	5.8437	2	18.993	5.36457	0.28245
416	|protein_coding|3R:217439:218182:1|gene:AGAP007747	AGAP007747-PA	25 kDa	0.81	8.5373	2	12.098	2	24.836	2	7.5451	9.612	1.27394
420	Cullin-associated NEDD8-dissociated protein 1|protein_coding|3R:46916134:46921072:1|gene:AGAP009970	AGAP009970-PA	139 kDa	0.9	8.5373	5.1291	9.6786	8.25	14.609	2	7.78167	8.28633	1.06485
421	Alanine-glyoxylate aminotransferase|protein_coding|3L:2444147:2445549:-1|gene:AGAP010387	AGAP010387-PA (+1)	44 kDa	0.27	2	11.541	10.284	2	27.758	29.979	7.94167	19.9123	2.50732
424	|protein_coding|3L:41834680:41835268:-1|gene:AGAP012418	AGAP012418-PA	10 kDa	0.098	2.3283	2.5646	14.518	16.5	16.07	13.491	6.4703	15.3537	2.37295
423	hydroxyacylglutathione hydrolase|protein_coding|X:7437094:7437891:-1|gene:AGAP000416	AGAP000416-PA (+2)	29 kDa	0.33	34.925	16.67	2.4197	2	13.879	4.4968	18.0049	6.79193	0.377227
427	prolyl oligopeptidase|protein_coding|3R:28109194:28112206:-1|gene:AGAP009172	AGAP009172-PA	88 kDa	0.081	7.7612	7.6937	6.654	37.125	29.949	10.493	7.36963	25.8557	3.50841
425	GSTD11: glutathione S-transferase delta class 11|protein_coding|2R:55501957:55502677:1|gene:AGAP004378	AGAP004378-PA	24 kDa	0.95	17.851	3.8469	15.276	24.75	3.6523	6.9353	12.3246	11.7792	0.955744
428	NADH_dehyd: |protein_coding|3R:48117728:48119289:-1|gene:AGAP010039	AGAP010039-PA	52 kDa	0.34	6.2089	6.4114	9.0737	28.875	4.3828	11.992	7.23133	15.0833	2.08582
429	|protein_coding|2L:9761099:9779252:1|gene:AGAP005082	AGAP005082-PA	369 kDa	0.19	20.955	11.541	2	2	3.6523	2.9979	11.4987	2.8834	0.25076
426	H/ACA ribonucleoprotein complex subunit 4|protein_coding|2L:2976219:2977875:1|gene:AGAP004739	AGAP004739-PA	58 kDa	0.26	2	19.234	22.987	8.25	7.3047	2	14.7403	5.85157	0.396977
433	V-type H+-transporting ATPase 54 kD subunit|protein_coding|3R:34693281:34696586:1|gene:AGAP009486	AGAP009486-PA	55 kDa	0.0061	6.2089	7.6937	7.259	20.625	22.645	14.989	7.05387	19.4197	2.75305	1.61274	0.468521
434	Fumarylacetoacetate hydrolase domain containing 2A|protein_coding|3L:30457027:30458243:1|gene:AGAP011634	AGAP011634-PA	36 kDa	0.5	4.6567	10.258	16.938	28.875	13.879	5.9958	10.6176	16.2499	1.53048
430	Xaa-Pro aminopeptidase|protein_coding|X:19938858:19940940:-1|gene:AGAP001037	AGAP001037-PA	68 kDa	0.17	7.7612	5.1291	5.4442	16.5	35.062	7.4947	6.1115	19.6856	3.22107
431	|protein_coding|2R:54936322:54937955:-1|gene:AGAP004349	AGAP004349-PA	20 kDa	0.16	2.3283	5.1291	4.8393	20.625	17.531	2.9979	4.0989	13.718	3.34674
432	casein kinase II subunit alpha|protein_coding|2L:17320772:17321803:1|gene:AGAP005569	AGAP005569-PA	41 kDa	0.83	2.3283	7.6937	18.752	8.25	22.645	2.9979	9.59133	11.2976	1.1779
435	|protein_coding|2R:4707219:4729876:1|gene:AGAP001419	AGAP001419-PA (+1)	59 kDa	0.34	9.3134	12.823	26.011	8.25	2	16.488	16.0491	8.91267	0.555336
436	signal recognition particle subunit SRP54|protein_coding|2R:58360124:58361793:-1|gene:AGAP004610	AGAP004610-PA	56 kDa	0.6	12.418	2	4.8393	2	8.7656	2	6.4191	4.2552	0.662897
438	|protein_coding|2R:2476347:2498876:-1|gene:AGAP001287	AGAP001287-PB	595 kDa	0.37	24.836	2	2	2	2	2	9.612	2	0.208073
437	|protein_coding|2R:35954996:35960390:1|gene:AGAP003320	AGAP003320-PA	190 kDa	0.41	18.627	2	2	2	2.1914	2.9979	7.54233	2.39643	0.317731
441	Tubulointerstitial nephritis antigen|protein_coding|2L:49013689:49015542:-1|gene:AGAP007684	AGAP007684-PA (+1)	53 kDa	0.27	4.6567	32.057	3.0246	41.25	13.148	34.476	13.2461	29.6247	2.23648
2.3	Actin, cytoplasmic|protein_coding|3L:26318416:26319625:1|gene:AGAP011516	AGAP011516-PA	42 kDa	0.58	81.995	82.431	129.98	159.38	102.5	83.361	98.1353	115.08	1.17267
440	UMP-CMP kinase|protein_coding|2R:47228017:47229233:1|gene:AGAP003968	AGAP003968-PA	28 kDa	0.67	2	2.5646	36.295	12.375	3.6523	8.9937	13.6199	8.34033	0.612365
443	Histidine triad nucleotide binding protein 1|protein_coding|2L:30441742:30442211:1|gene:AGAP006353	AGAP006353-PA	14 kDa	0.19	13.97	24.363	14.518	8.25	13.148	13.491	17.617	11.6297	0.660139
439	|protein_coding|X:12542919:12545464:-1|gene:AGAP000699	AGAP000699-PA (+1)	38 kDa	0.12	3.1045	5.1291	2	28.875	14.609	73.448	3.4112	38.9773	11.4263
444	Argonaute 3|protein_coding|3L:26911972:26931442:-1|gene:AGAP011537	AGAP011537-PA	95 kDa	0.37	2	2	2	2	13.879	2	2	5.95967	2.97983
442	AGAP001856-PA-DECOY PER: period circadian protein|protein_coding|2R:11449082:11459384:-1|gene:AGAP001856	AGAP001856-PA-DECOY	?	0.37	2	2	2	162.02	2	2	2	55.34	27.67
447	NADH dehydrogenase (ubiquinone) 1 beta subcomplex 10|protein_coding|3R:755284:760839:-1|gene:AGAP007780	AGAP007780-PA (+1)	20 kDa	0.83	5.4328	46.162	2	24.75	9.4961	29.979	17.8649	21.4084	1.19835
446	|protein_coding|2L:10251997:10252643:1|gene:AGAP005121	AGAP005121-PA (+1)	21 kDa	0.56	15.522	11.541	2	8.25	32.871	5.9958	9.68767	15.7056	1.6212
448	Sterol carrier protein-2|protein_coding|2R:49717788:49718238:1|gene:AGAP004094	AGAP004094-PA	11 kDa	0.51	13.97	2	27.221	2	18.992	2	14.397	7.664	0.532333
445	|protein_coding|X:932591:947534:-1|gene:AGAP000058	AGAP000058-PA	300 kDa	0.37	49.671	2	2	2	2	2	17.8903	2	0.111792
3.1	myosin heavy chain|protein_coding|3R:49460519:49482350:1|gene:AGAP010147	AGAP010147-PJ	224 kDa	0.66	451.81	561.56	455.66	475.09	464.3	617.58	489.677	518.99	1.05986
452	glyoxylate/hydroxypyruvate reductase|protein_coding|2R:5857586:5858707:1|gene:AGAP013478	AGAP013478-PA (+1)	36 kDa	0.23	3.8806	10.258	3.0246	45.375	10.957	10.493	5.72107	22.275	3.8935
451	Lethal giant larvae|protein_coding|2R:56807875:56816036:1|gene:AGAP004483	AGAP004483-PA	135 kDa	0.67	3.8806	3.8469	15.728	8.25	5.1133	4.4968	7.8185	5.95337	0.761446
450	CYP6P2: cytochrome P450|protein_coding|2R:28501304:28502894:-1|gene:AGAP002869	AGAP002869-PA	58 kDa	0.24	4.6567	8.976	22.382	8.25	2.1914	2	12.0049	4.14713	0.345453
453	T-complex protein 1 subunit alpha|protein_coding|2R:52966372:52968518:-1|gene:AGAP004238	AGAP004238-PA	59 kDa	0.38	2.3283	3.8469	2	41.25	2	2.9979	2.72507	15.416	5.6571
455	RpL17: 60S ribosomal protein L17|protein_coding|2R:5283558:5284200:1|gene:AGAP001459	AGAP001459-PA (+2)	22 kDa	0.42	19.403	7.6937	18.147	16.5	4.3828	10.493	15.0812	10.4586	0.693484
457	Mitochondrial glutamate carrier 1|protein_coding|3R:52354660:52358704:1|gene:AGAP010293	AGAP010293-PA	33 kDa	0.17	7.7612	5.1291	5.4442	24.75	15.34	5.9958	6.1115	15.3619	2.51361
458	Cytochrome c oxidase subunit VIb polypeptide 1|protein_coding|2L:32610405:32610635:-1|gene:AGAP013092	AGAP013092-PA	9 kDa	0.93	6.985	2.5646	17.542	4.125	8.0351	13.491	9.03053	8.55037	0.946829
456	Integrin alpha-ps|protein_coding|2R:54251179:54256074:-1|gene:AGAP004303	AGAP004303-PA	127 kDa	0.66	21.731	23.081	13.308	37.125	2	2	19.3733	13.7083	0.707588
460	RpL32: 60S ribosomal protein L32|protein_coding|2R:16046174:16046701:-1|gene:AGAP002122	AGAP002122-PA	16 kDa	0.37	14.746	2.5646	29.641	8.25	5.8437	8.9937	15.6505	7.6958	0.491728
461	eIF3i: eukaryotic translation initiation factor 3 subunit I|protein_coding|2L:34692112:34693380:-1|gene:AGAP006607	AGAP006607-PA	36 kDa	0.077	16.298	6.4114	26.616	2	3.6523	2	16.4418	2.55077	0.155139
462	nuclear pore complex protein Nup205|protein_coding|3R:5321021:5327623:-1|gene:AGAP008090	AGAP008090-PA	234 kDa	0.9	6.2089	2	6.0491	2	11.687	2	4.75267	5.229	1.10022
463	3'-phosphoadenosine 5'-phosphosulfate synthase|protein_coding|2R:2053489:2058666:-1|gene:AGAP001256	AGAP001256-PA (+2)	71 kDa	0.3	17.075	2	2	12.375	22.645	8.9937	7.025	14.6712	2.08843
464	mitochondrial import inner membrane translocase subunit Tim13|protein_coding|2R:18513486:18513922:1|gene:AGAP002277	AGAP002277-PA	10 kDa	0.15	22.507	55.138	6.0491	2	2	2	27.898	2	0.0716896
465	VATG: V-type H+-transporting ATPase subunit G|protein_coding|2R:10902725:10903361:-1|gene:AGAP001823	AGAP001823-PA	13 kDa	0.35	7.7612	23.081	2	33	2	38.973	10.9474	24.6577	2.25238
467	NADH dehydrogenase (ubiquinone) Fe-S protein 4|protein_coding|2L:42269963:42270834:1|gene:AGAP007082	AGAP007082-PA	21 kDa	0.63	3.1045	30.775	2.4197	12.375	19.723	19.486	12.0997	17.1947	1.42108
466	elongation factor 1-delta|protein_coding|2R:52953448:52955536:-1|gene:AGAP004235	AGAP004235-PC	48 kDa	0.35	8.5373	14.105	3.6295	2	21.184	34.476	8.75727	19.22	2.19475
468	dynein heavy chain, axonemal|protein_coding|2R:13875376:13889539:1|gene:AGAP002009	AGAP002009-PA	491 kDa	0.37	12.418	2	2	2	2	2	5.47267	2	0.365453
469	CYP6AG1: cytochrome P450|protein_coding|2R:36314469:36316210:1|gene:AGAP003343	AGAP003343-PA	57 kDa	0.53	6.2089	12.823	2	33	2.9219	5.9958	7.01063	13.9726	1.99305
470	chymotrypsin|protein_coding|2R:1275500:1276407:1|gene:AGAP001198	AGAP001198-PA	29 kDa	0.64	7.7612	3.8469	13.913	2	9.4961	25.482	8.50703	12.326	1.44892
471	Presequence protease, mitochondrial|protein_coding|2L:34743559:34746612:-1|gene:AGAP006616	AGAP006616-PA	117 kDa	1	18.627	2	2	2	13.148	7.4947	7.54233	7.54757	1.00069
474	|protein_coding|2L:16024036:16056541:1|gene:AGAP005471	AGAP005471-PA	596 kDa	0.53	12.418	2	2	4.125	2	2.9979	5.47267	3.04097	0.555665
472	|protein_coding|2R:16455157:16461223:1|gene:AGAP002149	AGAP002149-PB	155 kDa	0.51	13.97	11.541	2	2	11.687	38.973	9.17033	17.5533	1.91414
475	|protein_coding|3R:31186368:31187253:1|gene:AGAP009313	AGAP009313-PA	26 kDa	0.44	5.4328	17.952	6.0491	82.5	4.3828	8.9937	9.8113	31.9588	3.25735
477	cytochrome c oxidase subunit 6a, mitochrondrial|protein_coding|X:15724507:15725070:-1|gene:AGAP000851	AGAP000851-PA	12 kDa	0.26	3.8806	7.6937	3.0246	16.5	6.5742	5.9958	4.8663	9.69	1.99125
476	cathepsin L|protein_coding|3L:33872514:33877105:1|gene:AGAP011828	AGAP011828-PA	39 kDa	0.039	11.642	28.21	21.777	8.25	2.9219	4.4968	20.543	5.2229	0.254242	-0.435095	0.200659
479	flotillin|protein_coding|2R:43312816:43324005:1|gene:AGAP003789	AGAP003789-PA	47 kDa	0.088	2	2.5646	2	8.25	32.871	14.989	2.1882	18.7033	8.54736
480	fatty acid synthase, animal type|protein_coding|3R:28141291:28150307:1|gene:AGAP009176	AGAP009176-PA	266 kDa	0.22	2	2.5646	2.4197	2	2.1914	2	2.3281	2.0638	0.886474
478	microtubule-associated serine/threonine kinase|protein_coding|3L:14626518:14633447:-1|gene:AGAP011030	AGAP011030-PA	216 kDa	0.37	24.836	2	2	2	2	2	9.612	2	0.208073
482	RpS24: 40S ribosomal protein S24|protein_coding|2L:10342290:10342682:-1|gene:AGAP005131	AGAP005131-PA	15 kDa	0.57	12.418	15.387	10.284	28.875	6.5742	14.989	12.6963	16.8127	1.32422
484	ankyrin repeat domain-containing protein 17|protein_coding|2R:39084807:39102835:1|gene:AGAP003519	AGAP003519-PA	460 kDa	0.37	18.627	2	2	2	2	2	7.54233	2	0.26517
483	Multiple epidermal growth factor-like domains 8|protein_coding|3R:6453504:6462954:1|gene:AGAP008185	AGAP008185-PA	333 kDa	0.37	18.627	2	2	2	2	2	7.54233	2	0.26517
487	T-complex protein 1 subunit theta|protein_coding|3L:6553400:6555190:-1|gene:AGAP010588	AGAP010588-PA	60 kDa	0.18	7.7612	5.1291	7.8639	16.5	24.836	5.9958	6.91807	15.7773	2.28059
486	|protein_coding|2R:57393018:57393901:-1|gene:AGAP004528	AGAP004528-PA	27 kDa	0.75	2	2.5646	18.147	12.375	13.879	2.9979	7.57053	9.75063	1.28797
488	AQP1: aquaporin|protein_coding|3R:19376109:19377994:1|gene:AGAP008843	AGAP008843-PB	27 kDa	0.14	27.164	2.5646	15.728	2	2	2	15.1522	2	0.131994
490	nucleolar protein 56|protein_coding|2R:14719843:14721474:1|gene:AGAP002063	AGAP002063-PA	57 kDa	0.19	13.194	2.5646	2	8.25	13.148	17.987	5.91953	13.1283	2.2178
489	|protein_coding|3L:1664420:1664755:-1|gene:AGAP010337	AGAP010337-PA (+2)	9 kDa	0.63	13.97	3.8469	22.987	20.625	2	5.9958	13.6013	9.54027	0.701423
495	carbonic anhydrase|protein_coding|3R:48348398:48350675:-1|gene:AGAP010052	AGAP010052-PA	15 kDa	0.2	5.4328	10.258	3.6295	53.625	6.5742	22.484	6.4401	27.5611	4.2796
494	Developmentally regulated GTP-binding protein|protein_coding|3L:7363170:7364583:-1|gene:AGAP010624	AGAP010624-PA	41 kDa	0.65	2	2.5646	33.27	12.375	2	7.4947	12.6115	7.2899	0.578034
497	ubiquinol-cytochrome c reductase subunit 9|protein_coding|2L:2483299:2483553:-1|gene:AGAP004710	AGAP004710-PA	7 kDa	0.73	2	2.5646	24.197	12.375	19.723	5.9958	9.5872	12.6979	1.32447
491	oligopeptidase A|protein_coding|X:4607157:4609601:1|gene:AGAP000252	AGAP000252-PA	85 kDa	0.47	13.97	2	22.987	2	2	16.488	12.9857	6.82933	0.525913
493	nidogen (entactin)|protein_coding|3R:6556906:6562367:-1|gene:AGAP008193	AGAP008193-PA	146 kDa	0.78	8.5373	23.081	2	2	19.723	4.4968	11.2061	8.73993	0.779926
492	protein phosphatase 3, regulatory subunit|protein_coding|2R:9483750:9484994:-1|gene:AGAP001760	AGAP001760-PA	22 kDa	0.68	15.522	25.646	2	2	22.645	5.9958	14.3893	10.2136	0.709804
498	Lp: lipophorin|protein_coding|2R:11117036:11163371:-1|gene:AGAP001826	AGAP001826-PA	371 kDa	0.8	12.418	2	2	2	17.531	2	5.47267	7.177	1.31143
496	nucleoprotein TPR|protein_coding|2R:9447208:9459719:1|gene:AGAP001754	AGAP001754-PA	311 kDa	0.25	12.418	2	4.2344	2	2	2	6.21747	2	0.321674
220.1	Phosphate carrier, mitochondrial|protein_coding|2R:40350748:40352872:-1|gene:AGAP013333	AGAP013333-PA	38 kDa	0.83	20.475	25.438	21.099	23.892	2	50.722	22.3373	25.538	1.14329
257.1	RpL18a-1: 60S ribosomal protein L18a|protein_coding|3L:39778944:39779877:1|gene:AGAP012284	AGAP012284-PA	21 kDa	0.15	28.341	69.787	22.666	20.245	7.8837	10.32	40.2647	12.8162	0.3183
501	elongation factor 1-beta|protein_coding|3L:7170626:7171389:-1|gene:AGAP010612	AGAP010612-PA (+1)	24 kDa	0.075	8.5373	6.4114	5.4442	24.75	23.375	8.9937	6.79763	19.0396	2.80091
502	lactoylglutathione lyase|protein_coding|3L:37390181:37391342:-1|gene:AGAP012071	AGAP012071-PA (+1)	21 kDa	0.79	2	6.4114	19.962	20.625	3.6523	10.493	9.4578	11.5901	1.22545
499	|protein_coding|2L:48863987:48865569:-1|gene:AGAP007665	AGAP007665-PA	35 kDa	0.99	16.298	24.363	3.6295	4.125	2	37.474	14.7635	14.533	0.984387
504	B-cell receptor-associated protein 31|protein_coding|3L:6369916:6370774:-1|gene:AGAP010557	AGAP010557-PA	27 kDa	0.015	27.94	23.081	12.098	2	2	2	21.0397	2	0.0950585	1.24668	1.00877
503	|protein_coding|2L:26767104:26768312:1|gene:AGAP006108	AGAP006108-PA	44 kDa	0.57	21.731	11.541	2	82.5	2	2	11.7573	28.8333	2.45237
500	pyruvate dehydrogenase kinase|protein_coding|3R:51943010:51945526:-1|gene:AGAP010276	AGAP010276-PB	46 kDa	0.37	2	2	2	2	28.488	2	2	10.8293	5.41467
507	|protein_coding|3L:1237467:1251371:1|gene:AGAP010331	AGAP010331-PA	91 kDa	0.61	2.3283	15.387	13.308	24.75	11.687	5.9958	10.3411	14.1443	1.36777
506	ATP-dependent RNA helicase UAP56/SUB2|protein_coding|3R:25435686:25439559:1|gene:AGAP009075	AGAP009075-PA	49 kDa	0.79	17.851	5.1291	7.8639	8.25	10.227	8.9937	10.2813	9.1569	0.890634
274.1	ATP-dependent RNA helicase DDX5/DBP2|protein_coding|3L:36848679:36851829:-1|gene:AGAP012045	AGAP012045-PA	98 kDa	0.94	6.2089	21.282	6.464	9.7534	20.453	2	11.3183	10.7355	0.948505
512	|protein_coding|2L:47577863:47617636:1|gene:AGAP007562	AGAP007562-PA	440 kDa	0.37	2	2	2	8.25	2	2	2	4.08333	2.04167
509	Membrane-associated progesterone receptor component 2|protein_coding|X:13820065:13824507:-1|gene:AGAP000767	AGAP000767-PA	26 kDa	0.37	2	2	2	2	2	17.987	2	7.329	3.6645
508	Lon-like ATP-dependent protease|protein_coding|3L:3859897:3863378:-1|gene:AGAP010451	AGAP010451-PA	111 kDa	0.84	6.2089	2	5.4442	2	7.3047	2.9979	4.55103	4.10087	0.901085
505	oligosaccharyltransferase complex subunit beta|protein_coding|2L:31019057:31020433:-1|gene:AGAP006383	AGAP006383-PA	50 kDa	0.18	13.194	2.5646	32.06	2	2	2	15.9395	2	0.125474
511	NADH dehydrogenase (ubiquinone) 1 beta subcomplex 3|protein_coding|3L:41232911:41233246:-1|gene:AGAP012374	AGAP012374-PA	12 kDa	0.29	2	33.339	17.542	2	13.148	2	17.627	5.716	0.324275
510	|protein_coding|2R:42306933:42307364:-1|gene:AGAP003713	AGAP003713-PA	13 kDa	0.9	2.3283	2	21.777	2	26.297	2	8.70177	10.099	1.16057
513	valyl-tRNA synthetase|protein_coding|3L:3012475:3016002:-1|gene:AGAP010420	AGAP010420-PA	119 kDa	0.66	3.8806	2.5646	4.2344	8.25	2.1914	2.9979	3.55987	4.47977	1.25841
29.2	heat shock 70kDa protein 1/8|protein_coding|2L:6544141:6546169:-1|gene:AGAP004944	AGAP004944-PA	71 kDa	0.92	5.7263	14.333	23.831	6.769	21.071	18.344	14.6301	15.3947	1.05226
514	|protein_coding|2R:44847770:44860440:1|gene:AGAP003872	AGAP003872-PA	337 kDa	0.37	31.045	2	2	2	2	2	11.6817	2	0.171208
516	myofilin variant B|protein_coding|X:19655029:19658201:-1|gene:AGAP001023	AGAP001023-PA (+5)	18 kDa	0.32	5.4328	7.6937	9.0737	49.5	10.957	7.4947	7.40007	22.6506	3.06086
517	NADH dehydrogenase (ubiquinone) 1 alpha subcomplex 2|protein_coding|2R:36893208:36893713:1|gene:AGAP003367	AGAP003367-PA (+1)	11 kDa	0.0078	13.97	25.646	17.542	2	2	2	19.0527	2	0.104972	1.16123	0.568636
518	|protein_coding|2L:13721263:13730958:-1|gene:AGAP005290	AGAP005290-PA	252 kDa	0.37	18.627	2	2	2	2	2	7.54233	2	0.26517
519	|protein_coding|2R:23163895:23198838:-1|gene:AGAP002578	AGAP002578-PA (+1)	216 kDa	0.37	24.836	2	2	2	2	2	9.612	2	0.208073
13.1	F-type H+-transporting ATPase subunit beta|protein_coding|3L:37467138:37467788:-1|gene:AGAP012081	AGAP012081-PA	23 kDa	0.5	180.7	140.74	250.43	183.84	169.79	140.94	190.623	164.857	0.864829
522	|protein_coding|2R:22129165:22132355:1|gene:AGAP002509	AGAP002509-PA	66 kDa	0.51	3.1045	10.258	12.703	20.625	5.1133	11.992	8.6885	12.5768	1.44752
523	UDP-N-acetylglucosamine pyrophosphorylase|protein_coding|3R:2534851:2536305:1|gene:AGAP007889	AGAP007889-PA	54 kDa	0.35	22.507	26.928	2.4197	12.375	3.6523	10.493	17.2849	8.8401	0.511435
524	starch phosphorylase|protein_coding|3R:3218295:3221971:-1|gene:AGAP007939	AGAP007939-PA	97 kDa	0.32	2.3283	6.4114	10.284	12.375	16.07	4.4968	6.34123	10.9806	1.73162
520	calcium-binding mitochondrial carrier protein Aralar1|protein_coding|X:18370525:18381565:-1|gene:AGAP000958	AGAP000958-PA	74 kDa	0.52	13.97	2.5646	2	12.375	5.1133	10.493	6.1782	9.3271	1.50968
375.1	CYP6AA1: cytochrome P450|protein_coding|2R:28480944:28482564:-1|gene:AGAP002862	AGAP002862-PA	57 kDa	0.54	10.047	35.833	15.538	28.571	2.9219	7.4671	20.4727	12.9867	0.634342
521	Cdc42: cell division cycle Cdc42 homolog|protein_coding|2R:21425189:21426041:-1|gene:AGAP002440	AGAP002440-PA (+2)	21 kDa	0.4	10.056	2	32.421	12.375	2	2.9979	14.8257	5.79097	0.390604
526	|protein_coding|3R:10101428:10109638:-1|gene:AGAP028115	AGAP028115-PA	246 kDa	0.35	3.1045	2.5646	2	4.125	2	28.48	2.55637	11.535	4.51226
525	26S proteasome regulatory subunit N9|protein_coding|2R:7309118:7310595:-1|gene:AGAP001651	AGAP001651-PA	43 kDa	0.82	22.507	6.4114	7.259	20.625	8.0351	2	12.0591	10.22	0.847493
527	|protein_coding|2R:4000870:4012512:1|gene:AGAP001375	AGAP001375-PA	66 kDa	0.27	18.627	2	4.8393	2	2	2	8.48877	2	0.235605
530	phospholipid scramblase 1|protein_coding|2L:16259960:16262540:-1|gene:AGAP005504	AGAP005504-PA	41 kDa	0.25	6.985	5.1291	2	8.25	34.332	7.4947	4.7047	16.6922	3.54799
529	ectonucleoside triphosphate diphosphohydrolase 5/6|protein_coding|3R:30096419:30099112:1|gene:AGAP009265	AGAP009265-PA	51 kDa	0.36	16.298	5.1291	2	12.375	9.4961	16.488	7.80903	12.7864	1.63738
528	Lamin|protein_coding|3L:35400651:35406726:-1|gene:AGAP011938	AGAP011938-PA	68 kDa	0.93	2.3283	48.727	3.0246	41.25	5.1133	2	18.0266	16.1211	0.894293
533	dipeptidyl-peptidase III|protein_coding|2R:55591068:55593533:1|gene:AGAP004394	AGAP004394-PA	81 kDa	0.18	13.194	2.5646	2	12.375	18.992	8.9937	5.91953	13.4536	2.27274
531	|protein_coding|2R:36289688:36291450:-1|gene:AGAP003337	AGAP003337-PA	35 kDa	0.054	5.4328	2.5646	2	8.25	19.723	26.981	3.33247	18.318	5.49683
537	Hex-A: hexokinase|protein_coding|3L:19385972:19394391:-1|gene:AGAP011208	AGAP011208-PA	54 kDa	0.34	2	2.5646	12.098	12.375	21.914	2.9979	5.5542	12.429	2.23776
538	Glucosyl/glucuronosyl transferases|protein_coding|3R:3835173:3836817:-1|gene:AGAP007990	AGAP007990-PA	60 kDa	0.092	7.7612	5.1291	2	24.75	13.879	8.9937	4.96343	15.8742	3.19824
532	Crc: calreticulin|protein_coding|2R:51938091:51941107:-1|gene:AGAP004212	AGAP004212-PA	46 kDa	0.48	11.642	3.8469	6.0491	4.125	10.227	17.987	7.17933	10.7797	1.50149
539	cytochrome c oxidase subunit VIIa|protein_coding|X:1792841:1793381:-1|gene:AGAP000109	AGAP000109-PA	10 kDa	0.68	2	2	12.098	4.125	2.9219	4.4968	5.366	3.8479	0.717089
535	DnaJ homolog subfamily A member 1|protein_coding|2L:24449748:24450950:-1|gene:AGAP005981	AGAP005981-PA	44 kDa	0.56	14.185	2	17.542	2	16.801	2	11.2423	6.93367	0.616746
534	electron-transferring-flavoprotein dehydrogenase|protein_coding|2L:23226543:23228724:-1|gene:AGAP005894	AGAP005894-PA	66 kDa	0.62	17.851	5.1291	3.6295	2	13.148	2	8.86987	5.716	0.644429
540	20S proteasome subunit alpha 1|protein_coding|2R:46543948:46544777:1|gene:AGAP003935	AGAP003935-PA	28 kDa	0.97	2.3283	2	21.777	2	21.184	2	8.70177	8.39467	0.964708
536	protein kinase C and casein kinase substrate in neurons 2 protein|protein_coding|3R:4839621:4845414:1|gene:AGAP008046	AGAP008046-PA	58 kDa	0.58	20.955	2	2	2	2	53.962	8.31833	19.3207	2.32266
541	|protein_coding|2R:6308197:6324138:-1|gene:AGAP001566	AGAP001566-PB	377 kDa	0.37	18.627	2	2	2	2	2	7.54233	2	0.26517
542	protein phosphatase|protein_coding|2L:27647494:27650439:1|gene:AGAP006171	AGAP006171-PA	71 kDa	0.97	15.522	6.4114	2	16.5	3.6523	4.4968	7.9778	8.21637	1.0299
543	Kl-5 beta dynein heavy chain|protein_coding|2R:7770071:7787763:-1|gene:AGAP001672	AGAP001672-PA	523 kDa	0.2	28.471	2	11.335	2	2	2	13.9353	2	0.14352
545	|protein_coding|2L:12119908:12135054:1|gene:AGAP005187	AGAP005187-PA	386 kDa	0.37	12.418	2	2	2	2	2	5.47267	2	0.365453
544	dynein heavy chain|protein_coding|3R:36348849:36362340:1|gene:AGAP009568	AGAP009568-PA	445 kDa	0.37	18.627	2	2	2	2	2	7.54233	2	0.26517
547	asparaginyl-tRNA synthetase|protein_coding|2R:30258021:30259987:-1|gene:AGAP002969	AGAP002969-PA	63 kDa	0.84	3.8806	5.1291	21.777	16.5	3.6523	5.9958	10.2622	8.71603	0.849331
553	D-xylulose reductase A|protein_coding|2R:40335765:40336933:-1|gene:AGAP003581	AGAP003581-PA	39 kDa	0.54	8.5373	5.1291	3.6295	8.25	2	2	5.7653	4.08333	0.70826
554	20S proteasome subunit alpha 5|protein_coding|3R:18292958:18293846:1|gene:AGAP008816	AGAP008816-PA	27 kDa	0.29	8.5373	3.8469	2.4197	45.375	13.879	2.9979	4.93463	20.7506	4.2051
549	Synaptic vesicle membrane protein VAT-1 homolog-like|protein_coding|2L:32768777:32813149:1|gene:AGAP006478	AGAP006478-PA	55 kDa	0.62	2	24.363	4.8393	8.25	2	8.9937	10.4008	6.41457	0.61674
550	cytochrome b5 protein|protein_coding|2L:43046083:43048421:1|gene:AGAP007121	AGAP007121-PA	15 kDa	0.33	18.627	5.1291	19.357	16.5	2.9219	2	14.371	7.14063	0.496877
552	(S)-2-hydroxy-acid oxidase|protein_coding|3L:12478591:12480731:-1|gene:AGAP010885	AGAP010885-PA	41 kDa	0.42	2	2	10.284	4.125	2	62.956	4.76133	23.027	4.83625
556	Adaptor-related protein complex 2, beta 1 subunit|protein_coding|2R:2126593:2131844:1|gene:AGAP001267	AGAP001267-PA	102 kDa	0.99	12.418	11.541	2	2	19.723	4.4968	8.653	8.73993	1.01005
548	Ras homolog gene family, member A|protein_coding|2L:10785376:10810252:-1|gene:AGAP005160	AGAP005160-PA (+4)	23 kDa	0.53	19.403	6.4114	3.0246	12.375	2	2	9.613	5.45833	0.567807
551	Tetraspanin|protein_coding|2L:44331811:44342903:-1|gene:AGAP007209	AGAP007209-PA (+4)	25 kDa	0.27	2.3283	2	2	2	13.879	65.954	2.10943	27.2777	12.9313
555	myosin IX|protein_coding|2R:47747417:47773796:-1|gene:AGAP004000	AGAP004000-PA	286 kDa	0.27	18.627	2	4.8393	2	2	2	8.48877	2	0.235605
546	Translocase of inner mitochondrial membrane 44 homolog (yeast)|protein_coding|X:5134178:5135640:1|gene:AGAP000291	AGAP000291-PA	49 kDa	0.24	13.97	2	4.8393	2	2	2	6.93643	2	0.288333
559	importin beta-3|protein_coding|2R:43128616:43133832:-1|gene:AGAP003769	AGAP003769-PA	125 kDa	0.32	2	2	7.259	82.5	12.418	2	3.753	32.306	8.60805
560	GTP-binding protein SAR1|protein_coding|2R:49755501:49756337:1|gene:AGAP004098	AGAP004098-PA (+1)	22 kDa	0.29	3.8806	6.4114	15.123	24.75	3.6523	26.981	8.47167	18.4611	2.17916
558	adenylosuccinate synthase|protein_coding|2R:37425820:37434664:1|gene:AGAP003405	AGAP003405-PA	51 kDa	0.67	10.089	6.4114	2	4.125	16.07	4.4968	6.1668	8.2306	1.33466
562	glutaminyl-tRNA synthetase|protein_coding|3R:51878832:51881222:-1|gene:AGAP010267	AGAP010267-PA	88 kDa	0.36	2	3.8469	19.962	4.125	2	2	8.60297	2.70833	0.314814
563	NADH dehydrogenase (ubiquinone) 1 beta subcomplex 6|protein_coding|3R:36953867:36954590:1|gene:AGAP009602	AGAP009602-PA	19 kDa	0.91	2.3283	2	12.098	2	13.148	2.9979	5.47543	6.04863	1.10469
566	cathepsin F|protein_coding|2R:28576962:28587719:-1|gene:AGAP002879	AGAP002879-PB	202 kDa	0.55	2	23.081	2	37.125	12.418	2	9.027	17.181	1.90329
557	NADH dehydrogenase (ubiquinone) Fe-S protein 8|protein_coding|2R:8858374:8859125:1|gene:AGAP001711	AGAP001711-PA	25 kDa	0.88	2	3.8469	18.147	2	19.723	5.9958	7.99797	9.2396	1.15524
564	TRX2: thioredoxin|protein_coding|2L:44269005:44269600:1|gene:AGAP007201	AGAP007201-PA	16 kDa	0.027	12.418	24.363	11.493	2	2	2	16.0913	2	0.124291	-0.790773	0.187087
561	pyruvate dehydrogenase E1 component subunit alpha|protein_coding|2R:31252368:31254045:-1|gene:AGAP003030	AGAP003030-PA	43 kDa	0.85	2	2	11.493	2	14.609	2	5.16433	6.203	1.20112
567	anaphase-promoting complex subunit 8|protein_coding|3R:44732896:44734846:1|gene:AGAP009880	AGAP009880-PA	72 kDa	0.37	12.418	2	2	2	2	2	5.47267	2	0.365453
565	|protein_coding|2R:18492538:18506114:1|gene:AGAP002274	AGAP002274-PB	301 kDa	0.37	31.045	2	2	2	2	2	11.6817	2	0.171208
574	nuclear pore complex protein Nup210|protein_coding|2L:29402129:29420159:-1|gene:AGAP006280	AGAP006280-PA	214 kDa	0.0006	2	2.5646	2	4.125	4.3828	4.4968	2.1882	4.33487	1.98102	-0.494508	0.167491
570	4-nitrophenylphosphatase|protein_coding|3R:47243836:47244954:-1|gene:AGAP009985	AGAP009985-PA	36 kDa	0.24	2	2.5646	4.8393	8.25	14.609	2	3.13463	8.28633	2.64348
571	protein transport protein SEC61 subunit beta|protein_coding|3L:25688862:25689370:-1|gene:AGAP011504	AGAP011504-PA	10 kDa	0.15	14.746	11.541	12.098	2	2	13.491	12.795	5.83033	0.455673
573	APN5: aminopeptidase 5|protein_coding|2R:42059966:42063174:1|gene:AGAP013146	AGAP013146-PA (+2)	107 kDa	0.45	6.8908	2	2	2	32.871	2	3.63027	12.2903	3.38552
576	|protein_coding|2L:44195540:44200750:-1|gene:AGAP007198	AGAP007198-PA (+1)	191 kDa	0.37	18.627	2	2	2	2	2	7.54233	2	0.26517
577	low density lipoprotein-related protein 2]|protein_coding|X:5789951:5813837:-1|gene:AGAP000331	AGAP000331-PA	517 kDa	0.37	12.418	2	2	2	2	2	5.47267	2	0.365453
575	translation initiation factor 4G|protein_coding|2R:22055946:22062926:-1|gene:AGAP002502	AGAP002502-PA	249 kDa	0.12	13.194	2	10.888	2	2	2	8.694	2	0.230044
572	|protein_coding|2R:10233605:10254474:-1|gene:AGAP013458	AGAP013458-PB	306 kDa	0.37	18.627	2	2	2	2	2	7.54233	2	0.26517
578	adenylate cyclase 3|protein_coding|3R:31206795:31238455:1|gene:AGAP009315	AGAP009315-PA	133 kDa	0.37	12.418	2	2	2	2	2	5.47267	2	0.365453
582	seryl-tRNA synthetase|protein_coding|3R:8085376:8086950:-1|gene:AGAP008265	AGAP008265-PA	57 kDa	0.55	9.3134	8.976	10.284	28.875	13.148	2	9.52447	14.6743	1.5407
583	NAD(P) transhydrogenase|protein_coding|2R:33497917:33502520:-1|gene:AGAP003167	AGAP003167-PA	112 kDa	0.93	8.5373	16.67	2	8.25	15.34	2	9.0691	8.53	0.940556
581	CPR124: cuticular protein RR-2 family 124|protein_coding|2R:37233856:37234769:-1|gene:AGAP003390	AGAP003390-PA	24 kDa	0.37	2	70.526	2	2	2	2	24.842	2	0.0805088
584	|protein_coding|2R:24170690:24173398:-1|gene:AGAP013074	AGAP013074-PA	99 kDa	0.37	18.627	2	2	2	2	2	7.54233	2	0.26517
585	putative G-protein coupled receptor GPCR|protein_coding|X:6974259:7037977:-1|gene:AGAP000383	AGAP000383-PA	89 kDa	0.37	12.418	2	2	2	2	2	5.47267	2	0.365453
590	Heat shock 70kDa protein|protein_coding|2R:57977978:57979236:-1|gene:AGAP004583	AGAP004583-PA	46 kDa	0.35	2	2	15.936	2	18.97	26.001	6.64533	15.657	2.35609
592	suppressor of tumorigenicity protein 13|protein_coding|3R:26179708:26180958:1|gene:AGAP009119	AGAP009119-PA	42 kDa	0.43	13.97	2	16.333	2	13.148	2	10.7677	5.716	0.530849
587	pseudouridine-5'-phosphate glycosidase|protein_coding|2R:43480712:43483336:1|gene:AGAP003806	AGAP003806-PA	38 kDa	0.85	2	2	15.728	2	20.453	2	6.576	8.151	1.23951
591	protocadherin-16/23|protein_coding|3R:2610532:2619915:-1|gene:AGAP007905	AGAP007905-PA	311 kDa	0.37	12.418	2	2	2	2	2	5.47267	2	0.365453
589	TWDL12: cuticular protein TWDL family (TWDL12)|protein_coding|2R:57853569:57861720:1|gene:AGAP004576	AGAP004576-PA	22 kDa	0.17	21.731	46.162	2	2	2	2	23.2977	2	0.0858455
593	|protein_coding|2L:48163591:48172655:1|gene:AGAP007605	AGAP007605-PA	281 kDa	0.37	24.836	2	2	2	2	2	9.612	2	0.208073
588	|protein_coding|3L:15801324:15803945:-1|gene:AGAP011058	AGAP011058-PA	97 kDa	0.37	24.836	2	2	2	2	2	9.612	2	0.208073
596	AD20590: |protein_coding|3L:5054374:5055589:1|gene:AGAP010499	AGAP010499-PA	40 kDa	0.57	3.1045	5.1291	11.493	2	10.227	16.488	6.57553	9.57167	1.45565
595	AFG3 family protein|protein_coding|2L:40208758:40211550:-1|gene:AGAP006949	AGAP006949-PA	90 kDa	0.1	12.418	14.105	2.4197	2	2	2	9.64757	2	0.207306
594	protein disulfide-isomerase A6|protein_coding|2R:12098233:12099570:1|gene:AGAP001919	AGAP001919-PA	49 kDa	0.022	13.97	25.646	12.703	2	2.9219	2	17.4397	2.3073	0.132302	1.61394	0.49485
598	RpL27: 60S ribosomal protein L27|protein_coding|3L:31393751:31394263:-1|gene:AGAP011687	AGAP011687-PA	16 kDa	0.25	3.1045	5.1291	14.518	16.5	11.687	10.493	7.58387	12.8933	1.7001
601	Heterogeneous nuclear ribonucleoprotein 27C|protein_coding|2R:12391388:12392626:1|gene:AGAP001930	AGAP001930-PA (+1)	44 kDa	0.29	2	2.5646	2	82.5	13.148	2.9979	2.1882	32.882	15.0269
597	NADH dehydrogenase (ubiquinone) 1 beta subcomplex 9|protein_coding|3R:44586368:44587032:1|gene:AGAP009865	AGAP009865-PA	18 kDa	0.42	12.418	7.6937	6.654	8.25	5.8437	7.4947	8.9219	7.19613	0.80657
599	histone H2A|protein_coding|X:5417659:5421738:1|gene:AGAP000306	AGAP000306-PA	13 kDa	0.73	4.1414	3.4264	23.889	17.954	17.31	5.0251	10.4856	13.4297	1.28078
600	Obg-like ATPase 1|protein_coding|X:11856460:11874683:-1|gene:AGAP000672	AGAP000672-PA (+1)	45 kDa	0.81	7.7612	2	10.888	2	13.148	2	6.88307	5.716	0.830444
602	long-chain acyl-CoA synthetase|protein_coding|2R:40614634:40619388:1|gene:AGAP003623	AGAP003623-PB	80 kDa	0.42	13.194	2	2	2	2	2.9979	5.73133	2.33263	0.406997
604	protein arginine N-methyltransferase 1|protein_coding|2R:37963320:37964635:1|gene:AGAP003462	AGAP003462-PA	42 kDa	0.6	8.5373	12.823	2	8.25	2	26.981	7.78677	12.4103	1.59377
609	ubiquinol-cytochrome c reductase subunit 7|protein_coding|3L:38533284:38533970:1|gene:AGAP012188	AGAP012188-PA	13 kDa	0.042	13.97	23.081	11.493	8.25	2	2	16.1813	4.08333	0.252348	0.594242	0.283997
485.1	Fatty-acid amide hydrolase 2|protein_coding|2R:20797831:20802135:-1|gene:AGAP013161	AGAP013161-PA	57 kDa	0.72	15.462	23.081	2	2	25.084	2	13.5143	9.69467	0.717362
605	complement component 1 Q subcomponent-binding protein, mitochondrial|protein_coding|2R:47546646:47547782:1|gene:AGAP003987	AGAP003987-PA	30 kDa	0.61	2	15.387	2	2	22.645	7.4947	6.46233	10.7132	1.6578
603	|protein_coding|3R:1524552:1529558:1|gene:AGAP007833	AGAP007833-PA	174 kDa	0.43	13.97	2.5646	2	4.125	2	2	6.1782	2.70833	0.438369
607	|protein_coding|X:17077047:17099182:1|gene:AGAP000904	AGAP000904-PA	383 kDa	0.37	18.627	2	2	2	2	2	7.54233	2	0.26517
606	|protein_coding|2R:59556530:59558421:-1|gene:AGAP004655	AGAP004655-PA	61 kDa	0.72	13.194	2	5.4442	2	2	26.981	6.8794	10.327	1.50115
608	ABCC14: ATP-binding cassette transporter (ABC transporter) family C member 14|protein_coding|3R:44056564:44069719:-1|gene:AGAP009835	AGAP009835-PA	211 kDa	0.59	12.418	2	2	2	5.9243	2	5.47267	3.3081	0.604477
60.1	APN4: aminopeptidase 4|protein_coding|2R:42095012:42098180:1|gene:AGAP013188	AGAP013188-PA	107 kDa	0.065	28.592	21.774	31.394	71.055	67.716	34.395	27.2533	57.722	2.11798
613	succinate dehydrogenase (ubiquinone) iron-sulfur subunit|protein_coding|2L:45257093:45258986:1|gene:AGAP007309	AGAP007309-PA	33 kDa	0.66	6.985	10.258	6.654	8.25	7.3047	10.493	7.96567	8.68257	1.09
615	CYP12F4: cytochrome P450|protein_coding|3R:4318878:4320869:1|gene:AGAP008018	AGAP008018-PA	60 kDa	0.37	4.6567	2	2	4.125	16.07	2	2.88557	7.39833	2.56391
611	Sideroflexin 1,2,3|protein_coding|2R:57327659:57329455:1|gene:AGAP004519	AGAP004519-PA	36 kDa	0.65	5.4328	17.952	2	24.75	2.1914	10.493	8.4616	12.4781	1.47468
610	dihydropyrimidinase|protein_coding|2R:32937816:32949396:-1|gene:AGAP003124	AGAP003124-PA	65 kDa	0.13	7.7612	3.8469	12.098	4.125	3.6523	2	7.90203	3.2591	0.412438
616	ubiquitin-like 1-activating enzyme E1 A|protein_coding|2R:56705677:56706756:1|gene:AGAP004459	AGAP004459-PA (+1)	37 kDa	0.91	13.194	3.8469	2	2	13.148	2	6.34697	5.716	0.900588
612	SCOT: succinyl-CoA transferase|protein_coding|2L:26620119:26624653:-1|gene:AGAP006096	AGAP006096-PA	56 kDa	0.12	28.716	24.363	2	2	2	2	18.3597	2	0.108934
614	L-xylulose reductase|protein_coding|3R:11346538:11347407:1|gene:AGAP008502	AGAP008502-PA	26 kDa	0.39	3.1045	2	2	2	40.176	2	2.36817	14.7253	6.21803
54.1	Tyrosine 3-monooxygenase/tryptophan 5-monooxygenase activation protein, beta polypeptide 2|protein_coding|2L:48609260:48612726:-1|gene:AGAP007643	AGAP007643-PA (+1)	28 kDa	0.22	37.132	99.897	33.758	140.09	56.671	117.17	56.929	104.644	1.83814
221.1	carboxypeptidase B|protein_coding|2L:28241650:28243225:-1|gene:AGAP006206	AGAP006206-PB	48 kDa	0.9	26.356	3.7742	47.819	11.907	35.929	24.292	25.9831	24.0427	0.925321
618	T-complex protein 1 subunit zeta|protein_coding|2R:38186089:38187900:1|gene:AGAP003477	AGAP003477-PA	58 kDa	0.38	3.1045	2.5646	10.888	8.25	11.687	5.9958	5.51903	8.64427	1.56626
620	RpL6: 60S ribosomal protein L6|protein_coding|2R:12011749:12012561:1|gene:AGAP001911	AGAP001911-PA	31 kDa	0.21	2	32.057	11.493	2	2	2	15.1833	2	0.131723
619	APG7A: autophagy related gene|protein_coding|3R:13805741:13808126:1|gene:AGAP008637	AGAP008637-PA	73 kDa	0.14	13.194	10.258	2	2	2	2.9979	8.484	2.33263	0.274945
623	20S proteasome subunit alpha 6|protein_coding|3R:51664738:51665706:-1|gene:AGAP010253	AGAP010253-PA	31 kDa	0.52	2.3283	7.6937	4.2344	16.5	4.3828	2.9979	4.75213	7.96023	1.67509
624	Solute carrier family 15 member 1|protein_coding|3L:2418050:2420425:1|gene:AGAP010383	AGAP010383-PA	79 kDa	0.18	17.075	23.081	3.0246	8.25	2	2	14.3935	4.08333	0.283692
622	phosphatidate phosphatase|protein_coding|UNKN:1233022:1242299:1|gene:AGAP012445	AGAP012445-PA	31 kDa	0.41	2	2	24.801	2	2.9219	2.9979	9.60033	2.63993	0.274984
621	Adk2: Adenylate kinase 2, mitochondrial|protein_coding|2L:49277177:49278459:1|gene:AGAP007722	AGAP007722-PA	26 kDa	0.37	31.045	2.5646	2.4197	2	2.1914	2.9979	12.0098	2.39643	0.19954
625	far upstream element-binding protein|protein_coding|3L:24763465:24770148:-1|gene:AGAP011446	AGAP011446-PA	74 kDa	0.37	2	2	2	2	14.609	2	2	6.203	3.1015
626	|protein_coding|3R:2360133:2366327:1|gene:AGAP007865	AGAP007865-PA	207 kDa	0.37	18.627	2	2	2	2	2	7.54233	2	0.26517
569.1	Ras-related protein Rab-6A|protein_coding|3L:21990568:22014745:-1|gene:AGAP011363	AGAP011363-PA	24 kDa	0.34	2	2	6.0491	6.3181	13.879	2	3.3497	7.39903	2.20886
629	leucyl-tRNA synthetase|protein_coding|3R:8636178:8639940:1|gene:AGAP008297	AGAP008297-PA	136 kDa	0.077	3.1045	2	2.4197	8.25	16.801	5.9958	2.50807	10.3489	4.12626
628	Arf2: ADP-ribosylation factor 2|protein_coding|2R:29823850:29824666:1|gene:AGAP002931	AGAP002931-PA (+1)	21 kDa	0.2	13.226	24.131	14.003	2	16.089	8.8455	17.12	8.97817	0.524426
633	Aldehyde_oxidase: |protein_coding|2L:28540894:28545294:1|gene:AGAP006226	AGAP006226-PA	140 kDa	0.92	7.3894	2	2	8.25	2	2	3.79647	4.08333	1.07556
632	E3 ubiquitin-protein ligase TRIP12|protein_coding|2R:2634398:2644334:1|gene:AGAP001296	AGAP001296-PA	319 kDa	0.37	18.627	2	2	2	2	2	7.54233	2	0.26517
631	U3 small nucleolar RNA-associated protein 19|protein_coding|2R:11736803:11738808:-1|gene:AGAP001872	AGAP001872-PA (+1)	58 kDa	0.37	37.254	2	2	2	2	2	13.7513	2	0.14544
630	|protein_coding|X:11229300:11231403:-1|gene:AGAP000620	AGAP000620-PA	68 kDa	0.37	37.254	2	2	2	2	2	13.7513	2	0.14544
636	tRNA-splicing ligase RtcB|protein_coding|3R:6187992:6189590:1|gene:AGAP008147	AGAP008147-PA	56 kDa	0.65	8.5373	2.5646	3.0246	16.5	2	2.9979	4.70883	7.16597	1.52181
641	|protein_coding|2R:52956914:52958016:1|gene:AGAP004236	AGAP004236-PA	33 kDa	0.18	14.746	23.081	2.4197	2	2	5.9958	13.4156	3.33193	0.248363
640	FMS-like tyrosine kinase 1|protein_coding|3R:18183438:18195242:-1|gene:AGAP008813	AGAP008813-PA	158 kDa	0.37	6.985	2	2	2	2	2	3.66167	2	0.546199
637	|protein_coding|2R:1215908:1232126:1|gene:AGAP001194	AGAP001194-PA	521 kDa	0.37	12.418	2	2	2	2	2	5.47267	2	0.365453
638	protein transport protein SEC61 subunit alpha|protein_coding|3R:28208847:28210814:-1|gene:AGAP009182	AGAP009182-PA	52 kDa	0.68	2	2	13.913	4.125	14.609	5.9958	5.971	8.24327	1.38055
639	|protein_coding|2R:5352331:5354988:-1|gene:AGAP001470	AGAP001470-PA	81 kDa	0.37	24.836	2	2	2	2	2	9.612	2	0.208073
642	|protein_coding|3L:23007096:23200840:-1|gene:AGAP011384	AGAP011384-PB	211 kDa	0.37	24.836	2	2	2	2	2	9.612	2	0.208073
635	Ca-activated cl channel protein|protein_coding|2R:49258258:49262376:1|gene:AGAP004059	AGAP004059-PA	141 kDa	0.37	31.045	2	2	2	2	2	11.6817	2	0.171208
643	protein phosphatase 1, catalytic subunit|protein_coding|3L:18191585:18195623:1|gene:AGAP011166	AGAP011166-PA	37 kDa	0.31	7.0926	5.675	8.3789	34.756	7.6156	9.6318	7.04883	17.3345	2.4592
647	RpL35a: 60S ribosomal protein L35a|protein_coding|2R:26675074:26675740:1|gene:AGAP002754	AGAP002754-PA	21 kDa	0.5	3.8806	7.6937	6.0491	28.875	4.3828	2.9979	5.87447	12.0852	2.05725
646	Cytochrome b-c1 complex subunit 6, mitochondrial|protein_coding|2R:18083401:18083756:-1|gene:AGAP002245	AGAP002245-PA	10 kDa	0.066	2	5.1291	6.0491	20.625	8.0351	13.491	4.39273	14.0504	3.19855
644	20S proteasome subunit alpha 2|protein_coding|2R:13318579:13319462:-1|gene:AGAP001995	AGAP001995-PA	26 kDa	0.19	15.522	2	12.703	2	2	5.9958	10.075	3.33193	0.330713
645	20S proteasome subunit beta 3|protein_coding|2R:8779299:8779916:-1|gene:AGAP001697	AGAP001697-PA (+1)	23 kDa	0.41	2	2	27.221	4.125	2	2	10.407	2.70833	0.260242
649	INTB: integrin beta subunit|protein_coding|X:14937399:14948907:1|gene:AGAP000815	AGAP000815-PA	93 kDa	0.42	6.2089	8.976	8.4688	24.75	3.6523	11.992	7.88457	13.4648	1.70774
650	Actincytosk: |protein_coding|2L:10204321:10206087:1|gene:AGAP005110	AGAP005110-PA	47 kDa	0.1	4.6567	5.1291	6.654	16.5	18.262	5.9958	5.47993	13.5859	2.47922
653	|protein_coding|3R:18058550:18062361:-1|gene:AGAP008803	AGAP008803-PA (+1)	122 kDa	0.19	2	2	3.6295	8.25	2.9219	19.486	2.54317	10.2193	4.01834
655	Leucine-rich repeat-containing protein 47|protein_coding|3L:24992891:24994668:1|gene:AGAP011472	AGAP011472-PA	63 kDa	0.16	2	2.5646	2.4197	8.25	12.418	2	2.3281	7.556	3.24557
386.1	TRYP5: trypsin 5|protein_coding|3R:8625813:8626637:1|gene:AGAP008291	AGAP008291-PA	30 kDa	0.4	10.088	2	4.8387	2	8.7656	38.973	5.64223	16.5795	2.93847
652	methionyl-tRNA synthetase|protein_coding|3R:2530537:2533785:1|gene:AGAP007891	AGAP007891-PA	111 kDa	0.63	2.3283	2.5646	8.4688	16.5	2.9219	2	4.4539	7.14063	1.60323
656	Cat eye syndrome chromosome region, candidate 1a|protein_coding|2L:39856668:39858724:1|gene:AGAP006907	AGAP006907-PA	57 kDa	0.57	2	2.5646	16.333	8.25	2	26.981	6.96587	12.4103	1.78159
654	|protein_coding|2L:35564225:35566342:-1|gene:AGAP006644	AGAP006644-PA	77 kDa	0.19	8.5373	2	12.703	4.125	2.1914	2	7.74677	2.77213	0.357844
657	U4/U6 small nuclear ribonucleoprotein SNU13|protein_coding|3R:6279624:6280167:1|gene:AGAP008163	AGAP008163-PA	14 kDa	0.75	2	2	20.567	2	13.148	2	8.189	5.716	0.69801
651	20S proteasome subunit alpha 4|protein_coding|2L:15375628:15376377:1|gene:AGAP005423	AGAP005423-PA	28 kDa	0.72	2	2	16.333	2	13.148	11.992	6.77767	9.04667	1.33478
659	MON2 homolog|protein_coding|3R:46929764:46936269:-1|gene:AGAP009972	AGAP009972-PA	186 kDa	0.46	7.7612	2	2	2	2	2.9979	3.9204	2.33263	0.594999
661	|protein_coding|2L:20364514:20373012:1|gene:AGAP005765	AGAP005765-PA	250 kDa	0.37	6.985	2	2	2	2	2	3.66167	2	0.546199
660	Dystrophin Dp427c isoform|protein_coding|3R:51759874:51777762:-1|gene:AGAP010261	AGAP010261-PB	176 kDa	0.37	19.403	2	2	2	2	2	7.801	2	0.256377
662	|protein_coding|3R:43935962:43936724:-1|gene:AGAP009828	AGAP009828-PA	25 kDa	0.12	2	6.4114	3.0246	28.875	5.1133	19.486	3.812	17.8248	4.67596
664	|protein_coding|X:12541490:12542613:1|gene:AGAP000698	AGAP000698-PA	37 kDa	0.77	3.1045	5.1291	12.703	8.25	6.5742	2.9979	6.97887	5.9407	0.851241
663	beta-ureidopropionase|protein_coding|3R:51294761:51296722:1|gene:AGAP010229	AGAP010229-PA	44 kDa	0.86	8.5373	10.258	2	20.625	2	2	6.93177	8.20833	1.18416
667	|protein_coding|UNKN:24524247:24526029:-1|gene:AGAP012708	AGAP012708-PA	10 kDa	0.32	2	2	8.4688	4.125	10.227	7.4947	4.15627	7.28223	1.75211
668	RpL27a: 60S ribosomal protein L27a|protein_coding|3L:31717517:31718791:-1|gene:AGAP011706	AGAP011706-PA	17 kDa	0.47	4.6567	2	2	4.125	2	5.9958	2.88557	4.04027	1.40016
665	|protein_coding|X:320251:323017:-1|gene:AGAP000023	AGAP000023-PA	42 kDa	0.38	2	2.5646	2	2	33.602	2	2.1882	12.534	5.728
669	|protein_coding|2R:17675147:17682988:-1|gene:AGAP002215	AGAP002215-PA	236 kDa	0.37	12.418	2	2	2	2	2	5.47267	2	0.365453
670	coiled-coil domain-containing protein 64|protein_coding|2R:2807523:2818374:-1|gene:AGAP001308	AGAP001308-PA	64 kDa	0.37	6.985	2	2	2	2	2	3.66167	2	0.546199
666	Dynein heavy chain 2|protein_coding|2R:34035214:34047851:-1|gene:AGAP003226	AGAP003226-PA	450 kDa	0.37	19.403	2	2	2	2	2	7.801	2	0.256377
673	Muscular protein 20|protein_coding|X:13712327:13714126:1|gene:AGAP000749	AGAP000749-PA	19 kDa	0.32	4.6567	7.6937	6.0491	41.25	8.0351	7.4947	6.13317	18.9266	3.08594
672	Ahcy13: adenosylhomocysteinase|protein_coding|X:13067687:13073294:-1|gene:AGAP000719	AGAP000719-PA	48 kDa	0.96	2.3283	6.4114	13.913	12.375	5.1133	4.4968	7.5509	7.32837	0.970529
679	|protein_coding|2R:46361954:46364584:1|gene:AGAP003926	AGAP003926-PA	99 kDa	0.34	7.7612	2.5646	4.2344	12.375	5.1133	5.9958	4.8534	7.82803	1.6129
674	lipase 3|protein_coding|2R:20547293:20548540:1|gene:AGAP002353	AGAP002353-PA	46 kDa	0.25	16.298	5.1291	6.0491	4.125	4.3828	4.4968	9.15873	4.33487	0.473304
676	ABCA2: ATP-binding cassette transporter (ABC transporter) family A member 2|protein_coding|2L:30935024:30940342:-1|gene:AGAP006380	AGAP006380-PA	185 kDa	0.31	2	2	2.4197	2	2.9219	7.4947	2.1399	4.13887	1.93414
671	Cpr: NADPH cytochrome P450 reductase|protein_coding|X:8794244:8798842:1|gene:AGAP000500	AGAP000500-PA (+2)	67 kDa	0.64	2	3.8469	8.4688	2	2	19.486	4.7719	7.82867	1.64058
677	phosphomannomutase|protein_coding|3L:21675852:21676610:1|gene:AGAP011353	AGAP011353-PA	29 kDa	0.3	20.179	5.1291	6.0491	8.25	2	2	10.4524	4.08333	0.39066
675	translocation protein SEC62|protein_coding|3R:43291055:43294509:1|gene:AGAP009788	AGAP009788-PA	44 kDa	0.26	21.731	2	6.654	2	2	2.9979	10.1283	2.33263	0.230308
678	prefoldin alpha subunit|protein_coding|2R:37467222:37467933:-1|gene:AGAP003416	AGAP003416-PA	19 kDa	0.51	2	2	10.284	4.125	2	2	4.76133	2.70833	0.568818
681	notch gene homolog 1|protein_coding|X:19495565:19526057:-1|gene:AGAP001015	AGAP001015-PA	299 kDa	0.37	24.836	2	2	2	2	2	9.612	2	0.208073
682	pre-mRNA-splicing factor CDC5/CEF1|protein_coding|2R:30076891:30079794:-1|gene:AGAP002954	AGAP002954-PA	105 kDa	0.37	12.418	2	2	2	2	2	5.47267	2	0.365453
680	citron Rho-interacting kinase|protein_coding|2L:40113355:40120723:-1|gene:AGAP006932	AGAP006932-PA	217 kDa	0.37	31.045	2	2	2	2	2	11.6817	2	0.171208
685	20S proteasome subunit beta 6|protein_coding|2L:7587895:7588688:-1|gene:AGAP004991	AGAP004991-PA	26 kDa	0.67	3.1045	15.387	3.6295	12.375	13.879	2.9979	7.37367	9.75063	1.32236
684	NADH dehydrogenase (ubiquinone) 1 beta subcomplex 5|protein_coding|2L:45066390:45067118:-1|gene:AGAP007297	AGAP007297-PA	22 kDa	0.45	15.522	3.8469	9.6786	12.375	2.9219	2	9.6825	5.76563	0.595469
686	eIF3g: eukaryotic translation initiation factor 3 subunit G|protein_coding|2L:48887512:48888419:-1|gene:AGAP007668	AGAP007668-PA	30 kDa	0.65	9.3134	3.8469	2.4197	12.375	6.5742	2	5.19333	6.98307	1.34462
683	NADH dehydrogenase (ubiquinone) Fe-S protein 6|protein_coding|3R:25418897:25419488:1|gene:AGAP009072	AGAP009072-PA	14 kDa	0.81	5.4328	2	6.654	2	13.148	2	4.6956	5.716	1.21731
689	H/ACA ribonucleoprotein complex subunit 2|protein_coding|3L:38716370:38716999:1|gene:AGAP012204	AGAP012204-PA	18 kDa	0.11	2	2	2	8.25	4.3828	2.9979	2	5.21023	2.60512
687	NADH dehydrogenase (ubiquinone) 1 beta subcomplex 4|protein_coding|3L:33879971:33880456:-1|gene:AGAP011829	AGAP011829-PA	13 kDa	0.43	2	2	22.987	2	4.3828	2	8.99567	2.79427	0.310624
688	Oxysterol-binding protein 1|protein_coding|3L:12684224:12704997:1|gene:AGAP010893	AGAP010893-PA	88 kDa	0.37	18.627	2	2	2	2	2	7.54233	2	0.26517
691	malate dehydrogenase (oxaloacetate-decarboxylating)(NADP+)|protein_coding|2R:50948265:50952404:-1|gene:AGAP004159	AGAP004159-PB	70 kDa	0.22	5.6038	5.1291	2	8.25	17.531	4.4968	4.2443	10.0926	2.37792
690	Hemomucin|protein_coding|2R:49283654:49285634:1|gene:AGAP004065	AGAP004065-PA	65 kDa	0.2	10.089	3.8469	12.098	4.125	5.8437	4.4968	8.67797	4.82183	0.555641
695	ARC-P34: actin-related protein 2/3 complex subunit 2|protein_coding|3R:27692413:27695912:1|gene:AGAP009154	AGAP009154-PA	35 kDa	0.93	8.5373	2.5646	2	8.25	2	2	4.3673	4.08333	0.934979
692	peptidyl-prolyl cis-trans isomerase B (cyclophilin B)|protein_coding|2L:42413814:42415342:-1|gene:AGAP007088	AGAP007088-PA	22 kDa	0.99	2	2.5646	6.654	2	7.3047	2	3.73953	3.76823	1.00767
697	bromodomain and WD repeat domain containing protein 1/3|protein_coding|2R:14084580:14096582:1|gene:AGAP002030	AGAP002030-PA	292 kDa	0.37	18.627	2	2	2	2	2	7.54233	2	0.26517
693	cyclin-dependent kinase 12/13|protein_coding|2L:3453793:3459344:-1|gene:AGAP004780	AGAP004780-PA	140 kDa	0.37	18.627	2	2	2	2	2	7.54233	2	0.26517
694	RNA-binding protein 5/10|protein_coding|3R:13254279:13259908:-1|gene:AGAP008577	AGAP008577-PA	113 kDa	0.37	24.836	2	2	2	2	2	9.612	2	0.208073
696	|protein_coding|X:780013:787862:-1|gene:AGAP000048	AGAP000048-PA	203 kDa	0.37	12.418	2	2	2	2	2	5.47267	2	0.365453
698	RpL36: 60S ribosomal protein L36|protein_coding|2R:29615444:29616107:1|gene:AGAP002921	AGAP002921-PA (+1)	13 kDa	0.43	4.6567	7.6937	3.0246	20.625	2.1914	7.4947	5.125	10.1037	1.97145
699	solute carrier family 36 (proton-coupled amino acid transporter)|protein_coding|2L:48504238:48509825:1|gene:AGAP007633	AGAP007633-PA (+4)	51 kDa	0.4	2	5.1291	2	4.125	2	13.491	3.04303	6.53867	2.14873
702	thioredoxin domain-containing protein|protein_coding|X:626572:628054:1|gene:AGAP000044	AGAP000044-PA	46 kDa	0.012	2	2	4.8393	8.25	13.879	13.491	2.94643	11.8733	4.02973	0.744235	0.283997
700	|protein_coding|3R:7908909:7909193:-1|gene:AGAP008253	AGAP008253-PA	10 kDa	0.32	2	23.081	2	45.375	2	28.48	9.027	25.285	2.80104
707	|protein_coding|2L:26958069:26959455:-1|gene:AGAP006119	AGAP006119-PA	49 kDa	0.37	18.627	2	2	2	2	2	7.54233	2	0.26517
701	phospholipase D1/2|protein_coding|3L:8393435:8399019:1|gene:AGAP010687	AGAP010687-PA	139 kDa	0.37	24.836	2	2	2	2	2	9.612	2	0.208073
703	|protein_coding|2R:3720448:3729943:1|gene:AGAP001369	AGAP001369-PA	130 kDa	0.37	24.836	2	2	2	2	2	9.612	2	0.208073
704	tubulin--tyrosine ligase-like protein 12|protein_coding|2R:53882941:53884806:1|gene:AGAP004284	AGAP004284-PA	72 kDa	0.37	12.418	2	2	2	2	2	5.47267	2	0.365453
706	collagen, type I/II/III/V/XI/XXIV/XXVII, alpha|protein_coding|3L:30022597:30028326:1|gene:AGAP011620	AGAP011620-PA	153 kDa	0.37	18.627	2	2	2	2	2	7.54233	2	0.26517
705	protein phosphatase 1D (formerly 2C)|protein_coding|2R:54129355:54132421:1|gene:AGAP004291	AGAP004291-PA	91 kDa	0.37	12.418	2	2	2	2	2	5.47267	2	0.365453
481.1	CYP6M4: cytochrome P450|protein_coding|3R:6933946:6935521:1|gene:AGAP008214	AGAP008214-PA	58 kDa	0.41	8.2612	4.4559	6.146	13.463	5.5752	7.1975	6.2877	8.74523	1.39085
708	Sply: sphingosine-1-phosphate lyase|protein_coding|2R:8933934:8935747:-1|gene:AGAP001724	AGAP001724-PA	60 kDa	0.099	2	5.1291	4.8393	8.25	5.1133	10.493	3.98947	7.9521	1.99327
710	GSTD3: glutathione S-transferase delta class 3|protein_coding|2R:55509366:55510067:-1|gene:AGAP004382	AGAP004382-PA	24 kDa	0.79	20.179	3.8469	2	12.375	2.1914	5.9958	8.6753	6.85407	0.790067
712	FK506-binding nuclear protein|protein_coding|2L:46748309:46749737:-1|gene:AGAP007473	AGAP007473-PA	41 kDa	0.19	2.3283	2.5646	5.4442	16.5	13.148	2	3.4457	10.5493	3.06159
709	V-type H+-transporting ATPase S1 subunit|protein_coding|2R:45082472:45083705:-1|gene:AGAP003879	AGAP003879-PA	43 kDa	0.2	2	7.6937	2	20.625	13.148	2.9979	3.8979	12.257	3.14451
711	MICOS complex subunit MIC13|protein_coding|2L:10202875:10203427:-1|gene:AGAP005109	AGAP005109-PA	14 kDa	0.15	15.522	23.081	2.4197	4.125	2	2	13.6742	2.70833	0.198061
713	SCRAC1: Class A Scavenger Receptor (SRCR domain) with C-Type Lectin domain.|protein_coding|3R:27410675:27428759:1|gene:AGAP009143	AGAP009143-PA	341 kDa	0.37	7.7612	2	2	2	2	2	3.9204	2	0.510152
714	26S proteasome regulatory subunit N1|protein_coding|2R:21870842:21873614:-1|gene:AGAP002481	AGAP002481-PA	97 kDa	0.27	3.8806	5.1291	2	12.375	2	8.9937	3.6699	7.78957	2.12256
715	NADH dehydrogenase (ubiquinone) 1 alpha subcomplex 13|protein_coding|3R:37625238:37625878:-1|gene:AGAP009652	AGAP009652-PA	18 kDa	0.072	2	2.5646	2	20.625	20.453	4.4968	2.1882	15.1916	6.94251
717	ABCC2: ATP-binding cassette transporter (ABC transporter) family C member 2|protein_coding|2R:10155931:10164783:-1|gene:AGAP001775	AGAP001775-PA	152 kDa	0.85	13.97	5.1291	2	12.375	2.9219	2.9979	7.03303	6.09827	0.867089
716	NADH dehydrogenase (ubiquinone) 1 beta subcomplex 8|protein_coding|2R:14012368:14013179:-1|gene:AGAP002020	AGAP002020-PA	20 kDa	0.32	15.522	2.5646	10.888	8.25	2	4.4968	9.6582	4.9156	0.508956
718	NADH dehydrogenase (ubiquinone) 1 alpha subcomplex 7|protein_coding|2R:45717526:45718095:1|gene:AGAP003900	AGAP003900-PA (+1)	11 kDa	0.14	14.746	23.081	2	2	2	2	13.2757	2	0.150652
60.2	Aminopeptidase N1|protein_coding|2R:42089971:42093136:1|gene:AGAP013255	AGAP013255-PA	106 kDa	0.028	11.246	28.467	34.231	43.273	57.282	57.149	24.648	52.568	2.13275	-2.54617	0.431798
719	Coatomer protein complex, subunit beta 2|protein_coding|2L:3639037:3645635:-1|gene:AGAP004798	AGAP004798-PA	107 kDa	0.21	2.3283	3.8469	4.2344	8.25	15.34	2.9979	3.46987	8.86263	2.55417
721	ATP-dependent RNA helicase DDX6/DHH1|protein_coding|3R:26481859:26483964:1|gene:AGAP009135	AGAP009135-PA	50 kDa	0.82	10.866	3.8469	2.4197	8.25	3.6523	2.9979	5.71087	4.96673	0.869699
720	myosin light chain, invertebrate|protein_coding|3R:1259267:1266337:-1|gene:AGAP007806	AGAP007806-PA	17 kDa	0.52	10.089	7.6937	5.4442	8.25	2.9219	7.4947	7.7423	6.2222	0.803663
728	CYP12F1: cytochrome P450|protein_coding|3R:4326802:4328809:1|gene:AGAP008022	AGAP008022-PA	60 kDa	0.86	6.2089	2	6.3682	8.25	2	2.9979	4.85903	4.41597	0.908816
722	|protein_coding|3L:18109259:18110762:1|gene:AGAP011158	AGAP011158-PA	51 kDa	0.94	10.866	5.1291	7.259	20.625	2.1914	2	7.75137	8.27213	1.06718
724	ANXB9: annexin B9|protein_coding|2R:43345310:43352336:1|gene:AGAP003790	AGAP003790-PA (+3)	36 kDa	0.4	19.403	2	2	2	2.9219	2	7.801	2.3073	0.29577
723	syntaxin-binding protein 1|protein_coding|2R:31226418:31230178:-1|gene:AGAP003023	AGAP003023-PA	67 kDa	0.15	8.5373	14.105	2	2	2	2	8.2141	2	0.243484
725	protein kinase A|protein_coding|2R:4098311:4099372:-1|gene:AGAP001384	AGAP001384-PA	41 kDa	0.55	7.7612	2	7.8639	2	6.5742	4.4968	5.87503	4.357	0.741613
729	E3 ubiquitin-protein ligase EDD1|protein_coding|2R:10216145:10230335:1|gene:AGAP001780	AGAP001780-PA	372 kDa	0.37	6.985	2	2	2	2	2	3.66167	2	0.546199
730	chromodomain-helicase-DNA-binding protein 4|protein_coding|3L:36227980:36234488:1|gene:AGAP012009	AGAP012009-PA	228 kDa	0.48	12.418	2	2	4.125	2	2	5.47267	2.70833	0.494884
727	ubiquitin-conjugating enzyme E2 N|protein_coding|2L:12185863:12186321:-1|gene:AGAP005197	AGAP005197-PA	17 kDa	0.88	2	2	10.888	2	13.148	2	4.96267	5.716	1.1518
726	Turtle protein, isoform|protein_coding|3R:2928852:2936929:1|gene:AGAP007928	AGAP007928-PA	164 kDa	0.37	18.627	2	2	2	2	2	7.54233	2	0.26517
731	3-methylcrotonyl-CoA carboxylase beta subunit|protein_coding|2R:26787853:26789693:-1|gene:AGAP002761	AGAP002761-PA	63 kDa	0.52	9.3134	5.1291	2.4197	16.5	3.6523	5.9958	5.62073	8.71603	1.55069
734	squid|protein_coding|X:7260671:7269894:-1|gene:AGAP000399	AGAP000399-PA	38 kDa	0.093	6.2089	5.1291	2	8.25	14.609	7.4947	4.446	10.1179	2.27573
733	V-type H+-transporting ATPase subunit I|protein_coding|2R:42291767:42300822:1|gene:AGAP003711	AGAP003711-PB (+2)	95 kDa	0.88	10.089	8.976	4.2344	16.5	2.9219	5.9958	7.76647	8.47257	1.09092
732	|protein_coding|2R:41151293:41154479:1|gene:AGAP013179	AGAP013179-PA	62 kDa	0.44	14.746	2	2	90.75	2	2	6.24867	31.5833	5.05441
736	ryanodine receptor 2|protein_coding|3L:9789482:9818643:1|gene:AGAP010750	AGAP010750-PA	578 kDa	0.37	12.418	2	2	2	2	2	5.47267	2	0.365453
740	Mitochondrial import receptor subunit TOM70|protein_coding|3R:34744428:34746143:-1|gene:AGAP009497	AGAP009497-PA	64 kDa	0.76	2	23.081	2	2	2	14.989	9.027	6.32967	0.701193
735	ORK: orcokinin|protein_coding|3L:38993185:38999808:-1|gene:AGAP012220	AGAP012220-PA	20 kDa	0.16	20.179	2	10.888	2	2	2	11.0223	2	0.18145
738	|protein_coding|3R:11475679:11504073:-1|gene:AGAP008512	AGAP008512-PA	269 kDa	0.37	18.627	2	2	2	2	2	7.54233	2	0.26517
737	phosphatidylinositol-4-phosphate 3-kinase|protein_coding|3L:15327979:15341249:1|gene:AGAP011036	AGAP011036-PA	215 kDa	0.37	18.627	2	2	2	2	2	7.54233	2	0.26517
739	transcription elongation factor SPT6|protein_coding|2R:40577597:40585729:1|gene:AGAP003619	AGAP003619-PA	213 kDa	0.37	18.627	2	2	2	2	2	7.54233	2	0.26517
743	cystathionine gamma-lyase|protein_coding|3L:18227817:18231273:-1|gene:AGAP011172	AGAP011172-PA	43 kDa	1	2	2	8.4688	8.25	2.1914	2	4.15627	4.14713	0.997803
746	RpL34: 60S ribosomal protein L34|protein_coding|3R:31268923:31270109:-1|gene:AGAP009324	AGAP009324-PA	15 kDa	0.87	2	6.4114	6.0491	12.375	2	2	4.82017	5.45833	1.1324
744	TNF receptor-associated protein 1|protein_coding|3L:8608707:8610748:1|gene:AGAP010691	AGAP010691-PA	74 kDa	0.97	17.853	2.5646	2	2	16.366	4.7981	7.47253	7.72137	1.0333
742	Ras-related protein Rap-1A|protein_coding|2R:11749658:11769774:-1|gene:AGAP001874	AGAP001874-PA (+2)	21 kDa	0.86	2	3.8469	10.888	4.125	13.148	2	5.5783	6.42433	1.15167
745	|protein_coding|2R:58639404:58640141:1|gene:AGAP004629	AGAP004629-PA	17 kDa	0.91	2	2	15.123	2	13.148	2	6.37433	5.716	0.896721
748	myosin III|protein_coding|3R:41854420:41860198:-1|gene:AGAP009730	AGAP009730-PA	180 kDa	0.37	12.418	2	2	2	2	2	5.47267	2	0.365453
747	|protein_coding|X:12160909:12169682:-1|gene:AGAP000685	AGAP000685-PA	251 kDa	0.37	19.403	2	2	2	2	2	7.801	2	0.256377
753	cellular nucleic acid-binding protein|protein_coding|3R:5096002:5099077:-1|gene:AGAP008075	AGAP008075-PA (+2)	17 kDa	0.94	3.8806	3.8469	6.654	8.25	3.6523	2	4.79383	4.6341	0.966679
750	trehalose 6-phosphate phosphatase|protein_coding|3R:7163837:7164865:1|gene:AGAP008225	AGAP008225-PA	33 kDa	0.62	2.3283	2	5.4442	2	2.9219	2.9979	3.2575	2.63993	0.810417
749	|protein_coding|2R:2992625:2993318:1|gene:AGAP001321	AGAP001321-PA	22 kDa	0.42	2	6.4114	7.8639	16.5	3.6523	7.4947	5.4251	9.21567	1.69871
752	Proteasome 26S non-ATPase subunit 11|protein_coding|2R:5049886:5051303:1|gene:AGAP001440	AGAP001440-PA (+1)	47 kDa	0.47	9.3134	14.105	2	4.125	8.7656	2.9979	8.4728	5.29617	0.625079
755	histone H1/5|protein_coding|2L:13392453:13393202:-1|gene:AGAP005264	AGAP005264-PA (+1)	25 kDa	0.53	10.163	5.1897	2	2	2.1914	38.973	5.78423	14.3881	2.48747
754	RuvB-like protein 2|protein_coding|3R:42127368:42128777:1|gene:AGAP009746	AGAP009746-PA	52 kDa	0.4	6.2089	2	2	82.5	2	2	3.40297	28.8333	8.473
756	rootletin|protein_coding|2R:37852538:37862386:-1|gene:AGAP003449	AGAP003449-PA	240 kDa	0.59	18.627	2	2	8.25	2	2	7.54233	4.08333	0.541389
751	paxillin|protein_coding|3R:11915359:11952008:1|gene:AGAP008532	AGAP008532-PA	66 kDa	0.5	6.2089	2	2	2	19.723	2	3.40297	7.90767	2.32376
757	transcription initiation factor TFIID subunit 1|protein_coding|2R:45490566:45497995:1|gene:AGAP003882	AGAP003882-PA (+1)	225 kDa	0.37	18.627	2	2	2	2	2	7.54233	2	0.26517
758	GC-rich sequence DNA-binding factor|protein_coding|2R:14110644:14115479:-1|gene:AGAP002035	AGAP002035-PA	110 kDa	0.37	6.985	2	2	2	2	2	3.66167	2	0.546199
14.1	Aldo: fructose biphosphate aldolase|protein_coding|2R:22877762:22891504:1|gene:AGAP002564	AGAP002564-PB (+3)	39 kDa	0.44	119.06	208.19	197.58	149.55	226.75	258.51	174.943	211.603	1.20955
760	glucose-6-phosphate 1-dehydrogenase|protein_coding|3L:9142466:9152078:1|gene:AGAP010739	AGAP010739-PA	63 kDa	0.47	5.4328	7.6937	2.4197	12.375	2.1914	8.9937	5.18207	7.85337	1.51549
762	3',5'-cyclic-nucleotide phosphodiesterase|protein_coding|2L:43619548:43627337:-1|gene:AGAP007163	AGAP007163-PB	102 kDa	0.53	3.1045	5.1291	3.0246	8.25	3.6523	2.9979	3.75273	4.96673	1.3235
763	signal recognition particle receptor subunit alpha|protein_coding|3L:12707817:12709861:-1|gene:AGAP010894	AGAP010894-PA	73 kDa	0.026	2	2	2	4.125	2.9219	2.9979	2	3.34827	1.67413	0.283696	0.091515
767	NADH dehydrogenase (ubiquinone) 1 subcomplex unknown 2|protein_coding|2R:28938212:28938750:-1|gene:AGAP002889	AGAP002889-PA	13 kDa	0.7	2.3283	3.8469	2	2	2	5.9958	2.72507	3.33193	1.2227
768	GSTE2: glutathione S-transferase epsilon class 2|protein_coding|3R:28597751:28598580:-1|gene:AGAP009194	AGAP009194-PA	25 kDa	0.81	3.8806	2.5646	9.6786	8.25	3.6523	2	5.3746	4.6341	0.862222
775	|protein_coding|2R:28058921:28066692:1|gene:AGAP002828	AGAP002828-PA	195 kDa	0.48	6.985	2.5646	2	2	3.6523	2	3.84987	2.55077	0.66256
770	proline dehydrogenase|protein_coding|2R:44656487:44672811:1|gene:AGAP003860	AGAP003860-PA (+2)	81 kDa	0.37	18.627	2	2	2	2	2	7.54233	2	0.26517
769	porphobilinogen synthase|protein_coding|3L:13364389:13365731:-1|gene:AGAP010935	AGAP010935-PA	36 kDa	0.15	13.97	23.081	2	2	2	2	13.017	2	0.153645
774	|protein_coding|3R:38067046:38073337:1|gene:AGAP009669	AGAP009669-PA	81 kDa	0.37	9.3134	2	2	2	2	2	4.4378	2	0.450674
773	|protein_coding|2R:38727580:38733747:1|gene:AGAP003498	AGAP003498-PA	166 kDa	0.12	12.418	10.258	2	2	2	2	8.22533	2	0.243151
764	|protein_coding|2R:51962732:51970071:1|gene:AGAP004215	AGAP004215-PA	247 kDa	0.37	18.627	2	2	2	2	2	7.54233	2	0.26517
776	Dedicator of cytokinesis protein 1|protein_coding|2R:54419522:54431959:-1|gene:AGAP004320	AGAP004320-PA	231 kDa	0.37	12.418	2	2	2	2	2	5.47267	2	0.365453
759	mRpL12: 39S ribosomal protein L12, mitochondrial|protein_coding|3L:28373084:28373665:-1|gene:AGAP011581	AGAP011581-PA	20 kDa	0.3	2	2	2	4.125	19.723	2	2	8.616	4.308
777	|protein_coding|3L:4903258:4907740:-1|gene:AGAP028205	AGAP028205-PA	162 kDa	0.37	12.418	2	2	2	2	2	5.47267	2	0.365453
765	|protein_coding|2R:50718580:50730810:-1|gene:AGAP004144	AGAP004144-PA	417 kDa	0.37	2	20.517	2	2	2	2	8.17233	2	0.244728
772	neurofibromin 1|protein_coding|2R:33159856:33179678:1|gene:AGAP003140	AGAP003140-PA (+1)	314 kDa	0.37	12.418	2	2	2	2	2	5.47267	2	0.365453
761	carboxypeptidase B|protein_coding|2L:28258850:28260379:1|gene:AGAP006209	AGAP006209-PA	49 kDa	0.37	2	2	16.333	2	2	2	6.77767	2	0.295087
771	|protein_coding|2R:30559009:30562654:1|gene:AGAP002985	AGAP002985-PA	124 kDa	0.37	18.627	2	2	2	2	2	7.54233	2	0.26517
766	|protein_coding|2R:5241125:5250571:-1|gene:AGAP001451	AGAP001451-PA	130 kDa	0.37	18.627	2	2	2	2	2	7.54233	2	0.26517
780	Huntingtin interacting protein|protein_coding|2L:3738214:3744072:1|gene:AGAP004801	AGAP004801-PA (+2)	133 kDa	0.21	3.1045	7.6937	2.4197	12.375	6.5742	5.9958	4.40597	8.315	1.88721
779	sulfide:quinone oxidoreductase|protein_coding|2R:33208673:33211207:1|gene:AGAP003142	AGAP003142-PA	49 kDa	0.23	2	2.5646	4.2344	12.375	2	7.4947	2.933	7.2899	2.48548
166.1	troponin T, fast skeletal muscle|protein_coding|2R:20520807:20529622:1|gene:AGAP002350	AGAP002350-PA	43 kDa	0.69	11.872	15.797	15.515	15.483	25.826	8.5007	14.3947	16.6032	1.15343
778	heterogeneous nuclear ribonucleoprotein A1/A3|protein_coding|2R:20791379:20793448:-1|gene:AGAP002374	AGAP002374-PA	39 kDa	0.43	4.6567	2	3.6295	24.75	2	2.9979	3.42873	9.91597	2.89202
322.1	|protein_coding|3R:28880768:28888888:1|gene:AGAP009224	AGAP009224-PF	47 kDa	0.35	8.2813	2	28.93	5.8686	2.0785	5.3313	13.0704	4.42613	0.338637
782	bleomycin hydrolase|protein_coding|2R:3325448:3329864:1|gene:AGAP001341	AGAP001341-PA	52 kDa	0.79	10.866	3.8469	2	8.25	3.6523	2	5.57097	4.6341	0.831831
783	NADH_b5_red: NADH-cytochrome b5 reductase|protein_coding|3L:20695958:20701761:1|gene:AGAP011300	AGAP011300-PA	36 kDa	0.89	15.522	2.5646	2	16.5	4.3828	2	6.69553	7.6276	1.13921
781	proteasome activator subunit 3 (PA28 gamma)|protein_coding|X:5448455:5449323:1|gene:AGAP000308	AGAP000308-PA	30 kDa	0.42	2	2.5646	16.938	4.125	2.1914	2	7.16753	2.77213	0.386763
784	Endoplasmic reticulum resident protein 44 precursor|protein_coding|X:17143847:17147464:1|gene:AGAP000909	AGAP000909-PA	47 kDa	0.37	2	2	2	2	26.297	2	2	10.099	5.0495
794	CYP9M2: cytochrome P450|protein_coding|3R:31847940:31848707:-1|gene:AGAP009375	AGAP009375-PA	29 kDa	0.37	12.418	2	2	2	2	2	5.47267	2	0.365453
791	|protein_coding|2R:15086712:15111339:1|gene:AGAP002083	AGAP002083-PA	107 kDa	0.37	12.418	2	2	2	2	2	5.47267	2	0.365453
795	ANCE5: angiotensin-converting enzyme 5|protein_coding|3R:42370054:42372126:1|gene:AGAP009755	AGAP009755-PA	72 kDa	0.37	22.546	2	2	2	2	2	8.84867	2	0.226023
788	TrpM|protein_coding|2L:38996806:39030002:1|gene:AGAP006825	AGAP006825-PA	214 kDa	0.37	12.418	2	2	2	2	2	5.47267	2	0.365453
790	|protein_coding|3R:23233028:23241345:1|gene:AGAP009006	AGAP009006-PA	110 kDa	0.37	18.627	2	2	2	2	2	7.54233	2	0.26517
793	|protein_coding|2R:32861488:32871691:1|gene:AGAP013411	AGAP013411-PA	254 kDa	0.37	12.418	2	2	2	2	2	5.47267	2	0.365453
792	PAB-dependent poly(A)-specific ribonuclease subunit 2|protein_coding|3L:7418956:7423495:-1|gene:AGAP010626	AGAP010626-PA	138 kDa	0.37	18.627	2	2	2	2	2	7.54233	2	0.26517
789	phosphoglucomutase|protein_coding|3R:8803846:8808564:-1|gene:AGAP008305	AGAP008305-PA (+2)	69 kDa	0.37	24.836	2	2	2	2	2	9.612	2	0.208073
785	histone-lysine N-methyltransferase MLL1|protein_coding|2R:26448416:26563250:-1|gene:AGAP002741	AGAP002741-PA	520 kDa	0.37	24.836	2	2	2	2	2	9.612	2	0.208073
787	|protein_coding|X:8801563:8804794:1|gene:AGAP028654	AGAP028654-PA	89 kDa	0.37	12.418	2	2	2	2	2	5.47267	2	0.365453
786	|protein_coding|2R:18384422:18395773:-1|gene:AGAP002268	AGAP002268-PA	302 kDa	0.37	24.836	2	2	2	2	2	9.612	2	0.208073
800	actin related protein 2/3 complex, subunit 5|protein_coding|3R:20501127:20501697:1|gene:AGAP008895	AGAP008895-PA	17 kDa	0.47	15.522	3.8469	3.6295	8.25	2.1914	2	7.66613	4.14713	0.540968
798	glycogen debranching enzyme|protein_coding|2R:1285765:1291040:1|gene:AGAP001200	AGAP001200-PA (+1)	176 kDa	0.12	2	2	2	2	2.9219	2.9979	2	2.63993	1.31997
797	T-complex protein, epsilon subunit|protein_coding|3R:7875886:7877805:1|gene:AGAP008249	AGAP008249-PA	59 kDa	0.61	14.746	2	3.0246	8.25	2	2	6.5902	4.08333	0.619607
796	Zinc carboxypeptidase A 1|protein_coding|3R:36730614:36731915:1|gene:AGAP009593	AGAP009593-PA	49 kDa	0.46	3.1045	2	17.542	2	2	5.9958	7.54883	3.33193	0.441384
802	enhancer of mRNA-decapping protein 4|protein_coding|3R:9134926:9140756:1|gene:AGAP008324	AGAP008324-PA	153 kDa	0.37	6.2089	2	2	2	2	2	3.40297	2	0.587722
422.1	|protein_coding|2L:13739424:13746355:1|gene:AGAP005291	AGAP005291-PA	203 kDa	0.48	2	2	13.445	2	2	59.812	5.815	21.2707	3.6579
799	pre-mRNA-processing factor 8|protein_coding|2L:39355321:39363441:1|gene:AGAP006885	AGAP006885-PA	279 kDa	0.37	18.627	2	2	2	2	2	7.54233	2	0.26517
801	|protein_coding|X:2031552:2037491:1|gene:AGAP000126	AGAP000126-PA	188 kDa	0.37	20.179	2	2	2	2	2	8.05967	2	0.248149
46.1	pyruvate carboxylase|protein_coding|2L:2999465:3004703:-1|gene:AGAP004742	AGAP004742-PA	132 kDa	0.9	40.792	41.807	95.576	65.891	88.692	32.904	59.3917	62.4957	1.05226
806	High mobility group protein D, isoform C|protein_coding|3L:40733112:40733604:-1|gene:AGAP012334	AGAP012334-PA	13 kDa	0.37	3.1045	2	4.2344	20.625	2	4.4968	3.11297	9.0406	2.90418
335.1	CYP12F2: cytochrome P450|protein_coding|3R:4324289:4326344:1|gene:AGAP008020	AGAP008020-PA	60 kDa	0.77	9.4277	5.3181	6.8877	5.7026	18.703	2.0722	7.21117	8.82593	1.22393
805	Solute carrier family 22|protein_coding|2R:54355380:54357143:1|gene:AGAP004309	AGAP004309-PA	65 kDa	0.031	2	2.5646	2	4.125	2.9219	4.4968	2.1882	3.8479	1.75848	1.18633	1.03152
107.2	glucose dehydrogenase (acceptor)|protein_coding|2R:43290689:43298353:-1|gene:AGAP003785	AGAP003785-PA	70 kDa	0.55	2.3283	2	2.5733	4.6423	2	2	2.30053	2.88077	1.25222
803	juvenile hormone epoxide hydrolase|protein_coding|3R:14838460:14839904:1|gene:AGAP008684	AGAP008684-PA	52 kDa	0.37	2	2	20.567	2	2	2	8.189	2	0.24423
807	DnaJ homolog subfamily B member 4|protein_coding|2L:42820288:42821343:1|gene:AGAP007107	AGAP007107-PA	39 kDa	0.76	2	2	5.4442	4.125	2	2	3.14807	2.70833	0.860316
804	cytoskeleton-associated protein 5|protein_coding|3L:18121895:18129530:1|gene:AGAP011162	AGAP011162-PA	206 kDa	0.37	13.194	2	2	2	2	2	5.73133	2	0.348959
808	|protein_coding|3R:10991509:10997479:-1|gene:AGAP008473	AGAP008473-PA	164 kDa	0.37	6.985	2	2	2	2	2	3.66167	2	0.546199
367.1	GSTD1: glutathione S-transferase delta class 1|protein_coding|2R:50997517:50999962:1|gene:AGAP004164	AGAP004164-PA	24 kDa	0.56	12.347	8.4463	4.8809	23.741	7.4051	5.9958	8.55807	12.3806	1.44666
811	VATF: V-type proton ATPase subunit F|protein_coding|2R:21851028:21851741:-1|gene:AGAP002473	AGAP002473-PA	14 kDa	0.057	2	3.8469	2	16.5	6.5742	8.9937	2.61563	10.6893	4.0867
810	Capping protein (actin filament) muscle Z-line, alpha 1|protein_coding|2L:27094572:27100951:-1|gene:AGAP006141	AGAP006141-PA (+1)	33 kDa	0.46	3.1045	2	2	8.25	2	2	2.36817	4.08333	1.72426
817	eIF3l: eukaryotic translation initiation factor 3 subunit L|protein_coding|2L:27031605:27033353:-1|gene:AGAP006130	AGAP006130-PA	64 kDa	0.63	6.2089	5.1291	4.8393	16.5	3.6523	2.9979	5.39243	7.71673	1.43103
820	programmed cell death 6-interacting protein|protein_coding|2L:16664376:16667205:-1|gene:AGAP005531	AGAP005531-PA	94 kDa	0.53	2.3283	2.5646	2	4.125	2.1914	2	2.29763	2.77213	1.20652
815	RpL21: 60S ribosomal protein L21|protein_coding|3L:38003503:38004081:1|gene:AGAP012138	AGAP012138-PA	19 kDa	0.23	2.3283	2	2.4197	16.5	2.1914	5.9958	2.24933	8.22907	3.65845
814	Alpha-tocopherol transfer protein-like protein|protein_coding|2L:3151046:3152142:1|gene:AGAP004762	AGAP004762-PA	35 kDa	0.61	3.8806	2.5646	4.2344	8.25	3.6523	2	3.55987	4.6341	1.30176
273.1	RpL22: 60S ribosomal protein L22|protein_coding|2L:8792256:8793161:1|gene:AGAP005046	AGAP005046-PB	17 kDa	0.7	14.691	16.182	17.176	16.268	40.124	4.729	16.0163	20.3737	1.27206
816	eIF3b: eukaryotic translation initiation factor 3 subunit B|protein_coding|3L:38007452:38010972:1|gene:AGAP012140	AGAP012140-PA	79 kDa	0.88	6.985	2	2	8.25	2	2	3.66167	4.08333	1.11516
818	NADH dehydrogenase (ubiquinone) 1 alpha subcomplex 5|protein_coding|2L:17933861:17934448:-1|gene:AGAP005621	AGAP005621-PA	14 kDa	0.59	9.3134	2.5646	5.4442	8.25	2	2	5.77407	4.08333	0.707185
819	glucosyl/glucuronosyl transferases|protein_coding|2L:41047893:41049603:-1|gene:AGAP007028	AGAP007028-PA	60 kDa	0.9	2	2	12.098	2	6.5742	5.9958	5.366	4.85667	0.905081
812	carbonic anhydrase|protein_coding|2R:35082721:35085003:1|gene:AGAP003289	AGAP003289-PA	36 kDa	0.26	2	2	5.4442	8.25	8.7656	2	3.14807	6.33853	2.01347
822	Thoc4: THO complex subunit 4|protein_coding|2L:37415493:37418989:1|gene:AGAP006733	AGAP006733-PA	28 kDa	0.22	13.97	2	5.4442	2	2	2	7.13807	2	0.280188
823	|protein_coding|2L:4821176:4825510:-1|gene:AGAP004874	AGAP004874-PA	100 kDa	0.63	6.985	2	2	4.125	2	2	3.66167	2.70833	0.739645
813	Thymosin|protein_coding|X:4425246:4428424:1|gene:AGAP000235	AGAP000235-PA (+2)	14 kDa	0.51	2	2	6.0491	2	18.262	2	3.3497	7.42067	2.21532
821	origin recognition complex subunit 1|protein_coding|2L:7187167:7189946:1|gene:AGAP004957	AGAP004957-PA	98 kDa	0.37	18.627	2	2	2	2	2	7.54233	2	0.26517
826	N-acetylglucosamine kinase|protein_coding|X:4510670:4519174:-1|gene:AGAP000241	AGAP000241-PA	39 kDa	0.18	3.1045	5.1291	2	20.625	4.3828	8.9937	3.4112	11.3338	3.32254
824	|protein_coding|2L:45353935:45359753:-1|gene:AGAP007325	AGAP007325-PA (+1)	16 kDa	0.11	3.8806	5.1291	2.4197	8.25	4.3828	7.4947	3.8098	6.70917	1.76103
825	RpS29: 40S ribosomal protein S29|protein_coding|2R:6560347:6560899:-1|gene:AGAP001595	AGAP001595-PA	7 kDa	0.52	6.985	3.8469	4.2344	28.875	2.9219	2	5.0221	11.2656	2.24321
827	|protein_coding|2L:4939419:4940037:1|gene:AGAP004883	AGAP004883-PA	20 kDa	0.99	13.194	5.1291	2	16.5	2	2	6.77437	6.83333	1.0087
828	|protein_coding|2L:4120678:4142005:1|gene:AGAP004827	AGAP004827-PA	209 kDa	0.37	13.194	2	2	2	2	2	5.73133	2	0.348959
829	|protein_coding|2R:48125098:48148688:1|gene:AGAP004033	AGAP004033-PA	109 kDa	0.37	13.194	2	2	2	2	2	5.73133	2	0.348959
830	Hydroxysteroid (17-beta) dehydrogenase 4|protein_coding|3R:14637965:14642903:-1|gene:AGAP008667	AGAP008667-PA	78 kDa	0.88	9.3134	2.5646	2.4197	8.25	2.9219	4.4968	4.7659	5.2229	1.09589
568.1	histone-lysine N-methyltransferase SUV39H|protein_coding|2R:40393185:40401193:-1|gene:AGAP003597	AGAP003597-PB	52 kDa	0.46	16.138	4.8645	5.425	3.6994	10	2	8.80917	5.23313	0.594055
832	Enoyl-CoA hydratase domain-containing protein 3, mitochondrial|protein_coding|3L:2777840:2778837:-1|gene:AGAP010403	AGAP010403-PA	30 kDa	0.15	8.5373	14.105	2	2	2	2	8.2141	2	0.243484
836	ATP-dependent RNA helicase DBP2|protein_coding|2R:41327518:41336640:1|gene:AGAP003663	AGAP003663-PA	74 kDa	0.39	6.2089	2	2	2	2.1914	2	3.40297	2.0638	0.606471
835	|protein_coding|2R:54928058:54933639:1|gene:AGAP004348	AGAP004348-PA	197 kDa	0.37	6.985	2	2	2	2	2	3.66167	2	0.546199
841	cation-transporting ATPase 13A1|protein_coding|3R:5290827:5295046:1|gene:AGAP008085	AGAP008085-PA	135 kDa	0.37	6.985	2	2	2	2	2	3.66167	2	0.546199
838	|protein_coding|2R:22364730:22370704:1|gene:AGAP002527	AGAP002527-PA	160 kDa	0.15	6.985	2	4.8393	2	2	2	4.6081	2	0.434018
834	|protein_coding|2L:4769361:4800301:-1|gene:AGAP004873	AGAP004873-PA	163 kDa	0.37	24.836	2	2	2	2	2	9.612	2	0.208073
837	|protein_coding|2R:46108229:46234113:-1|gene:AGAP003914	AGAP003914-PB	147 kDa	0.37	18.627	2	2	2	2	2	7.54233	2	0.26517
840	MAP kinase interacting serine/threonine kinase|protein_coding|2R:33421972:33429971:1|gene:AGAP003160	AGAP003160-PA	161 kDa	0.37	6.985	2	2	2	2	2	3.66167	2	0.546199
833	protein expanded|protein_coding|3R:26409793:26423514:1|gene:AGAP009126	AGAP009126-PA	170 kDa	0.37	25.612	2	2	2	2	2	9.87067	2	0.202621
839	anaphase-promoting complex subunit 5|protein_coding|2L:17351177:17353474:-1|gene:AGAP005578	AGAP005578-PA	85 kDa	0.37	12.418	2	2	2	2	2	5.47267	2	0.365453
831	Excitatory amino acid transporter 3|protein_coding|3R:33527669:33530375:1|gene:AGAP009443	AGAP009443-PA	52 kDa	0.37	2	2	19.962	2	2	2	7.98733	2	0.250396
851	Cytochrome b5|protein_coding|2R:15755691:15757700:1|gene:AGAP002113	AGAP002113-PA	13 kDa	0.057	2	2	3.0246	4.125	3.6523	2.9979	2.34153	3.59173	1.53392
843	TPX3: thioredoxin peroxidase 3|protein_coding|2L:47438545:47439473:1|gene:AGAP007543	AGAP007543-PA	29 kDa	0.48	8.114	2.5646	6.2251	16.5	2	8.9937	5.63457	9.16457	1.62649
845	delta(3,5)-Delta(2,4)-dienoyl-CoA isomerase|protein_coding|2R:25208814:25209834:1|gene:AGAP002661	AGAP002661-PA	35 kDa	0.32	2	8.976	2	24.75	10.227	2	4.32533	12.3257	2.84965
844	Coatomer subunit gamma|protein_coding|3R:30872253:30875646:1|gene:AGAP009291	AGAP009291-PA	97 kDa	0.23	2	2	3.0246	2	13.879	5.9958	2.34153	7.2916	3.11403
846	T-complex protein 1, delta subunit|protein_coding|3R:34963390:34965635:-1|gene:AGAP009505	AGAP009505-PA	58 kDa	0.6	6.985	2.5646	3.6295	2	2	5.9958	4.39303	3.33193	0.758458
847	Coatomer subunit beta|protein_coding|2R:4186475:4189730:-1|gene:AGAP001399	AGAP001399-PA	107 kDa	0.83	6.985	2	2.4197	2	2	5.9958	3.80157	3.33193	0.876463
852	|protein_coding|2L:3070767:3072193:-1|gene:AGAP004758	AGAP004758-PA (+1)	48 kDa	0.69	7.7612	2	2	4.125	2	2.9979	3.9204	3.04097	0.775678
862	TEP1: thioester-containing protein 1|protein_coding|3L:11202091:11206882:-1|gene:AGAP010815	AGAP010815-PA	152 kDa	0.37	6.7352	2	2	2	2	2	3.5784	2	0.558909
859	splicing factor, proline- and glutamine-rich|protein_coding|2R:43365551:43385243:-1|gene:AGAP003794	AGAP003794-PB	63 kDa	0.48	12.418	2	2	4.125	2	2	5.47267	2.70833	0.494884
854	REL1: TOLL pathway signalling NF-kappaB Relish-like transcription factor|protein_coding|3R:35054895:35074818:-1|gene:AGAP009515	AGAP009515-PA	76 kDa	0.37	12.418	2	2	2	2	2	5.47267	2	0.365453
857	|protein_coding|3R:3322518:3337111:-1|gene:AGAP007960	AGAP007960-PA	387 kDa	0.37	12.418	2	2	2	2	2	5.47267	2	0.365453
861	histone acetyltransferase MYST4|protein_coding|2R:26343487:26353678:-1|gene:AGAP002735	AGAP002735-PA	345 kDa	0.37	12.418	2	2	2	2	2	5.47267	2	0.365453
856	|protein_coding|2R:54688389:54699228:-1|gene:AGAP004333	AGAP004333-PA	174 kDa	0.37	18.627	2	2	2	2	2	7.54233	2	0.26517
853	nuclear RNA export factor 1/2|protein_coding|2R:13406060:13409137:1|gene:AGAP002004	AGAP002004-PA	104 kDa	0.37	18.627	2	2	2	2	2	7.54233	2	0.26517
858	|protein_coding|2L:33120617:33122458:-1|gene:AGAP006502	AGAP006502-PA	53 kDa	0.37	18.627	2	2	2	2	2	7.54233	2	0.26517
850	DNA polymerase zeta|protein_coding|2R:1274224:1284558:-1|gene:AGAP013386	AGAP013386-PA	244 kDa	0.37	18.627	2	2	2	2	2	7.54233	2	0.26517
855	|protein_coding|2R:27979422:27983084:-1|gene:AGAP002822	AGAP002822-PA	129 kDa	0.37	18.627	2	2	2	2	2	7.54233	2	0.26517
848	regulating synaptic membrane exocytosis protein 2|protein_coding|2R:8468955:8506657:1|gene:AGAP001690	AGAP001690-PA (+1)	301 kDa	0.37	24.836	2	2	2	2	2	9.612	2	0.208073
849	|protein_coding|3L:39415061:39416659:-1|gene:AGAP012254	AGAP012254-PB	59 kDa	0.37	24.836	2	2	2	2	2	9.612	2	0.208073
860	|protein_coding|2L:16082611:16084163:1|gene:AGAP005481	AGAP005481-PA	58 kDa	0.37	24.836	2	2	2	2	2	9.612	2	0.208073
867	Karyopherin (importin) alpha 4|protein_coding|2R:2176670:2179552:1|gene:AGAP001273	AGAP001273-PA	57 kDa	0.54	2	3.8469	3.6295	8.25	2.1914	2.9979	3.1588	4.47977	1.41819
473.1	guanine nucleotide-binding protein G(q) alpha subunit|protein_coding|2L:9737547:9745967:1|gene:AGAP005079	AGAP005079-PC	42 kDa	0.93	23.036	8.4995	6.5577	19.53	13.834	2.8387	12.6977	12.0676	0.950372
872	ubiquitin carboxyl-terminal hydrolase L5|protein_coding|2L:16854804:16855967:-1|gene:AGAP005540	AGAP005540-PA	37 kDa	0.56	2	6.4114	2	12.375	2.9219	2	3.47047	5.76563	1.66134
864	RpS23: 40S ribosomal protein S23|protein_coding|2R:6098616:6099047:-1|gene:AGAP012990	AGAP012990-PA	16 kDa	0.41	3.8806	5.1291	4.8393	20.625	6.5742	2	4.61633	9.73307	2.1084
868	translocon-associated protein subunit gamma|protein_coding|3R:17142851:17143497:1|gene:AGAP008761	AGAP008761-PA	21 kDa	0.37	2	3.8469	6.654	16.5	4.3828	4.4968	4.16697	8.45987	2.03022
863	coatomer protein complex, subunit alpha (xenin)|protein_coding|3R:51658337:51662103:-1|gene:AGAP010251	AGAP010251-PA	140 kDa	0.37	2	2	2	2	3.6523	2	2	2.55077	1.27538
871	|protein_coding|3R:10415036:10473989:-1|gene:AGAP008408	AGAP008408-PB (+2)	32 kDa	0.18	2	11.541	6.0491	2	2	2	6.53003	2	0.306277
874	Integrin alpha-PS1|protein_coding|X:5433339:5444836:-1|gene:AGAP000307	AGAP000307-PA	126 kDa	0.59	7.7612	2	2	4.125	2	2	3.9204	2.70833	0.690831
865	toll-interacting protein|protein_coding|2R:40553590:40555037:1|gene:AGAP003615	AGAP003615-PA	30 kDa	0.37	2	2	2	2	2	40.472	2	14.824	7.412
866	eIF3m: eukaryotic translation initiation factor 3 subunit M|protein_coding|3L:39764272:39765694:1|gene:AGAP012281	AGAP012281-PA	44 kDa	0.75	2	2	10.888	2	7.3047	2	4.96267	3.76823	0.759316
877	syntaxin 5|protein_coding|3R:17129686:17131211:-1|gene:AGAP008756	AGAP008756-PA	51 kDa	0.37	12.418	2	2	2	2	2	5.47267	2	0.365453
880	|protein_coding|3R:27712554:27726798:-1|gene:AGAP009158	AGAP009158-PA	163 kDa	0.37	12.418	2	2	2	2	2	5.47267	2	0.365453
887.1	|protein_coding|3R:13285525:13288817:1|gene:AGAP008582	AGAP008582-PA	115 kDa	0.37	12.405	2	2	2	2	2	5.46833	2	0.365742
883	fanconi anemia group M protein|protein_coding|X:2897514:2902836:-1|gene:AGAP000169	AGAP000169-PA	146 kDa	0.37	18.627	2	2	2	2	2	7.54233	2	0.26517
881	chromatin modification-related protein EAF6|protein_coding|2L:38696587:38697539:1|gene:AGAP006810	AGAP006810-PA	26 kDa	0.37	12.418	2	2	2	2	2	5.47267	2	0.365453
884	|protein_coding|X:2307849:2318278:1|gene:AGAP000146	AGAP000146-PA	119 kDa	0.37	12.418	2	2	2	2	2	5.47267	2	0.365453
885	growth arrest-specific protein 8 homolog|protein_coding|2L:22596794:22598098:-1|gene:AGAP005850	AGAP005850-PA	52 kDa	0.37	12.418	2	2	2	2	2	5.47267	2	0.365453
882	|protein_coding|X:17536846:17539624:-1|gene:AGAP012964	AGAP012964-PA	44 kDa	0.37	12.418	2	2	2	2	2	5.47267	2	0.365453
876	DBH-like monooxygenase protein 1|protein_coding|3L:29539280:29606776:1|gene:AGAP011609	AGAP011609-PA	80 kDa	0.37	18.627	2	2	2	2	2	7.54233	2	0.26517
873	|protein_coding|3R:7010647:7019784:1|gene:AGAP013712	AGAP013712-PA	21 kDa	0.37	18.627	2	2	2	2	2	7.54233	2	0.26517
869	N-terminal kinase-like protein|protein_coding|X:23957544:23998144:1|gene:AGAP001091	AGAP001091-PB	100 kDa	0.37	12.418	2	2	2	2	2	5.47267	2	0.365453
870	splicing factor 3B subunit 1|protein_coding|X:2987173:2991824:1|gene:AGAP000178	AGAP000178-PA	148 kDa	0.37	18.627	2	2	2	2	2	7.54233	2	0.26517
875	sarcosine dehydrogenase|protein_coding|2L:43053619:43057640:1|gene:AGAP007123	AGAP007123-PA	100 kDa	0.37	18.627	2	2	2	2	2	7.54233	2	0.26517
878	STE20-like kinase|protein_coding|3L:6254864:6263402:-1|gene:AGAP010551	AGAP010551-PA	159 kDa	0.37	18.627	2	2	2	2	2	7.54233	2	0.26517
879	protein vein|protein_coding|2L:42914490:42939104:1|gene:AGAP007110	AGAP007110-PA	61 kDa	0.37	24.836	2	2	2	2	2	9.612	2	0.208073
896	peptide alpha-N-acetyltransferase|protein_coding|2R:18575455:18579094:1|gene:AGAP002284	AGAP002284-PA	105 kDa	0.16	12.418	11.541	2	4.125	2	2	8.653	2.70833	0.312994
890	alpha,alpha-trehalase|protein_coding|3L:36939003:36942417:-1|gene:AGAP012053	AGAP012053-PA	65 kDa	0.83	8.5373	3.8469	2	8.25	2.1914	2	4.79473	4.14713	0.864935
888	ubiquitin-conjugating enzyme E2 L3|protein_coding|X:21755830:21762593:-1|gene:AGAP001056	AGAP001056-PA	18 kDa	0.52	2	3.8469	8.4688	12.375	2	7.4947	4.7719	7.2899	1.52767
891	Dat: dopamine N acetyltransferase|protein_coding|3R:49370240:49372300:-1|gene:AGAP010142	AGAP010142-PA (+1)	32 kDa	0.42	15.522	2.5646	2	4.125	2	2	6.69553	2.70833	0.404499
894	|protein_coding|3L:3933599:3934438:1|gene:AGAP028034	AGAP028034-PA (+1)	28 kDa	0.34	3.7387	6.9354	2.4197	4.125	2	2	4.3646	2.70833	0.620523
892	protein transport protein SEC23|protein_coding|2R:9479550:9482903:1|gene:AGAP001759	AGAP001759-PA	87 kDa	0.35	12.418	2	2.4197	2	2	2	5.61257	2	0.356343
895	p70 ribosomal S6 kinase|protein_coding|2L:45612392:45633848:1|gene:AGAP007333	AGAP007333-PA	63 kDa	0.37	6.985	2	2	2	2	2	3.66167	2	0.546199
893	ubiquitin carboxyl-terminal hydrolase 1|protein_coding|X:16721435:16727252:1|gene:AGAP000884	AGAP000884-PA (+1)	107 kDa	0.96	7.7612	2	2	8.25	2	2	3.9204	4.08333	1.04156
889	Protein KIAA0664 homolog|protein_coding|3L:34053468:34064120:1|gene:AGAP011851	AGAP011851-PA	161 kDa	0.17	6.2089	2	11.493	2	2	2	6.5673	2	0.304539
901	mitochondrial ATPase inhibitor|protein_coding|3R:20515389:20516019:1|gene:AGAP008898	AGAP008898-PA	12 kDa	0.21	3.8806	2.5646	2	16.5	3.6523	5.9958	2.81507	8.71603	3.09621
897	3'(2'), 5'-bisphosphate nucleotidase|protein_coding|2R:59555339:59556337:1|gene:AGAP004654	AGAP004654-PA	33 kDa	0.47	4.6567	2.5646	3.0246	16.5	2	2.9979	3.4153	7.16597	2.0982
899	Cystatin-like protein|protein_coding|2R:28575574:28575870:-1|gene:AGAP002878	AGAP002878-PA	11 kDa	0.96	3.8806	3.8469	4.8393	8.25	2	2	4.18893	4.08333	0.974791
898	pyruvate dehydrogenase E1 component subunit alpha, mitochondrial|protein_coding|2L:3360197:3361330:1|gene:AGAP004773	AGAP004773-PA (+1)	41 kDa	0.57	2	2	5.4442	2	2	11.992	3.14807	5.33067	1.69331
903	E3 SUMO-protein ligase RanBP2|protein_coding|2R:30519486:30529112:1|gene:AGAP002982	AGAP002982-PA	308 kDa	0.37	6.985	2	2	2	2	2	3.66167	2	0.546199
904	|protein_coding|3R:25144914:25154093:-1|gene:AGAP009063	AGAP009063-PA	126 kDa	0.37	7.7612	2	2	2	2	2	3.9204	2	0.510152
900	LETM1 and EF-hand domain-containing protein 1, mitochondrial precursor|protein_coding|2R:35201358:35208926:-1|gene:AGAP003296	AGAP003296-PB	101 kDa	0.37	2	2	2	2	2	38.973	2	14.3243	7.16217
902	endoribonuclease Dicer|protein_coding|2R:28193323:28200824:1|gene:AGAP002836	AGAP002836-PA (+1)	255 kDa	0.37	12.418	2	2	2	2	2	5.47267	2	0.365453
906	cathepsin B|protein_coding|2R:57454530:57455543:1|gene:AGAP004533	AGAP004533-PA	37 kDa	0.4	3.1045	12.823	2	4.125	2	2	5.97583	2.70833	0.453214
907	sodium/potassium-transporting ATPase subunit beta|protein_coding|3R:36755388:36771079:1|gene:AGAP009595	AGAP009595-PA	36 kDa	0.39	2.3283	2.5646	3.0246	8.25	2.1914	2.9979	2.63917	4.47977	1.69742
908	hydroxybutyrate dehydrogenase|protein_coding|2R:22322371:22323216:-1|gene:AGAP002521	AGAP002521-PA (+1)	27 kDa	0.45	9.3134	2.5646	2	2.9859	2	2.9979	4.626	2.66127	0.575285
910	ubiquitin carboxyl-terminal hydrolase 5/13|protein_coding|3L:39298657:39301317:-1|gene:AGAP012248	AGAP012248-PA	92 kDa	0.59	2	2.5646	2	2	2.1914	2.9979	2.1882	2.39643	1.09516
909	eIF3f: eukaryotic translation initiation factor 3 subunit F|protein_coding|2R:29839433:29840474:1|gene:AGAP002935	AGAP002935-PA	32 kDa	0.39	2.3283	2	2	2	13.879	2	2.10943	5.95967	2.82525
913	Bardet-Biedl syndrome 2 protein|protein_coding|3R:37391355:37398595:1|gene:AGAP009637	AGAP009637-PA	81 kDa	0.37	12.418	2	2	2	2	2	5.47267	2	0.365453
914	|protein_coding|2L:14718904:14723935:1|gene:AGAP005374	AGAP005374-PA	157 kDa	0.37	12.418	2	2	2	2	2	5.47267	2	0.365453
912	|protein_coding|3R:37406421:37422931:1|gene:AGAP009638	AGAP009638-PA	410 kDa	0.37	18.627	2	2	2	2	2	7.54233	2	0.26517
911	20S proteasome subunit beta 2|protein_coding|3L:24476383:24477302:1|gene:AGAP011423	AGAP011423-PA	30 kDa	0.37	2	23.081	2	2	2	2	9.027	2	0.221558
96.1	histone H2B|protein_coding|3L:38656460:38656834:1|gene:AGAP012199	AGAP012199-PA (+5)	14 kDa	0.55	47.43	56.829	70.291	88.696	69.758	44.497	58.1833	67.6503	1.16271
923	COE09916: carboxylesterase|protein_coding|3L:12933926:12935954:1|gene:AGAP010917	AGAP010917-PA	64 kDa	0.75	7.7612	2.5646	2	8.25	2.1914	4.4968	4.1086	4.9794	1.21195
924	NADH dehydrogenase (ubiquinone) Fe-S protein 7|protein_coding|X:2905106:2905729:-1|gene:AGAP000170	AGAP000170-PA	23 kDa	0.83	13.97	2	2	8.25	2.1914	4.4968	5.99	4.9794	0.831285
917	|protein_coding|2R:1214557:1215071:1|gene:AGAP001193	AGAP001193-PA	15 kDa	0.38	2	3.8469	2	20.625	2	2.9979	2.61563	8.54097	3.26535
921	FK506-binding protein 1|protein_coding|3L:38473308:38473765:-1|gene:AGAP012184	AGAP012184-PA	12 kDa	0.78	2	3.8469	10.888	16.5	2	2.9979	5.5783	7.16597	1.28461
920	peritrophin|protein_coding|2L:38572197:38572534:-1|gene:AGAP006796	AGAP006796-PA	9 kDa	0.32	4.6567	2.5646	5.4442	2	2.1914	4.4968	4.22183	2.89607	0.685974
925	hypoxia up-regulated 1|protein_coding|2R:11265748:11268729:-1|gene:AGAP001827	AGAP001827-PA	108 kDa	0.25	2	2	2	2	6.5742	2.9979	2	3.85737	1.92868
335.2	|protein_coding|UNKN:30042061:30044007:-1|gene:AGAP012800	AGAP012800-PA	56 kDa	0.34	2.9901	25.457	3.0768	2.5474	2.481	2	10.508	2.3428	0.222955
922	GSTMS1: glutathione transferase microsomal 1|protein_coding|X:2849465:2850865:-1|gene:AGAP000165	AGAP000165-PA	17 kDa	0.35	14.746	2.5646	2	2	2	2	6.43687	2	0.31071
809.1	ankyrin|protein_coding|2R:18416769:18456860:1|gene:AGAP002272	AGAP002272-PB (+1)	280 kDa	0.69	23.979	2	2	44.981	2	2	9.32633	16.327	1.75063
918	fibrinogen|protein_coding|2L:6008283:6009271:-1|gene:AGAP004918	AGAP004918-PA	35 kDa	0.37	2	2	12.098	2	2	2	5.366	2	0.372717
931	DNA polymerase theta|protein_coding|2L:47257183:47263360:1|gene:AGAP007533	AGAP007533-PA	223 kDa	0.37	12.418	2	2	2	2	2	5.47267	2	0.365453
[truncated: 432 more rows]

## Sheet: Summary
Protein identified	Fold Change	p-value	Log2FC	log10p-value	Description
[truncated: 14 more rows]
