# Supplementary material for: Ribosomal/nucleolar stress induction regulates tert-Butyl hydroperoxide (tBHP) mediated oxidative stress in Anopheles gambiae midguts
Source: BMC Res Notes. 2019 Mar 29;12:182. doi: 10.1186/s13104-019-4196-1 (PMC6440166; doi:10.1186/s13104-019-4196-1)
Supplement: Supplementary file 6 — Additional file 6. Proteomic data on differential expression between low and high treatment groups. [file 13104_2019_4196_MOESM6_ESM.xlsx]

## Sheet: Legend
Additional file 6. Protein identification in An. gambiae (KEELE) midguts following treatment with 50 µM tBHP (Low) and 200 µM tBHP (High).
Tab name:
Proteins	All proteins identified, with normalized spectral count values and p-value tabulated
Heat shock proteins	Proteins filtered from the Protein tab according to class
Cytochrome related
Thioredoxin related
Glutathione related
Enriched proteins	Volcano plot made based on the data in this tab
Summary	Enriched proteins that explain our hypothesis and discussed in the manuscript.
Legend for the tables:
High-B01, High-B02, High-B03, Low-B01, Low-B02, and Low-B03: Proteins were identified from biological replicates 1, 2, and 3 in An. gambiae (KEELE) midguts following treatment with ex vivo organ culture (control) and 200 µM tBHP (Low).
Average High: The average relatie spectral count from biological replicates 1, 2, and 3.
Average Low: The average relataive spectral count from biological replicates 1, 2, and 3.
FC: The ratio of the average spectral count calculated as fold change for High and Low treated An. gambiae (KEELE) midguts.
p-value: The p-value of the High/Low ratio.

## Sheet: All proteins
#	Identified Proteins (1250/1266)	Accession Number	Molecular Weight	T-Test (p-value): (p < 0.05)	High-B01	High-B02	High-B03	Low-B01	Low-B02	Low-B03	Average High	Average Low	FC (Average High/Average Low)	Log2FC	Log10(p-value)
4	F-type H+-transporting ATPase subunit alpha|protein_coding|2L:10355424:10358073:1|gene:AGAP005134	AGAP005134-PA	59 kDa	0.22	270.72	587.4	392.87	621.4	543.18	511.27	416.997	558.617	0.746481	-0.421823	0.657577
5	Terribly reduced optic lobes, isoform B|protein_coding|2R:41180953:41214353:1|gene:AGAP003656	AGAP003656-PA (+1)	455 kDa	1	580.12	377.61	418.6	454.91	476.09	445.32	458.777	458.773	1.00001	1.04822e-05	0
7	spectrin alpha|protein_coding|2L:36690201:36701588:1|gene:AGAP006686	AGAP006686-PA	278 kDa	0.51	377.08	417.05	495.8	447.34	413.04	317.81	429.977	392.73	1.09484	0.130721	0.29243
6.1	ADP,ATP carrier protein 1|protein_coding|2L:38179028:38184068:-1|gene:AGAP006782	AGAP006782-PA	33 kDa	0.59	478.05	345.18	282.81	354.67	242.4	384.27	368.68	327.113	1.12707	0.172579	0.229148
8	alpha-aminoadipic semialdehyde synthase|protein_coding|3R:13774626:13779588:-1|gene:AGAP008632	AGAP008632-PA	103 kDa	0.093	207.87	234.96	320.81	418.75	314.43	337.28	254.547	356.82	0.713376	-0.487266	1.03152
2.1	Actin5C: actin|protein_coding|X:11656334:11657464:-1|gene:AGAP000651	AGAP000651-PA (+2)	42 kDa	0.9	636.45	336.55	360.92	517.8	494.61	363.13	444.64	458.513	0.969743	-0.0443259	0.0457575
10	spectrin beta|protein_coding|3L:12732941:12745929:1|gene:AGAP010895	AGAP010895-PA	267 kDa	0.52	174.03	293.7	264.2	132.86	274.01	211.04	243.977	205.97	1.18453	0.244309	0.283997
11	|protein_coding|3R:17088640:17092062:1|gene:AGAP008752	AGAP008752-PA	120 kDa	0.85	367.41	88.949	161.26	230.4	132.56	200.36	205.873	187.773	1.09639	0.132762	0.0705811
12	|protein_coding|3L:4182081:4183867:-1|gene:AGAP010479	AGAP010479-PA	45 kDa	0.23	120.86	241.67	144.11	264.03	198.84	221.09	168.88	227.987	0.740745	-0.432951	0.638272
16	60 kDa heat shock protein, mitochondrial precursor|protein_coding|2R:47808071:47809937:-1|gene:AGAP004002	AGAP004002-PA	61 kDa	0.93	9.5919	298.73	327.68	233.76	233.6	195.96	212.001	221.107	0.958816	-0.060674	0.0315171
17	VATA: V-type proton ATPase catalytic subunit A|protein_coding|2R:33386137:33388965:-1|gene:AGAP003153	AGAP003153-PA (+3)	68 kDa	0.65	232.05	161.95	247.04	212.74	202.07	185.91	213.68	200.24	1.06712	0.0937217	0.187087
19	AGM1: |protein_coding|3L:41729189:41730770:1|gene:AGAP012401	AGAP012401-PA	57 kDa	0.52	308.6	112.44	337.97	218.62	223.09	160.16	253.003	200.623	1.26109	0.334667	0.283997
21	|protein_coding|3L:35407873:35409888:-1|gene:AGAP011939	AGAP011939-PA	56 kDa	0.55	125.69	223.21	260.77	191.72	188.33	145.09	203.223	175.047	1.16097	0.215326	0.259637
22	V-type H+-transporting ATPase subunit B|protein_coding|2R:28670971:28673585:1|gene:AGAP002884	AGAP002884-PA	56 kDa	0.96	91.852	193.84	274.49	216.1	212.58	122.48	186.727	183.72	1.01637	0.0234244	0.0177288
24	aconitate hydratase 1 / homoaconitase|protein_coding|3R:2122554:2126811:-1|gene:AGAP007852	AGAP007852-PA (+1)	85 kDa	0.35	101.52	205.59	109.8	201.81	166.51	161.42	138.97	176.58	0.787009	-0.345548	0.455932
25	cytosolic nonspecific dipeptidase|protein_coding|2L:48341659:48344346:-1|gene:AGAP007619	AGAP007619-PA	54 kDa	0.067	212.71	158.6	154.4	82.405	110.74	141.95	175.237	111.698	1.56884	0.649697	1.17393
27	PyK: pyruvate kinase|protein_coding|2R:58245995:58249228:-1|gene:AGAP004596	AGAP004596-PA	58 kDa	0.89	58.012	173.7	303.66	164.81	197.22	140.06	178.457	167.363	1.06629	0.0925957	0.05061
28	peptidase (mitochondrial processing) beta|protein_coding|2L:17030679:17032097:1|gene:AGAP005558	AGAP005558-PA	52 kDa	0.61	77.349	241.36	177.96	182.88	202.07	191.01	165.556	191.987	0.862332	-0.213684	0.21467
29	ubiquinol-cytochrome c reductase core subunit 2|protein_coding|2L:26647662:26649388:1|gene:AGAP006099	AGAP006099-PA	45 kDa	0.09	159.53	206.43	277.92	128.65	119.63	155.14	214.627	134.473	1.59605	0.674509	1.04576
30	aldehyde dehydrogenase family 7 member A1|protein_coding|X:16705403:16707113:-1|gene:AGAP000881	AGAP000881-PA	58 kDa	0.31	130.53	171.18	61.761	139.58	157.62	186.54	121.157	161.247	0.751377	-0.412392	0.508638
32	Glyoxalase domain-containing protein 4|protein_coding|X:6773292:6774331:-1|gene:AGAP000367	AGAP000367-PA	32 kDa	0.43	130.53	200.55	241.9	209.37	96.996	144.46	190.993	150.275	1.27096	0.345914	0.366532
33	malate dehydrogenase|protein_coding|2R:11975943:11977395:1|gene:AGAP001903	AGAP001903-PA	35 kDa	0.79	29.006	193	217.88	169.01	97.804	119.97	146.629	128.928	1.13729	0.185602	0.102373
34	EH domain-containing protein 1|protein_coding|2R:58144216:58163155:1|gene:AGAP004593	AGAP004593-PA	61 kDa	0.49	101.52	170.34	224.74	142.11	144.69	127.5	165.533	138.1	1.19865	0.261408	0.309804
35	protein disulfide-isomerase A1|protein_coding|3L:41763690:41768233:-1|gene:AGAP012407	AGAP012407-PA	53 kDa	0.51	154.7	172.86	102.93	166.49	175.4	139.44	143.497	160.443	0.894376	-0.161047	0.29243
36	GAPDH: glyceraldehyde 3-phosphate dehydrogenase|protein_coding|3R:37154051:37155049:1|gene:AGAP009623	AGAP009623-PA	35 kDa	0.26	135.36	142.65	169.84	133.7	116.39	145.09	149.283	131.727	1.13328	0.180506	0.585027
37	female reproductive tract protease GLEANR_896|protein_coding|3R:19868169:19869015:-1|gene:AGAP008861	AGAP008861-PA	28 kDa	0.58	265.89	79.718	204.15	160.6	164.08	123.11	183.253	149.263	1.22771	0.295974	0.236572
38	|protein_coding|X:9847202:9853829:1|gene:AGAP000550	AGAP000550-PA	164 kDa	0.36	67.68	144.33	116.66	132.02	156.81	118.08	109.557	135.637	0.807722	-0.30807	0.443697
39	14-3-3 protein epsilon|protein_coding|2R:617564:625113:-1|gene:AGAP001151	AGAP001151-PA	29 kDa	0.5	159.53	132.67	240.54	156.28	184.08	103.32	177.58	147.893	1.20073	0.263912	0.30103
41	transitional endoplasmic reticulum ATPase|protein_coding|2L:18010658:18014675:-1|gene:AGAP005630	AGAP005630-PA	89 kDa	0.99	169.2	160.28	116.66	132.02	181.87	131.27	148.713	148.387	1.0022	0.00317254	0.00436481
44	|protein_coding|3L:25026924:25029981:1|gene:AGAP011476	AGAP011476-PA	102 kDa	0.51	188.54	153.56	145.82	205.17	123.67	69.09	162.64	132.643	1.22615	0.29413	0.29243
42.1	elongation factor 2|protein_coding|3R:33496915:33501698:-1|gene:AGAP009441	AGAP009441-PA (+1)	95 kDa	0.11	120.86	119.16	54.898	149.64	181.72	127.27	98.306	152.877	0.643041	-0.637017	0.958607
45	glycerol-3-phosphate dehydrogenase (NAD+)|protein_coding|2L:48086521:48094192:-1|gene:AGAP007593	AGAP007593-PA (+1)	39 kDa	0.99	67.68	132.58	138.96	114.36	88.913	135.04	113.073	112.771	1.00268	0.00386262	0.00436481
46	F-type H+-transporting ATPase subunit gamma|protein_coding|3R:3386900:3387890:1|gene:AGAP007966	AGAP007966-PA (+2)	33 kDa	0.43	14.503	177.9	102.93	151.36	178.63	103.63	98.4443	144.54	0.681087	-0.554089	0.366532
31.1	heat shock 70kDa protein 1/8|protein_coding|2R:14828744:14830714:1|gene:AGAP002076	AGAP002076-PA	71 kDa	0.59	193.48	192.79	153.99	217.24	113.87	151.03	180.087	160.713	1.12055	0.164202	0.229148
47	laminin subunit alpha|protein_coding|2L:7594392:7607743:1|gene:AGAP004993	AGAP004993-PA	412 kDa	0.027	149.86	151.04	216.16	47.929	102.65	86.048	172.353	78.8757	2.18513	1.12772	1.56864
48	Voltage-dependent anion-selective channel protein 2|protein_coding|3R:44049219:44050459:1|gene:AGAP009833	AGAP009833-PA	31 kDa	0.88	178.87	128.39	77.201	145.47	143.07	111.17	128.154	133.237	0.96185	-0.0561164	0.0555173
49	glycerol-3-phosphate dehydrogenase|protein_coding|2R:56001630:56004137:1|gene:AGAP004437	AGAP004437-PA (+3)	81 kDa	0.098	111.19	106.57	56.614	122.77	145.49	127.5	91.458	131.92	0.693284	-0.528482	1.00877
50	Mitochondrial electron transfer flavoprotein subunit alpha|protein_coding|2R:47973615:47974897:-1|gene:AGAP004031	AGAP004031-PA	35 kDa	0.64	9.6686	115.8	195.58	150.51	136.6	116.2	107.016	134.437	0.796034	-0.329097	0.19382
51	|protein_coding|3R:215009:216018:1|gene:AGAP007745	AGAP007745-PA	34 kDa	0.17	48.343	126.71	15.44	102.59	116.39	163.93	63.4977	127.637	0.497488	-1.00727	0.769551
52	protease m1 zinc metalloprotease|protein_coding|2R:11833937:11837198:1|gene:AGAP001881	AGAP001881-PA	107 kDa	0.13	58.012	130.91	34.312	156.4	141.45	109.29	74.4113	135.713	0.548298	-0.866968	0.886057
55	leukotriene-A4 hydrolase|protein_coding|3R:45186831:45189245:-1|gene:AGAP009907	AGAP009907-PA	73 kDa	0.25	29.006	138.46	6.8623	126.97	104.27	111.17	58.1094	114.137	0.509122	-0.973918	0.60206
57	Regucalcin protein|protein_coding|3R:1055637:1056799:-1|gene:AGAP007793	AGAP007793-PA	34 kDa	0.41	82.183	156.92	39.458	142.11	102.65	134.41	92.8537	126.39	0.73466	-0.444852	0.387216
58	|protein_coding|3L:24910214:24914786:1|gene:AGAP011453	AGAP011453-PA	86 kDa	0.17	135.36	120	202.44	103.43	128.52	86.048	152.6	105.999	1.43963	0.5257	0.769551
59	TRYP4: trypsin 4|protein_coding|3R:8627757:8628584:1|gene:AGAP008292	AGAP008292-PA	30 kDa	0.52	96.592	101.95	243.61	139.9	108.31	85.679	147.384	111.296	1.32425	0.405174	0.283997
60	|protein_coding|2R:47648806:47650834:-1|gene:AGAP003995	AGAP003995-PA	73 kDa	0.43	154.7	110.77	96.072	103.43	86.488	118.71	120.514	102.876	1.17145	0.228294	0.366532
61	dehydrogenase/reductase SDR family member 11 precursor|protein_coding|2L:18215558:18216360:-1|gene:AGAP005645	AGAP005645-PA	26 kDa	0.041	19.337	78.04	70.339	96.699	147.92	141.95	55.9053	128.856	0.433858	-1.20471	1.38722
62	histone H4|protein_coding|2R:46053769:46054080:-1|gene:AGAP003909	AGAP003909-PA (+7)	11 kDa	0.6	120.86	162.79	65.192	147.15	64.664	71.602	116.281	94.472	1.23085	0.299653	0.221849
63	cathepsin D|protein_coding|2R:34794101:34795805:1|gene:AGAP003277	AGAP003277-PA (+3)	42 kDa	0.89	48.343	84.753	217.88	68.11	131.75	126.25	116.992	108.703	1.07625	0.106014	0.05061
64	Muscular protein 20|protein_coding|2R:2847152:2868225:1|gene:AGAP001313	AGAP001313-PA	21 kDa	0.58	53.177	130.91	247.04	147.15	147.92	3.1405	143.709	99.4035	1.44571	0.531782	0.236572
65	glutaryl-CoA dehydrogenase|protein_coding|3R:11344022:11345831:-1|gene:AGAP008501	AGAP008501-PA	47 kDa	0.6	106.35	135.94	48.036	68.951	96.996	77.883	96.7753	81.2767	1.19069	0.251798	0.221849
66	F-type H+-transporting ATPase subunit delta|protein_coding|3R:1841882:1842364:1|gene:AGAP007841	AGAP007841-PA	17 kDa	0.73	33.84	78.04	159.55	143.79	195.61	6.909	90.4767	115.436	0.78378	-0.35148	0.136677
67	V-type H+-transporting ATPase subunit E|protein_coding|2R:20955881:20957540:1|gene:AGAP002401	AGAP002401-PA	26 kDa	0.99	67.68	145.17	92.641	131.17	96.996	77.883	101.83	102.016	0.998177	-0.00263278	0.00436481
68	APN1: alanyl aminopeptidase N 1|protein_coding|2L:3793708:3797295:-1|gene:AGAP004809	AGAP004809-PA	113 kDa	0.26	87.017	101.54	34.312	154.72	84.871	98.61	74.2897	112.734	0.658984	-0.601685	0.585027
69	CAT1: catalase|protein_coding|2L:5772129:5780988:1|gene:AGAP004904	AGAP004904-PA	57 kDa	0.81	135.36	77.201	65.192	116.88	113.16	67.834	92.5843	99.2913	0.932451	-0.1009	0.091515
70	myosin alkali light chain 1|protein_coding|2R:6333567:6335030:1|gene:AGAP001569	AGAP001569-PA	18 kDa	0.93	67.68	85.592	154.4	116.88	136.6	42.71	102.557	98.73	1.03877	0.0548702	0.0315171
71	citrate synthase|protein_coding|3L:36859979:36869012:1|gene:AGAP012048	AGAP012048-PA	52 kDa	0.55	67.68	83.914	97.788	124.45	54.964	116.2	83.1273	98.538	0.843607	-0.245357	0.259637
20.1	paramyosin|protein_coding|2L:4852047:4865290:1|gene:AGAP004877	AGAP004877-PA	103 kDa	0.63	236.11	216.22	97.403	212.53	213.64	192.97	183.244	206.38	0.887898	-0.171535	0.200659
72	transketolase|protein_coding|3L:18115145:18118550:1|gene:AGAP011161	AGAP011161-PA	68 kDa	0.098	19.337	90.627	70.339	132.02	124.48	87.305	60.101	114.602	0.524434	-0.931167	1.00877
73	cytosol aminopeptidase|protein_coding|2R:44705161:44715011:-1|gene:AGAP003869	AGAP003869-PA	54 kDa	0.76	19.337	135.94	121.81	71.473	52.539	113.68	92.3623	79.2307	1.16574	0.221246	0.119186
74	Eukaryotic translation initiation factor 4A, isoform 2|protein_coding|3R:44558848:44561275:-1|gene:AGAP009863	AGAP009863-PA	46 kDa	0.81	67.68	130.8	83.85	126.97	71.737	62.181	94.11	86.9627	1.08219	0.113952	0.091515
75	staphylococcal nuclease domain-containing protein 1|protein_coding|2L:18535638:18541919:-1|gene:AGAP005672	AGAP005672-PA	104 kDa	0.69	58.012	104.89	80.632	118.56	67.897	82.908	81.178	89.7883	0.904104	-0.145439	0.161151
76	|protein_coding|X:10081739:10082248:1|gene:AGAP000570	AGAP000570-PA	18 kDa	0.23	53.177	100.7	85.779	130.33	83.255	109.92	79.8853	107.835	0.740811	-0.432823	0.638272
77	RpLP0: 60S ribosomal protein LP0|protein_coding|2R:40369299:40370559:-1|gene:AGAP003592	AGAP003592-PA (+1)	34 kDa	0.51	33.84	83.075	264.2	97.54	47.69	81.652	127.038	75.6273	1.67979	0.748284	0.29243
78	molecular chaperone DnaK|protein_coding|3L:12372496:12375690:1|gene:AGAP010876	AGAP010876-PA	73 kDa	0.65	43.509	115.8	80.632	64.028	141.45	80.396	79.9803	95.2913	0.839324	-0.2527	0.187087
79	Fimbrin|protein_coding|2R:49485852:49492463:1|gene:AGAP004071	AGAP004071-PB	74 kDa	0.18	48.343	98.179	53.183	96.699	122.31	79.767	66.5683	99.592	0.66841	-0.581194	0.744727
82	F-type H+-transporting ATPase subunit d|protein_coding|3L:17689378:17690225:1|gene:AGAP011131	AGAP011131-PA	20 kDa	0.18	9.6686	96.501	49.752	117.72	95.379	77.883	51.9739	96.994	0.535846	-0.900109	0.744727
81	RpLp2: 60S ribosomal protein LP2|protein_coding|2R:31233690:31234110:-1|gene:AGAP003025	AGAP003025-PA (+2)	11 kDa	0.9	9.6686	94.823	181.85	80.723	91.338	94.214	95.4472	88.7583	1.07536	0.10482	0.0457575
84	isocitrate dehydrogenase|protein_coding|2L:36426076:36427317:-1|gene:AGAP006660	AGAP006660-PA (+2)	47 kDa	0.77	124.03	96.271	28.929	91.366	73.555	113.51	83.0767	92.8103	0.895123	-0.159842	0.113509
85	glutamine synthetase|protein_coding|3R:22731159:22732367:-1|gene:AGAP008988	AGAP008988-PA	45 kDa	0.88	116.02	44.474	80.632	105.95	79.213	67.206	80.3753	84.123	0.95545	-0.0657475	0.0555173
86	sodium/potassium-transporting ATPase subunit beta|protein_coding|3R:872904:879141:-1|gene:AGAP007790	AGAP007790-PA (+2)	36 kDa	0.45	164.37	99.857	51.467	103.43	45.265	75.371	105.231	74.6887	1.40893	0.494603	0.346787
87	SRPN10: serine protease inhibitor (serpin) 10|protein_coding|2L:12996641:13001344:-1|gene:AGAP005246	AGAP005246-PC (+2)	42 kDa	0.9	24.171	85.592	154.4	102.59	101.85	75.371	88.0543	93.2703	0.944077	-0.0830243	0.0457575
88	transaldolase|protein_coding|3L:33331569:33333359:-1|gene:AGAP011800	AGAP011800-PA	37 kDa	0.72	77.349	104.05	77.201	90.813	113.16	71.602	86.2	91.8583	0.938402	-0.0917227	0.142668
89	alanine transaminase|protein_coding|X:17030535:17036473:-1|gene:AGAP000901	AGAP000901-PA	61 kDa	0.39	14.503	70.488	113.23	89.132	105.89	86.676	66.0737	93.8993	0.703665	-0.50704	0.408935
90	Hsp83: Heat shock protein 83|protein_coding|2L:40256208:40258370:-1|gene:AGAP006958	AGAP006958-PA	82 kDa	0.37	87.017	143.34	100.96	87.323	102.97	87.192	110.439	92.495	1.194	0.255802	0.431798
91	tropomyosin 1|protein_coding|2R:10593313:10596722:1|gene:AGAP001799	AGAP001799-PB	32 kDa	0.43	77.349	83.914	162.98	58.86	104.27	81.652	108.081	81.594	1.32462	0.405578	0.366532
93	protease m1 zinc metalloprotease|protein_coding|2L:4506937:4510013:-1|gene:AGAP004860	AGAP004860-PA	104 kDa	0.97	77.349	93.983	82.348	94.177	71.13	87.305	84.56	84.204	1.00423	0.00608661	0.0132283
94	|protein_coding|2L:47632812:47715421:1|gene:AGAP007563	AGAP007563-PA	1785 kDa	0.51	48.343	38.6	85.779	29.43	50.923	56.528	57.574	45.627	1.26184	0.33553	0.29243
95	prohibitin 2|protein_coding|3R:37484416:37487973:-1|gene:AGAP009642	AGAP009642-PA	38 kDa	0.057	48.343	73.844	72.054	81.564	96.996	89.817	64.747	89.459	0.723762	-0.466413	1.24413
23.1	elongation factor 1-alpha|protein_coding|2L:46338841:46340232:1|gene:AGAP007406	AGAP007406-PA	50 kDa	0.62	216.42	89.275	117.63	169.7	164.5	151.22	141.108	161.807	0.87208	-0.197468	0.207608
96	heat shock 70kDa protein 5|protein_coding|2R:51642759:51644738:1|gene:AGAP004192	AGAP004192-PA	73 kDa	0.35	44.242	120.85	79.496	104.16	129.95	90.486	81.5293	108.199	0.753515	-0.408292	0.455932
97	peroxiredoxin 5, atypical 2-Cys peroxiredoxin|protein_coding|2R:3004695:3008509:1|gene:AGAP001325	AGAP001325-PA	21 kDa	0.47	14.503	131.74	10.293	101.74	80.83	72.23	52.1787	84.9333	0.614349	-0.702871	0.327902
98	Rab GDP dissociation inhibitor beta|protein_coding|3R:47950588:47953337:-1|gene:AGAP010025	AGAP010025-PA	50 kDa	0.65	19.337	82.236	161.26	67.269	78.405	55.9	87.611	67.1913	1.3039	0.382837	0.187087
99	prohibitin 1|protein_coding|3R:31267258:31268156:1|gene:AGAP009323	AGAP009323-PA (+1)	30 kDa	0.99	19.337	67.131	123.52	76.519	63.047	69.718	69.996	69.7613	1.00336	0.00484487	0.00436481
100	calmodulin|protein_coding|3L:13793741:13818291:1|gene:AGAP010957	AGAP010957-PA	17 kDa	0.094	82.183	88.949	152.69	63.906	56.581	54.644	107.941	58.377	1.84903	0.886767	1.02687
101	Sugar transporter ERD6-like 6|protein_coding|2R:38653986:38655658:1|gene:AGAP003493	AGAP003493-PA (+3)	52 kDa	0.76	149.86	25.174	87.494	95.018	39.607	89.189	87.5093	74.6047	1.17297	0.230171	0.119186
103	N-myc downstream regulated|protein_coding|2R:34321695:34347539:-1|gene:AGAP003238	AGAP003238-PC	40 kDa	0.99	29.006	50.348	150.97	39.521	119.63	72.23	76.7747	77.127	0.995432	-0.00660565	0.00436481
104	MICOS complex subunit MIC60|protein_coding|2R:20646740:20649951:-1|gene:AGAP002364	AGAP002364-PA	82 kDa	0.2	53.177	99.857	92.641	63.906	62.239	50.875	81.8917	59.0067	1.38784	0.472839	0.69897
92.1	glucose dehydrogenase (acceptor)|protein_coding|2R:43292474:43298353:-1|gene:AGAP003785	AGAP003785-PC (+1)	69 kDa	0.23	28.35	57.901	49.752	56.338	53.169	100.84	45.3343	70.1157	0.646565	-0.629133	0.638272
43.1	alpha-glucosidase|protein_coding|3L:41725998:41728033:1|gene:AGAP012400	AGAP012400-PA	69 kDa	0.28	16.668	87.08	30.88	92.495	73.997	57.156	44.876	74.5493	0.601964	-0.732251	0.552842
105	2,3-bisphosphoglycerate-dependent phosphoglycerate mutase|protein_coding|2R:4739393:4740249:-1|gene:AGAP001420	AGAP001420-PA	29 kDa	0.33	43.509	81.396	24.018	77.359	66.28	63.437	49.641	69.0253	0.719171	-0.475594	0.481486
106	TRXR: thioredoxin reductase|protein_coding|X:10028632:10031999:1|gene:AGAP000565	AGAP000565-PA (+2)	57 kDa	0.0014	72.514	75.522	75.485	59.701	60.622	64.065	74.507	61.4627	1.21223	0.277666	2.85387
107	3-hydroxyisobutyrate dehydrogenase|protein_coding|2L:17369577:17371537:1|gene:AGAP005581	AGAP005581-PA	34 kDa	0.75	19.337	86.431	85.779	100.9	41.223	77.883	63.849	73.3353	0.870644	-0.199844	0.124939
109	pyridoxine kinase|protein_coding|2L:23813701:23814963:-1|gene:AGAP005929	AGAP005929-PA	34 kDa	0.79	53.177	83.075	73.77	94.177	37.99	62.181	70.0073	64.7827	1.08065	0.111898	0.102373
108	2-oxoglutarate dehydrogenase E2 component (dihydrolipoamide succinyltransferas|protein_coding|2R:49086293:49089455:-1|gene:AGAP004055	AGAP004055-PA (+1)	52 kDa	0.61	77.349	102.37	6.8623	72.314	83.255	78.511	62.1938	78.0267	0.797083	-0.327197	0.21467
110	F-type H+-transporting ATPase oligomycin sensitivity conferral protein|protein_coding|2R:40404984:40405859:-1|gene:AGAP003599	AGAP003599-PA	22 kDa	0.92	4.8343	131.74	34.312	55.497	98.612	30.148	56.9621	61.419	0.927435	-0.108683	0.0362122
111	RpS3: 40S ribosomal protein S3|protein_coding|2R:12009718:12011048:-1|gene:AGAP001910	AGAP001910-PA	27 kDa	0.12	48.343	54.544	15.44	89.972	49.306	79.767	39.4423	73.015	0.540195	-0.888448	0.920819
112	TPX4: thioredoxin peroxidase 4|protein_coding|3L:33860711:33861716:-1|gene:AGAP011824	AGAP011824-PA	25 kDa	0.71	91.852	78.04	25.734	85.768	65.472	69.718	65.2087	73.6527	0.885354	-0.175674	0.148742
113	|protein_coding|2R:7152914:7184747:-1|gene:AGAP001633	AGAP001633-PA	914 kDa	0.88	29.006	61.257	15.44	5.0452	42.031	69.718	35.2343	38.9314	0.905036	-0.143952	0.0555173
114	Xaa-Pro dipeptidase|protein_coding|2L:3401188:3415683:-1|gene:AGAP004775	AGAP004775-PA (+1)	53 kDa	0.93	116.02	65.453	32.596	74.837	88.913	42.082	71.3563	68.6107	1.04002	0.0566086	0.0315171
115	RpS4: 40S ribosomal protein S4|protein_coding|2L:39285236:39287220:-1|gene:AGAP006871	AGAP006871-PA	30 kDa	0.94	111.19	30.209	34.312	80.723	63.855	38.314	58.5703	60.964	0.960736	-0.0577875	0.0268721
116	RpLP1: 60S ribosomal protein LP1|protein_coding|3R:173065:173808:1|gene:AGAP007740	AGAP007740-PA	11 kDa	0.24	33.84	49.509	15.44	117.72	28.29	67.206	32.9297	71.072	0.463328	-1.10989	0.619789
117	pyruvate dehydrogenase E1 component subunit beta|protein_coding|3L:3018539:3020310:1|gene:AGAP010421	AGAP010421-PA	38 kDa	0.99	4.8343	96.501	75.485	41.202	81.638	54.644	58.9401	59.1613	0.996261	-0.00540506	0.00436481
118	RpS8: 40S ribosomal protein S8|protein_coding|2R:21382212:21383606:-1|gene:AGAP002437	AGAP002437-PA	23 kDa	0.33	33.84	80.557	39.458	97.54	67.089	54.644	51.285	73.091	0.70166	-0.511157	0.481486
119	Pgk: phosphoglycerate kinase|protein_coding|3R:18055021:18056611:-1|gene:AGAP008802	AGAP008802-PA	44 kDa	0.22	48.343	47.831	8.5779	80.723	32.332	84.164	34.9173	65.7397	0.531145	-0.912822	0.657577
120	cytochrome c|protein_coding|3R:35606586:35606912:1|gene:AGAP009537	AGAP009537-PA	12 kDa	0.96	111.19	32.726	24.018	42.884	54.156	66.578	55.978	54.5393	1.02638	0.0375629	0.0177288
121	dihydrolipoamide dehydrogenase|protein_coding|3L:30343263:30347159:-1|gene:AGAP011629	AGAP011629-PA	53 kDa	0.64	38.674	92.305	29.165	65.587	61.431	62.809	53.3813	63.2757	0.843631	-0.245315	0.19382
122	LANB2: laminin gamma 1|protein_coding|2L:48475732:48482983:1|gene:AGAP007629	AGAP007629-PA (+1)	180 kDa	0.34	96.686	78.879	60.045	48.77	69.514	74.743	78.5367	64.3423	1.22061	0.287598	0.468521
124	Tpi: triosephosphate isomerase|protein_coding|2R:7025340:7026083:-1|gene:AGAP001630	AGAP001630-PA	26 kDa	0.78	77.349	74.683	3.4312	112.68	3.2332	75.999	51.8211	63.9707	0.810075	-0.303873	0.107905
125	succinate dehydrogenase (ubiquinone) flavoprotein subunit|protein_coding|3L:3189394:3192278:1|gene:AGAP010429	AGAP010429-PA	72 kDa	0.63	96.686	53.705	39.458	68.951	50.114	40.826	63.283	53.297	1.18737	0.247764	0.200659
127	myosin I|protein_coding|3R:49671706:49684684:-1|gene:AGAP010160	AGAP010160-PA	118 kDa	0.2	43.509	78.04	8.5779	83.245	76.788	65.949	43.3756	75.3273	0.575829	-0.796289	0.69897
128	NADH dehydrogenase (ubiquinone) Fe-S protein 1|protein_coding|2R:7320328:7322744:1|gene:AGAP001653	AGAP001653-PA (+1)	79 kDa	0.56	19.337	80.557	118.37	55.497	52.539	54.644	72.7547	54.2267	1.34168	0.424037	0.251812
129	F-type H+-transporting ATPase subunit b|protein_coding|2R:569086:570174:-1|gene:AGAP001138	AGAP001138-PA	27 kDa	0.23	58.012	62.935	29.165	70.633	67.897	59.04	50.0373	65.8567	0.759791	-0.396325	0.638272
130	enoyl-CoA hydratase / long-chain 3-hydroxyacyl-CoA dehydrogenase|protein_coding|3R:833413:836343:1|gene:AGAP007784	AGAP007784-PA (+1)	83 kDa	0.52	4.8343	88.949	34.312	41.202	74.363	69.718	42.6984	61.761	0.691349	-0.532513	0.283997
131	CoVa: cytochrome c oxidase subunit Va|protein_coding|3L:18111843:18112304:-1|gene:AGAP011159	AGAP011159-PA	17 kDa	0.44	38.674	52.027	126.95	27.748	54.156	60.925	72.5503	47.6097	1.52386	0.607728	0.356547
2.2	actin beta/gamma 1|protein_coding|2L:9969318:9971412:1|gene:AGAP005095	AGAP005095-PA	42 kDa	0.68	258.34	208.92	163.65	167.65	228.81	191.71	210.303	196.057	1.07267	0.101201	0.167491
43.2	|protein_coding|3R:22245220:22247102:-1|gene:AGAP008963	AGAP008963-PA	69 kDa	0.2	75.722	56.344	104.65	63.065	61.666	31.405	78.9053	52.0453	1.51609	0.600354	0.69897
133	cofilin|protein_coding|3L:37152368:37162588:-1|gene:AGAP012056	AGAP012056-PA	17 kDa	0.43	72.514	61.257	41.174	71.473	57.389	74.115	58.315	67.659	0.861896	-0.214415	0.366532
134	myosin heavy chain|protein_coding|2L:47149991:47186184:1|gene:AGAP007523	AGAP007523-PA (+1)	228 kDa	0.85	67.68	64.614	18.871	30.271	96.187	40.364	50.3883	55.6073	0.906145	-0.142185	0.0705811
135	RpL4: 60S ribosomal protein L4|protein_coding|2R:19054166:19056153:1|gene:AGAP002306	AGAP002306-PA	49 kDa	0.63	67.68	38.6	49.752	85.768	42.031	52.76	52.0107	60.1863	0.864161	-0.210628	0.200659
136	RpS2: 40S ribosomal protein S2|protein_coding|2R:43124620:43125724:-1|gene:AGAP003768	AGAP003768-PA (+1)	30 kDa	0.067	29.006	50.348	24.018	73.155	64.664	47.735	34.4573	61.8513	0.557099	-0.843994	1.17393
137	mitochondrial processing peptidase|protein_coding|X:17669389:17671168:1|gene:AGAP000935	AGAP000935-PA	52 kDa	0.79	24.171	90.956	16.113	35.316	63.855	53.252	43.7467	50.8077	0.861025	-0.215873	0.102373
139	nucleoside-diphosphate kinase|protein_coding|2L:43043679:43044386:1|gene:AGAP007120	AGAP007120-PA	19 kDa	0.66	67.68	9.2305	85.779	58.86	59.814	78.511	54.2298	65.7283	0.82506	-0.277429	0.180456
140	aldehyde dehydrogenase (NAD+)|protein_coding|2R:41060161:41061945:1|gene:AGAP003652	AGAP003652-PA (+1)	57 kDa	0.12	43.509	28.931	17.156	49.611	109.93	54.016	29.8653	71.1857	0.419541	-1.25311	0.920819
138.1	aldehyde reductase|protein_coding|3L:15774210:15776890:-1|gene:AGAP011050	AGAP011050-PA	36 kDa	0.16	4.8343	53.5	13.306	46.247	44.259	73.961	23.8801	54.8223	0.435591	-1.19895	0.79588
141	RpL7: 60S ribosomal protein L7|protein_coding|3R:20781586:20782605:1|gene:AGAP008916	AGAP008916-PA	32 kDa	0.41	82.183	40.279	30.88	73.155	60.622	64.693	51.114	66.1567	0.772621	-0.372168	0.387216
142	peptidyl-prolyl isomerase F (cyclophilin D)|protein_coding|X:8017977:8020420:-1|gene:AGAP000462	AGAP000462-PA (+1)	18 kDa	0.46	328.73	25.174	48.036	111.83	17.783	23.239	133.98	50.9507	2.6296	1.39484	0.337242
143	|protein_coding|2L:31084228:31085711:1|gene:AGAP006398	AGAP006398-PA	31 kDa	0.37	159.53	44.474	54.898	54.656	23.441	62.809	86.3007	46.9687	1.83741	0.877673	0.431798
144	|protein_coding|2R:39456164:39459567:1|gene:AGAP003556	AGAP003556-PA	47 kDa	0.12	149.86	52.027	106.37	34.475	56.581	45.222	102.752	45.426	2.26197	1.17758	0.920819
145	V-type H+-transporting ATPase subunit I|protein_coding|2R:6491962:6495261:-1|gene:AGAP001588	AGAP001588-PA	93 kDa	0.26	53.177	50.348	138.96	41.072	42.031	44.594	80.8283	42.5657	1.89891	0.925171	0.585027
146	|protein_coding|3R:45662277:45710457:1|gene:AGAP028730	AGAP028730-PA	220 kDa	0.21	38.674	58.74	82.348	35.316	36.373	48.991	59.9207	40.2267	1.48958	0.574901	0.677781
147	RpS3a: 40S ribosomal protein S3a|protein_coding|2R:39213702:39214882:-1|gene:AGAP003532	AGAP003532-PA	30 kDa	0.038	77.349	61.257	66.908	53.815	46.881	32.033	68.5047	44.243	1.54837	0.630753	1.42022
148	RpS5: 40S ribosomal protein S5|protein_coding|3R:9179221:9180549:-1|gene:AGAP008329	AGAP008329-PA (+2)	26 kDa	0.93	9.6686	67.97	78.917	56.338	67.897	25.124	52.1852	49.7863	1.04818	0.0678909	0.0315171
149	RpL24: 60S ribosomal protein L24|protein_coding|2L:25521129:25523339:1|gene:AGAP006037	AGAP006037-PA	40 kDa	0.25	48.343	44.474	61.761	59.701	53.348	72.858	51.526	61.969	0.83148	-0.266246	0.60206
150	RpL23: 60S ribosomal protein L23|protein_coding|3R:51662651:51663450:1|gene:AGAP010252	AGAP010252-PA	15 kDa	0.44	4.8343	108.25	109.8	70.633	21.016	33.289	74.2948	41.646	1.78396	0.835083	0.356547
151	fumarate hydratase, class II|protein_coding|2R:11882152:11885501:-1|gene:AGAP001884	AGAP001884-PA	54 kDa	0.4	24.171	78.879	85.779	52.974	42.031	37.685	62.943	44.23	1.42308	0.509021	0.39794
152	L-gulonate 3-dehydrogenase|protein_coding|2L:46190807:46192419:1|gene:AGAP013544	AGAP013544-PA	35 kDa	0.48	24.171	60.418	24.018	86.609	12.933	67.834	36.2023	55.792	0.64888	-0.623976	0.318759
153	L-lactate dehydrogenase|protein_coding|2L:4905578:4908474:1|gene:AGAP004880	AGAP004880-PA (+2)	35 kDa	0.49	48.343	67.131	13.725	63.906	54.156	48.363	43.0663	55.475	0.77632	-0.365277	0.309804
154	Retinal dehydrogenase 2|protein_coding|3R:45804678:45806304:-1|gene:AGAP009944	AGAP009944-PA	55 kDa	0.37	43.509	93.083	30.88	60.341	84.621	85.135	55.824	76.699	0.727832	-0.458322	0.431798
155	|protein_coding|2L:26687607:26689400:1|gene:AGAP006103	AGAP006103-PC	16 kDa	0.13	53.177	19.3	12.009	57.179	42.84	80.396	28.162	60.1383	0.468287	-1.09454	0.886057
156	serine carboxypeptidase 1|protein_coding|3L:24745801:24749233:1|gene:AGAP011442	AGAP011442-PA	49 kDa	0.66	33.84	63.774	58.33	58.86	58.197	52.131	51.9813	56.396	0.92172	-0.117599	0.180456
157	V-type H+-transporting ATPase subunit C|protein_coding|2L:22427582:22433665:-1|gene:AGAP005845	AGAP005845-PA	44 kDa	0.52	24.171	62.935	89.21	42.043	50.923	43.338	58.772	45.4347	1.29355	0.371335	0.283997
158	malate dehydrogenase|protein_coding|3R:34977878:34981324:-1|gene:AGAP009510	AGAP009510-PA	34 kDa	0.21	2	67.97	5.1467	45.407	63.855	65.321	25.0389	58.1943	0.430264	-1.21671	0.677781
160	|protein_coding|3R:34970139:34970813:1|gene:AGAP009508	AGAP009508-PA	22 kDa	0.81	53.177	20.978	44.605	31.112	42.031	37.685	39.5867	36.9427	1.07157	0.0997266	0.091515
161	RpL12: 60S ribosomal protein L12|protein_coding|3R:48534875:48535850:-1|gene:AGAP010065	AGAP010065-PA	18 kDa	0.081	9.6686	50.348	2	84.086	42.031	71.602	20.6722	65.9063	0.31366	-1.67273	1.09151
162	electron transfer flavoprotein subunit beta, mitochondrial|protein_coding|2R:59553215:59554222:-1|gene:AGAP004653	AGAP004653-PA	28 kDa	0.71	14.503	52.866	94.357	36.157	67.089	27.636	53.9087	43.6273	1.23566	0.305285	0.148742
164	RpL13a: 60S ribosomal protein L13a|protein_coding|3R:51714351:51715716:-1|gene:AGAP010257	AGAP010257-PA	31 kDa	0.022	24.171	31.048	22.303	48.77	37.182	54.644	25.8407	46.8653	0.551381	-0.858878	1.65758
165	serine protease|protein_coding|2R:1279016:1279912:1|gene:AGAP001199	AGAP001199-PA	29 kDa	0.57	67.68	57.901	37.743	79.041	16.974	28.264	54.4413	41.4263	1.31417	0.394154	0.244125
166	GSTS1: glutathione S-transferase sigma class 1|protein_coding|3L:2781206:2783341:-1|gene:AGAP010404	AGAP010404-PB	23 kDa	0.84	62.846	58.74	30.88	52.974	47.69	45.222	50.822	48.6287	1.0451	0.0636461	0.0757207
167	skap: succinyl-CoA ligase beta subunit|protein_coding|2L:3021924:3025400:1|gene:AGAP004744	AGAP004744-PA	49 kDa	0.24	24.171	42.796	22.303	73.155	25.057	55.272	29.7567	51.1613	0.581624	-0.781841	0.619789
168	Mitochondrial cytochrome c1 heme protein|protein_coding|2L:40157992:40159990:1|gene:AGAP006936	AGAP006936-PA (+1)	33 kDa	0.84	96.686	41.118	30.88	46.247	68.705	39.57	56.228	51.5073	1.09165	0.126511	0.0757207
169	myosin light chain 5|protein_coding|2R:6973180:6974563:1|gene:AGAP001622	AGAP001622-PA	23 kDa	0.45	24.171	64.614	128.67	29.43	76.788	23.867	72.485	43.3617	1.67164	0.741262	0.346787
170	RpS13: 40S ribosomal protein S13|protein_coding|2L:23981907:23982510:1|gene:AGAP005947	AGAP005947-PA	17 kDa	0.81	62.846	39.439	13.725	31.953	31.524	41.454	38.67	34.977	1.10558	0.144808	0.091515
14.1	tubulin beta|protein_coding|3L:13308192:13326418:-1|gene:AGAP010929	AGAP010929-PA	50 kDa	0.49	106.33	132.67	85.508	143.02	128.27	96.728	108.169	122.673	0.881772	-0.181522	0.309804
172	adenosylhomocysteinase|protein_coding|X:14428906:14435537:1|gene:AGAP000792	AGAP000792-PA	51 kDa	0.82	43.509	32.726	27.449	22.703	38.798	37.057	34.5613	32.8527	1.05201	0.0731484	0.0861861
173	RpS6: 40S ribosomal protein S6|protein_coding|2R:29609284:29611231:-1|gene:AGAP002919	AGAP002919-PA	48 kDa	0.67	24.171	62.935	68.623	43.725	46.881	45.851	51.9097	45.4857	1.14123	0.190591	0.173925
175	RpL10a: 60S ribosomal protein L10a|protein_coding|3L:20688682:20689932:-1|gene:AGAP011298	AGAP011298-PA	24 kDa	0.18	53.177	65.453	48.036	30.271	57.389	22.611	55.5553	36.757	1.51142	0.595906	0.744727
171.1	aldehyde oxidase|protein_coding|2L:28535006:28539260:1|gene:AGAP006225	AGAP006225-PA	139 kDa	0.2	33.84	52.704	10.281	50.452	72.747	42.71	32.275	55.303	0.583603	-0.776941	0.69897
176	|protein_coding|2L:26685974:26686481:1|gene:AGAP006102	AGAP006102-PA	15 kDa	0.24	48.343	24.335	72.054	19.34	29.099	35.801	48.244	28.08	1.71809	0.780807	0.619789
178	Rack1: guanine nucleotide-binding protein subunit beta-like protein|protein_coding|3R:49908149:49910286:1|gene:AGAP010173	AGAP010173-PA	35 kDa	0.83	87.017	15.944	25.734	83.245	48.498	17.587	42.8983	49.7767	0.861816	-0.214548	0.0809219
179	|protein_coding|3L:17002432:17003006:-1|gene:AGAP011107	AGAP011107-PA	12 kDa	0.95	2	65.453	58.33	35.316	42.84	43.966	41.9277	40.7073	1.02998	0.0426138	0.0222764
180	heat shock protein 90kDa beta|protein_coding|2R:4750041:4752631:-1|gene:AGAP001424	AGAP001424-PA	91 kDa	0.42	2	85.592	87.494	42.043	2	45.851	58.362	29.9647	1.94769	0.961767	0.376751
181	GTP-binding nuclear protein Ran|protein_coding|2L:49132701:49133423:-1|gene:AGAP007699	AGAP007699-PA (+2)	24 kDa	0.26	227.21	18.461	113.23	53.815	43.648	23.867	119.634	40.4433	2.95806	1.56465	0.585027
182	myosin VI|protein_coding|X:13918225:13927924:-1|gene:AGAP000776	AGAP000776-PA	147 kDa	0.8	14.503	62.096	18.871	13.454	33.948	65.156	31.8233	37.5193	0.848185	-0.237549	0.09691
183	Mitochondrial translation elongation factor TU|protein_coding|2L:40536505:40538135:1|gene:AGAP006996	AGAP006996-PA	51 kDa	0.66	72.514	29.37	17.156	30.271	64.444	51.853	39.68	48.856	0.812183	-0.300124	0.180456
184	F-type H+-transporting ATPase subunit 6|protein_coding|2R:58515049:58515445:-1|gene:AGAP004616	AGAP004616-PA	12 kDa	0.53	62.846	36.922	37.743	60.542	46.881	49.619	45.837	52.3473	0.875632	-0.191603	0.275724
56.1	Tropomyosin 1|protein_coding|2R:10558680:10579111:1|gene:AGAP001797	AGAP001797-PB (+2)	29 kDa	0.48	53.191	104.42	74.135	76.222	58.534	59.692	77.2487	64.816	1.19181	0.25316	0.318759
186	CYP9J5: cytochrome P450|protein_coding|3L:39836452:39838508:1|gene:AGAP012296	AGAP012296-PA	63 kDa	0.29	20.877	51.807	12.009	45.465	30.779	69.768	28.231	48.6707	0.580041	-0.785772	0.537602
187	|protein_coding|X:6864496:6865545:1|gene:AGAP000375	AGAP000375-PA	23 kDa	0.1	154.7	78.04	56.614	26.908	40.415	31.405	96.4513	32.9093	2.93082	1.5513	1
188	RpL14: 60S ribosomal protein L14|protein_coding|2L:24568227:24569828:1|gene:AGAP005991	AGAP005991-PA	22 kDa	0.14	14.503	44.474	2	33.635	56.581	50.247	20.3257	46.821	0.434114	-1.20385	0.853872
18.1	glutamate dehydrogenase (NAD(P)+)|protein_coding|2R:55056306:55066884:-1|gene:AGAP004362	AGAP004362-PB	61 kDa	0.63	232.49	136.14	245.34	191.88	222.77	132.19	204.657	182.28	1.12276	0.167049	0.200659
189	RpL18: 60S ribosomal protein L18|protein_coding|2L:47803487:47804453:-1|gene:AGAP007580	AGAP007580-PA (+1)	22 kDa	0.6	14.503	59.579	36.027	34.475	50.114	48.991	36.703	44.5267	0.824293	-0.278772	0.221849
190	methylmalonate-semialdehyde dehydrogenase (acylating), mitochondrial|protein_coding|2R:22045901:22048654:-1|gene:AGAP002499	AGAP002499-PA	57 kDa	0.98	111.19	21.818	10.293	36.998	56.581	47.107	47.767	46.8953	1.01859	0.0265699	0.00877392
191	aspartate aminotransferase, cytoplasmic|protein_coding|2R:50702095:50703939:1|gene:AGAP004142	AGAP004142-PA	45 kDa	0.63	77.349	36.922	20.587	50.452	19.399	35.173	44.9527	35.008	1.28407	0.360722	0.200659
192	carboxypeptidase A|protein_coding|3R:10093831:10095380:1|gene:AGAP008370	AGAP008370-PA	48 kDa	0.39	38.674	48.67	90.926	61.383	9.6996	43.338	59.4233	38.1402	1.55802	0.639717	0.408935
193	AP7862: |protein_coding|3R:1328087:1329667:-1|gene:AGAP007809	AGAP007809-PA	56 kDa	0.36	9.6686	39.439	20.587	12.613	51.731	56.528	23.2315	40.2907	0.576598	-0.794361	0.443697
194	ATP citrate lyase|protein_coding|3R:49548211:49554491:1|gene:AGAP010156	AGAP010156-PA	118 kDa	0.36	2	40.279	42.889	38.68	66.28	32.033	28.3893	45.6643	0.621696	-0.685719	0.443697
195	ACTN: Alpha-actinin, sarcomeric|protein_coding|2R:5646482:5659413:-1|gene:AGAP001497	AGAP001497-PA (+1)	107 kDa	0.043	72.514	43.635	65.192	37.839	33.948	32.033	60.447	34.6067	1.74669	0.804621	1.36653
196	RpL7a: 60S ribosomal protein L7a|protein_coding|2L:24055294:24056109:-1|gene:AGAP005960	AGAP005960-PA	31 kDa	0.48	82.183	15.104	36.027	26.908	30.715	29.52	44.438	29.0477	1.52983	0.613372	0.318759
197	TPX2: thioredoxin peroxidase 2|protein_coding|3L:15789079:15789669:1|gene:AGAP011054	AGAP011054-PA	22 kDa	0.021	19.337	20.139	5.1467	31.112	48.502	42.71	14.8742	40.7747	0.364791	-1.45486	1.67778
199	TPX1: thioredoxin peroxidase 1|protein_coding|X:7240025:7240911:1|gene:AGAP000396	AGAP000396-PA	26 kDa	0.97	9.6686	90.627	8.5779	26.908	38.572	46.479	36.2912	37.3197	0.972441	-0.0403177	0.0132283
200	1-pyrroline-5-carboxylate dehydrogenase|protein_coding|2R:55076751:55081158:-1|gene:AGAP004366	AGAP004366-PA	64 kDa	0.63	9.6686	77.201	49.752	47.088	2	48.363	45.5405	32.4837	1.40195	0.487437	0.200659
201	|protein_coding|2R:7610594:7623254:-1|gene:AGAP001662	AGAP001662-PA	301 kDa	0.3	116.02	49.509	15.44	20.181	33.14	20.727	60.323	24.6827	2.44394	1.28921	0.522879
202	RpS18: 40S ribosomal protein S18|protein_coding|3L:2341073:2341768:1|gene:AGAP028693	AGAP028693-PA	18 kDa	0.0065	14.503	23.496	6.8623	40.361	54.964	50.247	14.9538	48.524	0.308173	-1.69819	2.18709
203	RpsA: 40S ribosomal protein SA|protein_coding|3L:33171250:33172204:1|gene:AGAP011777	AGAP011777-PA	31 kDa	0.75	38.674	51.187	17.156	51.293	44.456	24.496	35.6723	40.0817	0.889991	-0.168137	0.124939
205	SP11372: |protein_coding|2R:1882699:1884655:1|gene:AGAP001240	AGAP001240-PA	56 kDa	0.89	43.509	3.3566	37.743	35.316	28.29	15.074	28.2029	26.2267	1.07535	0.104807	0.05061
206	ubiquinol-cytochrome c reductase iron-sulfur subunit|protein_coding|3R:21800317:21801746:-1|gene:AGAP008955	AGAP008955-PA	28 kDa	0.0007	9.6686	2	5.1467	52.134	59.814	44.594	5.6051	52.1807	0.107417	-3.2187	3.1549
207	Short-chain dehydrogenease/reductase|protein_coding|3L:34100139:34101082:-1|gene:AGAP011852	AGAP011852-PA	30 kDa	0.43	6.9956	62.096	2	26.908	50.114	48.363	23.6972	41.795	0.566986	-0.818614	0.366532
208	|protein_coding|3L:15784161:15785346:-1|gene:AGAP011053	AGAP011053-PA	37 kDa	0.4	87.017	50.348	17.156	20.181	2.4249	58.412	51.507	27.006	1.90725	0.93149	0.39794
15.1	enolase|protein_coding|3R:1485308:1486754:1|gene:AGAP007827	AGAP007827-PA (+1)	47 kDa	0.39	125.74	149.94	252.69	125.34	148.46	140.88	176.123	138.227	1.27416	0.34955	0.408935
209	bifunctional glutamyl/prolyl-tRNA synthetase|protein_coding|2R:30000490:30006918:-1|gene:AGAP002945	AGAP002945-PA	199 kDa	0.57	14.503	36.083	49.752	2.5226	37.99	32.033	33.446	24.1819	1.3831	0.467908	0.244125
211	trehalose 6-phosphate synthase/phosphatase|protein_coding|3R:7167891:7172527:-1|gene:AGAP008227	AGAP008227-PA	92 kDa	0.51	72.514	34.405	30.88	20.181	54.964	25.124	45.933	33.423	1.37429	0.45869	0.29243
210	|protein_coding|X:18244471:18250842:-1|gene:AGAP000941	AGAP000941-PA (+1)	21 kDa	0.89	2	57.061	46.321	26.908	44.456	42.082	35.1273	37.8153	0.928918	-0.106377	0.05061
213	|protein_coding|3L:32454478:32455461:-1|gene:AGAP011725	AGAP011725-PA	27 kDa	0.052	14.503	26.013	24.018	36.998	50.114	31.405	21.5113	39.5057	0.544513	-0.876963	1.284
212	vinculin|protein_coding|2L:47245818:47250818:-1|gene:AGAP007532	AGAP007532-PA	107 kDa	0.096	2	26.852	17.156	29.43	50.923	30.776	15.336	37.043	0.414005	-1.27228	1.01773
214	laminin, beta 1|protein_coding|2R:4053156:4061875:-1|gene:AGAP001381	AGAP001381-PA	213 kDa	0.065	62.846	52.027	29.165	19.34	8.083	28.892	48.0127	18.7717	2.55772	1.35486	1.18709
215	RpS14-2: 40S ribosomal protein S14|protein_coding|2R:20502870:20503328:-1|gene:AGAP002346	AGAP002346-PA	16 kDa	0.044	14.503	36.922	5.1467	54.656	45.265	43.966	18.8572	47.9623	0.393168	-1.34678	1.35655
218	V-type H+-transporting ATPase subunit D|protein_coding|3R:52655893:52656940:1|gene:AGAP010298	AGAP010298-PA	28 kDa	0.19	53.177	58.74	32.596	34.475	41.223	25.752	48.171	33.8167	1.42448	0.51043	0.721246
217	Ca-P60A: calcium-transporting ATPase sarcoplasmic/endoplasmic reticulum type|protein_coding|2L:27903046:27919856:1|gene:AGAP006186	AGAP006186-PC (+2)	112 kDa	0.98	2	31.887	58.33	15.976	23.441	54.016	30.739	31.1443	0.986985	-0.0188995	0.00877392
219	|protein_coding|3L:23602431:23670309:-1|gene:AGAP011396	AGAP011396-PA	957 kDa	0.62	2	16.783	3.4312	2	17.783	13.19	7.40473	10.991	0.673709	-0.569803	0.207608
220	|protein_coding|2L:48255001:48258061:-1|gene:AGAP007612	AGAP007612-PA	92 kDa	0.33	24.171	35.244	2	40.361	28.29	27.636	20.4717	32.0957	0.637833	-0.64875	0.481486
222	alanyl-tRNA synthetase|protein_coding|3R:39161779:39164682:1|gene:AGAP009701	AGAP009701-PA	108 kDa	0.39	125.69	33.566	22.303	39.521	26.674	19.471	60.5197	28.5553	2.11938	1.08364	0.408935
221	RpL28: 60S ribosomal protein L28|protein_coding|2L:15421252:15422329:1|gene:AGAP005427	AGAP005427-PA	17 kDa	0.97	2	22.657	72.054	22.703	36.373	35.173	32.237	31.4163	1.02612	0.0372027	0.0132283
223	dipeptidase E|protein_coding|X:9095913:9096723:1|gene:AGAP000513	AGAP000513-PA (+1)	27 kDa	0.71	58.012	59.579	12.009	55.497	11.316	38.314	43.2	35.0423	1.23279	0.301932	0.148742
225	spectrin beta|protein_coding|2R:56061220:56083921:1|gene:AGAP004440	AGAP004440-PA (+1)	481 kDa	0.22	33.84	13.426	65.192	5.0452	15.358	23.239	37.486	14.5474	2.57682	1.36559	0.657577
226	collagen, type IV, alpha|protein_coding|3R:28646812:28653863:1|gene:AGAP009201	AGAP009201-PA	179 kDa	0.17	29.006	2	15.44	80.723	21.016	40.826	15.482	47.5217	0.325788	-1.61799	0.769551
227	COX2: cytochrome c oxidase subunit II|protein_coding|Mt:3032:3716:1|gene:AGAP028366	AGAP028366-PA	26 kDa	0.65	19.337	45.313	6.8623	27.748	45.265	18.843	23.8374	30.6187	0.778526	-0.361183	0.187087
228	CYP9K1: cytochrome P450|protein_coding|X:15240763:15242715:-1|gene:AGAP000818	AGAP000818-PA	61 kDa	0.66	67.619	11.737	13.725	16.809	38.798	72.22	31.027	42.609	0.728179	-0.457634	0.180456
229	saposin|protein_coding|X:23467516:23493461:-1|gene:AGAP001082	AGAP001082-PA (+1)	113 kDa	0.33	19.337	10.909	40.815	47.088	17.613	52.628	23.687	39.1097	0.605656	-0.72343	0.481486
230	leucyl aminopeptidase|protein_coding|2R:38176041:38183158:-1|gene:AGAP003475	AGAP003475-PA (+1)	56 kDa	0.4	4.8343	48.67	10.293	31.953	55.772	23.239	21.2658	36.988	0.574937	-0.798524	0.39794
231	RpL13: 60S ribosomal protein L13|protein_coding|2R:10621526:10622832:-1|gene:AGAP001805	AGAP001805-PA	25 kDa	0.86	38.674	31.048	10.293	32.794	25.866	26.38	26.6717	28.3467	0.94091	-0.0878711	0.0655015
233	phosphoserine aminotransferase|protein_coding|2R:58258064:58259494:-1|gene:AGAP004598	AGAP004598-PA	40 kDa	0.16	24.171	3.3566	36.027	74.837	44.456	28.892	21.1849	49.395	0.428887	-1.22133	0.79588
236	eukaryotic translation initiation factor 2 subunit alpha|protein_coding|3L:18875883:18877134:-1|gene:AGAP011190	AGAP011190-PA	41 kDa	0.94	2	45.313	32.596	16.817	33.948	25.752	26.6363	25.5057	1.04433	0.0625777	0.0268721
237	|protein_coding|3L:32456395:32457149:-1|gene:AGAP011726	AGAP011726-PA	26 kDa	0.24	33.84	6.7131	27.449	45.407	27.482	35.29	22.6674	36.0597	0.628607	-0.669769	0.619789
238	F-type H+-transporting ATPase subunit g|protein_coding|3R:34710853:34711314:1|gene:AGAP009491	AGAP009491-PA	11 kDa	0.5	2	50.348	92.641	33.635	2	43.966	48.3297	26.5337	1.82145	0.865085	0.30103
240	Pgi: phosphoglucose isomerase (glucose-6-phosphate isomerase)|protein_coding|3L:38254197:38260323:1|gene:AGAP012167	AGAP012167-PA	62 kDa	0.021	29.006	26.013	17.156	46.247	35.565	43.338	24.0583	41.7167	0.576708	-0.794087	1.67778
239	RpS7: 40S ribosomal protein S7|protein_coding|3L:6565707:6566516:1|gene:AGAP010592	AGAP010592-PA	22 kDa	0.47	14.503	21.818	82.348	18.499	36.373	9.4214	39.5563	21.4311	1.84574	0.884201	0.327902
241	protein disulfide isomerase family A, member 3|protein_coding|2L:46286058:46287785:1|gene:AGAP007393	AGAP007393-PA (+2)	54 kDa	0.94	19.337	5.0348	44.605	2.5226	24.249	46.479	22.9923	24.4169	0.941655	-0.0867294	0.0268721
242	Mitochondrial cytochrome c oxidase subunit 5B isoform 1|protein_coding|3R:16068036:16069060:-1|gene:AGAP008724	AGAP008724-PA	13 kDa	0.94	29.006	32.726	36.027	52.974	2	38.942	32.5863	31.3053	1.04092	0.0578586	0.0268721
245	RpS11: 40S ribosomal protein S11|protein_coding|3R:47431966:47434663:1|gene:AGAP009998	AGAP009998-PA	18 kDa	0.86	62.846	31.048	18.871	33.635	50.923	19.471	37.5883	34.6763	1.08398	0.116334	0.0655015
243	RpL22: 60S ribosomal protein L22|protein_coding|2L:8792256:8793161:1|gene:AGAP005046	AGAP005046-PB	17 kDa	0.65	24.171	50.348	6.8623	40.361	43.648	18.843	27.1271	34.284	0.791247	-0.337801	0.187087
244	|protein_coding|3R:36050238:36117882:-1|gene:AGAP009554	AGAP009554-PA	1309 kDa	0.66	9.6686	2	2	2	2	18.184	4.5562	7.39467	0.616147	-0.698654	0.180456
246	cAMP-dependent protein kinase regulator|protein_coding|2L:6244207:6262504:1|gene:AGAP004940	AGAP004940-PA	44 kDa	0.49	9.6686	41.957	32.596	36.157	43.648	28.264	28.0739	36.023	0.779332	-0.359691	0.309804
248	RpL19: 60S ribosomal protein L19|protein_coding|2R:55869598:55870819:-1|gene:AGAP004422	AGAP004422-PA	24 kDa	0.04	24.171	37.761	42.889	20.181	14.549	17.587	34.9403	17.439	2.00357	1.00258	1.39794
250	Acyl-CoA-binding protein 2|protein_coding|2L:46712300:46712766:1|gene:AGAP007460	AGAP007460-PA (+1)	10 kDa	0.11	19.337	18.461	13.725	26.067	37.99	20.727	17.1743	28.2613	0.607697	-0.718575	0.958607
249	Tctp: translationally-controlled tumor protein homolog|protein_coding|2R:25262292:25263450:1|gene:AGAP002667	AGAP002667-PA	20 kDa	0.78	4.8343	31.048	72.054	35.316	36.373	18.215	35.9788	29.968	1.20057	0.263723	0.107905
252	RpS10: 40S ribosomal protein S10|protein_coding|X:13489601:13490155:-1|gene:AGAP000739	AGAP000739-PA	18 kDa	0.52	72.514	20.978	27.449	46.247	12.124	21.983	40.3137	26.7847	1.5051	0.589862	0.283997
177.1	Ras-related protein Rab-1A|protein_coding|2R:50737239:50739791:-1|gene:AGAP004146	AGAP004146-PA	22 kDa	0.9	18.608	35.27	64.596	22.577	72.747	31.226	39.4913	42.1833	0.936183	-0.095137	0.0457575
251	RpS15a-1: 40S ribosomal protein S15a|protein_coding|X:9681288:9683495:1|gene:AGAP000541	AGAP000541-PA (+1)	15 kDa	0.56	24.171	23.496	22.303	42.884	19.399	21.983	23.3233	28.0887	0.830347	-0.268214	0.251812
253	Muscular protein 20|protein_coding|3L:39966092:39966828:1|gene:AGAP012304	AGAP012304-PA	20 kDa	0.013	24.171	3.3566	3.4312	42.884	60.365	43.338	10.3196	48.8623	0.211197	-2.24334	1.88606
254	Arf1: ADP-ribosylation factor 1|protein_coding|3L:36310085:36311000:1|gene:AGAP012014	AGAP012014-PA (+1)	21 kDa	0.86	4.8343	50.564	80.534	48.956	65.441	34.544	45.3108	49.647	0.912659	-0.131853	0.0655015
14.2	beta-tubulin isotype I|protein_coding|2L:13792405:13796401:1|gene:AGAP005293	AGAP005293-PB	51 kDa	0.94	106.91	81.456	71.549	104.87	79.39	71.918	86.6383	85.3927	1.01459	0.0208933	0.0268721
255	Serine/threonine-protein phosphatase 2A 65 kDa regulatory subunit A beta isoform isoform c|protein_coding|3R:25646166:25650894:-1|gene:AGAP009105	AGAP009105-PA	66 kDa	0.94	53.177	27.692	6.8623	15.976	34.757	33.289	29.2438	28.0073	1.04415	0.0623245	0.0268721
256	clathrin heavy chain|protein_coding|2R:31211005:31217737:1|gene:AGAP003021	AGAP003021-PA (+1)	191 kDa	0.25	33.84	40.279	25.734	4.2043	38.798	10.678	33.2843	17.8934	1.86014	0.895413	0.60206
258	Transcription factor BTF3 homolog 4|protein_coding|2L:34739065:34739553:-1|gene:AGAP006614	AGAP006614-PA	17 kDa	0.28	62.846	53.705	18.871	28.589	36.373	14.446	45.1407	26.4693	1.70539	0.770106	0.552842
257	RpL10-1: 60S ribosomal protein L10-1|protein_coding|X:18340222:18342538:1|gene:AGAP000953	AGAP000953-PA (+2)	25 kDa	0.89	43.509	15.944	13.725	36.998	6.4664	23.867	24.3927	22.4438	1.08683	0.120131	0.05061
260	Alkaline phosphatase 2|protein_coding|2L:31096064:31111352:1|gene:AGAP006400	AGAP006400-PA	56 kDa	0.69	33.84	46.992	15.44	12.613	14.549	49.619	32.0907	25.5937	1.25385	0.326367	0.161151
259	NADH dehydrogenase (ubiquinone) 1 alpha subcomplex 4|protein_coding|2R:35980660:35981341:1|gene:AGAP003325	AGAP003325-PA	9 kDa	0.88	43.509	5.0348	54.898	33.635	41.223	35.801	34.4806	36.8863	0.93478	-0.0973015	0.0555173
261	flotillin|protein_coding|2L:46906386:46912945:1|gene:AGAP007494	AGAP007494-PA	48 kDa	0.26	19.337	32.726	2	22.703	50.114	29.52	18.021	34.1123	0.528284	-0.920614	0.585027
262	Mitochondrial glutamate carrier 1|protein_coding|3R:52354660:52358704:1|gene:AGAP010293	AGAP010293-PA	33 kDa	0.28	24.171	17.622	6.8623	60.542	33.948	11.306	16.2184	35.2653	0.459897	-1.12062	0.552842
263	Proliferation-associated 2G4|protein_coding|2L:10198660:10201996:1|gene:AGAP005108	AGAP005108-PA	46 kDa	0.3	9.6686	39.439	2	36.157	32.332	25.124	17.0359	31.2043	0.545946	-0.873171	0.522879
264	RpS16: 40S ribosomal protein S16|protein_coding|3L:24478597:24479192:-1|gene:AGAP011424	AGAP011424-PA	17 kDa	0.6	2	35.244	6.8623	12.613	22.632	28.264	14.7021	21.1697	0.694489	-0.525976	0.221849
265	farnesyl diphosphate synthase|protein_coding|2L:42784836:42792533:-1|gene:AGAP007104	AGAP007104-PA	50 kDa	0.74	19.337	56.222	5.1467	29.43	2	30.148	26.9019	20.526	1.31063	0.390256	0.130768
266	ferrochelatase|protein_coding|2R:42425355:42426719:-1|gene:AGAP003719	AGAP003719-PA	44 kDa	0.27	33.84	9.2305	8.5779	16.817	57.389	32.661	17.2161	35.6223	0.483296	-1.04902	0.568636
267	L-xylulose reductase|protein_coding|3R:11346538:11347407:1|gene:AGAP008502	AGAP008502-PA	26 kDa	0.29	2	46.153	2	33.635	40.415	31.405	16.7177	35.1517	0.475587	-1.07222	0.537602
268	NADH dehydrogenase (ubiquinone) Fe-S protein 3|protein_coding|2L:32355007:32355982:1|gene:AGAP006456	AGAP006456-PA	30 kDa	0.87	24.171	44.474	8.5779	49.611	4.0415	14.446	25.741	22.6995	1.13399	0.181406	0.0604807
269	chloride intracellular channel|protein_coding|X:18255347:18265441:-1|gene:AGAP000943	AGAP000943-PA (+6)	30 kDa	0.23	19.337	20.978	12.009	18.499	8.083	4.3966	17.4413	10.3262	1.68904	0.756201	0.638272
270	|protein_coding|2R:36147769:36152023:1|gene:AGAP013189	AGAP013189-PA (+1)	15 kDa	0.53	4.8343	42.796	13.725	47.088	20.207	23.239	20.4518	30.178	0.677705	-0.561272	0.275724
271	puromycin-sensitive aminopeptidase|protein_coding|2L:19770260:19782922:-1|gene:AGAP005728	AGAP005728-PA	117 kDa	0.77	19.337	52.866	6.8623	2.5226	7.2747	50.247	26.3551	20.0148	1.31678	0.397017	0.113509
247.1	NADH dehydrogenase (ubiquinone) Fe-S protein 2|protein_coding|X:14442142:14443554:-1|gene:AGAP000794	AGAP000794-PA (+2)	53 kDa	0.17	9.6686	37.714	8.5779	35.316	30.715	38.942	18.6535	34.991	0.533094	-0.907538	0.769551
272	Mitochondrial 10 kDa heat shock protein|protein_coding|2R:5691445:5692188:-1|gene:AGAP001502	AGAP001502-PA	11 kDa	0.037	24.171	2.5174	2	41.202	49.306	27.636	9.5628	39.3813	0.242826	-2.04201	1.4318
274	polyadenylate-binding protein|protein_coding|3L:16474901:16480123:-1|gene:AGAP011092	AGAP011092-PA	71 kDa	0.95	19.337	49.509	3.4312	35.316	4.0415	36.429	24.0924	25.2622	0.953695	-0.0684003	0.0222764
277	dihydrodiol dehydrogenase / D-xylose 1-dehydrogenase (NADP)|protein_coding|3R:45808083:45809336:1|gene:AGAP009945	AGAP009945-PA	37 kDa	0.46	96.686	19.3	22.303	28.589	21.016	26.38	46.0963	25.3283	1.81995	0.8639	0.337242
275	eIF3c: eukaryotic translation initiation factor 3 subunit C|protein_coding|2L:2798074:2801011:1|gene:AGAP004725	AGAP004725-PA	112 kDa	0.58	4.8343	31.048	5.1467	14.295	16.974	27.008	13.6763	19.4257	0.704034	-0.506283	0.236572
276	nascent polypeptide-associated complex subunit alpha|protein_coding|2L:38038846:38039570:1|gene:AGAP006766	AGAP006766-PA	23 kDa	0.43	2	39.439	97.788	21.862	37.182	2	46.409	20.348	2.28076	1.18952	0.366532
279	Acetyl-CoA hydrolase/transferase (Precursor)|protein_coding|2R:55598421:55602879:-1|gene:AGAP004396	AGAP004396-PA	52 kDa	0.23	43.509	13.426	29.165	9.2495	20.207	16.958	28.7	15.4715	1.85502	0.891438	0.638272
278	|protein_coding|2R:15234058:15238853:-1|gene:AGAP002093	AGAP002093-PA	71 kDa	0.9	38.674	22.657	18.871	7.5678	38.798	29.52	26.734	25.2953	1.05688	0.0798083	0.0457575
280	|protein_coding|2R:3430998:3431895:-1|gene:AGAP001352	AGAP001352-PA	28 kDa	0.46	9.6686	25.174	2	23.544	2	47.735	12.2809	24.4263	0.502772	-0.992025	0.337242
281	|protein_coding|3L:1918745:1919642:1|gene:AGAP010347	AGAP010347-PA	16 kDa	0.74	4.8343	45.313	13.725	16.817	19.399	43.966	21.2908	26.7273	0.796592	-0.328088	0.130768
283	Profilin protein|protein_coding|3R:44535146:44555606:-1|gene:AGAP009861	AGAP009861-PA	14 kDa	0.48	106.35	31.048	5.1467	42.884	2	21.983	47.5149	22.289	2.13176	1.09205	0.318759
282	NADH dehydrogenase (ubiquinone) flavoprotein 2|protein_coding|2R:16833676:16834726:-1|gene:AGAP002170	AGAP002170-PA	26 kDa	0.38	2	35.244	2	14.295	29.099	32.033	13.0813	25.1423	0.520291	-0.942609	0.420216
284	lysyl-tRNA synthetase, class II|protein_coding|X:5744011:5746073:1|gene:AGAP000325	AGAP000325-PB	71 kDa	0.88	19.337	15.944	39.458	24.385	31.524	22.611	24.913	26.1733	0.951847	-0.0711989	0.0555173
285	D-3-phosphoglycerate dehydrogenase|protein_coding|3R:19412110:19417249:-1|gene:AGAP008849	AGAP008849-PA	36 kDa	0.21	4.8343	31.887	5.1467	35.316	21.016	30.148	13.956	28.8267	0.484135	-1.04652	0.677781
286	Coactosin-like protein|protein_coding|X:16748741:16756535:1|gene:AGAP000889	AGAP000889-PA	18 kDa	0.31	19.337	2	27.449	23.544	53.348	18.215	16.262	31.7023	0.512959	-0.963084	0.508638
288	nucleolar protein 58|protein_coding|2R:16835257:16837585:1|gene:AGAP002171	AGAP002171-PA	58 kDa	0.46	2	27.692	32.596	26.908	35.565	24.496	20.7627	28.9897	0.716209	-0.481547	0.337242
289	RpS15: 40S ribosomal protein S15|protein_coding|2R:2185484:2185933:1|gene:AGAP001274	AGAP001274-PA	17 kDa	0.28	19.337	36.083	37.743	22.703	29.907	3.7685	31.0543	18.7928	1.65246	0.724612	0.552842
291	RpS17: 40S ribosomal protein S17|protein_coding|2L:4970167:4971082:-1|gene:AGAP004887	AGAP004887-PA	15 kDa	0.71	19.337	7.5522	85.779	24.385	50.114	4.3966	37.5561	26.2985	1.42807	0.514064	0.148742
290	glutamate--cysteine ligase catalytic subunit|protein_coding|2R:5730254:5732718:1|gene:AGAP001512	AGAP001512-PA	73 kDa	0.85	9.6686	39.439	15.44	3.3635	42.84	27.008	21.5159	24.4038	0.881659	-0.181707	0.0705811
292	acetyl-CoA acyltransferase 2|protein_coding|2L:38891170:38893291:1|gene:AGAP006821	AGAP006821-PA	42 kDa	0.48	14.503	25.174	6.8623	2	28.29	51.503	15.5131	27.2643	0.568989	-0.813528	0.318759
293	RpL25: 60S ribosomal protein L25|protein_coding|3R:50847350:50848145:1|gene:AGAP010216	AGAP010216-PA	17 kDa	0.55	2	45.313	44.605	33.635	2	23.239	30.6393	19.6247	1.56127	0.642717	0.259637
294	Moe: Moesin/ezrin/radixin homolog 1|protein_coding|X:9985762:10002498:1|gene:AGAP000562	AGAP000562-PB (+1)	68 kDa	0.4	48.343	9.2305	42.889	18.499	28.29	18.215	33.4875	21.668	1.54548	0.628057	0.39794
295	glutamate synthase (NADPH/NADH)|protein_coding|2L:30472728:30489533:1|gene:AGAP006360	AGAP006360-PA	228 kDa	0.8	14.503	21.818	17.156	16.817	28.29	12.562	17.8257	19.223	0.927309	-0.108877	0.09691
296	Ester hydrolase C11orf54|protein_coding|2L:37298660:37299759:-1|gene:AGAP006729	AGAP006729-PA	35 kDa	0.68	38.674	28.531	2	18.499	29.099	37.685	23.0683	28.4277	0.811475	-0.301382	0.167491
297	|protein_coding|3L:18232386:18233643:1|gene:AGAP011173	AGAP011173-PA	22 kDa	0.0036	2	2	2	29.43	29.099	45.222	2	34.5837	0.0578308	-4.11202	2.4437
300	erythrocyte membrane protein band 4.1|protein_coding|3L:38503824:38514654:1|gene:AGAP012185	AGAP012185-PA	179 kDa	0.5	116.02	9.2305	12.009	12.613	23.441	21.983	45.7532	19.3457	2.36503	1.24186	0.30103
299	RpL30: 60S ribosomal protein L30|protein_coding|2R:43729787:43730558:-1|gene:AGAP003816	AGAP003816-PA	13 kDa	0.66	9.6686	10.909	54.898	20.181	3.2332	28.264	25.1585	17.2261	1.46049	0.546455	0.180456
304	glyoxylate/hydroxypyruvate reductase|protein_coding|3R:37002345:37003502:1|gene:AGAP009610	AGAP009610-PA	35 kDa	0.12	38.674	36.922	49.752	37.839	20.207	3.1405	41.7827	20.3955	2.04862	1.03465	0.920819
303	Cytochrome c oxidase subunit 4 isoform 1, mitochondrial precursor|protein_coding|3R:16158449:16159082:1|gene:AGAP008727	AGAP008727-PA (+3)	20 kDa	0.16	9.6686	4.1957	27.449	42.884	15.358	43.338	13.7711	33.86	0.406707	-1.29794	0.79588
302	glycyl-tRNA synthetase|protein_coding|3R:13509639:13512243:-1|gene:AGAP008604	AGAP008604-PB	87 kDa	0.84	9.6686	40.279	8.5779	30.271	3.2332	34.545	19.5085	22.6831	0.860047	-0.217513	0.0757207
301	ABCB1: ATP-binding cassette transporter (ABC transporter) family B member 1|protein_coding|2R:18516732:18519580:1|gene:AGAP002278	AGAP002278-PA	97 kDa	0.034	2	2	2	20.181	58.197	33.289	2	37.2223	0.0537312	-4.2181	1.46852
305	Stomatin (EPB72)-like 3|protein_coding|2R:36484082:36500137:-1|gene:AGAP003352	AGAP003352-PA	36 kDa	0.26	24.171	3.3566	3.4312	39.521	7.2747	30.776	10.3196	25.8572	0.399099	-1.32518	0.585027
307	T-complex protein 1 subunit gamma|protein_coding|2R:26779591:26781437:-1|gene:AGAP002759	AGAP002759-PA	60 kDa	0.47	4.8343	28.531	3.4312	15.136	8.083	51.503	12.2655	24.9073	0.492445	-1.02196	0.327902
308	vigilin|protein_coding|2L:15971450:15975456:1|gene:AGAP005467	AGAP005467-PA (+1)	145 kDa	0.18	9.6686	39.439	32.596	17.658	4.0415	12.562	27.2345	11.4205	2.38471	1.25381	0.744727
309	3,2-trans-enoyl-CoA isomerase, mitochondrial|protein_coding|3R:49265719:49266728:-1|gene:AGAP010130	AGAP010130-PA (+1)	32 kDa	0.41	2	35.244	2	7.5678	29.099	45.222	13.0813	27.2963	0.479235	-1.06119	0.387216
310	|protein_coding|X:4133151:4161562:1|gene:AGAP000222	AGAP000222-PA (+1)	546 kDa	0.37	2	2	2	2	2	25.124	2	9.708	0.206016	-2.27917	0.431798
313	ubiquitin-activating enzyme E1|protein_coding|3L:34565744:34573636:-1|gene:AGAP011872	AGAP011872-PA	122 kDa	0.38	24.171	17.622	5.1467	38.68	21.016	14.446	15.6466	24.714	0.633105	-0.659482	0.420216
312	collagen, type IV, alpha|protein_coding|3R:28614040:28620808:-1|gene:AGAP009200	AGAP009200-PA	177 kDa	0.88	43.509	3.3566	10.293	21.862	14.549	14.446	19.0529	16.9523	1.12391	0.168524	0.0555173
311	GSTO1: glutathione S-transferase omega class 1|protein_coding|2L:20197544:20199016:-1|gene:AGAP005749	AGAP005749-PA	28 kDa	0.54	19.337	2.5174	44.605	24.385	35.565	32.033	22.1531	30.661	0.722518	-0.468894	0.267606
314	succinyl-CoA synthetase alpha subunit|protein_coding|2R:2843216:2845169:1|gene:AGAP001312	AGAP001312-PA	35 kDa	0.96	62.846	10.07	8.5779	46.247	4.8498	33.917	27.1646	28.3379	0.958596	-0.061005	0.0177288
315	CDGSH iron sulfur domain-containing protein 2 homolog|protein_coding|2R:56831152:56832179:1|gene:AGAP004484	AGAP004484-PA	15 kDa	0.64	2	31.887	30.88	30.271	37.182	15.074	21.589	27.509	0.784798	-0.349607	0.19382
317	RpL5: 60S ribosomal protein L5|protein_coding|3R:24356067:24357683:-1|gene:AGAP009031	AGAP009031-PA	34 kDa	0.99	48.343	11.748	17.156	36.157	9.6996	32.033	25.749	25.9632	0.99175	-0.0119518	0.00436481
316	|protein_coding|X:11242445:11252784:1|gene:AGAP000622	AGAP000622-PA (+1)	69 kDa	0.31	9.6686	29.37	5.1467	23.544	17.783	32.661	14.7284	24.6627	0.597195	-0.743725	0.508638
318	NADH dehydrogenase (ubiquinone) 1 alpha subcomplex 9|protein_coding|3L:10412154:10413387:1|gene:AGAP010792	AGAP010792-PA	44 kDa	0.26	19.337	26.852	60.045	29.43	16.974	2	35.4113	16.1347	2.19474	1.13405	0.585027
319	RpL31: 60S ribosomal protein L31|protein_coding|3L:34675232:34675709:-1|gene:AGAP011896	AGAP011896-PA	15 kDa	0.47	87.017	13.426	30.88	20.181	29.907	27.636	43.7743	25.908	1.68961	0.756688	0.327902
320	isocitrate dehydrogenase (NAD+)|protein_coding|2R:17387722:17389303:-1|gene:AGAP002192	AGAP002192-PA (+1)	42 kDa	0.93	53.177	6.7131	13.725	8.4086	22.632	37.685	24.5384	22.9085	1.07115	0.0991541	0.0315171
321	UDP-glucose 4-epimerase|protein_coding|3L:39524958:39526328:-1|gene:AGAP012261	AGAP012261-PA	38 kDa	0.69	9.6686	26.013	5.1467	36.157	15.358	3.7685	13.6094	18.4278	0.738526	-0.437279	0.161151
298.1	NADH dehydrogenase (ubiquinone) 1 alpha/beta subcomplex 1|protein_coding|3L:3944950:3945956:-1|gene:AGAP010464	AGAP010464-PA	18 kDa	0.97	4.8343	32.693	2	10.079	2	28.875	13.1758	13.6513	0.965163	-0.051155	0.0132283
322	elongation factor 1-gamma|protein_coding|X:16713303:16714958:-1|gene:AGAP000883	AGAP000883-PA	49 kDa	0.42	38.674	21.818	25.734	27.748	12.124	27.008	28.742	22.2933	1.28926	0.366548	0.376751
325	NADH_dehyd: |protein_coding|3R:48117728:48119289:-1|gene:AGAP010039	AGAP010039-PA	52 kDa	0.42	33.84	5.0348	13.725	22.703	34.757	20.727	17.5333	26.0623	0.672744	-0.571871	0.376751
324	20S proteasome subunit alpha 3|protein_coding|2L:7195996:7197131:-1|gene:AGAP004960	AGAP004960-PA	29 kDa	0.37	9.6686	31.887	5.1467	15.136	42.031	23.867	15.5674	27.0113	0.57633	-0.795034	0.431798
326	aldehyde reductase|protein_coding|3L:15778780:15779878:1|gene:AGAP011051	AGAP011051-PA	36 kDa	0.15	29.006	11.748	48.036	2.5226	2.4249	19.471	29.5967	8.1395	3.63618	1.86242	0.823909
323	|protein_coding|2R:12682524:12683711:-1|gene:AGAP001942	AGAP001942-PA	25 kDa	0.17	4.8343	30.209	2	26.067	42.031	23.239	12.3478	30.4457	0.405567	-1.30199	0.769551
328	Talin-1|protein_coding|2L:46754148:46767650:-1|gene:AGAP007474	AGAP007474-PA	293 kDa	0.92	33.84	5.874	5.1467	3.3635	27.482	17.587	14.9536	16.1442	0.926252	-0.110523	0.0362122
329	NADH dehydrogenase (ubiquinone) 1 alpha subcomplex 10|protein_coding|3L:17686350:17687629:1|gene:AGAP011130	AGAP011130-PA	46 kDa	0.035	4.8343	18.461	15.44	31.112	29.099	23.239	12.9118	27.8167	0.464174	-1.10726	1.45593
330	chitinase|protein_coding|2L:31609254:31611034:-1|gene:AGAP006414	AGAP006414-PA	57 kDa	0.45	82.183	5.874	41.174	47.929	13.741	2.5124	43.077	21.3941	2.0135	1.0097	0.346787
331	Basic leucine zipper and W2 domain-containing protein 1|protein_coding|2R:21026030:21030814:1|gene:AGAP002413	AGAP002413-PA (+3)	48 kDa	0.77	2	21.818	30.88	13.454	56.581	2	18.2327	24.0117	0.759325	-0.39721	0.113509
333	RpS19: 40S ribosomal protein S19|protein_coding|3L:13354478:13355040:1|gene:AGAP010933	AGAP010933-PA	18 kDa	0.56	24.171	8.3914	44.605	35.316	8.8913	6.2809	25.7225	16.8294	1.52842	0.612045	0.251812
332	|protein_coding|3R:217439:218182:1|gene:AGAP007747	AGAP007747-PA	25 kDa	0.36	2	28.531	2	26.908	8.083	33.917	10.8437	22.9693	0.472093	-1.08286	0.443697
335	|protein_coding|3R:20628255:20628875:-1|gene:AGAP008909	AGAP008909-PA	23 kDa	0.055	29.006	42.677	39.458	28.589	5.6581	13.19	37.047	15.8124	2.34291	1.2283	1.25964
334	Cdc42: cell division cycle Cdc42 homolog|protein_coding|2R:21425189:21426041:-1|gene:AGAP002440	AGAP002440-PA (+2)	21 kDa	0.17	14.503	2	3.4312	4.2043	61.929	39.918	6.64473	35.3504	0.187968	-2.41144	0.769551
336	26S proteasome regulatory subunit T5|protein_coding|X:11207888:11209171:-1|gene:AGAP000616	AGAP000616-PA	48 kDa	0.81	9.6686	36.922	3.4312	3.3635	59.006	3.7685	16.6739	22.046	0.756325	-0.402922	0.091515
337	Ca2+ transporting ATPase, plasma membrane|protein_coding|3L:7837545:7849506:-1|gene:AGAP010638	AGAP010638-PA	124 kDa	0.013	29.006	32.726	37.743	20.181	6.4664	6.909	33.1583	11.1855	2.96441	1.56775	1.88606
339	|protein_coding|3R:17377402:17381281:-1|gene:AGAP028164	AGAP028164-PA	69 kDa	0.32	2	21.818	17.156	27.748	31.524	11.306	13.658	23.526	0.580549	-0.78451	0.49485
340	2-oxoglutarate dehydrogenase E1 component DHKTD1|protein_coding|X:9857661:9862680:1|gene:AGAP000551	AGAP000551-PA	103 kDa	0.82	43.509	12.587	18.871	8.4086	48.498	5.6528	24.989	20.8531	1.19833	0.261029	0.0861861
342	RpL18a-1: 60S ribosomal protein L18a|protein_coding|3L:39778944:39779877:1|gene:AGAP012284	AGAP012284-PA	21 kDa	0.14	24.171	9.2305	12.009	22.703	21.824	30.776	15.1368	25.101	0.603037	-0.729681	0.853872
341	rRNA 2'-O-methyltransferase fibrillarin|protein_coding|3L:19980168:19981710:-1|gene:AGAP011244	AGAP011244-PA	33 kDa	0.81	2	25.174	27.449	15.136	50.114	2	18.2077	22.4167	0.812238	-0.300026	0.091515
344	eIF3a: eukaryotic translation initiation factor 3 subunit A|protein_coding|2R:20284549:20288177:1|gene:AGAP002340	AGAP002340-PA	132 kDa	0.43	53.177	29.37	2	18.499	5.6581	19.471	28.1823	14.5427	1.9379	0.954496	0.366532
345	F-type H+-transporting ATPase subunit f|protein_coding|UNKN:10361647:10361970:-1|gene:AGAP012515	AGAP012515-PA	12 kDa	0.037	9.6686	2	10.293	47.088	26.674	22.611	7.32053	32.1243	0.227881	-2.13365	1.4318
159.1	ATP-dependent RNA helicase|protein_coding|2R:31427207:31433393:-1|gene:AGAP003047	AGAP003047-PA (+3)	84 kDa	0.59	2	30.209	13.022	25.833	29.907	8.1652	15.077	21.3017	0.707783	-0.498621	0.229148
346	RpS12: 40S ribosomal protein S12|protein_coding|3L:16306291:16306967:1|gene:AGAP011077	AGAP011077-PA	15 kDa	0.29	58.012	10.07	51.467	31.953	2.4249	21.983	39.8497	18.787	2.12113	1.08484	0.537602
348	|protein_coding|3L:41834680:41835268:-1|gene:AGAP012418	AGAP012418-PA	10 kDa	0.76	19.337	18.461	15.44	21.022	5.6581	21.355	17.746	16.0117	1.10831	0.148367	0.119186
347	pyruvate dehydrogenase E2 component (dihydrolipoamide acetyltransferase)|protein_coding|3R:3618283:3620730:1|gene:AGAP007975	AGAP007975-PA (+1)	55 kDa	0.33	2	18.461	97.788	14.295	2.4249	2	39.4163	6.23997	6.31675	2.65918	0.481486
349	aspartate aminotransferase, mitochondrial|protein_coding|3R:38661350:38667881:-1|gene:AGAP009685	AGAP009685-PA	47 kDa	0.22	48.343	36.922	12.009	23.544	11.316	12.562	32.4247	15.8073	2.05124	1.0365	0.657577
350	|protein_coding|3R:35069650:35071005:1|gene:AGAP028568	AGAP028568-PA	49 kDa	0.65	38.674	2	63.476	4.2043	57.389	6.2809	34.7167	22.6247	1.53446	0.617728	0.187087
351	RpL15: 60S ribosomal protein L15|protein_coding|2L:6015542:6016396:1|gene:AGAP004919	AGAP004919-PA	24 kDa	0.21	67.68	17.622	30.88	15.976	9.6996	21.983	38.7273	15.8862	2.4378	1.28558	0.677781
353	MnSOD1: manganese-iron superoxide dismutase 1|protein_coding|3L:5581880:5582955:-1|gene:AGAP010517	AGAP010517-PA (+1)	25 kDa	0.51	14.503	20.978	37.743	4.2043	35.565	6.909	24.408	15.5594	1.56869	0.649565	0.29243
352	RpS25: 40S ribosomal protein S25|protein_coding|2R:56712791:56713595:1|gene:AGAP004462	AGAP004462-PA	17 kDa	0.052	19.337	3.3566	3.4312	35.316	29.099	19.471	8.70827	27.962	0.311432	-1.68301	1.284
354	APN5: aminopeptidase 5|protein_coding|2R:42059966:42063174:1|gene:AGAP013146	AGAP013146-PA (+2)	107 kDa	0.56	2	37.761	2	42.327	29.371	2	13.9203	24.566	0.56665	-0.819469	0.251812
355	GALE8: galectin 8|protein_coding|UNKN:11588073:11588646:-1|gene:AGAP012529	AGAP012529-PA	16 kDa	0.61	85.441	10.07	17.156	46.187	9.7933	12.926	37.5557	22.9688	1.63508	0.709357	0.21467
356	|protein_coding|2L:22322214:22322645:-1|gene:AGAP005838	AGAP005838-PA	15 kDa	0.58	2	36.922	2	40.361	2	27.636	13.6407	23.3323	0.584625	-0.774416	0.236572
359	Eukaryotic translation initiation factor 5A|protein_coding|3L:20552452:20553128:1|gene:AGAP011284	AGAP011284-PA	18 kDa	0.93	33.84	5.874	15.44	30.271	13.741	8.1652	18.3847	17.3924	1.05705	0.080046	0.0315171
360	|protein_coding|3L:28405825:28411563:-1|gene:AGAP011584	AGAP011584-PA	90 kDa	0.98	19.337	25.174	6.8623	17.658	17.783	16.33	17.1244	17.257	0.992318	-0.0111254	0.00877392
358	GRX3: glutaredoxin|protein_coding|3R:42055427:42056108:1|gene:AGAP009738	AGAP009738-PA	14 kDa	0.5	24.171	2	101.22	11.772	42.031	2	42.4637	18.601	2.28287	1.19085	0.30103
361	Sodium-independent sulfate anion transporter|protein_coding|3L:39928958:39936158:-1|gene:AGAP012302	AGAP012302-PA	71 kDa	0.82	2	33.566	3.4312	7.5678	14.549	25.124	12.9991	15.7469	0.825498	-0.276663	0.0861861
362	target of Myb-like protein 2|protein_coding|2L:26628651:26638121:-1|gene:AGAP006097	AGAP006097-PA (+1)	58 kDa	0.95	2	38.6	13.725	2	29.099	20.727	18.1083	17.2753	1.04822	0.0679402	0.0222764
363	juvenile hormone epoxide hydrolase|protein_coding|3R:14838460:14839904:1|gene:AGAP008684	AGAP008684-PA	52 kDa	0.17	2	2	2	2	58.197	26.38	2	28.859	0.0693025	-3.85095	0.769551
364	6-phosphogluconate dehydrogenase|protein_coding|2R:51676581:51680556:-1|gene:AGAP004197	AGAP004197-PA	53 kDa	0.43	29.006	25.174	13.725	2.5226	24.249	20.099	22.635	15.6235	1.44878	0.534835	0.366532
366	V-type H+-transporting ATPase 54 kD subunit|protein_coding|3R:34693281:34696586:1|gene:AGAP009486	AGAP009486-PA	55 kDa	0.12	24.171	26.013	17.156	18.499	15.358	16.33	22.4467	16.729	1.34178	0.42415	0.920819
365	AGAP001856-PA-DECOY PER: period circadian protein|protein_coding|2R:11449082:11459384:-1|gene:AGAP001856	AGAP001856-PA-DECOY	?	0.51	193.68	2	2	2	49.891	2	65.8933	17.9637	3.66814	1.87505	0.29243
204.1	Phosphate carrier, mitochondrial|protein_coding|2R:40350748:40352872:-1|gene:AGAP013333	AGAP013333-PA	38 kDa	0.74	28.21	2	59.544	49.929	42.215	17.801	29.918	36.6483	0.816354	-0.292734	0.130768
367	|protein_coding|2R:25182019:25187647:-1|gene:AGAP002654	AGAP002654-PB	127 kDa	0.29	14.503	5.0348	8.5779	8.4086	21.824	15.074	9.3719	15.1022	0.620565	-0.688345	0.537602
368	Ras-related protein|protein_coding|2R:57598142:57599997:1|gene:AGAP004559	AGAP004559-PA (+10)	24 kDa	0.35	9.6686	20.978	5.1467	14.295	31.524	13.818	11.9311	19.879	0.600186	-0.736518	0.455932
369	isocitrate dehydrogenase (NAD+)|protein_coding|3R:838636:840137:-1|gene:AGAP007786	AGAP007786-PA	40 kDa	0.19	2	12.587	15.44	13.454	18.591	18.843	10.009	16.9627	0.590061	-0.761065	0.721246
371	2-hydroxyglutarate dehydrogenase|protein_coding|3R:2391251:2392961:1|gene:AGAP007868	AGAP007868-PA	49 kDa	0.61	4.8343	19.3	36.027	23.544	2	16.33	20.0538	13.958	1.43672	0.522781	0.21467
370	AMP dependent ligase|protein_coding|X:2485071:2486814:1|gene:AGAP000154	AGAP000154-PA	60 kDa	0.29	2	52.027	46.321	2	29.099	2	33.4493	11.033	3.03175	1.60015	0.537602
373	glucosamine--fructose-6-phosphate aminotransferase (isomerizing)|protein_coding|3L:21659132:21661165:1|gene:AGAP011352	AGAP011352-PA	76 kDa	0.78	19.337	31.887	2	11.772	3.2332	28.264	17.7413	14.4231	1.23007	0.298736	0.107905
376	|protein_coding|2L:47577863:47617636:1|gene:AGAP007562	AGAP007562-PA	440 kDa	0.5	9.6686	2	2	2	4.8498	21.983	4.5562	9.61093	0.474064	-1.07685	0.30103
374	aconitate hydratase 1 / homoaconitase|protein_coding|2L:44757513:44760849:-1|gene:AGAP007258	AGAP007258-PA	99 kDa	0.77	9.6686	15.104	12.009	14.295	27.482	2	12.2605	14.5923	0.840204	-0.251189	0.113509
375	Troponin C, isoform 3|protein_coding|2L:45705179:45709781:-1|gene:AGAP007339	AGAP007339-PA	17 kDa	0.77	2	37.761	2	26.908	2	26.38	13.9203	18.4293	0.755336	-0.40481	0.113509
378	nucleosome assembly protein 1-like 1|protein_coding|2R:12380666:12381895:-1|gene:AGAP001928	AGAP001928-PA	47 kDa	0.31	29.006	28.531	22.303	32.794	10.508	7.5371	26.6133	16.9464	1.57044	0.651173	0.508638
379	NADH dehydrogenase (ubiquinone) 1 beta subcomplex 10|protein_coding|3R:755284:760839:-1|gene:AGAP007780	AGAP007780-PA (+1)	20 kDa	0.61	29.006	10.909	34.312	2.5226	24.249	29.52	24.7423	18.7639	1.31862	0.399024	0.21467
380	Mitochondrial cytochrome c oxidase subunit VIC|protein_coding|3R:508390:508712:1|gene:AGAP007768	AGAP007768-PA	9 kDa	0.5	24.171	15.944	5.1467	22.703	25.057	12.562	15.0872	20.1073	0.750335	-0.414393	0.30103
377	|protein_coding|X:320251:323017:-1|gene:AGAP000023	AGAP000023-PA	42 kDa	0.99	2	38.6	2	2	14.549	25.752	14.2	14.1003	1.00707	0.0101617	0.00436481
383	phosphatidate phosphatase|protein_coding|UNKN:1233022:1242299:1|gene:AGAP012445	AGAP012445-PA	31 kDa	0.0048	2	3.3566	3.4312	24.385	17.783	30.776	2.92927	24.3147	0.120473	-3.05322	2.31876
384	Xaa-Pro aminopeptidase|protein_coding|X:19938858:19940940:-1|gene:AGAP001037	AGAP001037-PA	68 kDa	0.66	19.337	40.279	8.5779	41.202	2	2	22.7313	15.0673	1.50865	0.593256	0.180456
385	Alanine-glyoxylate aminotransferase|protein_coding|3L:2444147:2445549:-1|gene:AGAP010387	AGAP010387-PA (+1)	44 kDa	0.54	2	31.887	32.596	15.976	6.4664	21.983	22.161	14.8085	1.49651	0.581601	0.267606
386	RpS28: 40S ribosomal protein S28|protein_coding|2R:37462533:37462730:-1|gene:AGAP003412	AGAP003412-PA	7 kDa	0.7	14.503	38.6	5.1467	13.454	27.482	2	19.4166	14.312	1.35666	0.440063	0.154902
390	FAD-dependent oxidoreductase domain-containing protein 1|protein_coding|3R:25447705:25449379:1|gene:AGAP009080	AGAP009080-PA	59 kDa	0.11	62.846	13.426	37.743	3.3635	9.6996	12.562	38.005	8.5417	4.44935	2.15359	0.958607
387	isoleucyl-tRNA synthetase|protein_coding|2R:15427630:15431376:1|gene:AGAP002101	AGAP002101-PA	140 kDa	0.63	19.337	25.174	8.5779	11.772	25.866	2.5124	17.6963	13.3835	1.32225	0.402996	0.200659
388	|protein_coding|2R:25188587:25192992:1|gene:AGAP002655	AGAP002655-PA	85 kDa	0.97	4.8343	25.174	12.009	4.2043	24.249	12.562	14.0058	13.6718	1.02443	0.0348213	0.0132283
389	signal recognition particle subunit SRP54|protein_coding|2R:58360124:58361793:-1|gene:AGAP004610	AGAP004610-PA	56 kDa	0.32	2	9.2305	2	6.7269	28.29	5.0247	4.41017	13.3472	0.330419	-1.59763	0.49485
391	protein phosphatase 3, regulatory subunit|protein_coding|2R:9483750:9484994:-1|gene:AGAP001760	AGAP001760-PA	22 kDa	0.35	2	26.013	6.8623	20.181	15.358	23.867	11.6251	19.802	0.587067	-0.768403	0.455932
392	transformation/transcription domain-associated protein|protein_coding|2L:16670854:16684143:-1|gene:AGAP005533	AGAP005533-PA	432 kDa	0.37	2	2	2	2	2	20.099	2	8.033	0.248973	-2.00594	0.431798
393	leucyl-tRNA synthetase|protein_coding|3R:8636178:8639940:1|gene:AGAP008297	AGAP008297-PA	136 kDa	0.88	9.6686	19.3	6.8623	3.3635	2.4249	35.801	11.9436	13.8631	0.861539	-0.215012	0.0555173
2.3	Actin, cytoplasmic|protein_coding|3L:26318416:26319625:1|gene:AGAP011516	AGAP011516-PA	42 kDa	0.93	122.79	81.189	63.396	74.807	113.34	85.291	89.125	91.146	0.977827	-0.0323492	0.0315171
394	nucleophosmin 3|protein_coding|2R:55594004:55595803:1|gene:AGAP004395	AGAP004395-PA	19 kDa	0.69	19.337	26.852	8.5779	13.454	14.549	19.471	18.2556	15.8247	1.15362	0.206167	0.161151
26.1	Tubulin alpha-4A chain|protein_coding|2R:1618103:1620207:-1|gene:AGAP001218	AGAP001218-PA (+1)	50 kDa	0.14	150.7	172.09	156.03	156.27	135.19	135.53	159.607	142.33	1.12138	0.165281	0.853872
395	V-type H+-transporting ATPase subunit AC39|protein_coding|X:13134120:13136720:1|gene:AGAP000721	AGAP000721-PA	40 kDa	0.7	9.6686	31.887	12.009	16.817	21.016	5.0247	17.8549	14.2859	1.24982	0.321725	0.154902
397	dipeptidyl-peptidase III|protein_coding|2R:55591068:55593533:1|gene:AGAP004394	AGAP004394-PA	81 kDa	0.92	14.503	21.818	10.293	13.454	24.249	6.909	15.538	14.8707	1.04488	0.0633315	0.0362122
398	phosphoglucomutase|protein_coding|2L:22638694:22640458:-1|gene:AGAP005860	AGAP005860-PA	61 kDa	0.15	4.8343	2	2	13.454	42.031	8.7933	2.94477	21.4261	0.137438	-2.86314	0.823909
396	CYP6P2: cytochrome P450|protein_coding|2R:28501304:28502894:-1|gene:AGAP002869	AGAP002869-PA	58 kDa	0.19	9.6686	2.5174	2	2	33.14	23.783	4.72867	19.641	0.240755	-2.05436	0.721246
400	T-complex protein 1 subunit alpha|protein_coding|2R:52966372:52968518:-1|gene:AGAP004238	AGAP004238-PA	59 kDa	0.55	48.343	2	3.4312	3.3635	2.4249	16.958	17.9247	7.58213	2.36408	1.24128	0.259637
399	RpS26: 40S ribosomal protein S26|protein_coding|3L:37645814:37646784:1|gene:AGAP012100	AGAP012100-PA	13 kDa	0.25	2	16.783	2	15.136	8.083	30.148	6.92767	17.789	0.389435	-1.36054	0.60206
401	Sterol carrier protein-2|protein_coding|2R:49717788:49718238:1|gene:AGAP004094	AGAP004094-PA	11 kDa	0.18	2	21.818	2	20.181	14.549	28.264	8.606	20.998	0.409849	-1.28684	0.744727
403	RpS20: 40S ribosomal protein S20|protein_coding|3L:6563738:6564687:-1|gene:AGAP010591	AGAP010591-PA	14 kDa	0.19	43.509	13.426	15.44	4.2043	9.6996	11.306	24.125	8.4033	2.8709	1.5215	0.721246
402	phospholipid scramblase 1|protein_coding|2L:16259960:16262540:-1|gene:AGAP005504	AGAP005504-PA	41 kDa	0.68	9.6686	39.439	6.8623	2	32.332	2	18.6566	12.1107	1.54051	0.62341	0.167491
404	ATP-dependent Clp protease ATP-binding subunit clpX-like, mitochondrial|protein_coding|2R:30736470:30752375:1|gene:AGAP002996	AGAP002996-PA (+3)	74 kDa	0.37	2	2	2	2	2	20.727	2	8.24233	0.24265	-2.04305	0.431798
408	glyoxylate/hydroxypyruvate reductase|protein_coding|2R:5857586:5858707:1|gene:AGAP013478	AGAP013478-PA (+1)	36 kDa	0.33	43.509	12.587	12.009	4.2043	5.6581	20.099	22.7017	9.98713	2.27309	1.18466	0.481486
406	RpL32: 60S ribosomal protein L32|protein_coding|2R:16046174:16046701:-1|gene:AGAP002122	AGAP002122-PA	16 kDa	0.0092	9.6686	6.7131	10.293	17.658	26.674	25.752	8.89157	23.3613	0.38061	-1.39361	2.03621
31.2	heat shock 70kDa protein 1/8|protein_coding|2L:6544141:6546169:-1|gene:AGAP004944	AGAP004944-PA	71 kDa	0.48	8.4702	24.724	21.781	36.506	9.5659	31.379	18.3251	25.817	0.709807	-0.494501	0.318759
405	ARP2 actin-related protein 2 homolog|protein_coding|X:18919009:18924434:1|gene:AGAP000985	AGAP000985-PA	45 kDa	0.75	2	22.657	5.1467	7.5678	3.2332	29.52	9.93457	13.4403	0.739161	-0.43604	0.124939
407	malate/L-lactate dehydrogenase|protein_coding|2L:34221311:34222607:-1|gene:AGAP006576	AGAP006576-PC	38 kDa	0.063	2	13.426	2	15.136	14.549	18.215	5.80867	15.9667	0.3638	-1.45878	1.20066
410	elongation factor 1-beta|protein_coding|3L:7170626:7171389:-1|gene:AGAP010612	AGAP010612-PA (+1)	24 kDa	0.74	29.006	26.852	10.293	42.884	4.0415	4.3966	22.0503	17.1074	1.28894	0.366183	0.130768
409	NADH dehydrogenase (ubiquinone) 1 alpha subcomplex 8|protein_coding|2L:39996157:39996903:-1|gene:AGAP006918	AGAP006918-PA	20 kDa	0.68	2	2	84.063	2	43.648	2	29.3543	15.8827	1.8482	0.88612	0.167491
411	|protein_coding|3L:40162985:40164361:-1|gene:AGAP012317	AGAP012317-PA	52 kDa	0.51	2	21.818	3.4312	6.7269	22.632	15.074	9.08307	14.811	0.613266	-0.705414	0.29243
412	(S)-2-hydroxy-acid oxidase|protein_coding|3L:12478591:12480731:-1|gene:AGAP010885	AGAP010885-PA	41 kDa	0.77	4.8343	2	72.054	2	49.306	2	26.2961	17.7687	1.47991	0.565513	0.113509
414	RpL27: 60S ribosomal protein L27|protein_coding|3L:31393751:31394263:-1|gene:AGAP011687	AGAP011687-PA	16 kDa	0.6	19.337	13.426	12.009	10.931	16.974	24.496	14.924	17.467	0.854411	-0.226998	0.221849
413	RpL8: 60S ribosomal protein L8|protein_coding|2L:21199262:21200128:-1|gene:AGAP005802	AGAP005802-PA	29 kDa	0.55	33.84	6.7131	32.596	4.2043	29.099	17.587	24.383	16.9634	1.43739	0.523449	0.259637
415	aquaporin|protein_coding|3R:19307893:19344484:-1|gene:AGAP008842	AGAP008842-PA	26 kDa	0.04	9.6686	6.7131	2	15.136	29.099	17.587	6.12723	20.6073	0.297333	-1.74985	1.39794
416	Tubulointerstitial nephritis antigen|protein_coding|2L:49013689:49015542:-1|gene:AGAP007684	AGAP007684-PA (+1)	53 kDa	0.1	48.343	15.104	39.458	16.817	7.2747	13.818	34.3017	12.6366	2.71448	1.44067	1
56.2	Tropomyosin 1|protein_coding|2R:10545856:10583604:1|gene:AGAP001797	AGAP001797-PE (+3)	33 kDa	0.54	35.15	65.822	31.706	37.364	28.976	42.883	44.226	36.4077	1.21474	0.280652	0.267606
418	RpL26: 60S ribosomal protein L26|protein_coding|2R:21836152:21836607:1|gene:AGAP002468	AGAP002468-PA	18 kDa	0.3	246.55	5.0348	37.743	5.0452	12.124	4.3966	96.4426	7.1886	13.416	3.74589	0.522879
417	T-complex protein 1 subunit theta|protein_coding|3L:6553400:6555190:-1|gene:AGAP010588	AGAP010588-PA	60 kDa	0.77	19.337	28.531	6.8623	2	31.524	11.306	18.2434	14.9433	1.22084	0.287875	0.113509
234.1	TRYP1: trypsin 1|protein_coding|3R:8634819:8635643:1|gene:AGAP008296	AGAP008296-PA	29 kDa	0.9	3.451	22.117	100.71	45.031	39.851	29.693	42.0927	38.1917	1.10214	0.140311	0.0457575
420	|protein_coding|3L:1237467:1251371:1|gene:AGAP010331	AGAP010331-PA	91 kDa	0.94	29.006	13.426	6.8623	20.181	20.207	10.678	16.4314	17.022	0.965306	-0.0509422	0.0268721
421	|protein_coding|3L:22031327:22036086:-1|gene:AGAP028138	AGAP028138-PA	82 kDa	0.78	19.337	10.07	3.4312	8.4086	12.124	16.958	10.9461	12.4969	0.875905	-0.191154	0.107905
419	|protein_coding|2R:26367279:26394614:1|gene:AGAP002737	AGAP002737-PA	759 kDa	0.6	9.6686	2.5174	2	2.5226	2	21.355	4.72867	8.62587	0.548196	-0.867236	0.221849
423	Cullin-associated NEDD8-dissociated protein 1|protein_coding|3R:46916134:46921072:1|gene:AGAP009970	AGAP009970-PA	139 kDa	0.23	9.6686	15.944	2	2.5226	3.2332	4.3966	9.2042	3.38413	2.71981	1.44351	0.638272
424	Heat shock protein 67B2|protein_coding|2L:47267206:47268387:-1|gene:AGAP013228	AGAP013228-PA	13 kDa	0.42	33.84	31.048	3.4312	13.454	16.166	12.562	22.7731	14.0607	1.61963	0.695664	0.376751
422	|protein_coding|2L:10251997:10252643:1|gene:AGAP005121	AGAP005121-PA (+1)	21 kDa	0.57	9.6686	37.761	6.8623	2	2	26.38	18.0973	10.1267	1.78709	0.837615	0.244125
425	|protein_coding|2L:16024036:16056541:1|gene:AGAP005471	AGAP005471-PA	596 kDa	0.54	4.8343	2	3.4312	2	2	15.074	3.42183	6.358	0.538193	-0.893804	0.267606
429	|protein_coding|3R:31186368:31187253:1|gene:AGAP009313	AGAP009313-PA	26 kDa	0.47	96.686	5.0348	10.293	13.454	19.399	6.909	37.3379	13.254	2.81711	1.49421	0.327902
427	T-complex protein 1 subunit zeta|protein_coding|2R:38186089:38187900:1|gene:AGAP003477	AGAP003477-PA	58 kDa	0.79	9.6686	13.426	6.8623	4.2043	4.8498	27.636	9.98563	12.23	0.816485	-0.292502	0.102373
428	malate dehydrogenase (oxaloacetate-decarboxylating)(NADP+)|protein_coding|2R:50948265:50952404:-1|gene:AGAP004159	AGAP004159-PB	70 kDa	0.83	9.6686	20.139	5.1467	2	34.229	6.2809	11.6514	14.17	0.822263	-0.282329	0.0809219
426	T-complex protein 1 subunit eta|protein_coding|2R:26790470:26792683:1|gene:AGAP002762	AGAP002762-PA	59 kDa	0.65	24.171	4.1957	2	11.772	23.441	7.5371	10.1222	14.25	0.710331	-0.493438	0.187087
430	Argonaute 3|protein_coding|3L:26911972:26931442:-1|gene:AGAP011537	AGAP011537-PA	95 kDa	0.8	2	15.944	2	2	2	11.306	6.648	5.102	1.30302	0.381857	0.09691
216.1	|protein_coding|2R:42049194:42052623:-1|gene:AGAP003692	AGAP003692-PA	106 kDa	0.26	45.968	30.398	27.479	29.038	26.566	25.11	34.615	26.9047	1.28658	0.363541	0.585027
163.1	carboxypeptidase B|protein_coding|2L:28241650:28243225:-1|gene:AGAP006206	AGAP006206-PB	48 kDa	0.13	13.992	41.378	27.897	94.607	45.982	45.283	27.7557	61.9573	0.44798	-1.15849	0.886057
431	protein kinase C and casein kinase substrate in neurons 2 protein|protein_coding|3R:4839621:4845414:1|gene:AGAP008046	AGAP008046-PA	58 kDa	0.79	2	2	61.761	27.748	14.549	5.6528	21.9203	15.9833	1.37146	0.455707	0.102373
432	|protein_coding|2L:1316856:1330796:1|gene:AGAP028433	AGAP028433-PA	512 kDa	0.51	2	6.7131	2	2	2	20.099	3.57103	8.033	0.444545	-1.1696	0.29243
433	TRX1: thioredoxin|protein_coding|3R:36671504:36675597:1|gene:AGAP009584	AGAP009584-PA	12 kDa	0.029	9.6686	2	2	13.454	29.099	28.264	4.5562	23.6057	0.193013	-2.37323	1.5376
436	prolyl oligopeptidase|protein_coding|3R:28109194:28112206:-1|gene:AGAP009172	AGAP009172-PA	88 kDa	0.093	43.509	33.566	12.009	7.5678	13.741	3.1405	29.6947	8.14977	3.64362	1.86537	1.03152
435	NADH dehydrogenase (ubiquinone) Fe-S protein 4|protein_coding|2L:42269963:42270834:1|gene:AGAP007082	AGAP007082-PA	21 kDa	0.34	14.503	22.657	22.303	5.0452	25.866	3.7685	19.821	11.5599	1.71463	0.777901	0.468521
434	Muscular protein 20|protein_coding|X:13712327:13714126:1|gene:AGAP000749	AGAP000749-PA	19 kDa	0.63	48.343	9.2305	8.5779	28.589	3.2332	10.678	22.0505	14.1667	1.5565	0.638302	0.200659
437	Fumarylacetoacetate hydrolase domain containing 2A|protein_coding|3L:30457027:30458243:1|gene:AGAP011634	AGAP011634-PA	36 kDa	0.64	33.84	15.944	6.8623	2	29.099	8.1652	18.8821	13.0881	1.4427	0.528767	0.19382
438	|protein_coding|2L:9761099:9779252:1|gene:AGAP005082	AGAP005082-PA	369 kDa	0.63	2	3.3566	3.4312	2	8.083	2	2.92927	4.02767	0.727286	-0.459405	0.200659
439	TRYP3: trypsin 3|protein_coding|3R:8630719:8631546:1|gene:AGAP008294	AGAP008294-PA	29 kDa	0.82	2	2	59.19	21.265	23.364	32.372	21.0633	25.667	0.820639	-0.285181	0.0861861
440	dynein heavy chain, axonemal|protein_coding|2R:13875376:13889539:1|gene:AGAP002009	AGAP002009-PA	491 kDa	0.37	2	2	2	2	2	5.6528	2	3.2176	0.621581	-0.685985	0.431798
441	3'-phosphoadenosine 5'-phosphosulfate synthase|protein_coding|2R:2053489:2058666:-1|gene:AGAP001256	AGAP001256-PA (+2)	71 kDa	0.41	14.503	26.013	10.293	2	16.974	13.818	16.9363	10.9307	1.54943	0.63174	0.387216
442	Glucosyl/glucuronosyl transferases|protein_coding|3R:3835173:3836817:-1|gene:AGAP007990	AGAP007990-PA	60 kDa	0.56	29.006	15.104	10.293	15.136	21.824	2	18.1343	12.9867	1.39638	0.481693	0.251812
444	|protein_coding|3R:50842621:50844736:1|gene:AGAP010214	AGAP010214-PA	30 kDa	0.34	174.03	21.818	2	2	14.549	5.6528	65.9493	7.4006	8.91135	3.15564	0.468521
443	hydroxyacylglutathione hydrolase|protein_coding|X:7437094:7437891:-1|gene:AGAP000416	AGAP000416-PA (+2)	29 kDa	0.45	2	15.944	5.1467	2	16.974	23.239	7.6969	14.071	0.547004	-0.870375	0.346787
445	|protein_coding|X:3227262:3258334:1|gene:AGAP000198	AGAP000198-PA	388 kDa	0.37	2	2	2	2	2	10.049	2	4.683	0.427077	-1.22743	0.431798
446	histone H2A|protein_coding|X:5417659:5421738:1|gene:AGAP000306	AGAP000306-PA	13 kDa	0.77	28.798	22.87	9.6357	20.627	22.012	24.16	20.4346	22.2663	0.917734	-0.123852	0.113509
451	Hex-A: hexokinase|protein_coding|3L:19385972:19394391:-1|gene:AGAP011208	AGAP011208-PA	54 kDa	0.93	9.6686	24.335	3.4312	20.181	17.783	2	12.4783	13.3213	0.936713	-0.0943209	0.0315171
449	|protein_coding|2R:57393018:57393901:-1|gene:AGAP004528	AGAP004528-PA	27 kDa	0.92	14.503	15.944	3.4312	17.658	16.166	2	11.2927	11.9413	0.945684	-0.0805692	0.0362122
447	glutathione synthase|protein_coding|X:9555424:9565114:1|gene:AGAP000534	AGAP000534-PA	59 kDa	0.33	87.017	2	34.312	2	30.715	2	41.1097	11.5717	3.55261	1.82888	0.481486
450	|protein_coding|2L:13739424:13746355:1|gene:AGAP005291	AGAP005291-PA	203 kDa	0.52	2	2	72.054	2	21.016	2	25.3513	8.33867	3.04021	1.60417	0.283997
448	|protein_coding|2R:5860455:5861117:1|gene:AGAP001529	AGAP001529-PA	22 kDa	0.76	2	22.657	2	6.7269	2	10.678	8.88567	6.4683	1.37373	0.458093	0.119186
452	|protein_coding|X:17077047:17099182:1|gene:AGAP000904	AGAP000904-PA	383 kDa	0.37	2	2	2	2	2	10.049	2	4.683	0.427077	-1.22743	0.431798
453	|protein_coding|X:12541490:12542613:1|gene:AGAP000698	AGAP000698-PA	37 kDa	0.25	9.6686	7.5522	3.4312	28.589	2	23.239	6.884	17.9427	0.383666	-1.38208	0.60206
454	T-complex protein 1 subunit beta|protein_coding|3R:38961434:38972382:-1|gene:AGAP009694	AGAP009694-PA	59 kDa	0.99	2	28.531	5.1467	9.2495	25.057	2	11.8926	12.1022	0.982681	-0.0252052	0.00436481
457	|protein_coding|2R:20950739:20951200:1|gene:AGAP013137	AGAP013137-PA	17 kDa	0.05	9.6686	2	3.4312	33.635	14.549	18.843	5.03327	22.3423	0.225279	-2.15021	1.30103
456	|protein_coding|X:12542919:12545464:-1|gene:AGAP000699	AGAP000699-PA (+1)	38 kDa	0.12	33.84	16.783	84.063	2	8.8913	2	44.8953	4.2971	10.4478	3.38513	0.920819
459	CYP6AG1: cytochrome P450|protein_coding|2R:36314469:36316210:1|gene:AGAP003343	AGAP003343-PA	57 kDa	0.87	38.674	3.3566	6.8623	26.067	9.6996	6.2809	16.2976	14.0158	1.1628	0.217605	0.0604807
461	|protein_coding|UNKN:17832813:17833353:-1|gene:AGAP012587	AGAP012587-PA	17 kDa	0.99	9.6686	27.692	3.4312	15.136	3.2332	21.983	13.5973	13.4507	1.01089	0.0156318	0.00436481
462	methionyl-tRNA synthetase|protein_coding|3R:2530537:2533785:1|gene:AGAP007891	AGAP007891-PA	111 kDa	0.91	19.337	3.3566	2	3.3635	16.974	6.909	8.2312	9.08217	0.906304	-0.141934	0.0409586
460	complement component 1 Q subcomponent-binding protein, mitochondrial|protein_coding|2R:47546646:47547782:1|gene:AGAP003987	AGAP003987-PA	30 kDa	0.93	2	26.013	8.5779	15.976	2.4249	20.727	12.197	13.0426	0.935161	-0.0967128	0.0315171
463	|protein_coding|2R:36289688:36291450:-1|gene:AGAP003337	AGAP003337-PA	35 kDa	0.21	9.6686	22.657	30.88	7.5678	2.4249	18.215	21.0685	9.40257	2.24072	1.16396	0.677781
159.2	ATP-dependent RNA helicase DDX5/DBP2|protein_coding|3L:36848679:36851829:-1|gene:AGAP012045	AGAP012045-PA	98 kDa	0.62	10.41	22.657	2	3.6759	14.549	5.6528	11.689	7.95923	1.46861	0.55445	0.207608
464	LRIM26: leucine-rich immune protein (Coil-less)|protein_coding|2L:20167150:20168376:1|gene:AGAP005744	AGAP005744-PA	45 kDa	0.2	43.509	15.104	18.871	2	12.933	16.958	25.828	10.6303	2.42965	1.28075	0.69897
466	ABCC14: ATP-binding cassette transporter (ABC transporter) family C member 14|protein_coding|3R:44056564:44069719:-1|gene:AGAP009835	AGAP009835-PA	211 kDa	0.43	2	6.9805	2	2	16.552	5.0247	3.66017	7.8589	0.465735	-1.10242	0.366532
465	nuclear pore complex protein Nup205|protein_coding|3R:5321021:5327623:-1|gene:AGAP008090	AGAP008090-PA	234 kDa	0.8	2	13.426	2	2	7.2747	11.934	5.80867	7.06957	0.821644	-0.283415	0.09691
469	Rho GDP-dissociation inhibitor|protein_coding|3L:38263832:38265338:-1|gene:AGAP012168	AGAP012168-PA	23 kDa	0.52	19.337	5.0348	10.293	15.976	20.207	9.4214	11.5549	15.2015	0.76012	-0.395702	0.283997
468	NADH dehydrogenase (ubiquinone) 1 beta subcomplex 9|protein_coding|3R:44586368:44587032:1|gene:AGAP009865	AGAP009865-PA	18 kDa	0.027	9.6686	5.874	8.5779	11.772	16.974	17.587	8.04017	15.4443	0.52059	-0.94178	1.56864
467	oligopeptidase A|protein_coding|X:4607157:4609601:1|gene:AGAP000252	AGAP000252-PA	85 kDa	0.35	2	2	18.871	2	29.099	23.239	7.62367	18.1127	0.420902	-1.24844	0.455932
471	Membrane-associated progesterone receptor component 2|protein_coding|X:13820065:13824507:-1|gene:AGAP000767	AGAP000767-PA	26 kDa	0.68	2	2	20.587	2	2	11.306	8.19567	5.102	1.60636	0.683798	0.167491
472	Dynein, axonemal, heavy chain 5|protein_coding|2R:34740990:34762354:-1|gene:AGAP003271	AGAP003271-PA	537 kDa	0.37	2	2	2	2	2	5.6528	2	3.2176	0.621581	-0.685985	0.431798
470	AQP1: aquaporin|protein_coding|3R:19376109:19377586:1|gene:AGAP008843	AGAP008843-PA (+1)	28 kDa	0.005	2	2	2	19.34	14.549	11.306	2	15.065	0.132758	-2.91313	2.30103
473	|protein_coding|3L:1664420:1664755:-1|gene:AGAP010337	AGAP010337-PA (+2)	9 kDa	0.6	24.171	2	6.8623	7.5678	22.632	16.33	11.0111	15.5099	0.709939	-0.494234	0.221849
474	20S proteasome subunit alpha 1|protein_coding|2R:46543948:46544777:1|gene:AGAP003935	AGAP003935-PA	28 kDa	0.6	2	24.335	2	26.908	2	16.958	9.445	15.2887	0.617778	-0.69484	0.221849
475	Kl-5 beta dynein heavy chain|protein_coding|2R:7770071:7787763:-1|gene:AGAP001672	AGAP001672-PA	523 kDa	0.37	2	2	2	2	2	29.122	2	11.0407	0.181148	-2.46476	0.431798
476	E3 ubiquitin-protein ligase RNF31|protein_coding|3R:841728:857835:-1|gene:AGAP007788	AGAP007788-PA (+1)	402 kDa	0.37	2	2	2	2	2	15.074	2	6.358	0.314564	-1.66857	0.431798
478	Cytochrome c oxidase subunit VIb polypeptide 1|protein_coding|2L:32610405:32610635:-1|gene:AGAP013092	AGAP013092-PA	9 kDa	0.79	4.8343	9.2305	15.44	2	9.6996	13.818	9.83493	8.50587	1.15625	0.209457	0.102373
477	signal peptidase, endoplasmic reticulum-type|protein_coding|2R:31960571:31961285:1|gene:AGAP003069	AGAP003069-PA	21 kDa	0.16	2	7.5522	2	13.454	6.4664	30.776	3.85073	16.8988	0.22787	-2.13372	0.79588
481	|protein_coding|X:445028:452835:-1|gene:AGAP000035	AGAP000035-PA	277 kDa	0.37	2	2	2	2	2	10.049	2	4.683	0.427077	-1.22743	0.431798
479	Dynein, axonemal, heavy chain 5|protein_coding|2L:48928933:48943191:-1|gene:AGAP007675	AGAP007675-PA	531 kDa	0.37	2	2	2	2	2	20.099	2	8.033	0.248973	-2.00594	0.431798
480	Med13: mediator of RNA polymerase II transcription subunit 13|protein_coding|2L:31840397:31873650:1|gene:AGAP006436	AGAP006436-PA	280 kDa	0.3	2	2	2	6.7269	2	40.198	2	16.3083	0.122637	-3.02753	0.522879
482	|protein_coding|2R:54936322:54937955:-1|gene:AGAP004349	AGAP004349-PA	20 kDa	0.28	19.337	20.139	3.4312	10.931	2	7.5371	14.3024	6.8227	2.0963	1.06784	0.552842
483	oligosaccharyltransferase complex subunit delta (ribophorin II)|protein_coding|2L:48540332:48542488:-1|gene:AGAP007638	AGAP007638-PA	69 kDa	0.31	2	10.909	29.165	2	8.8913	2	14.0247	4.2971	3.26375	1.70653	0.508638
484	NADH dehydrogenase (ubiquinone) 1 beta subcomplex 8|protein_coding|2R:14012368:14013179:-1|gene:AGAP002020	AGAP002020-PA	20 kDa	0.0089	9.6686	2	5.1467	15.976	21.824	22.611	5.6051	20.137	0.278348	-1.84504	2.05061
485	Extended synaptotagmin-like protein 2a|protein_coding|2R:42452242:42466980:1|gene:AGAP003725	AGAP003725-PA (+1)	92 kDa	0.37	2	2	2	2	2	15.074	2	6.358	0.314564	-1.66857	0.431798
486	Integrin alpha-ps|protein_coding|2R:54251179:54256074:-1|gene:AGAP004303	AGAP004303-PA	127 kDa	0.15	4.8343	2	2	13.454	31.524	5.6528	2.94477	16.8769	0.174485	-2.51883	0.823909
487	cytochrome b5 protein|protein_coding|2L:43046083:43048421:1|gene:AGAP007121	AGAP007121-PA	15 kDa	0.55	19.337	3.3566	2	4.2043	20.207	14.446	8.2312	12.9524	0.635494	-0.654048	0.259637
488	Heat shock 70kDa protein|protein_coding|2R:57977978:57979236:-1|gene:AGAP004583	AGAP004583-PA	46 kDa	0.82	2	21.627	29.518	8.5884	33.563	2	17.715	14.7171	1.2037	0.267475	0.0861861
491	starch phosphorylase|protein_coding|3R:3218295:3221971:-1|gene:AGAP007939	AGAP007939-PA	97 kDa	0.58	14.503	17.622	5.1467	2	4.8498	18.843	12.4239	8.56427	1.45067	0.536716	0.236572
493	valyl-tRNA synthetase|protein_coding|3L:3012475:3016002:-1|gene:AGAP010420	AGAP010420-PA	119 kDa	0.27	9.6686	2.5174	3.4312	5.0452	18.591	9.4214	5.20573	11.0192	0.472424	-1.08185	0.568636
489	chymotrypsin|protein_coding|2R:1275500:1276407:1|gene:AGAP001198	AGAP001198-PA	29 kDa	0.72	2	10.909	29.165	18.499	9.6996	3.1405	14.0247	10.4464	1.34254	0.424965	0.142668
490	AFG3 family protein|protein_coding|2L:40208758:40211550:-1|gene:AGAP006949	AGAP006949-PA	90 kDa	0.017	2	2	2	14.295	22.632	10.678	2	15.8683	0.126037	-2.98808	1.76955
492	U4/U6 small nuclear ribonucleoprotein SNU13|protein_coding|3R:6279624:6280167:1|gene:AGAP008163	AGAP008163-PA	14 kDa	0.29	2	15.104	2	26.908	2	22.611	6.368	17.173	0.370815	-1.43123	0.537602
494	ABCA4: ATP-binding cassette transporter (ABC transporter) family A member 4|protein_coding|3L:26409809:26416659:-1|gene:AGAP011518	AGAP011518-PA	192 kDa	0.37	2	2	2	2	2	20.099	2	8.033	0.248973	-2.00594	0.431798
9.1	F-type H+-transporting ATPase subunit beta|protein_coding|3L:37467138:37467788:-1|gene:AGAP012081	AGAP012081-PA	23 kDa	0.016	191.31	173.2	146.7	238.96	219.64	222.83	170.403	227.143	0.750202	-0.414649	1.79588
495	Sideroflexin 1,2,3|protein_coding|2R:57327659:57329455:1|gene:AGAP004519	AGAP004519-PA	36 kDa	0.92	29.006	2.5174	12.009	2	6.4664	31.405	14.5108	13.2905	1.09182	0.126735	0.0362122
500	NADH dehydrogenase (ubiquinone) 1 beta subcomplex 11|protein_coding|2L:46200501:46200968:-1|gene:AGAP007380	AGAP007380-PA	17 kDa	0.36	14.503	2	17.156	13.454	14.549	22.611	11.2197	16.8713	0.665014	-0.588544	0.443697
497	eIF3i: eukaryotic translation initiation factor 3 subunit I|protein_coding|2L:34692112:34693380:-1|gene:AGAP006607	AGAP006607-PA	36 kDa	0.0028	2	4.1957	2	15.136	20.207	13.818	2.7319	16.387	0.166711	-2.58458	2.55284
498	Adk2: Adenylate kinase 2, mitochondrial|protein_coding|2L:49277177:49278459:1|gene:AGAP007722	AGAP007722-PA	26 kDa	0.35	2	2.5174	3.4312	4.2043	46.881	2.5124	2.64953	17.8659	0.148301	-2.7534	0.455932
496	20S proteasome subunit alpha 2|protein_coding|2R:13318579:13319462:-1|gene:AGAP001995	AGAP001995-PA	26 kDa	0.018	2	2	6.8623	15.136	10.508	18.843	3.62077	14.829	0.244168	-2.03405	1.74473
499	|protein_coding|3R:2839732:2853978:-1|gene:AGAP007923	AGAP007923-PA	240 kDa	0.37	2	2	2	2	2	15.074	2	6.358	0.314564	-1.66857	0.431798
502	casein kinase II subunit alpha|protein_coding|2L:17320772:17321803:1|gene:AGAP005569	AGAP005569-PA	41 kDa	0.64	9.6686	26.013	3.4312	3.3635	19.399	3.1405	13.0376	8.63433	1.50997	0.594522	0.19382
501	Crc: calreticulin|protein_coding|2R:51938091:51941107:-1|gene:AGAP004212	AGAP004212-PA	46 kDa	0.36	4.8343	11.748	20.587	6.7269	6.4664	9.4214	12.3898	7.53823	1.64359	0.716851	0.443697
504	NADH dehydrogenase (ubiquinone) 1 alpha subcomplex 2|protein_coding|2R:36893208:36893713:1|gene:AGAP003367	AGAP003367-PA (+1)	11 kDa	0.021	2	2	2	14.295	14.549	28.264	2	19.036	0.105064	-3.25066	1.67778
503	hypoxia up-regulated 1|protein_coding|2R:11265748:11268729:-1|gene:AGAP001827	AGAP001827-PA	108 kDa	0.31	2	7.5522	3.4312	2	36.373	10.678	4.3278	16.3503	0.264692	-1.91761	0.508638
508	ectonucleoside triphosphate diphosphohydrolase 5/6|protein_coding|3R:30096419:30099112:1|gene:AGAP009265	AGAP009265-PA	51 kDa	0.18	14.503	10.909	18.871	2.5226	15.358	2.5124	14.761	6.79767	2.17148	1.11868	0.744727
506	Lethal giant larvae|protein_coding|2R:56807875:56816036:1|gene:AGAP004483	AGAP004483-PA	135 kDa	0.82	9.6686	5.0348	5.1467	2	15.358	5.6528	6.6167	7.67027	0.862643	-0.213165	0.0861861
509	lupus La protein|protein_coding|3R:21793962:21795276:1|gene:AGAP008952	AGAP008952-PA (+1)	47 kDa	0.38	24.171	2	2	2	2	2.5124	9.39033	2.1708	4.32575	2.11295	0.420216
505	adenylosuccinate synthase|protein_coding|2R:37425820:37434664:1|gene:AGAP003405	AGAP003405-PA	51 kDa	0.5	4.8343	18.461	5.1467	2	2	11.934	9.48067	5.31133	1.78499	0.835914	0.30103
507	H/ACA ribonucleoprotein complex subunit 4|protein_coding|2L:2976219:2977875:1|gene:AGAP004739	AGAP004739-PA	58 kDa	0.81	9.6686	8.3914	2	7.5678	2	8.1652	6.68667	5.911	1.13122	0.177885	0.091515
513	|protein_coding|2L:31793430:31795063:1|gene:AGAP006434	AGAP006434-PA	57 kDa	0.41	48.343	9.2305	3.4312	8.4086	4.0415	9.4214	20.3349	7.2905	2.78923	1.47987	0.387216
516	ubiquinol-cytochrome c reductase subunit 9|protein_coding|2L:2483299:2483553:-1|gene:AGAP004710	AGAP004710-PA	7 kDa	0.64	14.503	22.657	6.8623	15.136	3.2332	16.33	14.6741	11.5664	1.26868	0.343332	0.19382
515	nuclear pore complex protein Nup210|protein_coding|2L:29402129:29420159:-1|gene:AGAP006280	AGAP006280-PA	214 kDa	0.4	4.8343	5.0348	5.1467	2	8.8913	13.818	5.00527	8.23643	0.607698	-0.718573	0.39794
518	thioredoxin domain-containing protein|protein_coding|X:626572:628054:1|gene:AGAP000044	AGAP000044-PA	46 kDa	0.5	9.6686	15.944	15.44	2	21.824	2	13.6842	8.608	1.58971	0.668761	0.30103
514	NADH dehydrogenase (ubiquinone) 1 alpha subcomplex 5|protein_coding|2L:17933861:17934448:-1|gene:AGAP005621	AGAP005621-PA	14 kDa	0.12	4.8343	2	2	22.703	8.8913	6.909	2.94477	12.8344	0.229443	-2.12379	0.920819
517	FK506-binding nuclear protein|protein_coding|2L:46748309:46749737:-1|gene:AGAP007473	AGAP007473-PA	41 kDa	0.9	19.337	15.104	2	20.181	2	11.306	12.147	11.1623	1.08821	0.121961	0.0457575
511	|protein_coding|2R:16455157:16461223:1|gene:AGAP002149	AGAP002149-PB	155 kDa	0.39	2	13.426	44.605	2	2	16.958	20.0103	6.986	2.86435	1.51821	0.408935
512	oligosaccharyltransferase complex subunit beta|protein_coding|2L:31019057:31020433:-1|gene:AGAP006383	AGAP006383-PA	50 kDa	0.15	2	2	2	2	36.373	21.355	2	19.9093	0.100455	-3.31537	0.823909
510	Cpr: NADPH cytochrome P450 reductase|protein_coding|X:8794244:8798842:1|gene:AGAP000500	AGAP000500-PA (+2)	67 kDa	0.87	2	2	22.303	2	28.29	2	8.76767	10.7633	0.814587	-0.29586	0.0604807
522	receptor expression-enhancing protein 5|protein_coding|2L:3861247:3869625:-1|gene:AGAP004819	AGAP004819-PA (+1)	21 kDa	0.72	14.503	2.5174	5.1467	4.2043	15.358	8.1652	7.38903	9.2425	0.799463	-0.322898	0.142668
520	UMP-CMP kinase|protein_coding|2R:47228017:47229233:1|gene:AGAP003968	AGAP003968-PA	28 kDa	0.67	14.503	4.1957	10.293	5.886	35.565	2.5124	9.6639	14.6545	0.659451	-0.600663	0.173925
523	importin beta-3|protein_coding|2R:43128616:43133832:-1|gene:AGAP003769	AGAP003769-PA	125 kDa	0.35	91.852	14.265	2	2	14.549	2	36.039	6.183	5.82872	2.54318	0.455932
521	MON2 homolog|protein_coding|3R:46929764:46936269:-1|gene:AGAP009972	AGAP009972-PA	186 kDa	0.14	2	2	3.4312	2	16.166	13.19	2.47707	10.452	0.236995	-2.07707	0.853872
519	NADH dehydrogenase (ubiquinone) Fe-S protein 8|protein_coding|2R:8858374:8859125:1|gene:AGAP001711	AGAP001711-PA	25 kDa	0.9	2	22.657	6.8623	21.862	4.0415	8.7933	10.5064	11.5656	0.908421	-0.138567	0.0457575
525	|protein_coding|3R:34737352:34741873:1|gene:AGAP009496	AGAP009496-PA	68 kDa	0.37	2	2	2	2	2	20.099	2	8.033	0.248973	-2.00594	0.431798
526	myofilin variant B|protein_coding|X:19655029:19658201:-1|gene:AGAP001023	AGAP001023-PA (+5)	18 kDa	0.33	58.012	12.587	8.5779	4.2043	12.124	10.049	26.3923	8.79243	3.00171	1.58578	0.481486
527	acetyl-CoA C-acetyltransferase|protein_coding|3L:21118672:21119913:1|gene:AGAP011329	AGAP011329-PA	44 kDa	0.97	2	2.5174	30.88	2	33.14	2	11.7991	12.38	0.95308	-0.0693304	0.0132283
528	protein transport protein SEC61 subunit alpha|protein_coding|3R:28208847:28210814:-1|gene:AGAP009182	AGAP009182-PA	52 kDa	0.95	2	16.783	6.8623	2	16.166	8.7933	8.54843	8.98643	0.95126	-0.0720886	0.0222764
529	|protein_coding|2R:22129165:22132355:1|gene:AGAP002509	AGAP002509-PA	66 kDa	0.55	24.171	5.874	12.009	16.817	9.6996	2	14.018	9.50553	1.47472	0.560441	0.259637
530	elongation factor 1-delta|protein_coding|2R:52953448:52955536:-1|gene:AGAP004235	AGAP004235-PC	48 kDa	0.21	2	24.335	39.458	10.931	3.2332	2	21.931	5.38807	4.07029	2.02513	0.677781
534	Vanin-like protein 1|protein_coding|3L:9021724:9023504:-1|gene:AGAP010733	AGAP010733-PA	56 kDa	0.46	2	13.426	30.88	6.7269	8.083	10.678	15.4353	8.49597	1.81678	0.861387	0.337242
532	pyruvate dehydrogenase E1 component subunit alpha|protein_coding|2R:31252368:31254045:-1|gene:AGAP003030	AGAP003030-PA	43 kDa	0.69	2	16.783	2	6.7269	2	21.983	6.92767	10.2366	0.676752	-0.5633	0.161151
531	ABCA2: ATP-binding cassette transporter (ABC transporter) family A member 2|protein_coding|2L:30935024:30940342:-1|gene:AGAP006380	AGAP006380-PA	185 kDa	0.81	2	3.3566	8.5779	2	2.4249	12.562	4.64483	5.6623	0.820309	-0.285761	0.091515
533	20S proteasome subunit beta 3|protein_coding|2R:8779299:8779916:-1|gene:AGAP001697	AGAP001697-PA (+1)	23 kDa	0.13	4.8343	2	2	26.908	29.099	2	2.94477	19.3357	0.152297	-2.71504	0.886057
539	cytochrome c oxidase subunit 6a, mitochrondrial|protein_coding|X:15724507:15725070:-1|gene:AGAP000851	AGAP000851-PA	12 kDa	0.21	14.503	7.5522	6.8623	4.2043	4.0415	8.1652	9.63917	5.47033	1.76208	0.81728	0.677781
538	protein phosphatase 1, catalytic subunit|protein_coding|3L:18191585:18195623:1|gene:AGAP011166	AGAP011166-PA	37 kDa	0.63	40.675	8.7386	11.003	32.301	4.139	2.1442	20.1389	12.8614	1.56584	0.646935	0.200659
535	nidogen (entactin)|protein_coding|3R:6556906:6562367:-1|gene:AGAP008193	AGAP008193-PA	146 kDa	0.81	2	22.657	5.1467	15.136	2	6.909	9.93457	8.015	1.2395	0.309755	0.091515
537	|protein_coding|3L:18109259:18110762:1|gene:AGAP011158	AGAP011158-PA	51 kDa	0.67	24.171	2	2	11.772	2	29.52	9.39033	14.4307	0.650721	-0.61989	0.173925
536	paxillin|protein_coding|3R:11915359:11952008:1|gene:AGAP008532	AGAP008532-PA	66 kDa	0.96	2	22.657	2	2	21.016	2	8.88567	8.33867	1.0656	0.0916633	0.0177288
540	|protein_coding|3R:4769799:4788402:1|gene:AGAP008035	AGAP008035-PA	136 kDa	0.37	2	2	2	2	2	11.306	2	5.102	0.392003	-1.35106	0.431798
541	mRpL12: 39S ribosomal protein L12, mitochondrial|protein_coding|3L:28373084:28373665:-1|gene:AGAP011581	AGAP011581-PA	20 kDa	0.57	4.8343	22.657	2	2	2	11.934	9.83043	5.31133	1.85084	0.888181	0.244125
546	Heterogeneous nuclear ribonucleoprotein 27C|protein_coding|2R:12391388:12392626:1|gene:AGAP001930	AGAP001930-PA (+1)	44 kDa	0.31	96.686	15.104	3.4312	2	8.083	2	38.4071	4.02767	9.53581	3.25336	0.508638
542	NADH dehydrogenase (ubiquinone) 1 beta subcomplex 5|protein_coding|2L:45066390:45067118:-1|gene:AGAP007297	AGAP007297-PA	22 kDa	0.086	14.503	3.3566	2	15.136	16.974	15.074	6.61987	15.728	0.420897	-1.24846	1.0655
543	Zinc carboxypeptidase A 1|protein_coding|3R:36730614:36731915:1|gene:AGAP009593	AGAP009593-PA	49 kDa	0.19	2	2	6.8623	10.931	3.2332	17.587	3.62077	10.5837	0.342107	-1.54748	0.721246
544	Fatty-acid amide hydrolase 2|protein_coding|2R:20797831:20802135:-1|gene:AGAP013161	AGAP013161-PA	57 kDa	0.76	2	29.37	2	6.7269	2	15.074	11.1233	7.93363	1.40205	0.487536	0.119186
545	VATG: V-type H+-transporting ATPase subunit G|protein_coding|2R:10902725:10903361:-1|gene:AGAP001823	AGAP001823-PA	13 kDa	0.19	38.674	2	44.605	2	12.933	5.0247	28.4263	6.65257	4.27299	2.09525	0.721246
548	|protein_coding|2R:1214557:1215071:1|gene:AGAP001193	AGAP001193-PA	15 kDa	0.8	24.171	2	3.4312	6.7269	15.358	13.818	9.8674	11.9676	0.824507	-0.278396	0.09691
549	carbonic anhydrase|protein_coding|3R:48348398:48350675:-1|gene:AGAP010052	AGAP010052-PA	15 kDa	0.2	62.846	7.5522	25.734	9.2495	8.083	3.1405	32.0441	6.82433	4.69556	2.2313	0.69897
551	Histidine triad nucleotide binding protein 1|protein_coding|2L:30441742:30442211:1|gene:AGAP006353	AGAP006353-PA	14 kDa	0.71	9.6686	15.104	15.44	2	20.207	11.306	13.4042	11.171	1.19991	0.262927	0.148742
553	|protein_coding|2L:48666051:48671376:-1|gene:AGAP007646	AGAP007646-PA	99 kDa	0.37	2	2	2	2	2	15.074	2	6.358	0.314564	-1.66857	0.431798
550	Endoplasmic reticulum resident protein 44 precursor|protein_coding|X:17143847:17147464:1|gene:AGAP000909	AGAP000909-PA	47 kDa	0.98	2	30.209	2	2	29.099	2	11.403	11.033	1.03354	0.0475883	0.00877392
287.1	flotillin|protein_coding|2R:43312816:43324005:1|gene:AGAP003789	AGAP003789-PA	47 kDa	0.81	9.6686	37.084	16.463	6.7269	48.001	19.798	21.0719	24.842	0.848237	-0.237461	0.091515
557	peptidyl-prolyl cis-trans isomerase B (cyclophilin B)|protein_coding|2L:42413814:42415342:-1|gene:AGAP007088	AGAP007088-PA	22 kDa	0.42	2	8.3914	2	7.5678	2.4249	11.306	4.13047	7.09957	0.581791	-0.781426	0.376751
558	protein transport protein SEC61 subunit beta|protein_coding|3L:25688862:25689370:-1|gene:AGAP011504	AGAP011504-PA	10 kDa	0.15	2	2	15.44	13.454	21.824	12.562	6.48	15.9467	0.406355	-1.29919	0.823909
54.1	Tyrosine 3-monooxygenase/tryptophan 5-monooxygenase activation protein, beta polypeptide 2|protein_coding|2L:48609260:48612726:-1|gene:AGAP007643	AGAP007643-PA (+1)	28 kDa	0.21	193.35	77.758	158.83	87.112	116.33	54.714	143.313	86.052	1.66542	0.735885	0.677781
559	|protein_coding|3L:8976455:8978513:1|gene:AGAP010719	AGAP010719-PA	59 kDa	0.2	9.6686	22.657	2	2	2	2.5124	11.4419	2.1708	5.27081	2.39802	0.69897
560	NADH dehydrogenase (ubiquinone) 1 alpha subcomplex 6|protein_coding|2R:36027641:36028177:1|gene:AGAP003328	AGAP003328-PA (+1)	15 kDa	0.62	2	15.104	2	15.136	2	11.306	6.368	9.48067	0.671683	-0.574148	0.207608
561	ubiquitin-protein ligase E3 C|protein_coding|3L:24995936:25000680:-1|gene:AGAP011474	AGAP011474-PA	129 kDa	0.37	2	2	2	2	2	15.074	2	6.358	0.314564	-1.66857	0.431798
562	V-type H+-transporting ATPase S1 subunit|protein_coding|2R:45082472:45083705:-1|gene:AGAP003879	AGAP003879-PA	43 kDa	0.74	24.171	15.104	3.4312	2	27.482	2	14.2354	10.494	1.35653	0.439918	0.130768
455.1	TRYP5: trypsin 5|protein_coding|3R:8625813:8626637:1|gene:AGAP008291	AGAP008291-PA	30 kDa	0.71	2	3.3566	44.605	25.012	2	3.7964	16.6539	10.2695	1.62169	0.697496	0.148742
564	LETM1 and EF-hand domain-containing protein 1, mitochondrial precursor|protein_coding|2R:35201358:35208926:-1|gene:AGAP003296	AGAP003296-PB	101 kDa	0.54	2	2	44.605	2	2	15.074	16.2017	6.358	2.54823	1.3495	0.267606
563	Thymosin|protein_coding|X:4425246:4428424:1|gene:AGAP000235	AGAP000235-PA (+2)	14 kDa	0.9	2	20.978	2	2	14.549	11.306	8.326	9.285	0.896715	-0.157278	0.0457575
566	|protein_coding|2R:2476347:2498876:-1|gene:AGAP001287	AGAP001287-PB	595 kDa	0.37	2	2	2	2	2	15.074	2	6.358	0.314564	-1.66857	0.431798
565	CCR4-NOT transcription complex, subunit 1|protein_coding|3R:24938881:24951551:-1|gene:AGAP009057	AGAP009057-PA	276 kDa	0.37	2	2	2	2	2	16.33	2	6.77667	0.29513	-1.76058	0.431798
570	nucleolar protein 56|protein_coding|2R:14719843:14721474:1|gene:AGAP002063	AGAP002063-PA	57 kDa	0.028	9.6686	15.104	20.587	2	2	6.2809	15.1199	3.42697	4.41203	2.14144	1.55284
569	protein phosphatase|protein_coding|2L:27647494:27650439:1|gene:AGAP006171	AGAP006171-PA	71 kDa	0.22	19.337	4.1957	5.1467	2	3.2332	2	9.5598	2.41107	3.96497	1.98731	0.657577
568	|protein_coding|2L:48863987:48865569:-1|gene:AGAP007665	AGAP007665-PA	35 kDa	0.59	4.8343	2	42.889	2.5226	19.399	2.5124	16.5744	8.14467	2.035	1.02503	0.229148
571	cytochrome c oxidase subunit VIIa|protein_coding|X:1792841:1793381:-1|gene:AGAP000109	AGAP000109-PA	10 kDa	0.47	4.8343	3.3566	5.1467	15.136	5.6581	2	4.44587	7.59803	0.585134	-0.773161	0.327902
567	Presequence protease, mitochondrial|protein_coding|2L:34743559:34746612:-1|gene:AGAP006616	AGAP006616-PA	117 kDa	0.43	2	15.104	8.5779	2	9.6996	2	8.56063	4.56653	1.87465	0.906618	0.366532
573	GTP-binding protein SAR1|protein_coding|2R:49755501:49756337:1|gene:AGAP004098	AGAP004098-PA (+1)	22 kDa	0.27	29.006	3.3566	30.88	7.5678	16.166	2.5124	21.0809	8.74873	2.40959	1.26879	0.568636
572	heterogeneous nuclear ribonucleoprotein A1/A3|protein_coding|2R:20791379:20793448:-1|gene:AGAP002374	AGAP002374-PA	39 kDa	0.93	29.006	2	3.4312	17.658	7.2747	6.909	11.4791	10.6139	1.08151	0.11305	0.0315171
577	|protein_coding|3R:10101428:10109638:-1|gene:AGAP028115	AGAP028115-PA	246 kDa	0.32	4.8343	2	32.596	2	2	2	13.1434	2	6.57172	2.71627	0.49485
574	DnaJ homolog subfamily A member 1|protein_coding|2L:24449748:24450950:-1|gene:AGAP005981	AGAP005981-PA	44 kDa	0.74	2	19.3	2	14.295	2	14.446	7.76667	10.247	0.757945	-0.399834	0.130768
576	DOX-A2: 26S proteasome non-ATPase regulatory subunit 3|protein_coding|3R:25451065:25452555:1|gene:AGAP009082	AGAP009082-PA	56 kDa	0.42	2	2	3.4312	2	2	18.215	2.47707	7.405	0.334513	-1.57987	0.376751
578	carnitine O-palmitoyltransferase 2|protein_coding|3R:20622956:20625011:-1|gene:AGAP008907	AGAP008907-PA	74 kDa	0.81	2	7.5522	13.725	2	2	15.074	7.75907	6.358	1.22036	0.28731	0.091515
575	pyruvate dehydrogenase kinase|protein_coding|3R:51943010:51945526:-1|gene:AGAP010276	AGAP010276-PB	46 kDa	0.59	2	32.726	2	2	13.741	2	12.242	5.91367	2.07012	1.04971	0.229148
579	midasin|protein_coding|2L:46254049:46272207:-1|gene:AGAP007388	AGAP007388-PA	662 kDa	0.37	2	2	2	2	2	6.909	2	3.63633	0.550005	-0.862484	0.431798
580	INTB: integrin beta subunit|protein_coding|X:14937399:14948907:1|gene:AGAP000815	AGAP000815-PA	93 kDa	0.61	29.006	4.1957	13.725	11.772	17.783	3.7685	15.6422	11.1078	1.40822	0.493869	0.21467
582	Actincytosk: |protein_coding|2L:10204321:10206087:1|gene:AGAP005110	AGAP005110-PA	47 kDa	0.11	19.337	20.978	6.8623	3.3635	5.6581	8.7933	15.7258	5.9383	2.64819	1.40501	0.958607
581	RpL17: 60S ribosomal protein L17|protein_coding|2R:5283558:5284200:1|gene:AGAP001459	AGAP001459-PA (+2)	22 kDa	0.81	19.337	5.0348	12.009	8.4086	18.591	5.0247	12.1269	10.6748	1.13604	0.18401	0.091515
583	cathepsin L|protein_coding|3L:33872514:33877105:1|gene:AGAP011828	AGAP011828-PA	39 kDa	0.35	9.6686	3.3566	5.1467	14.295	2	19.471	6.0573	11.922	0.508078	-0.97688	0.455932
584	NADH dehydrogenase (ubiquinone) Fe-S protein 6|protein_coding|3R:25418897:25419488:1|gene:AGAP009072	AGAP009072-PA	14 kDa	0.52	2	15.104	2	13.454	2	16.958	6.368	10.804	0.589411	-0.762653	0.283997
585	pre-mRNA-splicing factor ATP-dependent RNA helicase DHX15/PRP43|protein_coding|3L:17981923:17984480:1|gene:AGAP011149	AGAP011149-PA	81 kDa	0.66	2	2	15.44	2	21.824	6.2809	6.48	10.035	0.645742	-0.63097	0.180456
589	CYP9J3: cytochrome P450|protein_coding|3L:39812373:39813188:1|gene:AGAP012291	AGAP012291-PA	31 kDa	0.26	29.006	7.4324	37.743	17.925	12.817	4.307	24.7271	11.683	2.11651	1.08168	0.585027
586	Alpha-crystallin chain A|protein_coding|2L:43612502:43613226:-1|gene:AGAP007162	AGAP007162-PA (+1)	22 kDa	0.2	4.8343	2	5.1467	2.5226	13.741	13.19	3.99367	9.81787	0.406775	-1.2977	0.69897
587	Obg-like ATPase 1|protein_coding|X:11856460:11874683:-1|gene:AGAP000672	AGAP000672-PA (+1)	45 kDa	0.79	2	15.104	2	2	21.824	2	6.368	8.608	0.739777	-0.434838	0.102373
588	cytoskeleton-associated protein 5|protein_coding|3L:18121895:18129530:1|gene:AGAP011162	AGAP011162-PA	206 kDa	0.37	2	2	2	2	2	12.562	2	5.52067	0.362275	-1.46484	0.431798
591	26S proteasome regulatory subunit N1|protein_coding|2R:21870842:21873614:-1|gene:AGAP002481	AGAP002481-PA	97 kDa	0.77	14.503	2	10.293	5.0452	3.2332	13.818	8.932	7.36547	1.21269	0.278206	0.113509
595	20S proteasome subunit alpha 5|protein_coding|3R:18292958:18293846:1|gene:AGAP008816	AGAP008816-PA	27 kDa	0.28	53.177	15.944	3.4312	2	2	11.934	24.1841	5.31133	4.55329	2.18691	0.552842
593	Coatomer subunit gamma|protein_coding|3R:30872253:30875646:1|gene:AGAP009291	AGAP009291-PA	97 kDa	0.79	2	15.944	6.8623	13.454	4.8498	2	8.26877	6.76793	1.22176	0.288957	0.102373
592	electron-transferring-flavoprotein dehydrogenase|protein_coding|2L:23226543:23228724:-1|gene:AGAP005894	AGAP005894-PA	66 kDa	0.84	2	14.265	2	3.3635	16.974	2	6.08833	7.44583	0.817683	-0.290386	0.0757207
594	|protein_coding|3L:7898432:7902665:-1|gene:AGAP010640	AGAP010640-PA	19 kDa	0.15	2	2	3.4312	2	15.358	21.983	2.47707	13.1137	0.188892	-2.40437	0.823909
597	|protein_coding|3L:27190313:27194983:1|gene:AGAP011547	AGAP011547-PA	168 kDa	0.37	2	2	2	2	2	10.049	2	4.683	0.427077	-1.22743	0.431798
596	Med23: mediator of RNA polymerase II transcription subunit 23|protein_coding|2L:25627159:25632033:1|gene:AGAP006046	AGAP006046-PA	164 kDa	0.37	2	2	2	2	2	15.074	2	6.358	0.314564	-1.66857	0.431798
3.1	myosin heavy chain|protein_coding|3R:49460519:49482350:1|gene:AGAP010147	AGAP010147-PJ	224 kDa	0.22	473.62	466	621.08	403.1	487.57	426.89	520.233	439.187	1.18454	0.244325	0.657577
600	ATP-dependent RNA helicase UAP56/SUB2|protein_coding|3R:25435686:25439559:1|gene:AGAP009075	AGAP009075-PA	49 kDa	0.097	9.6686	11.748	10.293	5.0452	5.6581	10.049	10.5699	6.91743	1.528	0.611648	1.01323
603	20S proteasome subunit beta 6|protein_coding|2L:7587895:7588688:-1|gene:AGAP004991	AGAP004991-PA	26 kDa	0.62	14.503	15.944	3.4312	2.5226	2.4249	18.215	11.2927	7.72083	1.46263	0.548566	0.207608
602	Leucine-rich repeat-containing protein 47|protein_coding|3L:24992891:24994668:1|gene:AGAP011472	AGAP011472-PA	63 kDa	0.42	9.6686	14.265	2	9.2495	3.2332	2	8.64453	4.82757	1.79066	0.840492	0.376751
599	pseudouridine-5'-phosphate glycosidase|protein_coding|2R:43480712:43483336:1|gene:AGAP003806	AGAP003806-PA	38 kDa	0.82	2	23.496	2	2	2	16.958	9.16533	6.986	1.31196	0.391721	0.0861861
601	Tetraspanin|protein_coding|2L:44331811:44342903:-1|gene:AGAP007209	AGAP007209-PA (+4)	25 kDa	0.27	2	15.944	75.485	2	2	2	31.143	2	15.5715	3.96084	0.568636
605	|protein_coding|3R:51779636:51785942:1|gene:AGAP010263	AGAP010263-PA (+1)	205 kDa	0.37	2	2	2	2	2	15.074	2	6.358	0.314564	-1.66857	0.431798
607	fatty acyl-CoA reductase|protein_coding|2R:40467960:40471476:-1|gene:AGAP003606	AGAP003606-PA	58 kDa	0.37	2	2	2	2	2	20.099	2	8.033	0.248973	-2.00594	0.431798
606	slingshot|protein_coding|X:16961686:16977468:-1|gene:AGAP000898	AGAP000898-PA	161 kDa	0.37	2	2	2	2	2	15.074	2	6.358	0.314564	-1.66857	0.431798
604	|protein_coding|2L:49048109:49053845:1|gene:AGAP007685	AGAP007685-PA	184 kDa	0.37	2	2	2	2	2	10.049	2	4.683	0.427077	-1.22743	0.431798
609	Cytochrome b-c1 complex subunit 6, mitochondrial|protein_coding|2R:18083401:18083756:-1|gene:AGAP002245	AGAP002245-PA	10 kDa	0.1	24.171	8.3914	15.44	6.7269	8.083	2	16.0008	5.6033	2.8556	1.5138	1
608	Developmentally regulated GTP-binding protein|protein_coding|3L:7363170:7364583:-1|gene:AGAP010624	AGAP010624-PA	41 kDa	0.9	14.503	2	8.5779	2	24.249	2	8.3603	9.41633	0.887851	-0.171611	0.0457575
554.1	Ras-related protein Rab-6A|protein_coding|3L:21990568:22014745:-1|gene:AGAP011363	AGAP011363-PA	24 kDa	0.61	7.4301	15.944	2	2	2	12.562	8.45803	5.52067	1.53207	0.61548	0.21467
610	ATP-dependent RNA helicase DDX27|protein_coding|3L:16351133:16353867:-1|gene:AGAP011084	AGAP011084-PA	91 kDa	0.58	2	6.7131	2	2	2	15.074	3.57103	6.358	0.56166	-0.832231	0.236572
611	AD20590: |protein_coding|3L:5054374:5055589:1|gene:AGAP010499	AGAP010499-PA	40 kDa	0.58	2	10.07	18.871	2	2	15.074	10.3137	6.358	1.62216	0.697912	0.236572
132.1	Adducin|protein_coding|2L:4468458:4474213:-1|gene:AGAP004852	AGAP004852-PA	79 kDa	0.29	86.034	10.013	30.473	139.87	62.951	54.431	42.1733	85.7507	0.491813	-1.02382	0.537602
614	RpS24: 40S ribosomal protein S24|protein_coding|2L:10342290:10342682:-1|gene:AGAP005131	AGAP005131-PA	15 kDa	0.21	33.84	7.5522	15.44	5.886	11.316	3.7685	18.9441	6.99017	2.7101	1.43835	0.677781
613	GSTD11: glutathione S-transferase delta class 11|protein_coding|2R:55501957:55502677:1|gene:AGAP004378	AGAP004378-PA	24 kDa	0.81	29.006	4.1957	8.0486	25.226	3.5428	4.3966	13.7501	11.0551	1.24378	0.314726	0.091515
617	ubiquinol-cytochrome c reductase subunit 7|protein_coding|3L:38533284:38533970:1|gene:AGAP012188	AGAP012188-PA	13 kDa	0.033	9.6686	2	2	14.295	16.166	11.306	4.5562	13.9223	0.327258	-1.6115	1.48149
616	RpL34: 60S ribosomal protein L34|protein_coding|3R:31268923:31270109:-1|gene:AGAP009324	AGAP009324-PA	15 kDa	0.25	9.6686	2	2	3.3635	14.549	13.818	4.5562	10.5768	0.430772	-1.215	0.60206
618	pre-mRNA-splicing helicase BRR2|protein_coding|2R:5778065:5785758:1|gene:AGAP001519	AGAP001519-PA	247 kDa	0.37	2	2	2	2	2	10.049	2	4.683	0.427077	-1.22743	0.431798
619	dynein heavy chain 9, axonemal|protein_coding|3L:3313175:3329751:-1|gene:AGAP010435	AGAP010435-PA	513 kDa	0.37	2	2	2	2	2	16.1	2	6.7	0.298507	-1.74416	0.431798
620	Synaptic vesicle membrane protein VAT-1 homolog-like|protein_coding|2L:32768777:32813149:1|gene:AGAP006478	AGAP006478-PA	55 kDa	0.56	9.6686	2	10.293	2	10.508	2	7.32053	4.836	1.51376	0.598135	0.251812
621	|protein_coding|3R:43935962:43936724:-1|gene:AGAP009828	AGAP009828-PA	25 kDa	0.11	33.84	5.874	22.303	2	7.2747	2	20.6723	3.75823	5.50055	2.45957	0.958607
622	T-lymphoma invasion and metastasis-inducing protein 1|protein_coding|2L:34294520:34391778:-1|gene:AGAP006590	AGAP006590-PB	304 kDa	0.37	2	2	2	2	2	15.074	2	6.358	0.314564	-1.66857	0.431798
623	lactoylglutathione lyase|protein_coding|3L:37390181:37391342:-1|gene:AGAP012071	AGAP012071-PA (+1)	21 kDa	0.23	24.171	4.1957	12.009	2	7.2747	5.6528	13.4586	4.97583	2.70479	1.43551	0.638272
624	NADH dehydrogenase (ubiquinone) 1 alpha subcomplex 13|protein_coding|3R:37625238:37625878:-1|gene:AGAP009652	AGAP009652-PA	18 kDa	0.13	24.171	23.496	5.1467	3.3635	9.6996	2	17.6046	5.02103	3.50616	1.80989	0.886057
626	|protein_coding|3L:18930431:18931177:-1|gene:AGAP011193	AGAP011193-PA	25 kDa	0.59	4.8343	2	32.596	2	4.0415	15.074	13.1434	7.0385	1.86736	0.901002	0.229148
627	COX1: cytochrome c oxidase subunit I|protein_coding|Mt:1424:2960:1|gene:AGAP028364	AGAP028364-PA	57 kDa	0.25	2	2	2	7.5678	3.2332	2	2	4.267	0.468713	-1.09322	0.60206
625	4-nitrophenylphosphatase|protein_coding|3R:47243836:47244954:-1|gene:AGAP009985	AGAP009985-PA	36 kDa	0.53	9.6686	16.783	2	2	12.933	2	9.48387	5.64433	1.68025	0.748672	0.275724
629	CLIP-associating protein 1/2|protein_coding|2L:48362805:48375800:-1|gene:AGAP007623	AGAP007623-PA	162 kDa	0.37	2	2	2	2	2	10.049	2	4.683	0.427077	-1.22743	0.431798
628	microtubule-associated serine/threonine kinase|protein_coding|3L:14626518:14633447:-1|gene:AGAP011030	AGAP011030-PA	216 kDa	0.37	2	2	2	2	2	10.049	2	4.683	0.427077	-1.22743	0.431798
632	N-acetylglucosamine kinase|protein_coding|X:4510670:4519174:-1|gene:AGAP000241	AGAP000241-PA	39 kDa	0.17	19.337	5.0348	10.293	2.5226	4.0415	6.2809	11.5549	4.28167	2.6987	1.43226	0.769551
633	|protein_coding|2R:46361954:46364584:1|gene:AGAP003926	AGAP003926-PA	99 kDa	0.14	14.503	5.874	6.8623	5.0452	2	4.3966	9.07977	3.81393	2.38068	1.25138	0.853872
631	seryl-tRNA synthetase|protein_coding|3R:8085376:8086950:-1|gene:AGAP008265	AGAP008265-PA	57 kDa	0.23	33.84	15.104	2	5.0452	2	4.3966	16.9813	3.81393	4.45245	2.1546	0.638272
634	FK506-binding protein 1|protein_coding|3L:38473308:38473765:-1|gene:AGAP012184	AGAP012184-PA	12 kDa	0.5	19.337	2	3.4312	20.181	14.549	5.6528	8.25607	13.4609	0.613335	-0.705252	0.30103
635	FMS-like tyrosine kinase 1|protein_coding|3R:18183438:18195242:-1|gene:AGAP008813	AGAP008813-PA	158 kDa	0.37	2	2	2	2	2	5.6528	2	3.2176	0.621581	-0.685985	0.431798
636	LRIM8A: leucine-rich immune protein (Short)|protein_coding|2L:46647403:46649045:-1|gene:AGAP007454	AGAP007454-PA	59 kDa	0.37	2	2	2	2	2	5.6528	2	3.2176	0.621581	-0.685985	0.431798
640	cysteine desulfurase|protein_coding|3R:25571979:25573765:-1|gene:AGAP009094	AGAP009094-PA	49 kDa	0.087	9.6686	2	5.1467	9.2495	13.741	11.306	5.6051	11.4322	0.490292	-1.02829	1.06048
639	asparaginyl-tRNA synthetase|protein_coding|2R:30258021:30259987:-1|gene:AGAP002969	AGAP002969-PA	63 kDa	0.69	19.337	4.1957	5.1467	15.136	2	3.1405	9.5598	6.75883	1.41442	0.500206	0.161151
638	aspartyl-tRNA synthetase|protein_coding|2L:17346503:17348433:1|gene:AGAP005576	AGAP005576-PA	60 kDa	0.55	24.171	3.3566	8.5779	8.4086	12.124	2	12.0352	7.51087	1.60237	0.680205	0.259637
343.1	|protein_coding|3R:28880768:28888888:1|gene:AGAP009224	AGAP009224-PF	47 kDa	0.028	6.8777	2.3877	6.1018	11.512	24.574	20.882	5.1224	18.9893	0.269751	-1.8903	1.55284
637	carbonic anhydrase|protein_coding|2R:35082721:35085003:1|gene:AGAP003289	AGAP003289-PA	36 kDa	0.36	9.6686	10.07	2	2.5226	7.2747	2.5124	7.2462	4.10323	1.76597	0.820463	0.443697
642	chitin synthase|protein_coding|2R:9255340:9267004:-1|gene:AGAP001748	AGAP001748-PA	180 kDa	0.2	2	2	2	2	6.4664	15.074	2	7.8468	0.254881	-1.9721	0.69897
641	sugar transporter ERD6-like 7|protein_coding|X:19726928:19728658:-1|gene:AGAP001027	AGAP001027-PA (+2)	56 kDa	0.37	2	2	2	2	2	10.678	2	4.89267	0.408775	-1.29062	0.431798
643	|protein_coding|3R:48276330:48303583:-1|gene:AGAP010049	AGAP010049-PA	84 kDa	0.37	2	2	2	2	2	15.074	2	6.358	0.314564	-1.66857	0.431798
645	ELMO domain-containing protein 2|protein_coding|2R:5232670:5233704:1|gene:AGAP001450	AGAP001450-PA	38 kDa	0.37	2	2	2	2	2	20.099	2	8.033	0.248973	-2.00594	0.431798
644	U3 small nucleolar RNA-associated protein 20|protein_coding|2L:8628318:8638510:-1|gene:AGAP005033	AGAP005033-PA	333 kDa	0.37	2	2	2	2	2	20.099	2	8.033	0.248973	-2.00594	0.431798
648	guanine nucleotide-binding protein G(q) alpha subunit|protein_coding|2L:9737547:9745967:1|gene:AGAP005079	AGAP005079-PA (+1)	41 kDa	0.19	24.171	16.783	3.4312	3.3635	5.6581	6.2809	14.7951	5.10083	2.90052	1.53631	0.721246
646	|protein_coding|2R:4707219:4729876:1|gene:AGAP001419	AGAP001419-PA (+3)	59 kDa	0.94	9.6686	2	18.871	2	24.249	2	10.1799	9.41633	1.08109	0.112481	0.0268721
647	NipSnap homolog 2|protein_coding|2R:33798881:33800387:1|gene:AGAP003200	AGAP003200-PA	32 kDa	0.42	48.343	2	3.4312	8.4086	2	2	17.9247	4.1362	4.33362	2.11557	0.376751
649	Adaptor-related protein complex 2, beta 1 subunit|protein_coding|2R:2126593:2131844:1|gene:AGAP001267	AGAP001267-PA	102 kDa	0.35	2	22.657	5.1467	2	4.8498	2.5124	9.93457	3.12073	3.18341	1.67057	0.455932
651	inositol 1,4,5-triphosphate receptor type 1|protein_coding|2L:32681090:32695241:-1|gene:AGAP006475	AGAP006475-PA	320 kDa	0.37	2	2	2	2	2	5.6528	2	3.2176	0.621581	-0.685985	0.431798
652	DNA repair protein RAD50|protein_coding|2R:41815789:41819862:-1|gene:AGAP003676	AGAP003676-PA	151 kDa	0.37	2	2	2	2	2	5.6528	2	3.2176	0.621581	-0.685985	0.431798
650	ryanodine receptor 2|protein_coding|3L:9789482:9818643:1|gene:AGAP010750	AGAP010750-PA	578 kDa	0.15	2	2	2	6.7269	2	10.678	2	6.4683	0.3092	-1.69339	0.823909
273.1	RpS9: 40S ribosomal protein S9|protein_coding|2L:9150985:9153550:1|gene:AGAP005061	AGAP005061-PB	23 kDa	0.53	28.47	17.218	19.762	27.034	23.801	22.286	21.8167	24.3737	0.895092	-0.159893	0.275724
655	sulfide:quinone oxidoreductase|protein_coding|2R:33208673:33211207:1|gene:AGAP003142	AGAP003142-PA	49 kDa	0.55	14.503	2	8.5779	2.5226	7.2747	7.5371	8.3603	5.77813	1.44689	0.532951	0.259637
656	|protein_coding|3R:18058550:18062361:-1|gene:AGAP008803	AGAP008803-PA (+1)	122 kDa	0.22	9.6686	2.5174	22.303	2	4.8498	2	11.4963	2.94993	3.89715	1.96242	0.657577
658	cystathionine gamma-lyase|protein_coding|3L:18227817:18231273:-1|gene:AGAP011172	AGAP011172-PA	43 kDa	0.67	9.6686	2.5174	2	15.136	2.4249	3.1405	4.72867	6.90047	0.685268	-0.54526	0.173925
653	calcium-binding mitochondrial carrier protein Aralar1|protein_coding|X:18370525:18381565:-1|gene:AGAP000958	AGAP000958-PA	74 kDa	0.037	14.503	5.874	12.009	2	3.2332	3.1405	10.7953	2.79123	3.86759	1.95143	1.4318
657	protein DJ-1|protein_coding|X:12629386:12630094:-1|gene:AGAP000705	AGAP000705-PA	22 kDa	0.79	4.8343	15.104	2	20.181	2	5.6528	7.31277	9.27793	0.788189	-0.343386	0.102373
654	tropomodulin|protein_coding|X:18600501:18614178:-1|gene:AGAP000969	AGAP000969-PA (+4)	47 kDa	0.15	2	2	2	21.022	2	11.934	2	11.652	0.171644	-2.54251	0.823909
659	Sply: sphingosine-1-phosphate lyase|protein_coding|2R:8933934:8935747:-1|gene:AGAP001724	AGAP001724-PA	60 kDa	0.3	9.6686	5.874	12.009	2.5226	4.8498	10.049	9.18387	5.80713	1.58148	0.661276	0.522879
661	|protein_coding|2L:43576940:43577529:-1|gene:AGAP007146	AGAP007146-PA	19 kDa	0.54	2	13.426	2	13.454	2	12.562	5.80867	9.33867	0.622002	-0.68501	0.267606
662	alpha-centractin|protein_coding|2R:16089344:16091375:-1|gene:AGAP002127	AGAP002127-PA	43 kDa	0.37	2	2	5.1467	2	2	2	3.0489	2	1.52445	0.608289	0.431798
660	condensin complex subunit 3|protein_coding|2L:47760436:47765112:-1|gene:AGAP007568	AGAP007568-PA	168 kDa	0.37	2	2	2	2	2	20.727	2	8.24233	0.24265	-2.04305	0.431798
663	succinate dehydrogenase (ubiquinone) iron-sulfur subunit|protein_coding|2L:45257093:45258986:1|gene:AGAP007309	AGAP007309-PA	33 kDa	0.04	9.6686	8.3914	12.009	3.3635	3.2332	7.5371	10.023	4.71127	2.12745	1.08913	1.39794
664	solute carrier family 36 (proton-coupled amino acid transporter)|protein_coding|2L:48504238:48509825:1|gene:AGAP007633	AGAP007633-PA (+4)	51 kDa	0.31	4.8343	2	15.44	2	2	3.7685	7.42477	2.5895	2.86726	1.51967	0.508638
665	|protein_coding|2L:13669183:13672179:-1|gene:AGAP005287	AGAP005287-PA	90 kDa	0.16	2	2	2	2	6.4664	10.678	2	6.38147	0.313408	-1.67389	0.79588
666	TATA-binding protein-associated factor|protein_coding|2R:10871574:10878925:-1|gene:AGAP001820	AGAP001820-PA	226 kDa	1	2	2	2	2	2	2	2	2	1	0	0
53.1	Aminopeptidase N1|protein_coding|2R:42089971:42093136:1|gene:AGAP013255	AGAP013255-PA	106 kDa	0.36	71.44	83.782	78.661	93.044	50.375	35.564	77.961	59.661	1.30673	0.385964	0.443697
667	glucose-6-phosphate 1-dehydrogenase|protein_coding|3L:9142466:9152078:1|gene:AGAP010739	AGAP010739-PA	63 kDa	0.64	14.503	2.5174	8.5779	3.3635	2.4249	12.562	8.53277	6.1168	1.39497	0.480236	0.19382
670	squid|protein_coding|X:7252741:7269894:-1|gene:AGAP000399	AGAP000399-PB	39 kDa	0.36	9.6686	16.783	8.5779	15.136	2	2.5124	11.6765	6.54947	1.78282	0.834159	0.443697
669	|protein_coding|2R:12768695:12774098:-1|gene:AGAP001949	AGAP001949-PA	196 kDa	0.37	2	2	2	2	2	11.306	2	5.102	0.392003	-1.35106	0.431798
668	TRX2: thioredoxin|protein_coding|2L:44269005:44269600:1|gene:AGAP007201	AGAP007201-PA	16 kDa	0.0056	2	2	2	8.4086	14.549	11.934	2	11.6305	0.171961	-2.53985	2.25181
671	voltage-dependent calcium channel alpha 1, invertebrate|protein_coding|2R:22070155:22090671:-1|gene:AGAP002505	AGAP002505-PA	295 kDa	0.57	4.8343	2	2	2	2	10.049	2.94477	4.683	0.628821	-0.66928	0.244125
672	mitochondrial ATPase inhibitor|protein_coding|3R:20515389:20516019:1|gene:AGAP008898	AGAP008898-PA	12 kDa	0.43	19.337	4.1957	6.8623	4.2043	2.4249	10.049	10.1317	5.5594	1.82244	0.86587	0.366532
673	GSTMS1: glutathione transferase microsomal 1|protein_coding|X:2849465:2850865:-1|gene:AGAP000165	AGAP000165-PA	17 kDa	0.37	2	2	2	2	14.549	2	2	6.183	0.323468	-1.62831	0.431798
674	cortactin|protein_coding|2R:58631558:58633651:1|gene:AGAP004625	AGAP004625-PA (+1)	59 kDa	0.68	2	8.3914	18.871	2	16.166	2	9.75413	6.722	1.45108	0.537123	0.167491
677	|protein_coding|2R:18201189:18208745:1|gene:AGAP002252	AGAP002252-PA	157 kDa	0.37	2	2	2	2	2	11.934	2	5.31133	0.376553	-1.40907	0.431798
676	E3 ubiquitin-protein ligase MYCBP2|protein_coding|3L:18246310:18272660:1|gene:AGAP011177	AGAP011177-PA	474 kDa	0.37	2	2	2	2	2	15.074	2	6.358	0.314564	-1.66857	0.431798
680	remodeling and spacing factor 1|protein_coding|2R:4103440:4111571:-1|gene:AGAP001386	AGAP001386-PA	271 kDa	0.37	2	2	2	2	2	10.049	2	4.683	0.427077	-1.22743	0.431798
679	ribosomal RNA-processing protein 1|protein_coding|2R:25611808:25614217:1|gene:AGAP002684	AGAP002684-PA (+1)	85 kDa	0.37	2	2	2	2	2	15.074	2	6.358	0.314564	-1.66857	0.431798
678	solute carrier family 35|protein_coding|2L:12195022:12196062:-1|gene:AGAP005200	AGAP005200-PA	38 kDa	0.37	2	2	2	2	2	15.702	2	6.56733	0.304538	-1.71531	0.431798
675	|protein_coding|2L:42067616:42071695:-1|gene:AGAP007060	AGAP007060-PA	133 kDa	0.37	2	2	2	2	2	15.702	2	6.56733	0.304538	-1.71531	0.431798
686	RpL35a: 60S ribosomal protein L35a|protein_coding|2R:26675074:26675740:1|gene:AGAP002754	AGAP002754-PA	21 kDa	0.38	33.84	5.0348	3.4312	4.2043	4.8498	3.7685	14.102	4.2742	3.29933	1.72217	0.420216
682	NAD(P) transhydrogenase|protein_coding|2R:33497917:33502520:-1|gene:AGAP003167	AGAP003167-PA	112 kDa	0.37	9.6686	15.944	2	2	2	9.4214	9.2042	4.4738	2.05736	1.04079	0.431798
683	coatomer protein complex, subunit alpha (xenin)|protein_coding|3R:51658337:51662103:-1|gene:AGAP010251	AGAP010251-PA	140 kDa	0.55	2	3.3566	2	2	2	6.2809	2.4522	3.42697	0.71556	-0.482856	0.259637
684	Lon-like ATP-dependent protease|protein_coding|3L:3859897:3863378:-1|gene:AGAP010451	AGAP010451-PA	111 kDa	0.28	2	8.3914	3.4312	2	2	2.5124	4.60753	2.1708	2.1225	1.08577	0.552842
685	E3 SUMO-protein ligase RanBP2|protein_coding|2R:30519486:30529112:1|gene:AGAP002982	AGAP002982-PA	308 kDa	0.29	2	2	2	2	2.4249	5.0247	2	3.14987	0.634948	-0.655291	0.537602
687	NADH dehydrogenase (ubiquinone) 1 beta subcomplex 4|protein_coding|3L:33879971:33880456:-1|gene:AGAP011829	AGAP011829-PA	13 kDa	0.15	2	4.1957	2	13.454	2	12.562	2.7319	9.33867	0.292536	-1.77331	0.823909
689	|protein_coding|2R:54495558:54499456:1|gene:AGAP013088	AGAP013088-PA	128 kDa	0.37	2	2	2	2	2	10.049	2	4.683	0.427077	-1.22743	0.431798
688	ribosomal RNA-processing protein 12|protein_coding|2R:30132598:30137317:1|gene:AGAP002961	AGAP002961-PA	156 kDa	0.37	2	2	2	2	2	10.049	2	4.683	0.427077	-1.22743	0.431798
690	|protein_coding|2L:48163591:48172655:1|gene:AGAP007605	AGAP007605-PA	281 kDa	0.37	2	2	2	2	2	10.049	2	4.683	0.427077	-1.22743	0.431798
696	CYP12F4: cytochrome P450|protein_coding|3R:4318878:4320869:1|gene:AGAP008018	AGAP008018-PA	60 kDa	0.29	4.8343	18.461	2	2.5226	2	2	8.43177	2.1742	3.8781	1.95535	0.537602
695	guanine nucleotide-binding protein G(I)/G(S)/G(T) subunit beta-1|protein_coding|2L:23638183:23639205:-1|gene:AGAP005913	AGAP005913-PA	37 kDa	0.88	9.6686	2	5.1467	2.5226	14.549	2	5.6051	6.3572	0.881693	-0.181651	0.0555173
2.4	cytoplasmic actin|protein_coding|3L:26299326:26300456:-1|gene:AGAP011515	AGAP011515-PA	42 kDa	0.58	31.884	27.991	18.009	41.83	25.964	23.04	25.9613	30.278	0.857432	-0.221905	0.236572
694	long-chain acyl-CoA synthetase|protein_coding|2R:40614634:40619388:1|gene:AGAP003623	AGAP003623-PB	80 kDa	0.5	2	2	3.4312	2	2	8.1652	2.47707	4.05507	0.610857	-0.711093	0.30103
707	nuclear pore complex protein Nup93|protein_coding|2R:37937591:37940341:-1|gene:AGAP003459	AGAP003459-PA	94 kDa	0.37	2	2	2	2	2	10.049	2	4.683	0.427077	-1.22743	0.431798
693	Ras homolog gene family, member A|protein_coding|2L:10785376:10810252:-1|gene:AGAP005160	AGAP005160-PA (+4)	23 kDa	0.7	14.503	2	2	2	4.8498	6.2809	6.16767	4.3769	1.40914	0.494815	0.154902
697	B-cell receptor-associated protein 31|protein_coding|3L:6369916:6370774:-1|gene:AGAP010557	AGAP010557-PA	27 kDa	0.17	2	2	2	2	23.441	11.306	2	12.249	0.163279	-2.61459	0.769551
698	ciliary dynein heavy chain|protein_coding|2R:7568322:7607358:1|gene:AGAP001660	AGAP001660-PA	559 kDa	0.37	2	2	2	2	2	5.6528	2	3.2176	0.621581	-0.685985	0.431798
705	|protein_coding|X:290994:299270:1|gene:AGAP000020	AGAP000020-PA	242 kDa	0.37	2	2	2	2	2	10.678	2	4.89267	0.408775	-1.29062	0.431798
703	SWI/SNF related, matrix associated, actin dependent regulator of chromatin, subfamily a, member 2|protein_coding|3L:3936483:3943812:-1|gene:AGAP010462	AGAP010462-PA	184 kDa	0.37	2	2	2	2	2	20.099	2	8.033	0.248973	-2.00594	0.431798
702	Exo2: exocyst complex component 2|protein_coding|2R:9090095:9093091:1|gene:AGAP001733	AGAP001733-PA	101 kDa	0.37	2	2	2	2	2	15.074	2	6.358	0.314564	-1.66857	0.431798
704	|protein_coding|3R:51851517:51878128:1|gene:AGAP010266	AGAP010266-PA	301 kDa	0.37	2	2	2	2	2	10.049	2	4.683	0.427077	-1.22743	0.431798
701	centrosomal protein CEP120|protein_coding|2R:47652120:47654801:-1|gene:AGAP013118	AGAP013118-PA	87 kDa	0.37	2	2	2	2	2	10.049	2	4.683	0.427077	-1.22743	0.431798
700	PTK7 protein tyrosine kinase 7|protein_coding|3L:25342387:25346837:-1|gene:AGAP011489	AGAP011489-PA	88 kDa	0.37	2	2	2	2	2	10.049	2	4.683	0.427077	-1.22743	0.431798
706	Fem-1 homolog c|protein_coding|2R:44245099:44248526:-1|gene:AGAP003839	AGAP003839-PA	77 kDa	0.37	2	2	2	2	2	15.074	2	6.358	0.314564	-1.66857	0.431798
699	collagen, type I/II/III/V/XI/XXIV/XXVII, alpha|protein_coding|3L:30022597:30028326:1|gene:AGAP011620	AGAP011620-PA	153 kDa	0.37	2	2	2	2	2	15.074	2	6.358	0.314564	-1.66857	0.431798
713	Coatomer protein complex, subunit beta 2|protein_coding|2L:3639037:3645635:-1|gene:AGAP004798	AGAP004798-PA	107 kDa	0.19	9.6686	17.622	3.4312	3.3635	4.0415	3.7685	10.2406	3.7245	2.74952	1.45918	0.721246
716	tRNA-splicing ligase RtcB|protein_coding|3R:6187992:6189590:1|gene:AGAP008147	AGAP008147-PA	56 kDa	0.34	19.337	2	3.4312	2	2	2.5124	8.25607	2.1708	3.80324	1.92723	0.468521
711	Lamin|protein_coding|3L:35400651:35406726:-1|gene:AGAP011938	AGAP011938-PA	68 kDa	0.43	48.343	5.874	2	2.5226	9.6996	4.3966	18.739	5.5396	3.38274	1.75819	0.366532
712	26S proteasome regulatory subunit N9|protein_coding|2R:7309118:7310595:-1|gene:AGAP001651	AGAP001651-PA	43 kDa	0.3	24.171	9.2305	2	4.2043	2	5.6528	11.8005	3.95237	2.98568	1.57806	0.522879
718	|protein_coding|2R:1215908:1232126:1|gene:AGAP001194	AGAP001194-PA	521 kDa	0.37	2	2	2	2	2	15.074	2	6.358	0.314564	-1.66857	0.431798
715	carboxypeptidase B|protein_coding|2L:28258850:28260379:1|gene:AGAP006209	AGAP006209-PA	49 kDa	0.19	2	2	2	7.5678	2	16.958	2	8.84193	0.226195	-2.14436	0.721246
710	nodal modulator 2|protein_coding|2L:22624877:22628683:-1|gene:AGAP005856	AGAP005856-PA	131 kDa	0.37	2	2	2	2	29.907	2	2	11.3023	0.176955	-2.49855	0.431798
717	ankyrin repeat domain-containing protein 17|protein_coding|2R:39084807:39102835:1|gene:AGAP003519	AGAP003519-PA	460 kDa	0.37	2	2	2	2	2	10.049	2	4.683	0.427077	-1.22743	0.431798
714	6-phosphogluconolactonase|protein_coding|3L:12155560:12156530:-1|gene:AGAP010866	AGAP010866-PA	28 kDa	0.37	2	2	2	2	37.182	2	2	13.7273	0.145695	-2.77898	0.431798
722	GSTD1: glutathione S-transferase delta class 1|protein_coding|2R:50997517:50999962:1|gene:AGAP004164	AGAP004164-PA	24 kDa	0.39	26.023	8.454	6.8623	8.2119	8.083	7.437	13.7798	7.91063	1.74193	0.800686	0.408935
720	Ahcy13: adenosylhomocysteinase|protein_coding|X:13067687:13073294:-1|gene:AGAP000719	AGAP000719-PA	48 kDa	0.49	14.503	5.874	5.1467	8.4086	3.2332	6.2809	8.5079	5.97423	1.4241	0.510049	0.309804
721	Hemomucin|protein_coding|2R:49283654:49285634:1|gene:AGAP004065	AGAP004065-PA	65 kDa	0.49	4.8343	6.7131	5.1467	15.976	3.2332	6.2809	5.5647	8.4967	0.654925	-0.610599	0.309804
724	myosin light chain, invertebrate|protein_coding|3R:1259267:1266337:-1|gene:AGAP007806	AGAP007806-PA (+2)	17 kDa	0.76	9.6686	3.3566	8.5779	22.703	2	3.7685	7.20103	9.4905	0.758762	-0.39828	0.119186
723	GSTD3: glutathione S-transferase delta class 3|protein_coding|2R:55509366:55510067:-1|gene:AGAP004382	AGAP004382-PA	24 kDa	0.92	14.503	2.5174	5.1467	5.0452	16.974	2	7.38903	8.0064	0.922891	-0.115768	0.0362122
725	H/ACA ribonucleoprotein complex subunit 2|protein_coding|3L:38716370:38716999:1|gene:AGAP012204	AGAP012204-PA	18 kDa	0.13	9.6686	5.0348	3.4312	2	2	3.1405	6.04487	2.38017	2.53968	1.34465	0.886057
726	prefoldin alpha subunit|protein_coding|2R:37467222:37467933:-1|gene:AGAP003416	AGAP003416-PA	19 kDa	0.49	4.8343	2	2	2	2	15.074	2.94477	6.358	0.463159	-1.11042	0.309804
727	RpL36: 60S ribosomal protein L36|protein_coding|2R:29615444:29616107:1|gene:AGAP002921	AGAP002921-PA (+1)	13 kDa	0.62	24.171	2.5174	8.5779	17.658	2	2.5124	11.7554	7.39013	1.59069	0.669655	0.207608
730	beta-ureidopropionase|protein_coding|3R:51294761:51296722:1|gene:AGAP010229	AGAP010229-PA	44 kDa	0.49	24.171	2	2	5.0452	4.0415	2	9.39033	3.69557	2.54097	1.34538	0.309804
728	Huntingtin interacting protein|protein_coding|2L:3738214:3744072:1|gene:AGAP004801	AGAP004801-PA (+2)	133 kDa	0.13	14.503	7.5522	5.1467	2	4.0415	4.3966	9.0673	3.47937	2.60602	1.38185	0.886057
590.1	CYP6M4: cytochrome P450|protein_coding|3R:6933946:6935521:1|gene:AGAP008214	AGAP008214-PA	58 kDa	0.095	14.656	6.4442	8.4364	2	6.2395	3.1405	9.84553	3.79333	2.59548	1.376	1.02228
733	hydroxybutyrate dehydrogenase|protein_coding|2R:22322371:22323216:-1|gene:AGAP002521	AGAP002521-PA (+1)	27 kDa	0.3	2.673	2	3.4312	2	2	2.5124	2.7014	2.1708	1.24443	0.31548	0.522879
729	|protein_coding|2L:35564225:35566342:-1|gene:AGAP006644	AGAP006644-PA	77 kDa	0.49	4.8343	2	2	9.2495	2	3.1405	2.94477	4.79667	0.613919	-0.703879	0.309804
734	protein kinase A|protein_coding|2R:4098311:4099372:-1|gene:AGAP001384	AGAP001384-PA	41 kDa	0.71	2	7.5522	5.1467	8.4086	3.2332	5.6528	4.89963	5.76487	0.849913	-0.234613	0.148742
731	galactokinase|protein_coding|2R:29283760:29301463:1|gene:AGAP002914	AGAP002914-PA (+2)	44 kDa	0.22	2	2.5174	2	15.136	2	6.2809	2.17247	7.80563	0.27832	-1.84518	0.657577
736	SCRAC1: Class A Scavenger Receptor (SRCR domain) with C-Type Lectin domain.|protein_coding|3R:27410675:27428759:1|gene:AGAP009143	AGAP009143-PA	341 kDa	0.37	2	2	2	2	2	10.049	2	4.683	0.427077	-1.22743	0.431798
735	|protein_coding|X:5721025:5732100:-1|gene:AGAP000323	AGAP000323-PA	231 kDa	0.37	2	2	2	2	2	10.678	2	4.89267	0.408775	-1.29062	0.431798
732	|protein_coding|2R:58639404:58640141:1|gene:AGAP004629	AGAP004629-PA	17 kDa	0.79	2	15.104	2	2	21.824	2	6.368	8.608	0.739777	-0.434838	0.102373
740	Hydroxysteroid (17-beta) dehydrogenase 4|protein_coding|3R:14637965:14642903:-1|gene:AGAP008667	AGAP008667-PA	78 kDa	0.64	9.6686	3.3566	5.1467	2	4.8498	7.5371	6.0573	4.79563	1.26309	0.336954	0.19382
739	CYP4H24: cytochrome P450|protein_coding|X:1459365:1460894:1|gene:AGAP013490	AGAP013490-PA	60 kDa	0.71	4.8343	2.5174	2	3.3635	2	5.6528	3.11723	3.6721	0.848897	-0.236339	0.148742
741	RuvB-like protein 2|protein_coding|3R:42127368:42128777:1|gene:AGAP009746	AGAP009746-PA	52 kDa	0.37	96.686	2	2	2	2	2	33.562	2	16.781	4.06876	0.431798
744	amino acid transporter protein|protein_coding|X:309369:312980:-1|gene:AGAP000022	AGAP000022-PA	71 kDa	0.37	9.6686	2	2	2	2	2	4.5562	2	2.2781	1.18783	0.431798
737	Coatomer subunit beta|protein_coding|2R:4186475:4189730:-1|gene:AGAP001399	AGAP001399-PA	107 kDa	0.44	2	2	6.8623	2	11.316	5.6528	3.62077	6.32293	0.57264	-0.804299	0.356547
743	|protein_coding|X:22455323:22488001:-1|gene:AGAP001069	AGAP001069-PA	31 kDa	0.31	9.6686	2	3.4312	14.295	16.166	2	5.03327	10.8203	0.465167	-1.10418	0.508638
738	pyruvate dehydrogenase E1 component subunit alpha, mitochondrial|protein_coding|2L:3360197:3361330:1|gene:AGAP004773	AGAP004773-PA (+1)	41 kDa	0.63	2	2	13.725	2	6.9922	2	5.90833	3.66407	1.61251	0.689305	0.200659
742	5'-methylthioadenosine phosphorylase|protein_coding|2L:10338819:10339756:-1|gene:AGAP005129	AGAP005129-PA	30 kDa	0.37	2	22.657	2	2	2	2	8.88567	2	4.44283	2.15148	0.431798
40.1	pyruvate carboxylase|protein_coding|2L:2999465:3004703:-1|gene:AGAP004742	AGAP004742-PA	132 kDa	0.39	77.304	101.18	37.713	79.544	141.89	76.572	72.0657	99.3353	0.725479	-0.462995	0.408935
746	26S proteasome regulatory subunit T3|protein_coding|2R:31012044:31042208:1|gene:AGAP003008	AGAP003008-PA (+1)	47 kDa	0.53	4.8343	3.3566	3.4312	2	20.207	2	3.87403	8.069	0.480113	-1.05855	0.275724
745	Arf2: ADP-ribosylation factor 2|protein_coding|2R:29823850:29824666:1|gene:AGAP002931	AGAP002931-PA (+1)	21 kDa	0.26	2	17.374	2	14.109	10.539	18.843	7.12467	14.497	0.491458	-1.02486	0.585027
748	Activating signal cointegrator 1 complex subunit 3|protein_coding|2R:1750144:1757210:1|gene:AGAP001234	AGAP001234-PA	249 kDa	0.37	2	2	2	2	2	5.6528	2	3.2176	0.621581	-0.685985	0.431798
750	|protein_coding|2R:57511193:57514440:-1|gene:AGAP004545	AGAP004545-PA	116 kDa	0.37	2	2	2	2	2	15.074	2	6.358	0.314564	-1.66857	0.431798
749	|protein_coding|3R:30526176:30546952:-1|gene:AGAP009276	AGAP009276-PA	334 kDa	0.37	2	2	2	2	2	5.6528	2	3.2176	0.621581	-0.685985	0.431798
747	|protein_coding|2R:54360758:54368022:1|gene:AGAP004310	AGAP004310-PA	241 kDa	0.37	2	2	2	2	2	10.049	2	4.683	0.427077	-1.22743	0.431798
755	translocon-associated protein subunit gamma|protein_coding|3R:17142851:17143497:1|gene:AGAP008761	AGAP008761-PA	21 kDa	0.47	19.337	5.0348	5.1467	7.5678	3.2332	6.909	9.8395	5.90333	1.66677	0.737055	0.327902
759	High mobility group protein D, isoform C|protein_coding|3L:40733112:40733604:-1|gene:AGAP012334	AGAP012334-PA	13 kDa	0.37	24.171	2	3.4312	2	4.0415	2	9.8674	2.6805	3.68118	1.88017	0.431798
753	glycogen debranching enzyme|protein_coding|2R:1285765:1291040:1|gene:AGAP001200	AGAP001200-PA (+1)	176 kDa	0.49	2	2.5174	3.4312	2	2.4249	2.5124	2.64953	2.31243	1.14578	0.196327	0.309804
751	Ras-related protein Rap-1A|protein_coding|2R:11749658:11769774:-1|gene:AGAP001874	AGAP001874-PA (+2)	21 kDa	0.68	4.8343	15.104	2	2	2	11.306	7.31277	5.102	1.43331	0.519354	0.167491
752	dihydropyrimidinase|protein_coding|2R:32937816:32949396:-1|gene:AGAP003124	AGAP003124-PA	65 kDa	0.64	4.8343	4.1957	2	2	2	12.562	3.67667	5.52067	0.665982	-0.586444	0.19382
754	SCOT: succinyl-CoA transferase|protein_coding|2L:26620119:26624653:-1|gene:AGAP006096	AGAP006096-PA	56 kDa	0.37	2	2	2	2	27.482	2	2	10.494	0.190585	-2.39149	0.431798
756	spastic paraplegia 7|protein_coding|X:9935801:9938246:1|gene:AGAP000560	AGAP000560-PA	88 kDa	0.37	2	2	2	2	2	10.678	2	4.89267	0.408775	-1.29062	0.431798
760	citron Rho-interacting kinase|protein_coding|2L:40113355:40120723:-1|gene:AGAP006932	AGAP006932-PA	217 kDa	0.37	2	2	2	2	2	5.6528	2	3.2176	0.621581	-0.685985	0.431798
758	chaoptin|protein_coding|X:259872:288873:1|gene:AGAP000019	AGAP000019-PA	149 kDa	0.37	2	2	2	2	2	5.6528	2	3.2176	0.621581	-0.685985	0.431798
757	dolichyl-phosphate-mannose-protein mannosyltransferase|protein_coding|3L:10338716:10341805:1|gene:AGAP010784	AGAP010784-PA	91 kDa	0.37	2	2	2	2	2	20.099	2	8.033	0.248973	-2.00594	0.431798
13.1	Aldo: fructose biphosphate aldolase|protein_coding|2R:22877762:22891504:1|gene:AGAP002564	AGAP002564-PB (+3)	39 kDa	0.45	166.84	254.79	289.05	272.86	132.42	165.57	236.893	190.283	1.24495	0.316088	0.346787
761	RpS21: 40S ribosomal protein S21|protein_coding|3R:33472620:33473238:1|gene:AGAP009431	AGAP009431-PA (+1)	9 kDa	0.35	9.6686	2	3.4312	13.454	14.549	2	5.03327	10.001	0.503276	-0.990577	0.455932
763	programmed cell death 6-interacting protein|protein_coding|2L:16664376:16667205:-1|gene:AGAP005531	AGAP005531-PA	94 kDa	0.57	4.8343	2.5174	2	2	2	11.306	3.11723	5.102	0.610983	-0.710797	0.244125
762	pre-mRNA-processing factor 8|protein_coding|2L:39355321:39363441:1|gene:AGAP006885	AGAP006885-PA	279 kDa	0.37	2	2	2	2	2	10.678	2	4.89267	0.408775	-1.29062	0.431798
766	|protein_coding|2R:50718580:50730810:-1|gene:AGAP004144	AGAP004144-PA	417 kDa	0.37	2	2	2	2	2	10.049	2	4.683	0.427077	-1.22743	0.431798
764	|protein_coding|3R:30942280:30951052:-1|gene:AGAP009303	AGAP009303-PA	250 kDa	0.37	2	2	2	2	2	10.049	2	4.683	0.427077	-1.22743	0.431798
765	IAP6: inhibitor of apoptosis 6|protein_coding|2R:25142459:25161648:-1|gene:AGAP002651	AGAP002651-PA	551 kDa	0.37	2	2	2	2	2	10.049	2	4.683	0.427077	-1.22743	0.431798
769	dipeptidyl-peptidase 4|protein_coding|3R:6391001:6393645:-1|gene:AGAP008176	AGAP008176-PA	84 kDa	0.65	19.337	4.1957	3.4312	3.3635	2	12.562	8.98797	5.97517	1.50422	0.589016	0.187087
83.1	histone H2B|protein_coding|3L:38656460:38656834:1|gene:AGAP012199	AGAP012199-PA (+5)	14 kDa	0.45	69.807	52.744	40.498	85.752	60.335	50.488	54.3497	65.525	0.829449	-0.269774	0.346787
768	oligosaccharyltransferase complex subunit alpha (ribophorin I)|protein_coding|3R:49911415:49912870:1|gene:AGAP010174	AGAP010174-PA	52 kDa	0.74	4.8343	2.5174	3.4312	2	4.0415	3.7685	3.5943	3.27	1.09917	0.13642	0.130768
770	eIF3m: eukaryotic translation initiation factor 3 subunit M|protein_coding|3L:39764272:39765694:1|gene:AGAP012281	AGAP012281-PA	44 kDa	0.84	2	8.3914	2	2.5226	2	6.2809	4.13047	3.60117	1.14698	0.19784	0.0757207
772	RpL6: 60S ribosomal protein L6|protein_coding|2R:12011749:12012561:1|gene:AGAP001911	AGAP001911-PA	31 kDa	0.13	2	2	2	2	8.083	11.306	2	7.12967	0.280518	-1.83383	0.886057
775	Neuromusculin|protein_coding|3L:40796278:40804246:1|gene:AGAP012343	AGAP012343-PA	138 kDa	0.37	2	2	2	2	2	10.678	2	4.89267	0.408775	-1.29062	0.431798
771	acetyl-CoA carboxylase / biotin carboxylase|protein_coding|2L:11389330:11403942:1|gene:AGAP005175	AGAP005175-PA (+1)	261 kDa	1	2	2	2	2	2	2	2	2	1	0	0
776	|protein_coding|2R:39731585:39742272:1|gene:AGAP003570	AGAP003570-PA	150 kDa	0.37	2	2	2	2	2	5.6528	2	3.2176	0.621581	-0.685985	0.431798
774	|protein_coding|3R:7782376:7789192:1|gene:AGAP008245	AGAP008245-PA (+1)	91 kDa	0.37	2	2	2	2	2	10.049	2	4.683	0.427077	-1.22743	0.431798
773	REL2: IMD pathway signalling NF-kappaB Relish-like transcription factor|protein_coding|2L:37733303:37743853:-1|gene:AGAP006747	AGAP006747-PA	125 kDa	0.37	2	2	2	2	2	10.049	2	4.683	0.427077	-1.22743	0.431798
782	DNA topoisomerase 2-associated protein PAT1|protein_coding|2L:46622717:46627516:-1|gene:AGAP007440	AGAP007440-PA	109 kDa	0.37	2	2	2	2	2	10.049	2	4.683	0.427077	-1.22743	0.431798
781	adenylate cyclase 1|protein_coding|X:13212860:13229038:1|gene:AGAP000727	AGAP000727-PA	244 kDa	0.37	2	2	2	2	2	10.049	2	4.683	0.427077	-1.22743	0.431798
779	DBLOX: Double Oxidase: Two Peroxidase domains.|protein_coding|3R:9726877:9731776:1|gene:AGAP008350	AGAP008350-PA	155 kDa	0.37	2	2	2	2	2	10.049	2	4.683	0.427077	-1.22743	0.431798
777	|protein_coding|2L:45333497:45334164:-1|gene:AGAP007318	AGAP007318-PA	19 kDa	0.37	2	2	2	2	2	20.099	2	8.033	0.248973	-2.00594	0.431798
778	CDC-like kinase|protein_coding|X:15618828:15688956:1|gene:AGAP000847	AGAP000847-PC	135 kDa	0.37	2	2	2	2	2	15.074	2	6.358	0.314564	-1.66857	0.431798
780	|protein_coding|3L:10025766:10070878:-1|gene:AGAP010767	AGAP010767-PA	211 kDa	0.37	2	2	2	2	2	10.049	2	4.683	0.427077	-1.22743	0.431798
784	VATF: V-type proton ATPase subunit F|protein_coding|2R:21851028:21851741:-1|gene:AGAP002473	AGAP002473-PA	14 kDa	0.073	19.337	7.5522	10.293	2	4.8498	3.7685	12.3941	3.53943	3.50171	1.80806	1.13668
785	GSTE2: glutathione S-transferase epsilon class 2|protein_coding|3R:28597751:28598580:-1|gene:AGAP009194	AGAP009194-PA	25 kDa	0.48	9.6686	3.3566	2	5.0452	2	2	5.0084	3.01507	1.66112	0.73216	0.318759
786	Translational activator GCN1|protein_coding|2R:8791640:8800165:-1|gene:AGAP001700	AGAP001700-PA	293 kDa	0.18	2	2	2	2	7.2747	14.283	2	7.85257	0.254694	-1.97316	0.744727
783	Dat: dopamine N acetyltransferase|protein_coding|3R:49370240:49372300:-1|gene:AGAP010142	AGAP010142-PA (+1)	32 kDa	0.45	4.8343	2	2	2	2	19.471	2.94477	7.82367	0.376392	-1.40969	0.346787
788	RpL21: 60S ribosomal protein L21|protein_coding|3L:38003503:38004081:1|gene:AGAP012138	AGAP012138-PA	19 kDa	0.47	14.503	2.5174	6.8623	2	8.8913	3.1405	7.9609	4.67727	1.70204	0.767266	0.327902
381.1	CYP12F2: cytochrome P450|protein_coding|3R:4324289:4326344:1|gene:AGAP008020	AGAP008020-PA	60 kDa	0.69	5.202	20.071	2	4.0829	19.779	12.522	9.091	12.128	0.74959	-0.415827	0.161151
789	T-complex protein, epsilon subunit|protein_coding|3R:7875886:7877805:1|gene:AGAP008249	AGAP008249-PA	59 kDa	0.9	9.6686	2	2	2	2	11.306	4.5562	5.102	0.893022	-0.163232	0.0457575
787	20S proteasome subunit beta 7|protein_coding|3L:24754838:24755828:1|gene:AGAP011444	AGAP011444-PA (+1)	30 kDa	0.75	2	2	8.5779	3.3635	4.8498	2	4.19263	3.40443	1.23152	0.300442	0.124939
159.3	ATP-dependent RNA helicase DBP2|protein_coding|2R:41327518:41336640:1|gene:AGAP003663	AGAP003663-PA	74 kDa	0.43	2	2.5174	2.4395	9.5653	2	2	2.31897	4.52177	0.512845	-0.963404	0.366532
790	histone H1/5|protein_coding|2L:13392453:13393202:-1|gene:AGAP005264	AGAP005264-PA (+1)	25 kDa	0.4	2	2.5174	44.605	2	2	5.0247	16.3741	3.00823	5.44311	2.44443	0.39794
92.2	glucose dehydrogenase (acceptor)|protein_coding|2R:43290689:43298353:-1|gene:AGAP003785	AGAP003785-PA	70 kDa	0.82	5.2611	2	2	2	2	6.6509	3.08703	3.5503	0.869513	-0.20172	0.0861861
791	ubiquitin carboxyl-terminal hydrolase 1|protein_coding|X:16721435:16727252:1|gene:AGAP000884	AGAP000884-PA (+1)	107 kDa	0.97	9.6686	2	2	2	2	10.049	4.5562	4.683	0.972923	-0.039602	0.0132283
53.2	APN4: aminopeptidase 4|protein_coding|2R:42095012:42098180:1|gene:AGAP013188	AGAP013188-PA	107 kDa	0.33	63.173	59.812	27.519	50.402	32.697	20.217	50.168	34.4387	1.45673	0.542738	0.481486
792	delta(3,5)-Delta(2,4)-dienoyl-CoA isomerase|protein_coding|2R:25208814:25209834:1|gene:AGAP002661	AGAP002661-PA	35 kDa	0.26	29.006	10.07	2	2	2	5.0247	13.692	3.00823	4.55151	2.18634	0.585027
793	|protein_coding|3L:38305875:38308916:-1|gene:AGAP012173	AGAP012173-PA	117 kDa	0.37	2	2	2	2	2	6.2809	2	3.42697	0.583606	-0.776932	0.431798
795	nuclear pore complex protein Nup188|protein_coding|2L:12161061:12167511:1|gene:AGAP005193	AGAP005193-PA	226 kDa	0.37	2	2	2	2	2	10.049	2	4.683	0.427077	-1.22743	0.431798
794	far upstream element-binding protein|protein_coding|3L:24763465:24770148:-1|gene:AGAP011446	AGAP011446-PA	74 kDa	0.37	2	10.07	2	2	2	2	4.69	2	2.345	1.22959	0.431798
799	26S protease regulatory subunit 8|protein_coding|2L:44515927:44517138:-1|gene:AGAP007243	AGAP007243-PA	46 kDa	0.31	9.6686	2.5174	3.4312	2	3.2332	2.5124	5.20573	2.58187	2.01627	1.01169	0.508638
798	lipase 3|protein_coding|2R:20547293:20548540:1|gene:AGAP002353	AGAP002353-PA	46 kDa	0.26	2	5.0348	5.1467	3.3635	2	2.5124	4.0605	2.6253	1.54668	0.629175	0.585027
797	RpL27a: 60S ribosomal protein L27a|protein_coding|3L:31717517:31718791:-1|gene:AGAP011706	AGAP011706-PA	17 kDa	0.48	4.8343	2	6.8623	2.5226	3.2332	4.3966	4.56553	3.38413	1.3491	0.431997	0.318759
801	eIF3g: eukaryotic translation initiation factor 3 subunit G|protein_coding|2L:48887512:48888419:-1|gene:AGAP007668	AGAP007668-PA	30 kDa	0.22	14.503	7.5522	2	2.5226	2.4249	3.1405	8.0184	2.696	2.97418	1.57249	0.657577
800	signal recognition particle receptor subunit alpha|protein_coding|3L:12707817:12709861:-1|gene:AGAP010894	AGAP010894-PA	73 kDa	0.018	4.8343	3.3566	3.4312	2	2	2	3.87403	2	1.93702	0.953836	1.74473
796	|protein_coding|X:16104446:16138308:-1|gene:AGAP000865	AGAP000865-PA	167 kDa	0.4	2	2.5174	2	2	2	11.934	2.17247	5.31133	0.409025	-1.28974	0.39794
802	|protein_coding|2R:44847770:44860440:1|gene:AGAP003872	AGAP003872-PA	337 kDa	0.37	2	2	2	2	2	10.678	2	4.89267	0.408775	-1.29062	0.431798
803	Mitochondrial carrier homolog 1|protein_coding|2L:40277494:40278838:-1|gene:AGAP006963	AGAP006963-PA	38 kDa	0.6	4.8343	2	3.4312	2.5226	3.2332	7.5371	3.42183	4.43097	0.772254	-0.372852	0.221849
808	ARC-P34: actin-related protein 2/3 complex subunit 2|protein_coding|3R:27692413:27695912:1|gene:AGAP009154	AGAP009154-PA	35 kDa	0.37	9.6686	2	2	2	2	2	4.5562	2	2.2781	1.18783	0.431798
382.1	ABCC10: ATP-binding cassette transporter (ABC transporter) family C member 10|protein_coding|3R:10739643:10744646:1|gene:AGAP027980	AGAP027980-PA	169 kDa	0.46	4.6309	3.891	2	2	26.892	2	3.5073	10.2973	0.340603	-1.55384	0.337242
807	DnaJ homolog subfamily B member 4|protein_coding|2L:42820288:42821343:1|gene:AGAP007107	AGAP007107-PA	39 kDa	0.62	4.8343	2	2	2	8.8913	2	2.94477	4.2971	0.685292	-0.54521	0.207608
806	ANCE9: angiotensin-converting enzyme 9|protein_coding|2R:57617863:57622382:1|gene:AGAP004563	AGAP004563-PA	143 kDa	0.78	9.6686	2	2	2	2	6.909	4.5562	3.63633	1.25297	0.325347	0.107905
14.3	|protein_coding|3R:13725120:13726460:-1|gene:AGAP008622	AGAP008622-PA	50 kDa	0.093	5.9137	10.779	6.8867	11.884	11.245	18.413	7.8598	13.8473	0.567604	-0.817044	1.03152
811	Mitochondrial import receptor subunit TOM70|protein_coding|3R:34744428:34746143:-1|gene:AGAP009497	AGAP009497-PA	64 kDa	0.48	2	2	17.156	2	2	5.0247	7.052	3.00823	2.34423	1.22912	0.318759
804	huntingtin|protein_coding|2R:41921109:41930537:1|gene:AGAP003681	AGAP003681-PA	330 kDa	0.37	2	2	2	2	2	11.306	2	5.102	0.392003	-1.35106	0.431798
813	protocadherin Fat 4|protein_coding|3R:2856038:2897844:-1|gene:AGAP007924	AGAP007924-PA	560 kDa	0.37	2	2	2	2	2	10.049	2	4.683	0.427077	-1.22743	0.431798
812	ubiquitin carboxyl-terminal hydrolase 31|protein_coding|2L:48140640:48145310:-1|gene:AGAP007600	AGAP007600-PA	133 kDa	0.37	2	2	2	2	2	10.049	2	4.683	0.427077	-1.22743	0.431798
814	DNA polymerase epsilon subunit 1|protein_coding|2R:58508047:58514841:1|gene:AGAP004615	AGAP004615-PA	254 kDa	0.37	2	2	2	2	2	10.049	2	4.683	0.427077	-1.22743	0.431798
815	|protein_coding|2R:37494287:37495123:-1|gene:AGAP013445	AGAP013445-PA	30 kDa	0.37	2	2	2	2	2	15.074	2	6.358	0.314564	-1.66857	0.431798
809	glucosyl/glucuronosyl transferases|protein_coding|2L:20200997:20202750:-1|gene:AGAP005750	AGAP005750-PA	59 kDa	0.37	2	2	2	2	2	10.049	2	4.683	0.427077	-1.22743	0.431798
810	Miranda|protein_coding|3L:37456703:37459665:-1|gene:AGAP012079	AGAP012079-PA	101 kDa	0.37	2	2	2	2	2	15.074	2	6.358	0.314564	-1.66857	0.431798
805	Excitatory amino acid transporter 3|protein_coding|3R:33527669:33530375:1|gene:AGAP009443	AGAP009443-PA	52 kDa	0.37	2	2	2	2	28.29	2	2	10.7633	0.185816	-2.42805	0.431798
816	3-methylcrotonyl-CoA carboxylase beta subunit|protein_coding|2R:26787853:26789693:-1|gene:AGAP002761	AGAP002761-PA	63 kDa	0.2	19.337	4.1957	6.8623	3.3635	3.2332	2	10.1317	2.86557	3.53566	1.82198	0.69897
821	|protein_coding|X:7545200:7550460:1|gene:AGAP000420	AGAP000420-PA	82 kDa	0.68	4.8343	2	3.4312	2	2	10.049	3.42183	4.683	0.730693	-0.452664	0.167491
817	eIF3f: eukaryotic translation initiation factor 3 subunit F|protein_coding|2R:29839433:29840474:1|gene:AGAP002935	AGAP002935-PA	32 kDa	0.49	2	15.944	2	2	2	5.0247	6.648	3.00823	2.20993	1.144	0.309804
818	Thoc4: THO complex subunit 4|protein_coding|2L:37415493:37418989:1|gene:AGAP006733	AGAP006733-PA	28 kDa	0.18	2	2	2	6.7269	13.741	2	2	7.4893	0.267048	-1.90483	0.744727
823	bitesize|protein_coding|2L:13696553:13709424:1|gene:AGAP005288	AGAP005288-PA	332 kDa	0.37	2	2	2	2	2	10.049	2	4.683	0.427077	-1.22743	0.431798
822	|protein_coding|3R:5632541:5636592:1|gene:AGAP008095	AGAP008095-PA	137 kDa	0.37	2	2	2	2	2	5.6528	2	3.2176	0.621581	-0.685985	0.431798
820	Guanine nucleotide exchange factor DBS|protein_coding|2L:49281061:49307497:-1|gene:AGAP007723	AGAP007723-PA	132 kDa	0.37	2	2	2	2	2	10.049	2	4.683	0.427077	-1.22743	0.431798
819	GPRSTN: putative stan-like receptor|protein_coding|2L:4448317:4459825:-1|gene:AGAP004850	AGAP004850-PA	393 kDa	0.37	2	2	2	2	2	10.678	2	4.89267	0.408775	-1.29062	0.431798
827	trehalose 6-phosphate phosphatase|protein_coding|3R:7163837:7164865:1|gene:AGAP008225	AGAP008225-PA	33 kDa	0.69	2	3.3566	3.4312	2	4.8498	3.1405	2.92927	3.3301	0.879633	-0.185026	0.161151
831	eIF3b: eukaryotic translation initiation factor 3 subunit B|protein_coding|3L:38007452:38010972:1|gene:AGAP012140	AGAP012140-PA	79 kDa	0.37	9.6686	2	2	2	2	2	4.5562	2	2.2781	1.18783	0.431798
826	translocation protein SEC62|protein_coding|3R:43291055:43294509:1|gene:AGAP009788	AGAP009788-PA	44 kDa	0.27	2	2	3.4312	2	16.166	5.6528	2.47707	7.9396	0.311989	-1.68043	0.568636
825	laminin, alpha 1/2|protein_coding|3R:2034935:2094208:-1|gene:AGAP007849	AGAP007849-PA (+1)	358 kDa	0.72	9.6686	2	2	2	2	15.702	4.5562	6.56733	0.693767	-0.527477	0.142668
840	Zinc finger, SWIM-type containing 5|protein_coding|3R:48518196:48526489:1|gene:AGAP010062	AGAP010062-PA	128 kDa	0.37	2	2	2	2	2	8.7933	2	4.26443	0.468995	-1.09235	0.431798
836	|protein_coding|2R:14533716:14540675:-1|gene:AGAP002048	AGAP002048-PA (+1)	119 kDa	0.12	2	2	2	6.7269	2	5.6528	2	4.79323	0.417255	-1.261	0.920819
612.1	xanthine dehydrogenase|protein_coding|3R:2792972:2797139:1|gene:AGAP013758	AGAP013758-PA	149 kDa	0.37	2	2	2	2	2	23.837	2	9.279	0.21554	-2.21397	0.431798
838	HPX7: heme peroxidase 7|protein_coding|2R:48260053:48265526:-1|gene:AGAP004036	AGAP004036-PA	88 kDa	0.37	2	2	2	2	2	10.049	2	4.683	0.427077	-1.22743	0.431798
834	Rho GTPase-activating protein 26|protein_coding|2R:61011618:61174858:-1|gene:AGAP013143	AGAP013143-PA	69 kDa	0.37	2	2	2	2	2	10.049	2	4.683	0.427077	-1.22743	0.431798
830	2-hydroxyacyl-CoA lyase 1|protein_coding|3L:2272282:2274468:-1|gene:AGAP010368	AGAP010368-PA	62 kDa	0.37	2	2	2	2	2	5.6528	2	3.2176	0.621581	-0.685985	0.431798
828	|protein_coding|2L:25950356:25974749:1|gene:AGAP006063	AGAP006063-PA	66 kDa	0.37	2	2	2	2	2	10.049	2	4.683	0.427077	-1.22743	0.431798
829	|protein_coding|2R:1611197:1611709:1|gene:AGAP013543	AGAP013543-PA	19 kDa	0.37	2	2	2	2	16.166	2	2	6.722	0.29753	-1.74889	0.431798
837	LRIM4: leucine-rich immune protein (Long)|protein_coding|2L:41292201:41293914:1|gene:AGAP007039	AGAP007039-PA	60 kDa	0.37	2	2	27.449	2	2	2	10.483	2	5.2415	2.38998	0.431798
832	sphingomyelin phosphodiesterase 4|protein_coding|X:7299356:7303497:-1|gene:AGAP000405	AGAP000405-PA	85 kDa	0.37	2	2	2	2	2	10.678	2	4.89267	0.408775	-1.29062	0.431798
835	whd: protein withered, carnitine O-palmitoyltransferase|protein_coding|3R:49786224:49791007:1|gene:AGAP010164	AGAP010164-PB	90 kDa	0.37	2	2	2	2	2	10.049	2	4.683	0.427077	-1.22743	0.431798
833	|protein_coding|X:780013:787862:-1|gene:AGAP000048	AGAP000048-PA	203 kDa	0.37	2	2	2	2	2	10.049	2	4.683	0.427077	-1.22743	0.431798
839	|protein_coding|2L:34755963:34759751:-1|gene:AGAP006621	AGAP006621-PA	126 kDa	0.37	2	2	2	2	2	15.074	2	6.358	0.314564	-1.66857	0.431798
845	|protein_coding|2L:45353935:45359753:-1|gene:AGAP007325	AGAP007325-PA (+1)	16 kDa	0.032	9.6686	5.0348	8.5779	2.5226	4.0415	2	7.76043	2.8547	2.71848	1.4428	1.49485
15.2	enolase|protein_coding|3R:1485308:1486754:1|gene:AGAP007827	AGAP007827-PC	39 kDa	0.36	57.958	80.825	165.92	60.487	64.927	77.073	101.568	67.4957	1.5048	0.589574	0.443697
846	Ras-related protein Rab-2A|protein_coding|2L:14906061:14909286:1|gene:AGAP005393	AGAP005393-PA	24 kDa	0.35	19.337	2	6.8623	2	2	6.909	9.39977	3.63633	2.58496	1.37014	0.455932
849	|protein_coding|3R:44029444:44029779:1|gene:AGAP009830	AGAP009830-PA	10 kDa	0.17	4.8343	5.874	10.293	3.3635	2	5.6528	7.00043	3.6721	1.90638	0.930839	0.769551
844	ubiquitin carboxyl-terminal hydrolase L5|protein_coding|2L:16854804:16855967:-1|gene:AGAP005540	AGAP005540-PA	37 kDa	0.33	9.6686	3.3566	2	2	2	3.1405	5.0084	2.38017	2.10422	1.07329	0.481486
843	Alpha-tocopherol transfer protein-like protein|protein_coding|2L:3151046:3152142:1|gene:AGAP004762	AGAP004762-PA	35 kDa	0.48	9.6686	4.1957	2	4.2043	4.0415	2	5.2881	3.41527	1.54837	0.630751	0.318759
842	RpS23: 40S ribosomal protein S23|protein_coding|2R:6098616:6099047:-1|gene:AGAP012990	AGAP012990-PA	16 kDa	0.35	24.171	7.5522	2	4.2043	3.2332	5.0247	11.2411	4.15407	2.70604	1.43618	0.455932
841	|protein_coding|2R:2992625:2993318:1|gene:AGAP001321	AGAP001321-PA	22 kDa	0.14	19.337	4.1957	8.5779	2	3.2332	2	10.7035	2.41107	4.43934	2.15034	0.853872
852	NADH dehydrogenase (ubiquinone) Fe-S protein 7|protein_coding|X:2905106:2905729:-1|gene:AGAP000170	AGAP000170-PA	23 kDa	0.99	9.6686	2.5174	5.1467	13.454	2	2	5.77757	5.818	0.99305	-0.0100613	0.00436481
850	dehydrogenase/reductase SDR family member 11 precursor|protein_coding|2L:16238936:16239769:-1|gene:AGAP005499	AGAP005499-PA	26 kDa	0.54	4.8343	2	2	2	2	11.306	2.94477	5.102	0.577179	-0.79291	0.267606
14.4	tubulin beta|protein_coding|3L:5261100:5283161:1|gene:AGAP010510	AGAP010510-PA	51 kDa	0.47	3.2225	10.892	2	3.421	9.8395	12.046	5.3715	8.4355	0.636773	-0.651149	0.327902
847	TNF receptor-associated protein 1|protein_coding|3L:8608707:8610748:1|gene:AGAP010691	AGAP010691-PA	74 kDa	0.48	2	18.612	5.4059	2	2	8.9063	8.67263	4.3021	2.01591	1.01143	0.318759
382.2	ABCC9: ATP-binding cassette transporter (ABC transporter) family C member 9|protein_coding|3R:10733163:10738100:1|gene:AGAP028128	AGAP028128-PA	166 kDa	0.3	2.9993	2.5202	2	2	21.974	5.5185	2.5065	9.83083	0.254963	-1.97164	0.522879
851	coiled-coil domain-containing protein 64|protein_coding|2R:2807523:2818374:-1|gene:AGAP001308	AGAP001308-PA	64 kDa	0.37	2	2	2	2	2	10.049	2	4.683	0.427077	-1.22743	0.431798
856	|protein_coding|3R:10219813:10235201:1|gene:AGAP008384	AGAP008384-PA	125 kDa	0.37	2	2	2	2	2	10.049	2	4.683	0.427077	-1.22743	0.431798
857	methylglutaconyl-CoA hydratase|protein_coding|3L:21676910:21677869:-1|gene:AGAP011354	AGAP011354-PA	34 kDa	0.37	2	2	2	2	2	10.049	2	4.683	0.427077	-1.22743	0.431798
854	beta-galactosidase|protein_coding|2R:14678933:14682155:1|gene:AGAP002055	AGAP002055-PA	74 kDa	0.37	2	2	2	2	2	15.074	2	6.358	0.314564	-1.66857	0.431798
855	|protein_coding|2R:38510446:38512182:1|gene:AGAP013466	AGAP013466-PA	60 kDa	0.37	2	2	2	2	2	15.074	2	6.358	0.314564	-1.66857	0.431798
859	COEB6582: carboxylesterase|protein_coding|3L:34979677:35045570:-1|gene:AGAP011916	AGAP011916-PA	98 kDa	0.37	2	2	2	2	2	10.049	2	4.683	0.427077	-1.22743	0.431798
853	|protein_coding|2L:48630243:48635984:-1|gene:AGAP007645	AGAP007645-PA	189 kDa	0.37	2	2	2	2	2	10.049	2	4.683	0.427077	-1.22743	0.431798
848	|protein_coding|2L:13342958:13347238:-1|gene:AGAP005259	AGAP005259-PA	128 kDa	0.37	2	2	2	2	2	15.074	2	6.358	0.314564	-1.66857	0.431798
858	GPRCAL3: putative calcitonin receptor 3|protein_coding|2R:41063276:41070281:-1|gene:AGAP003654	AGAP003654-PA	62 kDa	0.37	2	2	2	2	2	15.074	2	6.358	0.314564	-1.66857	0.431798
860	ANXB9: annexin B9|protein_coding|2R:43345310:43352336:1|gene:AGAP003790	AGAP003790-PA (+3)	36 kDa	0.41	2	3.3566	2	2.5226	2	10.678	2.4522	5.06687	0.483968	-1.04702	0.387216
630.1	CYP6AA1: cytochrome P450|protein_coding|2R:28480944:28482564:-1|gene:AGAP002862	AGAP002862-PA	57 kDa	0.77	31.454	3.3566	8.3662	2	24.977	5.8747	14.3923	10.9506	1.31429	0.394288	0.113509
861	cellular nucleic acid-binding protein|protein_coding|3R:5096002:5099077:-1|gene:AGAP008075	AGAP008075-PA (+2)	17 kDa	0.43	9.6686	4.1957	2	2.5226	4.8498	2	5.2881	3.12413	1.69266	0.759293	0.366532
598.1	histone-lysine N-methyltransferase SUV39H|protein_coding|2R:40393185:40401193:-1|gene:AGAP003597	AGAP003597-PB	52 kDa	0.96	4.4165	11.53	2	3.9863	2	12.593	5.98217	6.1931	0.965941	-0.0499936	0.0177288
232.1	GPXH1: glutathione peroxidase 1|protein_coding|2R:53207782:53208750:1|gene:AGAP004247	AGAP004247-PA (+1)	18 kDa	0.17	3.2238	2	25.169	18.222	38.807	22.618	10.1309	26.549	0.381594	-1.38989	0.769551
862	glucosyl/glucuronosyl transferases|protein_coding|2L:41047893:41049603:-1|gene:AGAP007028	AGAP007028-PA	60 kDa	0.31	2	7.5522	6.8623	2	2.4249	5.0247	5.4715	3.14987	1.73706	0.796646	0.508638
863	G-protein-signaling modulator 2|protein_coding|3R:22448741:22451966:1|gene:AGAP008977	AGAP008977-PA	83 kDa	0.37	2	2	2	2	2	10.049	2	4.683	0.427077	-1.22743	0.431798
866	nicalin homolog|protein_coding|2R:22672956:22675033:1|gene:AGAP002549	AGAP002549-PA	62 kDa	0.12	9.6686	3.3566	6.8623	3.3635	3.2332	2	6.62917	2.86557	2.31339	1.21001	0.920819
864	Cystatin-like protein|protein_coding|2R:28575574:28575870:-1|gene:AGAP002878	AGAP002878-PA	11 kDa	0.92	9.6686	2	2	5.0452	4.0415	3.7685	4.5562	4.28507	1.06327	0.0885134	0.0362122
869	Solute carrier family 22|protein_coding|2R:54355380:54357143:1|gene:AGAP004309	AGAP004309-PA	65 kDa	0.011	4.8343	3.3566	5.1467	2	2	2	4.44587	2	2.22293	1.15246	1.95861
868	glucuronosyltransferase|protein_coding|2L:46153202:46155196:-1|gene:AGAP007374	AGAP007374-PA	59 kDa	0.37	2	2	2	2	2	5.6528	2	3.2176	0.621581	-0.685985	0.431798
867	|protein_coding|3R:7908909:7909193:-1|gene:AGAP008253	AGAP008253-PA	10 kDa	0.14	53.177	2	32.596	2	2	2	29.2577	2	14.6288	3.87074	0.853872
865	apoptosis inhibitor|protein_coding|3R:37511611:37514030:-1|gene:AGAP009645	AGAP009645-PA	61 kDa	0.37	2	2	2	2	2	15.702	2	6.56733	0.304538	-1.71531	0.431798
874	3'(2'), 5'-bisphosphate nucleotidase|protein_coding|2R:59555339:59556337:1|gene:AGAP004654	AGAP004654-PA	33 kDa	0.4	19.337	2	3.4312	3.3635	3.2332	2.5124	8.25607	3.03637	2.71906	1.44311	0.39794
873	20S proteasome subunit alpha 6|protein_coding|3R:51664738:51665706:-1|gene:AGAP010253	AGAP010253-PA	31 kDa	0.29	19.337	5.0348	3.4312	2	2	5.0247	9.26767	3.00823	3.08077	1.62329	0.537602
870	NADH dehydrogenase (ubiquinone) 1 subcomplex unknown 2|protein_coding|2R:28938212:28938750:-1|gene:AGAP002889	AGAP002889-PA	13 kDa	0.88	2	2	6.8623	2.5226	2.4249	5.0247	3.62077	3.32407	1.08926	0.123346	0.0555173
875	inorganic phosphate cotransporter|protein_coding|3R:21108738:21119507:-1|gene:AGAP008931	AGAP008931-PA	55 kDa	0.92	4.8343	2	5.1467	2	2	8.7933	3.99367	4.26443	0.936506	-0.0946401	0.0362122
878	Proteasome 26S non-ATPase subunit 11|protein_coding|2R:5049886:5051303:1|gene:AGAP001440	AGAP001440-PA (+1)	47 kDa	0.29	4.8343	10.07	3.4312	2	2	5.6528	6.11183	3.2176	1.8995	0.92562	0.537602
23.2	Eukaryotic translation elongation factor 1 alpha 1|protein_coding|2R:39348411:39350723:1|gene:AGAP003541	AGAP003541-PA (+2)	50 kDa	0.24	15.623	5.5471	9.3247	27.906	14.13	12.087	10.1649	18.041	0.563435	-0.827679	0.619789
876	hydroxypyruvate isomerase|protein_coding|2R:32428779:32430038:-1|gene:AGAP003099	AGAP003099-PA	29 kDa	0.53	9.6686	4.1957	2	2	2	6.2809	5.2881	3.42697	1.54308	0.625817	0.275724
555.1	ankyrin|protein_coding|2R:18416769:18456860:1|gene:AGAP002272	AGAP002272-PB (+1)	280 kDa	0.37	2	2	2	2	2	9.4155	2	4.47183	0.447244	-1.16087	0.431798
871	Transmembrane emp24 protein transport domain containing 9|protein_coding|2R:39452128:39453046:1|gene:AGAP003553	AGAP003553-PA	25 kDa	0.15	2	2	2	7.5678	2	11.934	2	7.16727	0.279046	-1.84142	0.823909
879	6-phosphofructo-2-kinase / fructose-2,6-bisphosphatase|protein_coding|3L:36236545:36249619:1|gene:AGAP012010	AGAP012010-PA	61 kDa	0.37	4.8343	2	2	2	2	2	2.94477	2	1.47238	0.558153	0.431798
877	TOLL9: TOLL-like receptor 9|protein_coding|2L:40434581:40440489:-1|gene:AGAP006974	AGAP006974-PA	93 kDa	0.37	2	2	2	2	2	10.049	2	4.683	0.427077	-1.22743	0.431798
880	|protein_coding|2R:54640170:54650634:-1|gene:AGAP004327	AGAP004327-PA	348 kDa	0.37	2	2	2	2	2	10.049	2	4.683	0.427077	-1.22743	0.431798
872	toll-interacting protein|protein_coding|2R:40553590:40555037:1|gene:AGAP003615	AGAP003615-PA	30 kDa	0.37	2	2	46.321	2	2	2	16.7737	2	8.38683	3.06813	0.431798
881	phenylalanyl-tRNA synthetase alpha chain|protein_coding|2R:25167010:25168581:-1|gene:AGAP002653	AGAP002653-PA	56 kDa	0.27	14.503	4.1957	3.4312	3.3635	2.4249	2.5124	7.37663	2.76693	2.666	1.41467	0.568636
882	selenide, water dikinase|protein_coding|3R:3388863:3390123:-1|gene:AGAP007967	AGAP007967-PA	44 kDa	0.14	2	10.909	8.5779	2	2	2.5124	7.1623	2.1708	3.29938	1.7222	0.853872
708.1	|protein_coding|2R:20929743:20943654:1|gene:AGAP013481	AGAP013481-PA (+2)	41 kDa	0.6	9.6597	2	2	2	2	5.0247	4.55323	3.00823	1.51359	0.597975	0.221849
883	MICOS complex subunit MIC13|protein_coding|2L:10202875:10203427:-1|gene:AGAP005109	AGAP005109-PA	14 kDa	0.2	4.8343	2	2	4.2043	4.0415	8.1652	2.94477	5.47033	0.538316	-0.893475	0.69897
887	aldehyde dehydrogenase (NAD+)|protein_coding|2R:40154309:40164095:-1|gene:AGAP003578	AGAP003578-PA	53 kDa	0.95	2	6.1511	13.725	11.133	2	7.822	7.29203	6.985	1.04396	0.062061	0.0222764
886	protein phosphatase 1, catalytic subunit|protein_coding|2R:32512705:32550718:1|gene:AGAP003114	AGAP003114-PA (+1)	38 kDa	0.63	2.8339	3.0093	2	2	2	6.021	2.6144	3.34033	0.782676	-0.353512	0.200659
884	elongator complex protein 1|protein_coding|2R:47462448:47466594:-1|gene:AGAP003979	AGAP003979-PA	149 kDa	0.37	2	2	2	2	2	5.6528	2	3.2176	0.621581	-0.685985	0.431798
890	Fermitin family homolog 2|protein_coding|2R:14660246:14675805:-1|gene:AGAP002054	AGAP002054-PA	81 kDa	1	2	2	2	2	2	2	2	2	1	0	0
888	myosin V|protein_coding|2L:32830309:32839433:1|gene:AGAP006479	AGAP006479-PA	207 kDa	0.37	2	2	2	2	2	5.6528	2	3.2176	0.621581	-0.685985	0.431798
885	single-minded|protein_coding|X:13882785:13890371:1|gene:AGAP000773	AGAP000773-PA	112 kDa	0.37	2	2	2	2	2	10.678	2	4.89267	0.408775	-1.29062	0.431798
889	|protein_coding|2L:15982108:15986356:1|gene:AGAP005468	AGAP005468-PA	112 kDa	0.37	2	2	2	2	2	6.2809	2	3.42697	0.583606	-0.776932	0.431798
224.1	threonyl-tRNA synthetase|protein_coding|3R:21102673:21105770:1|gene:AGAP008929	AGAP008929-PB	83 kDa	0.8	19.752	32.382	30.842	35.586	11.889	44.154	27.6587	30.543	0.905565	-0.14311	0.09691
894	cathepsin B|protein_coding|2R:57454530:57455543:1|gene:AGAP004533	AGAP004533-PA	37 kDa	0.48	4.8343	2	2	9.2495	3.2332	2	2.94477	4.82757	0.60999	-0.713143	0.318759
892	sodium/potassium-transporting ATPase subunit beta|protein_coding|3R:36755388:36771079:1|gene:AGAP009595	AGAP009595-PA	36 kDa	0.69	9.6686	2.5174	3.4312	2	3.2332	6.909	5.20573	4.0474	1.28619	0.363106	0.161151
895	Adrenodoxin: |protein_coding|2R:33989708:33990962:-1|gene:AGAP003212	AGAP003212-PA	19 kDa	0.64	4.8343	2	2	2.5226	2.4249	6.2809	2.94477	3.7428	0.786782	-0.345965	0.19382
893	RpS29: 40S ribosomal protein S29|protein_coding|2R:6560347:6560899:-1|gene:AGAP001595	AGAP001595-PA	7 kDa	0.38	24.171	3.3566	2	2.5226	2	3.7685	9.84253	2.7637	3.56136	1.83243	0.420216
891	bleomycin hydrolase|protein_coding|2R:3325448:3329864:1|gene:AGAP001341	AGAP001341-PA	52 kDa	0.29	9.6686	4.1957	2	3.3635	2	2	5.2881	2.4545	2.15445	1.10732	0.537602
719.1	fibrinogen|protein_coding|2L:6008283:6009271:-1|gene:AGAP004918	AGAP004918-PA	35 kDa	0.37	2	2	2	2	2	14.936	2	6.312	0.316857	-1.6581	0.431798
898	|protein_coding|2R:28540403:28543570:-1|gene:AGAP013069	AGAP013069-PA	112 kDa	0.37	2	2	2	2	2	10.049	2	4.683	0.427077	-1.22743	0.431798
897	TEP12: thioester-containing protein 12|protein_coding|3R:14064429:14067173:-1|gene:AGAP008654	AGAP008654-PA	96 kDa	0.37	2	2	2	2	2	10.049	2	4.683	0.427077	-1.22743	0.431798
899	DNA polymerase alpha subunit A|protein_coding|2R:12383704:12388708:-1|gene:AGAP001929	AGAP001929-PA	178 kDa	0.37	2	2	2	2	2	10.049	2	4.683	0.427077	-1.22743	0.431798
896	C-terminal-binding protein|protein_coding|2R:45636131:45639692:-1|gene:AGAP003893	AGAP003893-PA (+4)	51 kDa	0.37	2	21.818	2	2	2	2	8.606	2	4.303	2.10534	0.431798
903	ABCC2: ATP-binding cassette transporter (ABC transporter) family C member 2|protein_coding|2R:10155931:10164783:-1|gene:AGAP001775	AGAP001775-PA	152 kDa	0.27	14.503	3.3566	3.4312	2	2	3.1405	7.09693	2.38017	2.9817	1.57613	0.568636
552.1	5'-nucleotidase|protein_coding|X:6905029:6915689:-1|gene:AGAP000380	AGAP000380-PA	74 kDa	0.3	16.982	3.05	4.52	3.6923	2.1296	2.758	8.184	2.85997	2.86157	1.51681	0.522879
904	Trypsin type 4|protein_coding|2L:5634319:5649497:-1|gene:AGAP004900	AGAP004900-PA	29 kDa	0.36	19.337	4.1957	3.4312	3.3635	3.2332	4.3966	8.98797	3.66443	2.45276	1.2944	0.443697
901	coronin homolog|protein_coding|2L:23199976:23208999:1|gene:AGAP005891	AGAP005891-PA (+1)	62 kDa	0.92	2	2	3.4312	2	3.2332	2	2.47707	2.41107	1.02737	0.0389612	0.0362122
902	proteasome activator subunit 3 (PA28 gamma)|protein_coding|X:5448455:5449323:1|gene:AGAP000308	AGAP000308-PA	30 kDa	0.4	4.8343	2.5174	2	8.4086	4.0415	2.5124	3.11723	4.9875	0.625009	-0.678051	0.39794
524.1	filamin|protein_coding|2R:54775486:54818994:1|gene:AGAP004335	AGAP004335-PA	268 kDa	0.14	11.068	5.7638	2.9459	2	2.776	2	6.59257	2.25867	2.91879	1.54537	0.853872
906	actin-related protein 2/3 complex subunit 1A|protein_coding|3R:20626048:20627266:1|gene:AGAP008908	AGAP008908-PA	42 kDa	0.26	19.337	2.5174	5.1467	2	2	2.5124	9.00037	2.1708	4.14611	2.05176	0.585027
900	FK506-binding protein 14|protein_coding|3R:18543275:18560889:1|gene:AGAP008822	AGAP008822-PA	23 kDa	0.46	2	2	3.4312	2	10.508	2	2.47707	4.836	0.512214	-0.965182	0.337242
908	|protein_coding|2R:52956914:52958016:1|gene:AGAP004236	AGAP004236-PA	33 kDa	0.57	2	2	6.8623	2	3.2332	2.5124	3.62077	2.58187	1.40238	0.487881	0.244125
910	E3 ubiquitin-protein ligase MARCH6|protein_coding|2L:44280294:44283632:1|gene:AGAP007204	AGAP007204-PA	108 kDa	0.37	2	2	2	2	2	10.049	2	4.683	0.427077	-1.22743	0.431798
911	glycogen(starch) synthase|protein_coding|2R:23292050:23294443:-1|gene:AGAP002586	AGAP002586-PA	80 kDa	0.79	2	7.5522	2	2	2	5.6528	3.85073	3.2176	1.19677	0.259148	0.102373
912	stromal membrane-associated protein|protein_coding|3L:37512134:37514232:1|gene:AGAP012088	AGAP012088-PA	55 kDa	0.14	2	2	2	2	7.2747	10.678	2	6.6509	0.300711	-1.73355	0.853872
909	formyltetrahydrofolate dehydrogenase|protein_coding|3R:36720615:36723458:-1|gene:AGAP009591	AGAP009591-PA	101 kDa	0.37	2	2	2	2	2	10.049	2	4.683	0.427077	-1.22743	0.431798
913	notch gene homolog 1|protein_coding|X:19495565:19526057:-1|gene:AGAP001015	AGAP001015-PA	299 kDa	0.37	2	2	2	2	2	10.049	2	4.683	0.427077	-1.22743	0.431798
907	|protein_coding|2L:47333170:47343167:1|gene:AGAP007537	AGAP007537-PA	231 kDa	0.37	2	2	2	2	2	10.049	2	4.683	0.427077	-1.22743	0.431798
905	kinesin family member|protein_coding|2L:48060644:48082917:-1|gene:AGAP007592	AGAP007592-PA	217 kDa	0.37	2	2	2	2	2	15.074	2	6.358	0.314564	-1.66857	0.431798
915	26S proteasome regulatory subunit T2|protein_coding|2R:33995963:33997279:1|gene:AGAP003215	AGAP003215-PA (+1)	49 kDa	0.52	9.6686	2	2	2	4.0415	2	4.5562	2.6805	1.69976	0.765329	0.283997
916	CYP6AK1: cytochrome P450|protein_coding|3L:13839199:13841038:-1|gene:AGAP010961	AGAP010961-PA	61 kDa	0.43	2	2	3.4312	2	13.741	2	2.47707	5.91367	0.418872	-1.25542	0.366532
914	|protein_coding|2R:41151293:41154479:1|gene:AGAP013179	AGAP013179-PA	62 kDa	0.37	106.35	2	2	2	2	2	36.7833	2	18.3917	4.20098	0.431798
692.1	fatty acid synthase, animal type|protein_coding|3R:10926342:10933361:1|gene:AGAP008468	AGAP008468-PA	252 kDa	0.37	2	2	2	2	2	8.7515	2	4.2505	0.470533	-1.08763	0.431798
923	3-oxoacyl-(acyl-carrier protein) reductase fabG2|protein_coding|3R:37348702:37349608:-1|gene:AGAP009633	AGAP009633-PA	26 kDa	0.57	4.8343	2	2	2	2	10.049	2.94477	4.683	0.628821	-0.66928	0.244125
926	neurexin|protein_coding|2R:49296512:49374964:-1|gene:AGAP004066	AGAP004066-PA	218 kDa	0.37	2	2	2	2	2	10.049	2	4.683	0.427077	-1.22743	0.431798
919	integrator complex subunit 5|protein_coding|2R:33411229:33414462:-1|gene:AGAP003159	AGAP003159-PA	112 kDa	0.37	2	2	2	2	2	10.049	2	4.683	0.427077	-1.22743	0.431798
927	GPRGRP2: putative gastrin/bombesin receptor 2|protein_coding|2R:40725964:40738059:-1|gene:AGAP003631	AGAP003631-PA	51 kDa	0.37	2	2	2	2	2	10.049	2	4.683	0.427077	-1.22743	0.431798
918	|protein_coding|2R:33107945:33109165:-1|gene:AGAP003132	AGAP003132-PA	46 kDa	0.37	2	2	2	2	2	10.049	2	4.683	0.427077	-1.22743	0.431798
925	|protein_coding|2R:27979422:27983084:-1|gene:AGAP002822	AGAP002822-PA	129 kDa	0.37	2	2	2	2	2	10.678	2	4.89267	0.408775	-1.29062	0.431798
924	|protein_coding|3L:26517705:26572486:-1|gene:AGAP028627	AGAP028627-PA	306 kDa	0.37	2	2	2	2	2	15.074	2	6.358	0.314564	-1.66857	0.431798
922	ATP-dependent RNA helicase DDX31/DBP7|protein_coding|3L:8197827:8201360:-1|gene:AGAP010670	AGAP010670-PA	65 kDa	0.37	2	2	2	2	2	15.074	2	6.358	0.314564	-1.66857	0.431798
917	Tetratricopeptide repeat protein 7B|protein_coding|3L:6549097:6552220:1|gene:AGAP010587	AGAP010587-PA	92 kDa	0.37	2	2	2	2	2	15.074	2	6.358	0.314564	-1.66857	0.431798
921	NIMA (never in mitosis gene a)-related kinase|protein_coding|2L:39287864:39300071:1|gene:AGAP006872	AGAP006872-PA	86 kDa	0.37	2	2	2	2	2	10.049	2	4.683	0.427077	-1.22743	0.431798
920	|protein_coding|X:1207398:1210353:-1|gene:AGAP000074	AGAP000074-PA	79 kDa	0.37	2	2	2	2	2	10.049	2	4.683	0.427077	-1.22743	0.431798
1.1	sodium/potassium-transporting ATPase subunit alpha|protein_coding|2R:28371857:28387114:1|gene:AGAP002858	AGAP002858-PA	111 kDa	0.5	575.37	661.45	983.51	736.08	632.45	548.32	740.11	638.95	1.15832	0.212037	0.30103
185.1	Adenylyl cyclase-associated protein 1|protein_coding|3R:49914396:49923056:-1|gene:AGAP010175	AGAP010175-PA	95 kDa	0.59	139.15	21.957	10.474	24.936	40.89	32.322	57.1937	32.716	1.74819	0.805859	0.229148
80.1	2-oxoglutarate dehydrogenase E1 component|protein_coding|2L:30516503:30528796:-1|gene:AGAP006366	AGAP006366-PB (+2)	116 kDa	0.38	62.346	23.705	16.857	28.144	15.885	15.043	34.3027	19.6907	1.74208	0.800809	0.420216
928	TPX3: thioredoxin peroxidase 3|protein_coding|2L:47438545:47439473:1|gene:AGAP007543	AGAP007543-PA	29 kDa	0.23	19.337	2	10.293	2	5.8797	2	10.5433	3.29323	3.20151	1.67875	0.638272
929	NADH dehydrogenase (ubiquinone) 1 beta subcomplex 7|protein_coding|2L:47791258:47792012:1|gene:AGAP007574	AGAP007574-PA	15 kDa	0.33	14.503	2	8.5779	2	7.2747	2.5124	8.3603	3.92903	2.12783	1.08938	0.481486
2.5	actin, cytoplasmic|protein_coding|2R:8002166:8003386:-1|gene:AGAP001676	AGAP001676-PA	42 kDa	0.24	23.247	15.478	39.793	16.778	13.131	18.22	26.1727	16.043	1.63141	0.706117	0.619789
930	UDP-N-acetylglucosamine pyrophosphorylase|protein_coding|3R:2534851:2536305:1|gene:AGAP007889	AGAP007889-PA	54 kDa	0.06	14.503	4.1957	12.009	2	2.4249	2	10.2359	2.14163	4.77948	2.25685	1.22185
934	GSTD1: glutathione S-transferase delta class 1|protein_coding|2R:50997517:51001332:1|gene:AGAP004164	AGAP004164-PB	23 kDa	0.38	2.9825	2	2	16.173	2	2.6124	2.3275	6.92847	0.335933	-1.57375	0.420216
933	|protein_coding|2L:28213533:28214237:-1|gene:AGAP006194	AGAP006194-PA	21 kDa	0.37	2	2	5.1467	2	2	2	3.0489	2	1.52445	0.608289	0.431798
931	alpha 1,3-glucosidase|protein_coding|X:15870891:15873945:1|gene:AGAP000862	AGAP000862-PA	107 kDa	0.28	2	2	2	2	8.8913	3.1405	2	4.67727	0.4276	-1.22567	0.552842
932	T-complex protein 1, delta subunit|protein_coding|3R:34963390:34965635:-1|gene:AGAP009505	AGAP009505-PA	58 kDa	0.74	2	2	6.8623	2	4.8498	2	3.62077	2.94993	1.22741	0.295613	0.130768
681.1	Aldehyde dehydrogenase|protein_coding|2L:10258696:10263669:-1|gene:AGAP005124	AGAP005124-PC	55 kDa	0.74	2	6.7131	2	2	2	10.049	3.57103	4.683	0.762552	-0.391091	0.130768
681.2	Aldehyde dehydrogenase|protein_coding|2L:10258127:10263669:-1|gene:AGAP005124	AGAP005124-PB	55 kDa	0.37	2	2	2	2	2	10.049	2	4.683	0.427077	-1.22743	0.431798
942	sodium-coupled monocarboxylate transporter 1|protein_coding|2R:24273156:24276190:1|gene:AGAP002622	AGAP002622-PA	67 kDa	0.37	2	2	2	2	2	10.049	2	4.683	0.427077	-1.22743	0.431798
938	|protein_coding|UNKN:2902896:2918987:-1|gene:AGAP012452	AGAP012452-PA	75 kDa	0.37	2	2	2	2	2	10.049	2	4.683	0.427077	-1.22743	0.431798
943	Solute carrier family 6 (neurotransmitter transporter, serotonin), member 4|protein_coding|3L:12122817:12124546:1|gene:AGAP010861	AGAP010861-PA	45 kDa	0.37	2	2	2	2	2	10.049	2	4.683	0.427077	-1.22743	0.431798
939	Exo4: exocyst complex component 4|protein_coding|2R:8673924:8678386:1|gene:AGAP001694	AGAP001694-PA	121 kDa	0.37	2	2	2	2	2	10.049	2	4.683	0.427077	-1.22743	0.431798
937	chitinase-3-like protein 1|protein_coding|2L:26273668:26275123:1|gene:AGAP006086	AGAP006086-PA	43 kDa	0.37	2	2	2	2	2	10.049	2	4.683	0.427077	-1.22743	0.431798
944	|protein_coding|X:4956300:4957413:1|gene:AGAP000267	AGAP000267-PA	38 kDa	0.37	2	2	2	2	2	10.049	2	4.683	0.427077	-1.22743	0.431798
940	Outspread|protein_coding|3R:44114246:44122918:-1|gene:AGAP009847	AGAP009847-PA	145 kDa	0.37	2	2	2	2	2	10.049	2	4.683	0.427077	-1.22743	0.431798
941	solute carrier family 7 (L-type amino acid transporter), member 9|protein_coding|2R:11703669:11716697:-1|gene:AGAP001870	AGAP001870-PA	58 kDa	0.37	2	2	2	2	2	10.049	2	4.683	0.427077	-1.22743	0.431798
935	|protein_coding|2L:16925109:16947167:1|gene:AGAP005546	AGAP005546-PA	197 kDa	0.37	2	2	2	2	2	10.049	2	4.683	0.427077	-1.22743	0.431798
936	solute carrier family 35 member C2|protein_coding|2L:16847687:16852359:-1|gene:AGAP005537	AGAP005537-PA	57 kDa	0.37	2	2	2	2	2	15.074	2	6.358	0.314564	-1.66857	0.431798
80.2	2-oxoglutarate dehydrogenase E1 component|protein_coding|2L:30516503:30528796:-1|gene:AGAP006366	AGAP006366-PC	115 kDa	0.38	150.36	54.334	44.904	68.556	41.504	35.832	83.1993	48.6307	1.71084	0.774706	0.420216
950	COE09916: carboxylesterase|protein_coding|3L:12933926:12935954:1|gene:AGAP010917	AGAP010917-PA	64 kDa	0.16	9.6686	2.5174	5.1467	2	2.4249	2	5.77757	2.14163	2.69774	1.43175	0.79588
952	AMP deaminase|protein_coding|X:10149615:10154890:-1|gene:AGAP000577	AGAP000577-PA (+1)	91 kDa	0.37	2	2	2	2	2	5.0247	2	3.00823	0.664842	-0.588916	0.431798
948	prominin-like protein|protein_coding|2L:19242313:19255034:1|gene:AGAP005710	AGAP005710-PA	106 kDa	0.61	4.8343	2	2	2	2	3.1405	2.94477	2.38017	1.23721	0.307091	0.21467
947	|protein_coding|2R:3380636:3381809:1|gene:AGAP001346	AGAP001346-PA	23 kDa	0.54	4.8343	2	2	2	2	11.306	2.94477	5.102	0.577179	-0.79291	0.267606
949	Sugar transporter ERD6-like 4|protein_coding|3R:42109696:42111648:-1|gene:AGAP009745	AGAP009745-PA	55 kDa	0.57	14.503	2	2	2	2	6.2809	6.16767	3.42697	1.79975	0.847793	0.244125
951	ABCG7: ATP-binding cassette transporter (ABC transporter) family G member 7|protein_coding|3R:44325813:44333909:-1|gene:AGAP009850	AGAP009850-PA	73 kDa	0.79	4.8343	2	2	2	2	6.2809	2.94477	3.42697	0.859292	-0.218779	0.102373
946	oxidoreductase GLYR1 homolog|protein_coding|3R:46040593:46042994:1|gene:AGAP009949	AGAP009949-PA	60 kDa	0.37	2	2	2	2	15.358	2	2	6.45267	0.309949	-1.6899	0.431798
40.2	pyruvate carboxylase|protein_coding|2L:2999465:3004703:-1|gene:AGAP004742	AGAP004742-PB	131 kDa	0.51	43.554	50.701	25.763	39.018	70.697	38.369	40.006	49.3613	0.810472	-0.303165	0.29243
954	|protein_coding|X:7288463:7291716:-1|gene:AGAP000403	AGAP000403-PA	84 kDa	0.35	4.8343	2.5174	2	2.5226	2	2	3.11723	2.1742	1.43374	0.519781	0.455932
955	ATP-dependent RNA helicase DDX6/DHH1|protein_coding|3R:26481859:26483964:1|gene:AGAP009135	AGAP009135-PA	50 kDa	0.19	9.6686	3.3566	3.4312	2	2.4249	2	5.48547	2.14163	2.56135	1.3569	0.721246
957	peptide alpha-N-acetyltransferase|protein_coding|2R:18575455:18579094:1|gene:AGAP002284	AGAP002284-PA	105 kDa	0.47	4.8343	2	2	2.5226	2	2	2.94477	2.1742	1.35441	0.437669	0.327902
958	GRX2: glutaredoxin|protein_coding|2R:33578378:33578915:-1|gene:AGAP003178	AGAP003178-PA	14 kDa	0.66	4.8343	2.5174	2	2	8.8913	2	3.11723	4.2971	0.725427	-0.463097	0.180456
961	|protein_coding|3L:27748780:27753563:1|gene:AGAP011560	AGAP011560-PA	83 kDa	0.97	2	2	3.4312	3.3635	2	2	2.47707	2.4545	1.00919	0.0132035	0.0132283
953	|protein_coding|2R:10518173:10520121:-1|gene:AGAP001792	AGAP001792-PA	67 kDa	0.83	2	3.3566	2	2.5226	3.2332	2	2.4522	2.58527	0.948529	-0.0762365	0.0809219
959	pur-alpha|protein_coding|3L:6420501:6421385:-1|gene:AGAP010564	AGAP010564-PA	33 kDa	0.27	2	2	2	2.5226	2	5.0247	2	3.18243	0.62845	-0.67013	0.568636
962	peptide-methionine (R)-S-oxide reductase|protein_coding|2R:30550175:30557160:1|gene:AGAP013286	AGAP013286-PD	26 kDa	0.57	4.8343	2	2	2	2	10.049	2.94477	4.683	0.628821	-0.66928	0.244125
216.2	Aminopeptidase N1|protein_coding|UNKN:27434331:27436767:1|gene:AGAP012757	AGAP012757-PA	76 kDa	0.66	2.3752	2	8.5481	16.225	2	2	4.30777	6.74167	0.638977	-0.646165	0.180456
960	malate dehydrogenase (oxaloacetate-decarboxylating)(NADP+)|protein_coding|X:3012930:3021325:1|gene:AGAP000184	AGAP000184-PA	76 kDa	0.93	9.6686	2	2	2	2	10.678	4.5562	4.89267	0.93123	-0.10279	0.0315171
956	|protein_coding|3L:17692716:17694779:1|gene:AGAP011133	AGAP011133-PA	56 kDa	0.37	2	2	2	2	3.2332	2	2	2.41107	0.829508	-0.269672	0.431798
963	Adaptor-related protein complex 3, delta 1 subunit|protein_coding|X:2822718:2830085:-1|gene:AGAP000161	AGAP000161-PA	117 kDa	0.87	4.8343	2	2	2	2	5.6528	2.94477	3.2176	0.915206	-0.127832	0.0604807
174.1	creatine kinase|protein_coding|2L:17961670:17999179:1|gene:AGAP005627	AGAP005627-PE	70 kDa	0.88	43.349	24.238	49.261	40.865	35.418	36.805	38.9493	37.696	1.03325	0.0471872	0.0555173
198.1	nucleosome-remodeling factor 38 kDa subunit|protein_coding|2R:37299615:37311520:1|gene:AGAP003398	AGAP003398-PD	44 kDa	0.89	19.337	26.013	21.445	28.59	12.933	27.636	22.265	23.053	0.965818	-0.0501769	0.05061
965	CYP6M1: cytochrome P450|protein_coding|3R:6915946:6917528:1|gene:AGAP008209	AGAP008209-PA	58 kDa	0.82	7.1643	4.9372	2	3.3635	2.7812	9.9399	4.7005	5.36153	0.876708	-0.189831	0.0861861
972	CYP12F1: cytochrome P450|protein_coding|3R:4326802:4328809:1|gene:AGAP008022	AGAP008022-PA	60 kDa	0.45	4.8343	2	2	4.1835	2	6.874	2.94477	4.3525	0.676569	-0.563691	0.346787
967	GALE7: galectin 7|protein_coding|2L:3780524:3781138:1|gene:AGAP004807	AGAP004807-PA	16 kDa	0.38	16.079	2	6.8623	5.9469	2.3312	4.0325	8.31377	4.10353	2.026	1.01864	0.420216
966	Succinate-semialdehyde dehydrogenase I|protein_coding|2R:33470221:33471783:-1|gene:AGAP003165	AGAP003165-PA	53 kDa	0.37	2	2	2	2	9.6996	2	2	4.56653	0.437969	-1.1911	0.431798
964	Histone acetyltransferase type B subunit 2|protein_coding|2R:34050773:34052181:1|gene:AGAP003228	AGAP003228-PA	48 kDa	0.5	2	3.3566	2	2	2	7.5371	2.4522	3.8457	0.637647	-0.64917	0.30103
970	|protein_coding|2L:17831098:17833225:-1|gene:AGAP005608	AGAP005608-PA	74 kDa	0.45	2	3.3566	5.1467	2	2	3.7685	3.5011	2.5895	1.35204	0.435135	0.346787
968	ubiquitin carboxyl-terminal hydrolase 7|protein_coding|3R:11896815:11900183:1|gene:AGAP008530	AGAP008530-PA	129 kDa	1	2	2	2	2	2	2	2	2	1	0	0
969	phosphatidylinositol glycan, class N|protein_coding|2R:34028454:34032104:1|gene:AGAP003222	AGAP003222-PA	104 kDa	0.4	2	2.5174	2	2	2	10.678	2.17247	4.89267	0.444025	-1.17129	0.39794
971	arginase|protein_coding|3R:17809542:17810630:-1|gene:AGAP008783	AGAP008783-PA	40 kDa	0.37	2	2	2	2	2	11.306	2	5.102	0.392003	-1.35106	0.431798
3.2	myosin heavy chain|protein_coding|3R:49460519:49482350:1|gene:AGAP010147	AGAP010147-PG	224 kDa	0.16	264.27	246.13	321.45	212.74	252.66	232.86	277.283	232.753	1.19132	0.252559	0.79588
979	SCRBQ2: Class B Scavenger Receptor (CD36 domain).|protein_coding|3R:49293356:49295161:1|gene:AGAP010133	AGAP010133-PA	56 kDa	0.27	9.6686	2.5174	3.4312	2	2.4249	2.5124	5.20573	2.31243	2.25119	1.17069	0.568636
980	Argonaute 4|protein_coding|3L:32108213:32125847:1|gene:AGAP011717	AGAP011717-PA	110 kDa	0.37	2	2	2	2	2.4249	2	2	2.14163	0.933867	-0.0987115	0.431798
976	RNA-binding protein 15|protein_coding|2L:10332855:10335227:-1|gene:AGAP005127	AGAP005127-PA	88 kDa	0.25	19.337	5.874	2	2	2	2	9.07033	2	4.53517	2.18116	0.60206
974	protein DEK|protein_coding|3L:24774974:24777906:-1|gene:AGAP011447	AGAP011447-PA	47 kDa	0.91	9.6686	2	2	8.4086	2	2	4.5562	4.1362	1.10154	0.139525	0.0409586
977	calnexin|protein_coding|2L:8623655:8626995:1|gene:AGAP005032	AGAP005032-PA (+1)	72 kDa	0.35	4.8343	2.5174	2	2.5226	2	2	3.11723	2.1742	1.43374	0.519781	0.455932
975	ancient conserved domain-containing protein 2|protein_coding|2R:15257859:15262080:-1|gene:AGAP002094	AGAP002094-PA	95 kDa	0.37	2	2	2	2.5226	2	2	2	2.1742	0.919879	-0.120485	0.431798
978	GSTE4: glutathione S-transferase epsilon class 4|protein_coding|3R:28596074:28596816:-1|gene:AGAP009193	AGAP009193-PA	25 kDa	0.37	2	2	2	14.295	2	2	2	6.09833	0.327958	-1.60842	0.431798
983	Peptidase (mitochondrial processing) beta|protein_coding|2R:9602412:9603836:1|gene:AGAP001767	AGAP001767-PA	53 kDa	0.74	2	8.3702	2	2	2	5.7138	4.1234	3.23793	1.27347	0.348761	0.130768
984	|protein_coding|X:7464000:7469540:-1|gene:AGAP000419	AGAP000419-PA	197 kDa	0.37	2	2	2	2	2	5.6528	2	3.2176	0.621581	-0.685985	0.431798
982	|protein_coding|X:3395897:3424545:1|gene:AGAP000205	AGAP000205-PA (+1)	236 kDa	0.37	2	2	2	2	2	10.049	2	4.683	0.427077	-1.22743	0.431798
981	|protein_coding|X:11335152:11352646:-1|gene:AGAP000630	AGAP000630-PA	225 kDa	0.37	2	2	2	2	2	5.6528	2	3.2176	0.621581	-0.685985	0.431798
973	C-factor|protein_coding|X:10020009:10022537:-1|gene:AGAP000564	AGAP000564-PA	26 kDa	0.37	2	2	2	2	15.358	2	2	6.45267	0.309949	-1.6899	0.431798
990	molecular chaperone GrpE|protein_coding|3L:17985125:17985927:-1|gene:AGAP011150	AGAP011150-PA	25 kDa	0.27	9.6686	2.5174	3.4312	2	2.4249	2.5124	5.20573	2.31243	2.25119	1.17069	0.568636
988	GSTU2: glutathione S-transferase unclassified 2|protein_coding|2R:34497113:34497944:-1|gene:AGAP003257	AGAP003257-PA	25 kDa	0.21	14.503	4.1957	3.4312	2	2	2	7.37663	2	3.68832	1.88296	0.677781
986	|protein_coding|2R:14545813:14546609:-1|gene:AGAP013036	AGAP013036-PA	26 kDa	0.35	9.6686	4.1957	2	4.2043	2	2	5.2881	2.73477	1.93366	0.951332	0.455932
987	mitochondrial processing peptidase|protein_coding|3R:5296191:5298020:-1|gene:AGAP008086	AGAP008086-PA	60 kDa	0.0094	4.8343	4.1957	3.4312	2	2.4249	2	4.15373	2.14163	1.93952	0.955697	2.02687
985	peptide-methionine (S)-S-oxide reductase|protein_coding|3L:41710273:41711473:-1|gene:AGAP012394	AGAP012394-PA (+1)	27 kDa	0.34	29.006	5.0348	2	4.2043	2	2	12.0136	2.73477	4.39292	2.13518	0.468521
992	Transmembrane emp24 domain-containing protein 10 precursor|protein_coding|X:22293237:22319207:-1|gene:AGAP001064	AGAP001064-PA	23 kDa	0.66	9.6686	2	2	2	2	5.6528	4.5562	3.2176	1.41602	0.501846	0.180456
989	COEAE2F: carboxylesterase|protein_coding|2L:28548623:28550688:1|gene:AGAP006228	AGAP006228-PA	60 kDa	0.99	4.8343	3.3566	2	2	2	6.2809	3.39697	3.42697	0.991246	-0.0126851	0.00436481
991	phosphomannomutase|protein_coding|3L:21675852:21676610:1|gene:AGAP011353	AGAP011353-PA	29 kDa	0.37	2	2	2	2	4.8498	2	2	2.94993	0.677981	-0.560682	0.431798
993	guanine deaminase|protein_coding|2L:13620680:13622367:1|gene:AGAP005282	AGAP005282-PA	51 kDa	0.37	4.8343	2	2	2	2	2	2.94477	2	1.47238	0.558153	0.431798
994	|protein_coding|2L:4667808:4675971:-1|gene:AGAP004866	AGAP004866-PA	228 kDa	1	2	2	2	2	2	2	2	2	1	0	0
999	Capping protein (actin filament) muscle Z-line, alpha 1|protein_coding|2L:27094572:27100951:-1|gene:AGAP006141	AGAP006141-PA (+1)	33 kDa	0.4	9.6686	2	2	2	2.4249	2	4.5562	2.14163	2.12744	1.08912	0.39794
1002	|protein_coding|2R:5286717:5290944:1|gene:AGAP001460	AGAP001460-PA	63 kDa	0.42	9.6686	2.5174	2	3.3635	2	2	4.72867	2.4545	1.92653	0.946004	0.376751
1000	Aldose reductase|protein_coding|3L:15780405:15783130:1|gene:AGAP011052	AGAP011052-PA	36 kDa	0.11	4.8343	2.5174	6.8623	2	2	2.5124	4.738	2.1708	2.18261	1.12605	0.958607
996	|protein_coding|2R:58673986:58675906:-1|gene:AGAP004631	AGAP004631-PA	26 kDa	0.5	2	2	3.4312	2	3.2332	3.7685	2.47707	3.00057	0.825533	-0.276602	0.30103
995	ubiquitin-conjugating enzyme E2 L3|protein_coding|X:21755830:21762593:-1|gene:AGAP001056	AGAP001056-PA	18 kDa	0.16	14.503	2	8.5779	2	2.4249	2	8.3603	2.14163	3.9037	1.96484	0.79588
1004	|protein_coding|3R:20249818:20255677:1|gene:AGAP008879	AGAP008879-PA	80 kDa	0.37	2	3.3566	2	2	2	2	2.4522	2	1.2261	0.294077	0.431798
1007	syntaxin-binding protein 1|protein_coding|2R:31226418:31230178:-1|gene:AGAP003023	AGAP003023-PA	67 kDa	1	2	2	2	2	2	2	2	2	1	0	0
232.2	GPXH1: glutathione peroxidase 1|protein_coding|2R:53207782:53209327:1|gene:AGAP004247	AGAP004247-PB	19 kDa	0.27	2	2	12.573	6.1632	14.541	12.555	5.52433	11.0864	0.498298	-1.00492	0.568636
998	phenylalanyl-tRNA synthetase beta chain|protein_coding|2R:39071095:39073034:-1|gene:AGAP003517	AGAP003517-PA (+1)	66 kDa	0.26	9.6686	2	6.8623	2	4.8498	2	6.17697	2.94993	2.09393	1.06622	0.585027
1009	RpS27: 40S ribosomal protein S27|protein_coding|2L:43597692:43597946:-1|gene:AGAP007157	AGAP007157-PA	9 kDa	0.37	14.503	2	2	2	2	2	6.16767	2	3.08383	1.62472	0.431798
1006	CYP9J4: cytochrome P450|protein_coding|3L:39814949:39816679:1|gene:AGAP012292	AGAP012292-PA	63 kDa	0.86	2.8533	5.3362	2	3.8784	2	5.0649	3.3965	3.64777	0.931118	-0.102965	0.0655015
1001	|protein_coding|3R:17098773:17122501:1|gene:AGAP008755	AGAP008755-PA	79 kDa	0.37	2	2	2	2	3.2332	2	2	2.41107	0.829508	-0.269672	0.431798
1005	Valacyclovir hydrolase|protein_coding|3R:51647259:51649013:-1|gene:AGAP010246	AGAP010246-PA	35 kDa	0.87	4.8343	2	2	2	2	5.6528	2.94477	3.2176	0.915206	-0.127832	0.0604807
159.4	ATP-dependent RNA helicase DDX5/DBP2|protein_coding|2L:5826568:5831336:1|gene:AGAP004912	AGAP004912-PA (+1)	75 kDa	0.23	4.7581	2.5174	13.81	2	2.4249	2	7.0285	2.14163	3.28184	1.71451	0.638272
6.2	ADP,ATP carrier protein 2|protein_coding|2R:20598090:20599178:-1|gene:AGAP002358	AGAP002358-PA (+2)	33 kDa	0.22	5.3826	2	8.8346	20.359	9.7873	6.3976	5.40573	12.1813	0.443773	-1.17211	0.657577
2.6	cytoplasmic actin|protein_coding|3L:26293959:26294759:-1|gene:AGAP011514	AGAP011514-PA	30 kDa	0.82	29.513	13.776	11.296	11.905	20.552	17.67	18.195	16.709	1.08893	0.122917	0.0861861
1003	TEP2: thioester-containing protein 2|protein_coding|3R:10077333:10082432:-1|gene:AGAP008366	AGAP008366-PA	155 kDa	1	2	2	2	2	2	2	2	2	1	0	0
997	acyl-CoA dehydrogenase|protein_coding|2L:18491771:18494091:-1|gene:AGAP005662	AGAP005662-PA	45 kDa	0.31	2	2	2	2.5226	2	6.909	2	3.81053	0.524861	-0.929993	0.508638
1008	troponin C|protein_coding|2L:27799476:27808205:-1|gene:AGAP006179	AGAP006179-PB	18 kDa	0.76	9.6686	2	2	6.7269	2	2	4.5562	3.57563	1.27424	0.349632	0.119186
159.5	DEAD box polypeptide 5|protein_coding|2L:14446088:14450690:-1|gene:AGAP005351	AGAP005351-PA	74 kDa	0.9	2	2	5.6917	2	2	5.0247	3.23057	3.00823	1.07391	0.102871	0.0457575
1015	ATP-dependent RNA helicase|protein_coding|2R:32384175:32385473:1|gene:AGAP003089	AGAP003089-PA	46 kDa	0.37	2	7.6568	2	2	2	2	3.8856	2	1.9428	0.958137	0.431798
1010	|protein_coding|2L:45691133:45697436:1|gene:AGAP007336	AGAP007336-PA	153 kDa	0.37	2	2	2	2	2	10.049	2	4.683	0.427077	-1.22743	0.431798
1012	sortilin-related receptor|protein_coding|3L:12766120:12774566:1|gene:AGAP028617	AGAP028617-PA	235 kDa	0.37	2	2	2	2	2	5.6528	2	3.2176	0.621581	-0.685985	0.431798
1011	nucleolar complex protein 3|protein_coding|3R:53091379:53093975:1|gene:AGAP010308	AGAP010308-PA	86 kDa	0.37	2	2	2	2	2	10.049	2	4.683	0.427077	-1.22743	0.431798
1013	hay: haywire protein DNA repair helicase|protein_coding|3L:38269593:38272914:1|gene:AGAP028632	AGAP028632-PA	110 kDa	0.37	2	2	2	2	2	10.678	2	4.89267	0.408775	-1.29062	0.431798
1014	Med12: mediator of RNA polymerase II transcription subunit 12|protein_coding|2R:22342137:22352687:-1|gene:AGAP002523	AGAP002523-PA	308 kDa	0.37	2	2	2	2	2	5.6528	2	3.2176	0.621581	-0.685985	0.431798
1017	Karyopherin (importin) alpha 4|protein_coding|2R:2176670:2179552:1|gene:AGAP001273	AGAP001273-PA	57 kDa	0.27	9.6686	2.5174	3.4312	2.5226	2.4249	2	5.20573	2.31583	2.24789	1.16857	0.568636
306.1	dynein heavy chain 1, cytosolic|protein_coding|2R:13936707:13955790:1|gene:AGAP002015	AGAP002015-PA	533 kDa	0.54	2	3.2449	2	2	4.0633	2.6717	2.41497	2.91167	0.82941	-0.269842	0.267606
1023	methionyl aminopeptidase|protein_coding|3R:9510131:9511991:1|gene:AGAP008345	AGAP008345-PA	56 kDa	0.36	9.6686	2.5174	2	2.5226	2	2	4.72867	2.1742	2.1749	1.12095	0.443697
1019	Ras-related protein R-Ras2|protein_coding|2R:27887409:27889738:-1|gene:AGAP002812	AGAP002812-PA	23 kDa	0.21	9.6686	2	6.8623	2	4.0415	2	6.17697	2.6805	2.30441	1.2044	0.677781
43.3	|protein_coding|2R:15435583:15437440:1|gene:AGAP002102	AGAP002102-PA	67 kDa	0.17	5.0608	2	3.4312	2	2	2	3.49733	2	1.74867	0.806255	0.769551
1020	NIT8492: |protein_coding|2R:39069335:39070274:1|gene:AGAP003516	AGAP003516-PA (+1)	31 kDa	0.56	2	2	3.4312	2	2	6.2809	2.47707	3.42697	0.722816	-0.468299	0.251812
1024	myosin regulatory light chain, invertebrate|protein_coding|X:17496098:17496750:-1|gene:AGAP000927	AGAP000927-PA (+1)	21 kDa	0.62	2	2.5174	2	2	3.2332	2	2.17247	2.41107	0.90104	-0.150338	0.207608
1021	alpha-soluble NSF attachment protein|protein_coding|2R:33741890:33743397:-1|gene:AGAP003192	AGAP003192-PA	33 kDa	0.52	9.6686	2	2	2	4.0415	2	4.5562	2.6805	1.69976	0.765329	0.283997
234.2	TRYP7: trypsin 7|protein_coding|3R:8629362:8630165:-1|gene:AGAP008293	AGAP008293-PA	29 kDa	0.0059	2	2	2	7.0642	6.946	4.6427	2	6.21763	0.321666	-1.63637	2.22915
1016	|protein_coding|2R:31413921:31418523:1|gene:AGAP003043	AGAP003043-PA (+1)	105 kDa	0.35	4.8343	5.0348	2	2	4.0415	2	3.95637	2.6805	1.47598	0.561674	0.455932
1033	TEP11: thioester-containing protein 11|protein_coding|3L:11283363:11287250:1|gene:AGAP010818	AGAP010818-PA	107 kDa	0.37	2	2	2	2	2	5.7367	2	3.24557	0.616225	-0.69847	0.431798
1032	|protein_coding|2R:43089862:43091289:1|gene:AGAP003757	AGAP003757-PA	50 kDa	0.37	2	2	2	2	2	5.6528	2	3.2176	0.621581	-0.685985	0.431798
1028	polyribonucleotide nucleotidyltransferase|protein_coding|3L:10409006:10411286:-1|gene:AGAP010791	AGAP010791-PA	81 kDa	0.37	2	2	2	2	2	10.049	2	4.683	0.427077	-1.22743	0.431798
1025	Med14: mediator of RNA polymerase II transcription subunit 14|protein_coding|2L:19151273:19157646:1|gene:AGAP005700	AGAP005700-PA	180 kDa	0.37	2	2	2	2	2	10.678	2	4.89267	0.408775	-1.29062	0.431798
1026	|protein_coding|2L:28684406:28688740:-1|gene:AGAP006257	AGAP006257-PA	64 kDa	0.37	2	2	2	2	2	10.049	2	4.683	0.427077	-1.22743	0.431798
1029	|protein_coding|3R:44903740:44907153:-1|gene:AGAP028648	AGAP028648-PA (+1)	46 kDa	0.37	2	2	2	2	2	5.6528	2	3.2176	0.621581	-0.685985	0.431798
1027	|protein_coding|3L:18133173:18140777:-1|gene:AGAP011163	AGAP011163-PA	197 kDa	0.37	2	2	2	2	2	10.049	2	4.683	0.427077	-1.22743	0.431798
1031	patched 1|protein_coding|3L:23589462:23596863:1|gene:AGAP011395	AGAP011395-PA	140 kDa	0.37	2	2	2	2	2	10.049	2	4.683	0.427077	-1.22743	0.431798
1030	glucose dehydrogenase (acceptor)|protein_coding|2R:43210570:43212435:-1|gene:AGAP003782	AGAP003782-PA (+1)	69 kDa	0.37	2	2	2	2	2	5.6528	2	3.2176	0.621581	-0.685985	0.431798
1018	RpL29: 60S ribosomal protein L29|protein_coding|2L:34733966:34734398:-1|gene:AGAP006612	AGAP006612-PA	9 kDa	0.37	2	2	2	7.5678	2	2	2	3.85593	0.518681	-0.94708	0.431798
1022	L-carnitine dehydrogenase|protein_coding|3R:48123318:48124292:1|gene:AGAP010040	AGAP010040-PA (+1)	33 kDa	0.37	2	2	2	2	2	10.678	2	4.89267	0.408775	-1.29062	0.431798
1037	GMP synthase (glutamine-hydrolysing)|protein_coding|3R:49356476:49359576:-1|gene:AGAP010139	AGAP010139-PA (+3)	77 kDa	0.45	4.8343	2	2	2	2.4249	2	2.94477	2.14163	1.37501	0.459442	0.346787
54.2	Tyrosine 3-monooxygenase/tryptophan 5-monooxygenase activation protein, beta polypeptide 2|protein_coding|2L:48609260:48612726:-1|gene:AGAP007643	AGAP007643-PC	28 kDa	0.36	48.363	24.535	43.247	30.733	37.452	21.597	38.715	29.9273	1.29363	0.371429	0.443697
174.2	creatine kinase|protein_coding|2L:17997043:17999179:1|gene:AGAP005627	AGAP005627-PA (+1)	44 kDa	0.43	9.8282	5.9709	36.517	10.428	9.038	7.7892	17.4387	9.08507	1.91949	0.940723	0.366532
1036	Z band alternatively spliced PDZ-motif protein 66|protein_coding|2L:28709272:28740500:-1|gene:AGAP006260	AGAP006260-PA	47 kDa	0.39	14.503	2	2	2	2.4249	2	6.16767	2.14163	2.87989	1.52601	0.408935
547.1	small ubiquitin-related modifier|protein_coding|X:15729502:15731211:-1|gene:AGAP000852	AGAP000852-PA	10 kDa	0.56	9.6686	10.702	2	18.502	2.4249	11.781	7.45687	10.9026	0.683951	-0.548035	0.251812
1035	Aper1: peritrophin 1|protein_coding|2L:38568139:38568683:-1|gene:AGAP006795	AGAP006795-PA	17 kDa	0.54	4.8343	2	3.4312	2.5226	2	3.7685	3.42183	2.7637	1.23813	0.308168	0.267606
691.1	3',5'-cyclic-nucleotide phosphodiesterase|protein_coding|2L:43619548:43706887:-1|gene:AGAP007163	AGAP007163-PA	107 kDa	0.74	8.0232	3.4817	2.8473	2.7911	2.0122	7.1095	4.78407	3.97093	1.20477	0.268759	0.130768
1038	minor histocompatibility antigen H13|protein_coding|3R:19291009:19292333:-1|gene:AGAP008838	AGAP008838-PA	46 kDa	0.55	9.6686	2	2	2.5226	4.0415	2	4.5562	2.8547	1.59603	0.674492	0.259637
381.2	|protein_coding|UNKN:30042061:30044007:-1|gene:AGAP012800	AGAP012800-PA	56 kDa	0.24	4.4666	4.2642	2	10.233	2	10.752	3.57693	7.66167	0.466861	-1.09894	0.619789
1047	p21-activated kinase 1|protein_coding|2R:10491597:10493192:-1|gene:AGAP001790	AGAP001790-PA	60 kDa	0.79	4.8343	2	2	2	2	6.2809	2.94477	3.42697	0.859292	-0.218779	0.102373
1040	|protein_coding|2L:4382188:4388124:-1|gene:AGAP004841	AGAP004841-PA	136 kDa	0.37	2	2	2	2	2	6.2809	2	3.42697	0.583606	-0.776932	0.431798
1039	NADH dehydrogenase (ubiquinone) 1 alpha subcomplex 12|protein_coding|3R:14061917:14062620:1|gene:AGAP008653	AGAP008653-PA	17 kDa	0.72	2	4.1957	2	2	3.2332	2	2.7319	2.41107	1.13307	0.180233	0.142668
1044	|protein_coding|2R:56185522:56191954:-1|gene:AGAP004446	AGAP004446-PA	199 kDa	0.37	2	2	2	2	12.933	2	2	5.64433	0.354338	-1.4968	0.431798
1041	alpha-1,3-glucosyltransferase|protein_coding|3R:21524308:21525977:1|gene:AGAP008946	AGAP008946-PA	60 kDa	0.37	2	2	2	2	2	10.049	2	4.683	0.427077	-1.22743	0.431798
1042	AGAP003123-PA-DECOY |protein_coding|2R:32933968:32935716:1|gene:AGAP003123	AGAP003123-PA-DECOY	?	0.37	2	2	2	13.454	2	2	2	5.818	0.343761	-1.54052	0.431798
1043	Gr56: gustatory receptor 56|protein_coding|2L:27137739:27139089:-1|gene:AGAP006143	AGAP006143-PE	43 kDa	0.37	2	2	2	2	2	10.049	2	4.683	0.427077	-1.22743	0.431798
1045	ATP-dependent RNA helicase A|protein_coding|2L:34634213:34639256:-1|gene:AGAP006599	AGAP006599-PA	144 kDa	0.37	2	2	2	2	2	10.049	2	4.683	0.427077	-1.22743	0.431798
1046	|protein_coding|2L:22423071:22423908:1|gene:AGAP005843	AGAP005843-PA	27 kDa	0.37	2	2	2	2	2	10.049	2	4.683	0.427077	-1.22743	0.431798
1048	GPRGBB1: putative GABA-B receptor 1|protein_coding|3R:51987526:52014754:-1|gene:AGAP010281	AGAP010281-PA	91 kDa	0.37	2	2	2	2	2	10.049	2	4.683	0.427077	-1.22743	0.431798
1049	2-oxoisovalerate dehydrogenase E2 component (dihydrolipoyl transacylase)|protein_coding|X:9839943:9843691:-1|gene:AGAP000549	AGAP000549-PA	51 kDa	0.37	2	2	2	2	2	10.049	2	4.683	0.427077	-1.22743	0.431798
1050	|protein_coding|2R:13039106:13042812:1|gene:AGAP001978	AGAP001978-PA	86 kDa	0.37	2	2	2	2	2	10.049	2	4.683	0.427077	-1.22743	0.431798
1051	TRP channel protein nanchung|protein_coding|3L:39252710:39255937:1|gene:AGAP012241	AGAP012241-PA	95 kDa	0.37	2	2	2	2	2	10.049	2	4.683	0.427077	-1.22743	0.431798
1052	|protein_coding|2L:14029963:14031822:1|gene:AGAP005319	AGAP005319-PA	57 kDa	0.37	2	2	2	2	2	10.049	2	4.683	0.427077	-1.22743	0.431798
1053	cellular retinaldehyde-binding protein|protein_coding|3R:31870518:31871915:-1|gene:AGAP009381	AGAP009381-PA	34 kDa	0.37	2	2	2	2	2	10.049	2	4.683	0.427077	-1.22743	0.431798
1054	DnaJ homolog subfamily C member 25|protein_coding|X:15375455:15376480:1|gene:AGAP000831	AGAP000831-PA	40 kDa	0.37	2	2	2	2	2	10.049	2	4.683	0.427077	-1.22743	0.431798
1055	potassium channel, subfamily K, member 2|protein_coding|2L:5501765:5504831:-1|gene:AGAP004896	AGAP004896-PA (+1)	38 kDa	0.37	2	2	2	2	2	10.049	2	4.683	0.427077	-1.22743	0.431798
1056	meiotic recombination protein|protein_coding|3L:12778219:12779188:-1|gene:AGAP010898	AGAP010898-PA	31 kDa	0.37	2	2	2	2	2	10.049	2	4.683	0.427077	-1.22743	0.431798
1057	|protein_coding|2R:44236285:44237292:-1|gene:AGAP003837	AGAP003837-PA	36 kDa	0.37	2	2	2	2	2	10.049	2	4.683	0.427077	-1.22743	0.431798
1058	|protein_coding|2L:16074920:16075856:-1|gene:AGAP005477	AGAP005477-PA	34 kDa	0.37	2	2	2	2	2	10.049	2	4.683	0.427077	-1.22743	0.431798
1059	integrator complex subunit 3 homolog|protein_coding|2R:22475735:22479364:1|gene:AGAP002539	AGAP002539-PB	134 kDa	0.37	2	2	2	2	2	10.049	2	4.683	0.427077	-1.22743	0.431798
1060	histone-lysine N-methyltransferase SETD8|protein_coding|UNKN:5769148:5773136:-1|gene:AGAP012481	AGAP012481-PA	65 kDa	0.37	2	2	2	2	2	10.049	2	4.683	0.427077	-1.22743	0.431798
1061	nuclear receptor, other families, insect|protein_coding|2R:17965500:17968545:-1|gene:AGAP002234	AGAP002234-PA	31 kDa	0.37	2	2	2	2	2	10.049	2	4.683	0.427077	-1.22743	0.431798
709.1	transcription initiation factor TFIID subunit 3|protein_coding|X:3085239:3090293:1|gene:AGAP000189	AGAP000189-PA	175 kDa	0.37	2	2	2	2	2	5.0247	2	3.00823	0.664842	-0.588916	0.431798
612.2	xanthine dehydrogenase/oxidase|protein_coding|3R:2800614:2805240:1|gene:AGAP007918	AGAP007918-PA	149 kDa	1	2	2	2	2	2	2	2	2	1	0	0
26.2	Tubulin, alpha 1|protein_coding|2L:43050145:43051584:-1|gene:AGAP007122	AGAP007122-PA	50 kDa	1	2	2	2	2	2	2	2	2	1	0	0
767.1	Annexin A4|protein_coding|2R:42428570:42429966:-1|gene:AGAP003720	AGAP003720-PA	36 kDa	1	2	2	2	2	2	2	2	2	1	0	0
216.3	aminopeptidase N|protein_coding|2R:42053060:42056381:-1|gene:AGAP003695	AGAP003695-PA	106 kDa	0.57	9.6686	2.9397	2	3.5076	2.4924	4.0846	4.86943	3.36153	1.44858	0.534634	0.244125
198.2	nucleosome-remodeling factor 38 kDa subunit|protein_coding|2R:37299615:37311790:1|gene:AGAP003398	AGAP003398-PB (+1)	43 kDa	0.41	4.8343	24.335	21.445	23.544	17.782	27.636	16.8714	22.9873	0.733945	-0.446257	0.387216
1063	26S proteasome regulatory subunit RPN2|protein_coding|2R:9240500:9243622:-1|gene:AGAP001745	AGAP001745-PA	113 kDa	0.33	4.8343	2	3.4312	2	3.2332	2	3.42183	2.41107	1.41922	0.505098	0.481486
1065	microtubule-associated protein, RP/EB family|protein_coding|2L:4956483:4961288:-1|gene:AGAP004886	AGAP004886-PA (+1)	43 kDa	0.33	2	2.5174	8.5779	2	2	2	4.3651	2	2.18255	1.12601	0.481486
1062	F-actin capping protein subunit beta|protein_coding|3R:2354916:2356499:1|gene:AGAP007864	AGAP007864-PA (+2)	31 kDa	0.48	4.8343	2.5174	2	2	2	3.1405	3.11723	2.38017	1.30967	0.389204	0.318759
1068	AGAP001633-PA-DECOY	AGAP001633-PA-DECOY	?	0.37	2	2	2	2	2	3.7685	2	2.5895	0.77235	-0.372674	0.431798
1067	NADH dehydrogenase (ubiquinone) 1 alpha subcomplex 11|protein_coding|2L:44327895:44328395:-1|gene:AGAP007208	AGAP007208-PA	18 kDa	0.79	2	2	5.1467	6.7269	2	2	3.0489	3.57563	0.852688	-0.22991	0.102373
1064	ATP-dependent RNA helicase DDX1|protein_coding|2L:3156536:3158788:1|gene:AGAP004765	AGAP004765-PA	81 kDa	1	2	2	2	2	2	2	2	2	1	0	0
1066	|protein_coding|2R:20818459:20844825:-1|gene:AGAP002379	AGAP002379-PA	175 kDa	0.37	2	2	2	2	2	6.2809	2	3.42697	0.583606	-0.776932	0.431798
372.1	|protein_coding|X:21347331:21367404:1|gene:AGAP001053	AGAP001053-PA (+1)	25 kDa	0.089	37.331	18.546	32.405	13.952	4.453	20.668	29.4273	13.0243	2.25941	1.17595	1.05061
1075	isocitrate dehydrogenase|protein_coding|2R:33509699:33511959:1|gene:AGAP003168	AGAP003168-PA	51 kDa	0.37	11.327	2	2	2	2	2	5.109	2	2.5545	1.35304	0.431798
1069	ubiquitin carboxyl-terminal hydrolase 5/13|protein_coding|3L:39298657:39301317:-1|gene:AGAP012248	AGAP012248-PA	92 kDa	0.31	2	2.5174	3.4312	2	2.4249	2	2.64953	2.14163	1.23716	0.307027	0.508638
1074	TPX5: thioredoxin peroxidase 5|protein_coding|2L:40999562:41000233:-1|gene:AGAP007020	AGAP007020-PA	24 kDa	0.49	9.6686	2	2	2.5226	3.2332	2	4.5562	2.58527	1.76237	0.817518	0.309804
1072	|protein_coding|2L:15016934:15020798:1|gene:AGAP005398	AGAP005398-PA	36 kDa	0.37	2	2	2	2	3.2332	2	2	2.41107	0.829508	-0.269672	0.431798
1070	|protein_coding|X:13749677:13752101:1|gene:AGAP000755	AGAP000755-PA	20 kDa	0.37	2	2	2	2	2.4249	2	2	2.14163	0.933867	-0.0987115	0.431798
1071	atlastin|protein_coding|2R:14526358:14529840:1|gene:AGAP002047	AGAP002047-PA	61 kDa	0.37	2	2	2	2	2	5.6528	2	3.2176	0.621581	-0.685985	0.431798
1073	AGAP008917-PA-DECOY	AGAP008917-PA-DECOY	?	1	2	2	2	2	2	2	2	2	1	0	0
590.2	CYP6M2: cytochrome P450|protein_coding|3R:6928909:6930486:1|gene:AGAP008212	AGAP008212-PA	57 kDa	0.37	2.1368	2	2	2	2	2	2.0456	2	1.0228	0.0325241	0.431798
1076	pre-mRNA-splicing factor ATP-dependent RNA helicase PRP16|protein_coding|3R:11874942:11880654:1|gene:AGAP008528	AGAP008528-PB	135 kDa	0.37	2	2	2	2	2	5.6528	2	3.2176	0.621581	-0.685985	0.431798
615.1	glutamyl aminopeptidase|protein_coding|2R:32232510:32242803:-1|gene:AGAP003077	AGAP003077-PA	112 kDa	0.64	14.981	3.9837	2	2	9.2468	2.5745	6.98823	4.6071	1.51684	0.601069	0.19382
1080	integrin beta 1|protein_coding|3R:51329214:51332540:1|gene:AGAP010233	AGAP010233-PA	91 kDa	0.19	2	2	2	3.3635	2	2.5124	2	2.6253	0.761818	-0.392482	0.721246
1079	|protein_coding|2L:31791914:31792798:-1|gene:AGAP006433	AGAP006433-PA	34 kDa	0.21	4.8343	2	3.4312	2	2	2.5124	3.42183	2.1708	1.5763	0.656543	0.677781
1083	|protein_coding|2R:57395568:57396443:1|gene:AGAP004529	AGAP004529-PA	28 kDa	0.29	9.6686	2	3.4312	2.5226	2	2	5.03327	2.1742	2.315	1.21101	0.537602
1034.1	|protein_coding|2R:43100320:43101787:-1|gene:AGAP003762	AGAP003762-PA	47 kDa	0.37	2	2.3882	2	2	2	2	2.1294	2	1.0647	0.090447	0.431798
1081	NADH dehydrogenase (ubiquinone) 1 alpha subcomplex 7|protein_coding|2R:45717526:45718095:1|gene:AGAP003900	AGAP003900-PA (+1)	11 kDa	0.37	2	2	2	2	2	2.5124	2	2.1708	0.921319	-0.118227	0.431798
1085	Elongation factor Ts, mitochondrial|protein_coding|3R:29062876:29063911:1|gene:AGAP009234	AGAP009234-PA	35 kDa	0.059	4.8343	2.5174	5.1467	2	2	2	4.16613	2	2.08307	1.05871	1.22915
1084	mRNA binding protein|protein_coding|2R:4072251:4073825:-1|gene:AGAP013112	AGAP013112-PA	55 kDa	0.37	2	2	2	2	2	5.0247	2	3.00823	0.664842	-0.588916	0.431798
1078	tRNA (cytosine34-C5)-methyltransferase|protein_coding|2R:22066592:22069011:-1|gene:AGAP002504	AGAP002504-PA	80 kDa	1	2	2	2	2	2	2	2	2	1	0	0
1086	Ras-related C3 botulinum toxin substrate|protein_coding|2L:15542053:15542631:-1|gene:AGAP005445	AGAP005445-PA	21 kDa	0.67	4.8343	2	2	2	2	7.8166	2.94477	3.93887	0.747618	-0.419627	0.173925
1087	CAP-Gly domain-containing linker protein 1|protein_coding|3R:28747856:28805563:-1|gene:AGAP009210	AGAP009210-PA	208 kDa	0.94	4.8343	2	2	2	2	5.1561	2.94477	3.05203	0.964854	-0.0516174	0.0268721
1082	Protein bicaudal D homolog 2|protein_coding|3R:50702259:50706703:-1|gene:AGAP010206	AGAP010206-PA	89 kDa	0.37	2	2	17.156	2	2	2	7.052	2	3.526	1.81803	0.431798
1077	Enoyl-CoA hydratase domain-containing protein 3, mitochondrial|protein_coding|3L:2777840:2778837:-1|gene:AGAP010403	AGAP010403-PA	30 kDa	1	2	2	2	2	2	2	2	2	1	0	0
1089	Sorcin|protein_coding|2L:28604365:28605425:-1|gene:AGAP006246	AGAP006246-PA	24 kDa	0.34	9.6686	2	3.4312	3.3635	2	2	5.03327	2.4545	2.05063	1.03607	0.468521
1092	density-regulated protein|protein_coding|2L:27012414:27013031:1|gene:AGAP006125	AGAP006125-PA	22 kDa	0.37	2	2.5174	2	2	2	2	2.17247	2	1.08623	0.119334	0.431798
1090	|protein_coding|2R:40511482:40512446:-1|gene:AGAP003612	AGAP003612-PA	26 kDa	0.37	2	2.5174	2	2	2	2	2.17247	2	1.08623	0.119334	0.431798
1088	ABCF1: ATP-binding cassette transporter (ABC transporter) family F member 1|protein_coding|2R:25664236:25666159:-1|gene:AGAP002693	AGAP002693-PA	69 kDa	1	2	2	2	2	2	2	2	2	1	0	0
1091	inositol-1,4,5-trisphosphate 5-phosphatase|protein_coding|3L:30654707:30666766:-1|gene:AGAP011644	AGAP011644-PA	53 kDa	0.37	2	2	2	2	2	5.6528	2	3.2176	0.621581	-0.685985	0.431798
1093	|protein_coding|2L:24119494:24179421:-1|gene:AGAP005964	AGAP005964-PA (+1)	49 kDa	0.37	2	2	2	2	2	5.6528	2	3.2176	0.621581	-0.685985	0.431798
1102	dynein light chain LC8-type|protein_coding|2R:3266222:3281792:1|gene:AGAP001335	AGAP001335-PA	10 kDa	0.37	4.8343	2	2	2	2	2	2.94477	2	1.47238	0.558153	0.431798
1094	KH: Kynurenine 3-monooxygenase|protein_coding|2L:23985383:23988617:1|gene:AGAP005948	AGAP005948-PA	55 kDa	0.37	2	2	3.4312	2	2	2	2.47707	2	1.23853	0.308633	0.431798
1096	acyl-CoA oxidase|protein_coding|3L:33317821:33328304:-1|gene:AGAP011798	AGAP011798-PA	76 kDa	0.4	9.6686	2	2	2	2.4249	2	4.5562	2.14163	2.12744	1.08912	0.39794
1098	Transmembrane emp24 domain-containing protein|protein_coding|2L:3020291:3021134:1|gene:AGAP004743	AGAP004743-PA	23 kDa	0.37	2	2	2	2	2.4249	2	2	2.14163	0.933867	-0.0987115	0.431798
1099	|protein_coding|2R:23282878:23290569:1|gene:AGAP002585	AGAP002585-PA	176 kDa	0.58	2	2	3.4312	2	2	2.5124	2.47707	2.1708	1.14108	0.190406	0.236572
1095	four and a half LIM domains|protein_coding|2L:15055100:15074220:1|gene:AGAP005400	AGAP005400-PA	41 kDa	0.37	2	2	3.4312	2	2	2	2.47707	2	1.23853	0.308633	0.431798
1097	nuclear pore complex protein Nup37|protein_coding|3L:34631276:34632309:-1|gene:AGAP011887	AGAP011887-PA	36 kDa	0.47	4.8343	2	2	2.5226	2	2	2.94477	2.1742	1.35441	0.437669	0.327902
1105	|protein_coding|3L:37597025:37597477:1|gene:AGAP012093	AGAP012093-PA	14 kDa	0.37	2	2	2	2	2.4249	2	2	2.14163	0.933867	-0.0987115	0.431798
1101	26S proteasome regulatory subunit N7|protein_coding|2R:14716192:14717361:1|gene:AGAP002061	AGAP002061-PA	45 kDa	0.41	9.6686	2	2	2.5226	2	2	4.5562	2.1742	2.09558	1.06735	0.387216
1103	actin-binding LIM protein|protein_coding|2L:15383540:15391050:-1|gene:AGAP005425	AGAP005425-PA	94 kDa	1	2	2	2	2	2	2	2	2	1	0	0
824.1	sterile alpha and TIR motif-containing protein 1|protein_coding|2L:23472264:23484056:1|gene:AGAP005901	AGAP005901-PA	142 kDa	0.37	2	2	2	2	2	5.4184	2	3.13947	0.637051	-0.650519	0.431798
1106	|protein_coding|2L:34101005:34105772:1|gene:AGAP006546	AGAP006546-PA	52 kDa	0.37	2	2	2	2	2	5.6528	2	3.2176	0.621581	-0.685985	0.431798
1100	|protein_coding|3R:34698322:34703418:-1|gene:AGAP009487	AGAP009487-PA	146 kDa	0.37	2	2	2	2	2	5.6528	2	3.2176	0.621581	-0.685985	0.431798
1104	Abl interactor 2|protein_coding|X:20392368:20415666:-1|gene:AGAP001046	AGAP001046-PA	49 kDa	1	2	2	2	2	2	2	2	2	1	0	0
1107	Spindle B|protein_coding|2R:42418050:42419000:1|gene:AGAP013180	AGAP013180-PA	30 kDa	0.37	2	2	2	2	2	6.909	2	3.63633	0.550005	-0.862484	0.431798
1108	|protein_coding|2R:38516474:38518168:1|gene:AGAP003483	AGAP003483-PA	59 kDa	0.37	2	2	2	2	2	6.2809	2	3.42697	0.583606	-0.776932	0.431798
1110	|protein_coding|3L:38353636:38371401:-1|gene:AGAP012179	AGAP012179-PA	36 kDa	0.16	4.8343	3.3566	2	2	2	2	3.39697	2	1.69848	0.764247	0.79588
1113	MICOS complex subunit|protein_coding|2R:27237959:27238728:-1|gene:AGAP002788	AGAP002788-PA	25 kDa	0.37	2	2	5.1467	2	2	2	3.0489	2	1.52445	0.608289	0.431798
1109	|protein_coding|3R:25575403:25576609:1|gene:AGAP009095	AGAP009095-PA (+1)	36 kDa	0.077	4.8343	2.5174	3.4312	2	2	2	3.5943	2	1.79715	0.845711	1.11351
1111	GSTMS3: glutathione transferase microsomal 3|protein_coding|3R:45853513:45854370:1|gene:AGAP009946	AGAP009946-PA	17 kDa	0.37	2	2	2	4.2043	2	2	2	2.73477	0.731324	-0.451418	0.431798
708.2	|protein_coding|2R:20929743:20934976:1|gene:AGAP013481	AGAP013481-PB	14 kDa	0.52	3.2738	2	2	6.7269	2	2	2.4246	3.57563	0.67809	-0.560452	0.283997
1114	glyoxylate reductase/hydroxypyruvate reductase, gene 2|protein_coding|3R:37003936:37006114:-1|gene:AGAP009611	AGAP009611-PA	34 kDa	0.37	2	2	2	2	2	5.6528	2	3.2176	0.621581	-0.685985	0.431798
1112	serine palmitoyltransferase|protein_coding|3R:3228477:3230605:1|gene:AGAP007941	AGAP007941-PA	59 kDa	0.37	2	2	2	2	2	5.6528	2	3.2176	0.621581	-0.685985	0.431798
554.2	Ras-related protein Rab-39B|protein_coding|X:7695274:7697821:-1|gene:AGAP000433	AGAP000433-PA (+1)	25 kDa	1	2	2	2	2	2	2	2	2	1	0	0
126.1	troponin T, fast skeletal muscle|protein_coding|2R:20520817:20529622:1|gene:AGAP002350	AGAP002350-PB	45 kDa	0.43	44.327	62.602	22.023	44.227	54.844	63.926	42.984	54.3323	0.791131	-0.338011	0.366532
306.2	dynein heavy chain 1, cytosolic|protein_coding|2R:13936707:13955790:1|gene:AGAP002015	AGAP002015-PB	533 kDa	0.39	2.9649	5.1465	3.1565	2	6.4445	9.2621	3.75597	5.9022	0.636367	-0.652069	0.408935
1117	|protein_coding|X:11593838:11595622:1|gene:AGAP000648	AGAP000648-PA	65 kDa	0.37	14.503	2	2	2	2	2	6.16767	2	3.08383	1.62472	0.431798
1115	protein disulfide-isomerase A6|protein_coding|2R:12098233:12099570:1|gene:AGAP001919	AGAP001919-PA	49 kDa	0.37	2	2.5174	2	2	2	2	2.17247	2	1.08623	0.119334	0.431798
1118	|protein_coding|3R:10415036:10473989:-1|gene:AGAP008408	AGAP008408-PB (+2)	32 kDa	1	2	2	2	2	2	2	2	2	1	0	0
83.2	histone H2B|protein_coding|2R:46080422:46080697:-1|gene:AGAP003912	AGAP003912-PA	10 kDa	0.51	9.5104	6.9572	2	10.652	7.0087	6.365	6.15587	8.00857	0.76866	-0.379582	0.29243
1121	|protein_coding|3L:39400232:39401970:-1|gene:AGAP028544	AGAP028544-PB	61 kDa	0.37	2	2	2	2	2	5.6528	2	3.2176	0.621581	-0.685985	0.431798
1116	ATP-dependent RNA helicase DDX18/HAS1|protein_coding|3R:13502639:13504811:-1|gene:AGAP008601	AGAP008601-PA	69 kDa	0.37	2	2	2	2	2	5.6528	2	3.2176	0.621581	-0.685985	0.431798
1119	|protein_coding|2R:43152338:43153176:1|gene:AGAP003775	AGAP003775-PA	22 kDa	0.37	2	2	2	2	2	5.6528	2	3.2176	0.621581	-0.685985	0.431798
1120	chitinase-3-like protein 3 precursor|protein_coding|2L:14257864:14259365:-1|gene:AGAP005339	AGAP005339-PA	51 kDa	0.37	2	2	2	2	2	5.6528	2	3.2176	0.621581	-0.685985	0.431798
138.2	Aldose reductase|protein_coding|3L:16187554:16188651:1|gene:AGAP011066	AGAP011066-PA (+1)	36 kDa	1	2	2	2	2	2	2	2	2	1	0	0
719.2	|protein_coding|2L:6011123:6012317:-1|gene:AGAP028439	AGAP028439-PA	42 kDa	1	2	2	2	2	2	2	2	2	1	0	0
123.1	polyubiquitin|protein_coding|2R:23780030:23782656:-1|gene:AGAP002599	AGAP002599-PA	34 kDa	0.86	5.8715	23.441	38.2	17.702	22.579	33.25	22.5042	24.5103	0.91815	-0.123198	0.0655015
26.3	tubulin alpha|protein_coding|3L:14341371:14342747:-1|gene:AGAP010971	AGAP010971-PA	51 kDa	0.83	8.8276	28.176	27.389	22.765	23.974	22.07	21.4642	22.9363	0.935817	-0.0957024	0.0809219
338.1	histone H2A|protein_coding|2R:46086357:46086731:1|gene:AGAP003913	AGAP003913-PA	13 kDa	0.86	8.3172	2	49.015	14.486	18.631	17.59	19.7774	16.9023	1.1701	0.22663	0.0655015
338.2	histone H2A|protein_coding|UNKN:24533827:24534201:1|gene:AGAP012711	AGAP012711-PA (+1)	13 kDa	0.89	6.3933	2	27.128	11.135	14.321	13.521	11.8404	12.9923	0.91134	-0.133939	0.05061
1122	Metalloendopeptidase|protein_coding|3L:10011523:10012497:1|gene:AGAP010764	AGAP010764-PA	30 kDa	0.37	2	2	2	2	2	2.5124	2	2.1708	0.921319	-0.118227	0.431798
1124	|protein_coding|3R:36972672:36976781:1|gene:AGAP009604	AGAP009604-PA	31 kDa	0.24	14.503	2	5.1467	2	2	2	7.21657	2	3.60828	1.85131	0.619789
1123	Fatty-acid amide hydrolase 2|protein_coding|3L:20939920:20942050:1|gene:AGAP011315	AGAP011315-PA (+1)	63 kDa	0.37	2	2	2	2	3.2332	2	2	2.41107	0.829508	-0.269672	0.431798
1125	TWF: Twinfilin|protein_coding|2R:42410896:42412240:1|gene:AGAP003716	AGAP003716-PA (+1)	39 kDa	1	2	2	2	2	2	2	2	2	1	0	0
1126	RpL36a: 60S ribosomal protein L36a|protein_coding|2R:39333999:39334678:1|gene:AGAP003538	AGAP003538-PA	13 kDa	0.37	2	2	3.4312	2	2	2	2.47707	2	1.23853	0.308633	0.431798
556.1	|protein_coding|3R:6134805:6150225:-1|gene:AGAP008144	AGAP008144-PB	191 kDa	0.37	2	2	2	2	2	13.953	2	5.98433	0.334206	-1.58119	0.431798
709.2	AGAP000189-PA-DECOY transcription initiation factor TFIID subunit 3|protein_coding|X:3085239:3090293:1|gene:AGAP000189	AGAP000189-PA-DECOY	?	0.37	2	2	26.443	2	2	2	10.1477	2	5.07383	2.34308	0.431798
92.3	glucose dehydrogenase (acceptor)|protein_coding|2R:43296263:43298353:-1|gene:AGAP003785	AGAP003785-PE	71 kDa	0.37	2	2	2	2	2	5.4399	2	3.14663	0.6356	-0.653809	0.431798
692.2	|protein_coding|3R:10918682:10925810:1|gene:AGAP028049	AGAP028049-PA	251 kDa	1	2	2	2	2	2	2	2	2	1	0	0
177.2	Ras-related protein Rab-30|protein_coding|2R:15231602:15232478:1|gene:AGAP002092	AGAP002092-PA	27 kDa	0.37	2	2	2	2	2	5.0247	2	3.00823	0.664842	-0.588916	0.431798
708.3	|protein_coding|2R:20929743:20934188:1|gene:AGAP013481	AGAP013481-PD	18 kDa	0.37	2	2	2	2	2	5.0247	2	3.00823	0.664842	-0.588916	0.431798
247.2	NADH dehydrogenase (ubiquinone) Fe-S protein 2|protein_coding|2L:39426797:39428212:-1|gene:AGAP006891	AGAP006891-PA	53 kDa	1	2	2	2	2	2	2	2	2	1	0	0
945.1	calcium binding protein 39|protein_coding|3L:15805306:15806325:1|gene:AGAP011060	AGAP011060-PA	39 kDa	1	2	2	2	2	2	2	2	2	1	0	0
556.2	|protein_coding|3R:6134805:6150225:-1|gene:AGAP008144	AGAP008144-PD	155 kDa	1	2	2	2	2	2	2	2	2	1	0	0
719.3	|protein_coding|2L:5996795:5997795:-1|gene:AGAP004916	AGAP004916-PA	35 kDa	1	2	2	2	2	2	2	2	2	1	0	0
3.3	myosin heavy chain|protein_coding|3R:49460519:49481064:1|gene:AGAP010147	AGAP010147-PE	222 kDa	0.15	112.95	101.84	136.57	90.49	103.64	98.352	117.12	97.494	1.2013	0.264602	0.823909
83.3	histone H2B|protein_coding|UNKN:15799447:15799732:-1|gene:AGAP012555	AGAP012555-PA	11 kDa	0.89	31.017	18.459	2	33.502	17.287	5.9488	17.1587	18.9126	0.907261	-0.14041	0.05061
382.3	ABCC8: ATP-binding cassette transporter (ABC transporter) family C member 8|protein_coding|3R:10726657:10732052:1|gene:AGAP008437	AGAP008437-PA	169 kDa	0.38	2.0384	2	2	2	5.7125	2	2.0128	3.2375	0.621714	-0.685676	0.420216
1127	signal recognition particle subunit SRP68|protein_coding|2R:17202343:17204324:1|gene:AGAP002183	AGAP002183-PA	71 kDa	0.37	2	2	2	2.5226	2	2	2	2.1742	0.919879	-0.120485	0.431798
824.2	sterile alpha and TIR motif-containing protein 1|protein_coding|2L:23476693:23482904:1|gene:AGAP005901	AGAP005901-PC	112 kDa	1	2	2	2	2	2	2	2	2	1	0	0
1129	ADP-ribosylation factor-like protein|protein_coding|2R:52190538:52192590:1|gene:AGAP004227	AGAP004227-PA	21 kDa	0.37	2	2	3.4312	2	2	2	2.47707	2	1.23853	0.308633	0.431798
1128	Tubulin polymerization-promoting protein|protein_coding|2L:40202381:40203220:-1|gene:AGAP006948	AGAP006948-PA	24 kDa	1	2	2	2	2	2	2	2	2	1	0	0
204.2	Phosphate carrier, mitochondrial|protein_coding|2R:40346388:40347804:-1|gene:AGAP003586	AGAP003586-PA	38 kDa	0.86	2	2	5.6476	3.0449	3.8583	2	3.21587	2.96773	1.08361	0.115846	0.0655015
1130	AGAP003540-PA-DECOY	AGAP003540-PA-DECOY	?	1	2	2	2	2	2	2	2	2	1	0	0
123.2	40S ribosomal protein S27a|protein_coding|3R:3990466:3991025:-1|gene:AGAP013742	AGAP013742-PA	18 kDa	0.97	8.6314	34.46	57.872	26.864	33.193	42.749	33.6545	34.2687	0.982077	-0.0260921	0.0132283
357.1	serine-type enodpeptidase|protein_coding|2L:37122230:37123167:-1|gene:AGAP006710	AGAP006710-PA	28 kDa	0.44	32.055	10.289	13.902	10.708	19.65	5.4534	18.7487	11.9371	1.57062	0.651332	0.356547
458.1	histone H3|protein_coding|2R:46054336:46054746:1|gene:AGAP003910	AGAP003910-PA (+6)	15 kDa	0.22	9.9975	2.9798	4.4348	2	3.7611	2	5.80403	2.58703	2.24351	1.16576	0.657577
767.2	ANXB10B: annexin B10B|protein_coding|2R:42431355:42432625:-1|gene:AGAP003721	AGAP003721-PA	36 kDa	0.63	2.1694	2	3.447	2	5.6969	2	2.5388	3.2323	0.785447	-0.348414	0.200659
1133	protein-tyrosine phosphatase|protein_coding|2R:273177:285693:1|gene:AGAP001109	AGAP001109-PA	79 kDa	0.37	4.8343	2	2	2	2	2	2.94477	2	1.47238	0.558153	0.431798
1132	porphobilinogen synthase|protein_coding|3L:13364389:13365731:-1|gene:AGAP010935	AGAP010935-PA	36 kDa	1	2	2	2	2	2	2	2	2	1	0	0
1131	kinesin family member 5|protein_coding|X:9946097:9963167:1|gene:AGAP000561	AGAP000561-PA	111 kDa	1	2	2	2	2	2	2	2	2	1	0	0
1134	AGAP005290-PA-DECOY	AGAP005290-PA-DECOY	?	1	2	2	2	2	2	2	2	2	1	0	0
18.2	glutamate dehydrogenase (NAD(P)+)|protein_coding|2R:55058472:55066884:-1|gene:AGAP004362	AGAP004362-PD (+2)	61 kDa	0.52	13.59	8.1125	17.967	12.216	12.57	8.0516	13.2232	10.9459	1.20805	0.272682	0.283997
524.2	filamin|protein_coding|2R:54816046:54818994:1|gene:AGAP004335	AGAP004335-PC	90 kDa	0.12	8.2688	4.3059	3.9164	2	3.6904	2	5.49703	2.56347	2.14437	1.10056	0.920819
185.2	Adenylyl cyclase-associated protein 1|protein_coding|3R:49914396:49916126:-1|gene:AGAP010175	AGAP010175-PB (+1)	46 kDa	0.57	20.386	3.217	2	3.6534	5.9909	4.7355	8.53433	4.79327	1.78048	0.832269	0.244125
767.3	ANXB10C: annexin B10C|protein_coding|2R:42434203:42435870:1|gene:AGAP003722	AGAP003722-PA	36 kDa	0.39	2.1296	2	2	2	4.8138	2	2.0432	2.93793	0.695455	-0.523971	0.408935
1135	AGAP006360-PA-DECOY	AGAP006360-PA-DECOY	?	1	2	2	2	2	2	2	2	2	1	0	0
177.3	Ras-related protein Rab-14|protein_coding|3R:10563843:10564733:-1|gene:AGAP008419	AGAP008419-PB (+1)	24 kDa	1	2	2	2	2	2	2	2	2	1	0	0
1.2	sodium/potassium-transporting ATPase subunit alpha|protein_coding|2R:28323518:28387114:1|gene:AGAP002858	AGAP002858-PC	115 kDa	0.47	315.67	362.91	539.59	400.17	339.9	300.84	406.057	346.97	1.17029	0.22687	0.327902
20.2	paramyosin|protein_coding|2L:4860645:4865290:1|gene:AGAP004877	AGAP004877-PB	76 kDa	1	2	2	2	2	2	2	2	2	1	0	0
1138	AGAP010418-PA-DECOY	AGAP010418-PA-DECOY	?	1	2	2	2	2	2	2	2	2	1	0	0
1137	AGAP002067-PA-DECOY	AGAP002067-PA-DECOY	?	1	2	2	2	2	2	2	2	2	1	0	0
1139	protein KRI1|protein_coding|2L:45062787:45065364:-1|gene:AGAP007295	AGAP007295-PA	98 kDa	1	2	2	2	2	2	2	2	2	1	0	0
1136	PGRPLB: peptidoglycan recognition protein (long)|protein_coding|2R:1594286:1595243:1|gene:AGAP001212	AGAP001212-PA (+1)	32 kDa	0.37	2	2	5.1467	2	2	2	3.0489	2	1.52445	0.608289	0.431798
159.6	ATP-dependent RNA helicase DDX5/DBP2|protein_coding|2L:18293981:18300834:1|gene:AGAP005652	AGAP005652-PA	77 kDa	1	2	2	2	2	2	2	2	2	1	0	0
630.2	CYP6AA2: cytochrome P450|protein_coding|2R:28483301:28484868:-1|gene:AGAP013128	AGAP013128-PA	57 kDa	0.7	2.3857	2	2	2	2.719	2	2.12857	2.23967	0.950394	-0.0734018	0.154902
177.4	Ras-related protein Rab-4B|protein_coding|2R:51856050:51857135:-1|gene:AGAP004204	AGAP004204-PA	25 kDa	1	2	2	2	2	2	2	2	2	1	0	0
102.1	|protein_coding|2R:26287064:26289254:1|gene:AGAP002728	AGAP002728-PB	45 kDa	0.48	71.574	54.354	57.149	96.482	63.575	55.213	61.0257	71.7567	0.850453	-0.233697	0.318759
357.2	CHYM2: chymotrypsin-2|protein_coding|2L:37127208:37128125:1|gene:AGAP006711	AGAP006711-PA	28 kDa	0.67	16.288	5.6547	10.116	7.7912	14.298	3.968	10.6862	8.68573	1.23032	0.299034	0.173925
273.2	RpS9: 40S ribosomal protein S9|protein_coding|2L:9150985:9151797:1|gene:AGAP005061	AGAP005061-PA	18 kDa	0.8	10.204	2	2.5408	5.7597	4.4891	2.2093	4.91493	4.1527	1.18355	0.243122	0.09691
458.2	histone H3|protein_coding|2R:10860617:10861148:-1|gene:AGAP001813	AGAP001813-PA (+1)	15 kDa	0.3	9.3397	2	4.1431	2	3.5136	2	5.16093	2.50453	2.06064	1.04309	0.522879
615.2	glutamyl aminopeptidase|protein_coding|2R:32232510:32236321:-1|gene:AGAP003077	AGAP003077-PB	118 kDa	0.66	4.356	2	2	2	6.9191	2	2.78533	3.6397	0.765265	-0.38597	0.180456
224.2	threonyl-tRNA synthetase|protein_coding|3R:21102960:21105770:1|gene:AGAP008929	AGAP008929-PA	88 kDa	0.72	4.4192	7.0572	6.9004	6.4567	2.66	7.3492	6.1256	5.48863	1.11605	0.158404	0.142668
53.3	Anpep|protein_coding|UNKN:26432528:26434728:-1|gene:AGAP012745	AGAP012745-PA	73 kDa	0.38	3.9521	4.9332	4.1757	5.1029	3.143	2	4.35367	3.4153	1.27475	0.350219	0.420216
18.3	glutamate dehydrogenase (NAD(P)+)|protein_coding|2R:55058579:55066884:-1|gene:AGAP004362	AGAP004362-PC	60 kDa	0.64	5.3035	3.4313	7.7565	5.2833	5.5355	3.5914	5.4971	4.8034	1.14442	0.194615	0.19382
177.5	Ras-related protein Rab-8A|protein_coding|2R:1586093:1588821:1|gene:AGAP001211	AGAP001211-PA	24 kDa	1	2	2	2	2	2	2	2	2	1	0	0
163.2	carboxypeptidase B|protein_coding|2L:28239196:28243225:-1|gene:AGAP006206	AGAP006206-PA	51 kDa	0.37	2	2	2	3.774	2	2	2	2.59133	0.771803	-0.373695	0.431798
1140	AGAP011890-PA-DECOY	AGAP011890-PA-DECOY	?	1	2	2	2	2	2	2	2	2	1	0	0
234.3	TRYP2: trypsin 2|protein_coding|3R:8632855:8633688:1|gene:AGAP008295	AGAP008295-PA	30 kDa	1	2	2	2	2	2	2	2	2	1	0	0
598.2	histone-lysine N-methyltransferase SUV39H|protein_coding|2R:40396340:40401193:-1|gene:AGAP003597	AGAP003597-PA	95 kDa	1	2	2	2	2	2	2	2	2	1	0	0
235.1	UTP--glucose-1-phosphate uridylyltransferase|protein_coding|2R:2059771:2063951:-1|gene:AGAP001257	AGAP001257-PA	58 kDa	0.29	16.683	36.199	37.003	20.313	7.671	28.806	29.9617	18.93	1.58276	0.662443	0.537602
327.1	solute carrier family 9 (sodium/hydrogen exchanger), member 3|protein_coding|3R:24426421:24457340:1|gene:AGAP009036	AGAP009036-PB	150 kDa	0.36	16.929	11.166	2.403	17.667	18.115	10.117	10.166	15.2997	0.664459	-0.589748	0.443697
9.2	F-type H+-transporting ATPase subunit beta|protein_coding|3L:37743697:37744377:-1|gene:AGAP012106	AGAP012106-PA	24 kDa	0.097	55.238	50.009	33.44	61.226	59.217	61.072	46.229	60.505	0.764053	-0.388256	1.01323
1.3	sodium/potassium-transporting ATPase subunit alpha|protein_coding|2R:28371857:28387114:1|gene:AGAP002858	AGAP002858-PB	111 kDa	0.47	32.309	37.143	55.226	40.956	34.788	30.791	41.5593	35.5117	1.1703	0.226879	0.327902
13.2	Aldo: fructose biphosphate aldolase|protein_coding|2R:22877762:22883553:1|gene:AGAP002564	AGAP002564-PA	40 kDa	0.45	12.032	17.927	21.468	19.766	9.8354	11.551	17.1423	13.7175	1.24967	0.321549	0.346787
327.2	solute carrier family 9 (sodium/hydrogen exchanger), member 3|protein_coding|3R:24426421:24457340:1|gene:AGAP009036	AGAP009036-PA	134 kDa	0.38	7.2428	4.7774	2	7.5588	7.7504	4.3287	4.6734	6.54597	0.713936	-0.486134	0.420216
343.2	|protein_coding|3R:28887506:28888888:1|gene:AGAP009224	AGAP009224-PA (+2)	44 kDa	0.35	2.7909	2	2.4761	2	2.0999	2.3569	2.42233	2.15227	1.12548	0.170541	0.455932
235.2	UTP--glucose-1-phosphate uridylyltransferase|protein_coding|2R:2059771:2065073:-1|gene:AGAP001257	AGAP001257-PB	58 kDa	0.3	2.6539	5.7583	5.8863	3.2313	2	4.4825	4.76617	3.23793	1.47198	0.557756	0.522879
126.2	troponin T, fast skeletal muscle|protein_coding|2R:20520807:20529622:1|gene:AGAP002350	AGAP002350-PA	43 kDa	0.42	4.0165	5.3683	2	3.7027	4.9695	5.7924	3.79493	4.82153	0.78708	-0.345417	0.376751
56.3	Tropomyosin 1|protein_coding|2R:10548089:10583604:1|gene:AGAP001797	AGAP001797-PA	84 kDa	0.93	2	5.1375	2.2408	3.294	2.2102	3.5715	3.1261	3.02523	1.03334	0.0473175	0.0315171
945.2	calcium binding protein|protein_coding|X:14888685:14897240:1|gene:AGAP000812	AGAP000812-PA	39 kDa	0.37	2	2	2	2	2	5.0334	2	3.01113	0.664202	-0.590307	0.431798
372.2	|protein_coding|X:21347331:21365689:1|gene:AGAP001053	AGAP001053-PH	24 kDa	0.12	6.1776	4.1105	8.7692	2	2	5.0833	6.35243	3.02777	2.09806	1.06906	0.920819
691.2	3',5'-cyclic-nucleotide phosphodiesterase|protein_coding|2L:43619548:43627337:-1|gene:AGAP007163	AGAP007163-PB	102 kDa	1	2	2	2	2	2	2	2	2	1	0	0
455.2	|protein_coding|UNKN:33365624:33365956:-1|gene:AGAP012842	AGAP012842-PA	12 kDa	1	2	2	2	2	2	2	2	2	1	0	0
552.2	5'-nucleotidase|protein_coding|X:6905029:6920913:-1|gene:AGAP000380	AGAP000380-PB	69 kDa	1	2	2	2	2	2	2	2	2	1	0	0
42.2	|protein_coding|3L:31275973:31278897:-1|gene:AGAP011677	AGAP011677-PA	111 kDa	0.37	4.8343	2	2	2	2	2	2.94477	2	1.47238	0.558153	0.431798
177.6	Ras-related protein Rab-10|protein_coding|X:11847967:11853440:-1|gene:AGAP000671	AGAP000671-PA	23 kDa	1	2	2	2	2	2	2	2	2	1	0	0
547.2	small ubiquitin-related modifier|protein_coding|2R:8800727:8801020:-1|gene:AGAP001701	AGAP001701-PA	11 kDa	0.89	2	3.5629	2	2	2	3.9218	2.52097	2.6406	0.954695	-0.0668887	0.05061
555.2	AGAP002272-PB-DECOY	AGAP002272-PB-DECOY (+1)	?	1	2	2	2	2	2	2	2	2	1	0	0
92.4	glucose dehydrogenase (acceptor)|protein_coding|2R:43294331:43298353:-1|gene:AGAP003785	AGAP003785-PB	70 kDa	1	2	2	2	2	2	2	2	2	1	0	0
83.4	|protein_coding|UNKN:35222596:35222803:1|gene:AGAP012871	AGAP012871-PA	7 kDa	1	2	2	2	2	2	2	2	2	1	0	0
132.2	Adducin|protein_coding|2L:4472157:4474213:-1|gene:AGAP004852	AGAP004852-PB	52 kDa	1	2	2	2	2	2	2	2	2	1	0	0
287.2	Flotillin 2, isoform H|protein_coding|UNKN:14534204:14536101:1|gene:AGAP012547	AGAP012547-PA	26 kDa	1	2	2	2	2	2	2	2	2	1	0	0
590.3	CYP6M3: cytochrome P450|protein_coding|3R:6931987:6933561:1|gene:AGAP008213	AGAP008213-PA	58 kDa	1	2	2	2	2	2	2	2	2	1	0	0
1034.2	|protein_coding|2R:43097330:43098977:-1|gene:AGAP003760	AGAP003760-PA	47 kDa	1	2	2	2	2	2	2	2	2	1	0	0
298.2	NADH dehydrogenase (ubiquinone) 1 alpha/beta subcomplex 1|protein_coding|3L:3944950:3945956:-1|gene:AGAP010464	AGAP010464-PB	17 kDa	1	2	2	2	2	2	2	2	2	1	0	0
171.2	aldehyde oxidase|protein_coding|2L:28512830:28517680:1|gene:AGAP006220	AGAP006220-PA	126 kDa	1	2	2	2	2	2	2	2	2	1	0	0
159.7	ATP-dependent RNA helicase DDX43|protein_coding|2R:54943289:54945499:1|gene:AGAP004351	AGAP004351-PA	80 kDa	1	2	2	2	2	2	2	2	2	1	0	0
177.7	Ras-related protein Rab-3C|protein_coding|2L:13244027:13244959:-1|gene:AGAP005255	AGAP005255-PA	25 kDa	1	2	2	2	2	2	2	2	2	1	0	0
102.2	|protein_coding|2R:26287064:26289254:1|gene:AGAP002728	AGAP002728-PA	39 kDa	0.48	5.7752	4.3858	4.6114	7.7851	5.1299	4.4551	4.92413	5.79003	0.85045	-0.233702	0.318759
719.4	fibrinogen-related protein 1|protein_coding|2L:6006268:6007230:-1|gene:AGAP004917	AGAP004917-PA	34 kDa	1	2	2	2	2	2	2	2	2	1	0	0

## Sheet: Heat shock
#	Identified Proteins (1250/1266)	Accession Number	Molecular Weight	T-Test (p-value): (p < 0.05)	High-B01	High-B02	High-B03	Low-B01	Low-B02	Low-B03	Average High	Average Low	FC (Average High/Average Low)	log2 ratio	-log10 p-value
272	Mitochondrial 10 kDa heat shock protein|protein_coding|2R:5691445:5692188:-1|gene:AGAP001502	AGAP001502-PA	11 kDa	0.037	24.171	2.5174	2	41.202	49.306	27.636	9.5628	39.3813	0.242826	-2.04201	1.4318
96	heat shock 70kDa protein 5|protein_coding|2R:51642759:51644738:1|gene:AGAP004192	AGAP004192-PA	73 kDa	0.35	44.242	120.85	79.496	104.16	129.95	90.486	81.5293	108.199	0.753515	-0.408292	0.455932
90	Hsp83: Heat shock protein 83|protein_coding|2L:40256208:40258370:-1|gene:AGAP006958	AGAP006958-PA	82 kDa	0.37	87.017	143.34	100.96	87.323	102.97	87.192	110.439	92.495	1.194	0.255802	0.431798
180	heat shock protein 90kDa beta|protein_coding|2R:4750041:4752631:-1|gene:AGAP001424	AGAP001424-PA	91 kDa	0.42	2	85.592	87.494	42.043	2	45.851	58.362	29.9647	1.94769	0.961767	0.376751
424	Heat shock protein 67B2|protein_coding|2L:47267206:47268387:-1|gene:AGAP013228	AGAP013228-PA	13 kDa	0.42	33.84	31.048	3.4312	13.454	16.166	12.562	22.7731	14.0607	1.61963	0.695664	0.376751
31.2	heat shock 70kDa protein 1/8|protein_coding|2L:6544141:6546169:-1|gene:AGAP004944	AGAP004944-PA	71 kDa	0.48	8.4702	24.724	21.781	36.506	9.5659	31.379	18.3251	25.817	0.709807	-0.494501	0.318759
31.1	heat shock 70kDa protein 1/8|protein_coding|2R:14828744:14830714:1|gene:AGAP002076	AGAP002076-PA	71 kDa	0.59	193.48	192.79	153.99	217.24	113.87	151.03	180.087	160.713	1.12055	0.164202	0.229148
488	Heat shock 70kDa protein|protein_coding|2R:57977978:57979236:-1|gene:AGAP004583	AGAP004583-PA	46 kDa	0.82	2	21.627	29.518	8.5884	33.563	2	17.715	14.7171	1.2037	0.267475	0.0861861
16	60 kDa heat shock protein, mitochondrial precursor|protein_coding|2R:47808071:47809937:-1|gene:AGAP004002	AGAP004002-PA	61 kDa	0.93	9.5919	298.73	327.68	233.76	233.6	195.96	212.001	221.107	0.958816	-0.060674	0.0315171

## Sheet: Cytochrome 
#	Identified Proteins (1250/1266)	Accession Number	Molecular Weight	T-Test (p-value): (p < 0.05)	High-B01	High-B02	High-B03	Low-B01	Low-B02	Low-B03	Average High	Average Low	FC (Average High/Average Low)	log2 ratio	-log10 p-value
206	ubiquinol-cytochrome c reductase iron-sulfur subunit|protein_coding|3R:21800317:21801746:-1|gene:AGAP008955	AGAP008955-PA	28 kDa	0.0007	9.6686	2	5.1467	52.134	59.814	44.594	5.6051	52.1807	0.107417	-3.2187	3.1549
617	ubiquinol-cytochrome c reductase subunit 7|protein_coding|3L:38533284:38533970:1|gene:AGAP012188	AGAP012188-PA	13 kDa	0.033	9.6686	2	2	14.295	16.166	11.306	4.5562	13.9223	0.327258	-1.6115	1.48149
29	ubiquinol-cytochrome c reductase core subunit 2|protein_coding|2L:26647662:26649388:1|gene:AGAP006099	AGAP006099-PA	45 kDa	0.09	159.53	206.43	277.92	128.65	119.63	155.14	214.627	134.473	1.59605	0.674509	1.04576
590.1	CYP6M4: cytochrome P450|protein_coding|3R:6933946:6935521:1|gene:AGAP008214	AGAP008214-PA	58 kDa	0.095	14.656	6.4442	8.4364	2	6.2395	3.1405	9.84553	3.79333	2.59548	1.376	1.02228
609	Cytochrome b-c1 complex subunit 6, mitochondrial|protein_coding|2R:18083401:18083756:-1|gene:AGAP002245	AGAP002245-PA	10 kDa	0.1	24.171	8.3914	15.44	6.7269	8.083	2	16.0008	5.6033	2.8556	1.5138	1
303	Cytochrome c oxidase subunit 4 isoform 1, mitochondrial precursor|protein_coding|3R:16158449:16159082:1|gene:AGAP008727	AGAP008727-PA (+3)	20 kDa	0.16	9.6686	4.1957	27.449	42.884	15.358	43.338	13.7711	33.86	0.406707	-1.29794	0.79588
396	CYP6P2: cytochrome P450|protein_coding|2R:28501304:28502894:-1|gene:AGAP002869	AGAP002869-PA	58 kDa	0.19	9.6686	2.5174	2	2	33.14	23.783	4.72867	19.641	0.240755	-2.05436	0.721246
539	cytochrome c oxidase subunit 6a, mitochrondrial|protein_coding|X:15724507:15725070:-1|gene:AGAP000851	AGAP000851-PA	12 kDa	0.21	14.503	7.5522	6.8623	4.2043	4.0415	8.1652	9.63917	5.47033	1.76208	0.81728	0.677781
627	COX1: cytochrome c oxidase subunit I|protein_coding|Mt:1424:2960:1|gene:AGAP028364	AGAP028364-PA	57 kDa	0.25	2	2	2	7.5678	3.2332	2	2	4.267	0.468713	-1.09322	0.60206
589	CYP9J3: cytochrome P450|protein_coding|3L:39812373:39813188:1|gene:AGAP012291	AGAP012291-PA	31 kDa	0.26	29.006	7.4324	37.743	17.925	12.817	4.307	24.7271	11.683	2.11651	1.08168	0.585027
186	CYP9J5: cytochrome P450|protein_coding|3L:39836452:39838508:1|gene:AGAP012296	AGAP012296-PA	63 kDa	0.29	20.877	51.807	12.009	45.465	30.779	69.768	28.231	48.6707	0.580041	-0.785772	0.537602
696	CYP12F4: cytochrome P450|protein_coding|3R:4318878:4320869:1|gene:AGAP008018	AGAP008018-PA	60 kDa	0.29	4.8343	18.461	2	2.5226	2	2	8.43177	2.1742	3.8781	1.95535	0.537602
590.2	CYP6M2: cytochrome P450|protein_coding|3R:6928909:6930486:1|gene:AGAP008212	AGAP008212-PA	57 kDa	0.37	2.1368	2	2	2	2	2	2.0456	2	1.0228	0.0325241	0.431798
916	CYP6AK1: cytochrome P450|protein_coding|3L:13839199:13841038:-1|gene:AGAP010961	AGAP010961-PA	61 kDa	0.43	2	2	3.4312	2	13.741	2	2.47707	5.91367	0.418872	-1.25542	0.366532
131	CoVa: cytochrome c oxidase subunit Va|protein_coding|3L:18111843:18112304:-1|gene:AGAP011159	AGAP011159-PA	17 kDa	0.44	38.674	52.027	126.95	27.748	54.156	60.925	72.5503	47.6097	1.52386	0.607728	0.356547
972	CYP12F1: cytochrome P450|protein_coding|3R:4326802:4328809:1|gene:AGAP008022	AGAP008022-PA	60 kDa	0.45	4.8343	2	2	4.1835	2	6.874	2.94477	4.3525	0.676569	-0.563691	0.346787
571	cytochrome c oxidase subunit VIIa|protein_coding|X:1792841:1793381:-1|gene:AGAP000109	AGAP000109-PA	10 kDa	0.47	4.8343	3.3566	5.1467	15.136	5.6581	2	4.44587	7.59803	0.585134	-0.773161	0.327902
380	Mitochondrial cytochrome c oxidase subunit VIC|protein_coding|3R:508390:508712:1|gene:AGAP007768	AGAP007768-PA	9 kDa	0.5	24.171	15.944	5.1467	22.703	25.057	12.562	15.0872	20.1073	0.750335	-0.414393	0.30103
487	cytochrome b5 protein|protein_coding|2L:43046083:43048421:1|gene:AGAP007121	AGAP007121-PA	15 kDa	0.55	19.337	3.3566	2	4.2043	20.207	14.446	8.2312	12.9524	0.635494	-0.654048	0.259637
516	ubiquinol-cytochrome c reductase subunit 9|protein_coding|2L:2483299:2483553:-1|gene:AGAP004710	AGAP004710-PA	7 kDa	0.64	14.503	22.657	6.8623	15.136	3.2332	16.33	14.6741	11.5664	1.26868	0.343332	0.19382
227	COX2: cytochrome c oxidase subunit II|protein_coding|Mt:3032:3716:1|gene:AGAP028366	AGAP028366-PA	26 kDa	0.65	19.337	45.313	6.8623	27.748	45.265	18.843	23.8374	30.6187	0.778526	-0.361183	0.187087
228	CYP9K1: cytochrome P450|protein_coding|X:15240763:15242715:-1|gene:AGAP000818	AGAP000818-PA	61 kDa	0.66	67.619	11.737	13.725	16.809	38.798	72.22	31.027	42.609	0.728179	-0.457634	0.180456
381.1	CYP12F2: cytochrome P450|protein_coding|3R:4324289:4326344:1|gene:AGAP008020	AGAP008020-PA	60 kDa	0.69	5.202	20.071	2	4.0829	19.779	12.522	9.091	12.128	0.74959	-0.415827	0.161151
630.2	CYP6AA2: cytochrome P450|protein_coding|2R:28483301:28484868:-1|gene:AGAP013128	AGAP013128-PA	57 kDa	0.7	2.3857	2	2	2	2.719	2	2.12857	2.23967	0.950394	-0.0734018	0.154902
739	CYP4H24: cytochrome P450|protein_coding|X:1459365:1460894:1|gene:AGAP013490	AGAP013490-PA	60 kDa	0.71	4.8343	2.5174	2	3.3635	2	5.6528	3.11723	3.6721	0.848897	-0.236339	0.148742
630.1	CYP6AA1: cytochrome P450|protein_coding|2R:28480944:28482564:-1|gene:AGAP002862	AGAP002862-PA	57 kDa	0.77	31.454	3.3566	8.3662	2	24.977	5.8747	14.3923	10.9506	1.31429	0.394288	0.113509
478	Cytochrome c oxidase subunit VIb polypeptide 1|protein_coding|2L:32610405:32610635:-1|gene:AGAP013092	AGAP013092-PA	9 kDa	0.79	4.8343	9.2305	15.44	2	9.6996	13.818	9.83493	8.50587	1.15625	0.209457	0.102373
965	CYP6M1: cytochrome P450|protein_coding|3R:6915946:6917528:1|gene:AGAP008209	AGAP008209-PA	58 kDa	0.82	7.1643	4.9372	2	3.3635	2.7812	9.9399	4.7005	5.36153	0.876708	-0.189831	0.0861861
168	Mitochondrial cytochrome c1 heme protein|protein_coding|2L:40157992:40159990:1|gene:AGAP006936	AGAP006936-PA (+1)	33 kDa	0.84	96.686	41.118	30.88	46.247	68.705	39.57	56.228	51.5073	1.09165	0.126511	0.0757207
1006	CYP9J4: cytochrome P450|protein_coding|3L:39814949:39816679:1|gene:AGAP012292	AGAP012292-PA	63 kDa	0.86	2.8533	5.3362	2	3.8784	2	5.0649	3.3965	3.64777	0.931118	-0.102965	0.0655015
459	CYP6AG1: cytochrome P450|protein_coding|2R:36314469:36316210:1|gene:AGAP003343	AGAP003343-PA	57 kDa	0.87	38.674	3.3566	6.8623	26.067	9.6996	6.2809	16.2976	14.0158	1.1628	0.217605	0.0604807
510	Cpr: NADPH cytochrome P450 reductase|protein_coding|X:8794244:8798842:1|gene:AGAP000500	AGAP000500-PA (+2)	67 kDa	0.87	2	2	22.303	2	28.29	2	8.76767	10.7633	0.814587	-0.29586	0.0604807
242	Mitochondrial cytochrome c oxidase subunit 5B isoform 1|protein_coding|3R:16068036:16069060:-1|gene:AGAP008724	AGAP008724-PA	13 kDa	0.94	29.006	32.726	36.027	52.974	2	38.942	32.5863	31.3053	1.04092	0.0578586	0.0268721
120	cytochrome c|protein_coding|3R:35606586:35606912:1|gene:AGAP009537	AGAP009537-PA	12 kDa	0.96	111.19	32.726	24.018	42.884	54.156	66.578	55.978	54.5393	1.02638	0.0375629	0.0177288
590.3	CYP6M3: cytochrome P450|protein_coding|3R:6931987:6933561:1|gene:AGAP008213	AGAP008213-PA	58 kDa	1	2	2	2	2	2	2	2	2	1	0	0

## Sheet: Thioredoxin
#	Identified Proteins (1250/1266)	Accession Number	Molecular Weight	T-Test (p-value): (p < 0.05)	High-B01	High-B02	High-B03	Low-B01	Low-B02	Low-B03	Average High	Average Low	FC (Average High/Average Low)	log2 ratio	-log10 p-value
106	TRXR: thioredoxin reductase|protein_coding|X:10028632:10031999:1|gene:AGAP000565	AGAP000565-PA (+2)	57 kDa	0.0014	72.514	75.522	75.485	59.701	60.622	64.065	74.507	61.4627	1.21223	0.277666	2.85387
668	TRX2: thioredoxin|protein_coding|2L:44269005:44269600:1|gene:AGAP007201	AGAP007201-PA	16 kDa	0.0056	2	2	2	8.4086	14.549	11.934	2	11.6305	0.171961	-2.53985	2.25181
197	TPX2: thioredoxin peroxidase 2|protein_coding|3L:15789079:15789669:1|gene:AGAP011054	AGAP011054-PA	22 kDa	0.021	19.337	20.139	5.1467	31.112	48.502	42.71	14.8742	40.7747	0.364791	-1.45486	1.67778
433	TRX1: thioredoxin|protein_coding|3R:36671504:36675597:1|gene:AGAP009584	AGAP009584-PA	12 kDa	0.029	9.6686	2	2	13.454	29.099	28.264	4.5562	23.6057	0.193013	-2.37323	1.5376
928	TPX3: thioredoxin peroxidase 3|protein_coding|2L:47438545:47439473:1|gene:AGAP007543	AGAP007543-PA	29 kDa	0.23	19.337	2	10.293	2	5.8797	2	10.5433	3.29323	3.20151	1.67875	0.638272
1074	TPX5: thioredoxin peroxidase 5|protein_coding|2L:40999562:41000233:-1|gene:AGAP007020	AGAP007020-PA	24 kDa	0.49	9.6686	2	2	2.5226	3.2332	2	4.5562	2.58527	1.76237	0.817518	0.309804
518	thioredoxin domain-containing protein|protein_coding|X:626572:628054:1|gene:AGAP000044	AGAP000044-PA	46 kDa	0.5	9.6686	15.944	15.44	2	21.824	2	13.6842	8.608	1.58971	0.668761	0.30103
112	TPX4: thioredoxin peroxidase 4|protein_coding|3L:33860711:33861716:-1|gene:AGAP011824	AGAP011824-PA	25 kDa	0.71	91.852	78.04	25.734	85.768	65.472	69.718	65.2087	73.6527	0.885354	-0.175674	0.148742
199	TPX1: thioredoxin peroxidase 1|protein_coding|X:7240025:7240911:1|gene:AGAP000396	AGAP000396-PA	26 kDa	0.97	9.6686	90.627	8.5779	26.908	38.572	46.479	36.2912	37.3197	0.972441	-0.0403177	0.0132283

## Sheet: Glutathione
#	Identified Proteins (1250/1266)	Accession Number	Molecular Weight	T-Test (p-value): (p < 0.05)	High-B01	High-B02	High-B03	Low-B01	Low-B02	Low-B03	Avergae High	Average Low	FC (Average High/Average Low)	log2 ratio	-log10 p-value
166	GSTS1: glutathione S-transferase sigma class 1|protein_coding|3L:2781206:2783341:-1|gene:AGAP010404	AGAP010404-PB	23 kDa	0.84	62.846	58.74	30.88	52.974	47.69	45.222	50.822	48.6287	1.0451	0.0636461	0.0757207
311	GSTO1: glutathione S-transferase omega class 1|protein_coding|2L:20197544:20199016:-1|gene:AGAP005749	AGAP005749-PA	28 kDa	0.54	19.337	2.5174	44.605	24.385	35.565	32.033	22.1531	30.661	0.722518	-0.468894	0.267606
443	hydroxyacylglutathione hydrolase|protein_coding|X:7437094:7437891:-1|gene:AGAP000416	AGAP000416-PA (+2)	29 kDa	0.45	2	15.944	5.1467	2	16.974	23.239	7.6969	14.071	0.547004	-0.870375	0.346787
447	glutathione synthase|protein_coding|X:9555424:9565114:1|gene:AGAP000534	AGAP000534-PA	59 kDa	0.33	87.017	2	34.312	2	30.715	2	41.1097	11.5717	3.55261	1.82888	0.481486
613	GSTD11: glutathione S-transferase delta class 11|protein_coding|2R:55501957:55502677:1|gene:AGAP004378	AGAP004378-PA	24 kDa	0.81	29.006	4.1957	8.0486	25.226	3.5428	4.3966	13.7501	11.0551	1.24378	0.314726	0.091515
623	lactoylglutathione lyase|protein_coding|3L:37390181:37391342:-1|gene:AGAP012071	AGAP012071-PA (+1)	21 kDa	0.23	24.171	4.1957	12.009	2	7.2747	5.6528	13.4586	4.97583	2.70479	1.43551	0.638272
673	GSTMS1: glutathione transferase microsomal 1|protein_coding|X:2849465:2850865:-1|gene:AGAP000165	AGAP000165-PA	17 kDa	0.37	2	2	2	2	14.549	2	2	6.183	0.323468	-1.62831	0.431798
722	GSTD1: glutathione S-transferase delta class 1|protein_coding|2R:50997517:50999962:1|gene:AGAP004164	AGAP004164-PA	24 kDa	0.39	26.023	8.454	6.8623	8.2119	8.083	7.437	13.7798	7.91063	1.74193	0.800686	0.408935
723	GSTD3: glutathione S-transferase delta class 3|protein_coding|2R:55509366:55510067:-1|gene:AGAP004382	AGAP004382-PA	24 kDa	0.92	14.503	2.5174	5.1467	5.0452	16.974	2	7.38903	8.0064	0.922891	-0.115768	0.0362122
785	GSTE2: glutathione S-transferase epsilon class 2|protein_coding|3R:28597751:28598580:-1|gene:AGAP009194	AGAP009194-PA	25 kDa	0.48	9.6686	3.3566	2	5.0452	2	2	5.0084	3.01507	1.66112	0.73216	0.318759
232.1	GPXH1: glutathione peroxidase 1|protein_coding|2R:53207782:53208750:1|gene:AGAP004247	AGAP004247-PA (+1)	18 kDa	0.17	3.2238	2	25.169	18.222	38.807	22.618	10.1309	26.549	0.381594	-1.38989	0.769551
934	GSTD1: glutathione S-transferase delta class 1|protein_coding|2R:50997517:51001332:1|gene:AGAP004164	AGAP004164-PB	23 kDa	0.38	2.9825	2	2	16.173	2	2.6124	2.3275	6.92847	0.335933	-1.57375	0.420216
978	GSTE4: glutathione S-transferase epsilon class 4|protein_coding|3R:28596074:28596816:-1|gene:AGAP009193	AGAP009193-PA	25 kDa	0.37	2	2	2	14.295	2	2	2	6.09833	0.327958	-1.60842	0.431798
988	GSTU2: glutathione S-transferase unclassified 2|protein_coding|2R:34497113:34497944:-1|gene:AGAP003257	AGAP003257-PA	25 kDa	0.21	14.503	4.1957	3.4312	2	2	2	7.37663	2	3.68832	1.88296	0.677781
232.2	GPXH1: glutathione peroxidase 1|protein_coding|2R:53207782:53209327:1|gene:AGAP004247	AGAP004247-PB	19 kDa	0.27	2	2	12.573	6.1632	14.541	12.555	5.52433	11.0864	0.498298	-1.00492	0.568636
1111	GSTMS3: glutathione transferase microsomal 3|protein_coding|3R:45853513:45854370:1|gene:AGAP009946	AGAP009946-PA	17 kDa	0.37	2	2	2	4.2043	2	2	2	2.73477	0.731324	-0.451418	0.431798

## Sheet: Enriched Proteins
#	Identified Proteins (1250/1266)	Accession Number	Molecular Weight	T-Test (p-value): (p < 0.05)	AgambieHighB01	AgambieHighB02	AgambieHighB03	AgambieLowB01	AgambieLowB02	AgambieLowB03	Avg (High)	Avg (Low)	Avg (High)/Avg (Low)	log2 ratio	-log10 p-value
497	eIF3i: eukaryotic translation initiation factor 3 subunit I|protein_coding|2L:34692112:34693380:-1|gene:AGAP006607	AGAP006607-PA	36 kDa	0.0028	2	4.1957	2	15.136	20.207	13.818	2.7319	16.387	0.166711	-2.58458	2.55284
297	|protein_coding|3L:18232386:18233643:1|gene:AGAP011173	AGAP011173-PA	22 kDa	0.0036	2	2	2	29.43	29.099	45.222	2	34.5837	0.0578308	-4.11202	2.4437
383	phosphatidate phosphatase|protein_coding|UNKN:1233022:1242299:1|gene:AGAP012445	AGAP012445-PA	31 kDa	0.0048	2	3.3566	3.4312	24.385	17.783	30.776	2.92927	24.3147	0.120473	-3.05322	2.31876
470	AQP1: aquaporin|protein_coding|3R:19376109:19377586:1|gene:AGAP008843	AGAP008843-PA (+1)	28 kDa	0.005	2	2	2	19.34	14.549	11.306	2	15.065	0.132758	-2.91313	2.30103
234.2	TRYP7: trypsin 7|protein_coding|3R:8629362:8630165:-1|gene:AGAP008293	AGAP008293-PA	29 kDa	0.0059	2	2	2	7.0642	6.946	4.6427	2	6.21763	0.321666	-1.63637	2.22915
202	RpS18: 40S ribosomal protein S18|protein_coding|3L:2341073:2341768:1|gene:AGAP028693	AGAP028693-PA	18 kDa	0.0065	14.503	23.496	6.8623	40.361	54.964	50.247	14.9538	48.524	0.308173	-1.69819	2.18709
484	NADH dehydrogenase (ubiquinone) 1 beta subcomplex 8|protein_coding|2R:14012368:14013179:-1|gene:AGAP002020	AGAP002020-PA	20 kDa	0.0089	9.6686	2	5.1467	15.976	21.824	22.611	5.6051	20.137	0.278348	-1.84504	2.05061
406	RpL32: 60S ribosomal protein L32|protein_coding|2R:16046174:16046701:-1|gene:AGAP002122	AGAP002122-PA	16 kDa	0.0092	9.6686	6.7131	10.293	17.658	26.674	25.752	8.89157	23.3613	0.38061	-1.39361	2.03621
987	mitochondrial processing peptidase|protein_coding|3R:5296191:5298020:-1|gene:AGAP008086	AGAP008086-PA	60 kDa	0.0094	4.8343	4.1957	3.4312	2	2.4249	2	4.15373	2.14163	1.93952	0.955697	2.02687
869	Solute carrier family 22|protein_coding|2R:54355380:54357143:1|gene:AGAP004309	AGAP004309-PA	65 kDa	0.011	4.8343	3.3566	5.1467	2	2	2	4.44587	2	2.22293	1.15246	1.95861
253	Muscular protein 20|protein_coding|3L:39966092:39966828:1|gene:AGAP012304	AGAP012304-PA	20 kDa	0.013	24.171	3.3566	3.4312	42.884	60.365	43.338	10.3196	48.8623	0.211197	-2.24334	1.88606
337	Ca2+ transporting ATPase, plasma membrane|protein_coding|3L:7837545:7849506:-1|gene:AGAP010638	AGAP010638-PA	124 kDa	0.013	29.006	32.726	37.743	20.181	6.4664	6.909	33.1583	11.1855	2.96441	1.56775	1.88606
9.1	F-type H+-transporting ATPase subunit beta|protein_coding|3L:37467138:37467788:-1|gene:AGAP012081	AGAP012081-PA	23 kDa	0.016	191.31	173.2	146.7	238.96	219.64	222.83	170.403	227.143	0.750202	-0.414649	1.79588
490	AFG3 family protein|protein_coding|2L:40208758:40211550:-1|gene:AGAP006949	AGAP006949-PA	90 kDa	0.017	2	2	2	14.295	22.632	10.678	2	15.8683	0.126037	-2.98808	1.76955
496	20S proteasome subunit alpha 2|protein_coding|2R:13318579:13319462:-1|gene:AGAP001995	AGAP001995-PA	26 kDa	0.018	2	2	6.8623	15.136	10.508	18.843	3.62077	14.829	0.244168	-2.03405	1.74473
800	signal recognition particle receptor subunit alpha|protein_coding|3L:12707817:12709861:-1|gene:AGAP010894	AGAP010894-PA	73 kDa	0.018	4.8343	3.3566	3.4312	2	2	2	3.87403	2	1.93702	0.953836	1.74473
240	Pgi: phosphoglucose isomerase (glucose-6-phosphate isomerase)|protein_coding|3L:38254197:38260323:1|gene:AGAP012167	AGAP012167-PA	62 kDa	0.021	29.006	26.013	17.156	46.247	35.565	43.338	24.0583	41.7167	0.576708	-0.794087	1.67778
504	NADH dehydrogenase (ubiquinone) 1 alpha subcomplex 2|protein_coding|2R:36893208:36893713:1|gene:AGAP003367	AGAP003367-PA (+1)	11 kDa	0.021	2	2	2	14.295	14.549	28.264	2	19.036	0.105064	-3.25066	1.67778
164	RpL13a: 60S ribosomal protein L13a|protein_coding|3R:51714351:51715716:-1|gene:AGAP010257	AGAP010257-PA	31 kDa	0.022	24.171	31.048	22.303	48.77	37.182	54.644	25.8407	46.8653	0.551381	-0.858878	1.65758
47	laminin subunit alpha|protein_coding|2L:7594392:7607743:1|gene:AGAP004993	AGAP004993-PA	412 kDa	0.027	149.86	151.04	216.16	47.929	102.65	86.048	172.353	78.8757	2.18513	1.12772	1.56864
468	NADH dehydrogenase (ubiquinone) 1 beta subcomplex 9|protein_coding|3R:44586368:44587032:1|gene:AGAP009865	AGAP009865-PA	18 kDa	0.027	9.6686	5.874	8.5779	11.772	16.974	17.587	8.04017	15.4443	0.52059	-0.94178	1.56864
570	nucleolar protein 56|protein_coding|2R:14719843:14721474:1|gene:AGAP002063	AGAP002063-PA	57 kDa	0.028	9.6686	15.104	20.587	2	2	6.2809	15.1199	3.42697	4.41203	2.14144	1.55284
343.1	|protein_coding|3R:28880768:28888888:1|gene:AGAP009224	AGAP009224-PF	47 kDa	0.028	6.8777	2.3877	6.1018	11.512	24.574	20.882	5.1224	18.9893	0.269751	-1.8903	1.55284
845	|protein_coding|2L:45353935:45359753:-1|gene:AGAP007325	AGAP007325	16 kDa	0.032	9.6686	5.0348	8.5779	2.5226	4.0415	2	7.76043	2.8547	2.71848	1.4428	1.49485
301	ABCB1: ATP-binding cassette transporter (ABC transporter) family B member 1|protein_coding|2R:18516732:18519580:1|gene:AGAP002278	AGAP002278-PA	97 kDa	0.034	2	2	2	20.181	58.197	33.289	2	37.2223	0.0537312	-4.2181	1.46852
329	NADH dehydrogenase (ubiquinone) 1 alpha subcomplex 10|protein_coding|3L:17686350:17687629:1|gene:AGAP011130	AGAP011130-PA	46 kDa	0.035	4.8343	18.461	15.44	31.112	29.099	23.239	12.9118	27.8167	0.464174	-1.10726	1.45593
345	F-type H+-transporting ATPase subunit f|protein_coding|UNKN:10361647:10361970:-1|gene:AGAP012515	AGAP012515-PA	12 kDa	0.037	9.6686	2	10.293	47.088	26.674	22.611	7.32053	32.1243	0.227881	-2.13365	1.4318
653	calcium-binding mitochondrial carrier protein Aralar1|protein_coding|X:18370525:18381565:-1|gene:AGAP000958	AGAP000958-PA	74 kDa	0.037	14.503	5.874	12.009	2	3.2332	3.1405	10.7953	2.79123	3.86759	1.95143	1.4318
147	RpS3a: 40S ribosomal protein S3a|protein_coding|2R:39213702:39214882:-1|gene:AGAP003532	AGAP003532-PA	30 kDa	0.038	77.349	61.257	66.908	53.815	46.881	32.033	68.5047	44.243	1.54837	0.630753	1.42022
248	RpL19: 60S ribosomal protein L19|protein_coding|2R:55869598:55870819:-1|gene:AGAP004422	AGAP004422-PA	24 kDa	0.04		37.761	42.889	20.181	14.549	17.587	40.325	17.439	2.31235	1.20936	1.39794
415	aquaporin|protein_coding|3R:19307893:19344484:-1|gene:AGAP008842	AGAP008842-PA	26 kDa	0.04	9.6686	6.7131	2	15.136	29.099	17.587	6.12723	20.6073	0.297333	-1.74985	1.39794
663	succinate dehydrogenase (ubiquinone) iron-sulfur subunit|protein_coding|2L:45257093:45258986:1|gene:AGAP007309	AGAP007309-PA	33 kDa	0.04	9.6686	8.3914	12.009	3.3635	3.2332	7.5371	10.023	4.71127	2.12745	1.08913	1.39794
61	dehydrogenase/reductase SDR family member 11 precursor|protein_coding|2L:18215558:18216360:-1|gene:AGAP005645	AGAP005645-PA	26 kDa	0.041	19.337	78.04	70.339	96.699	147.92	141.95	55.9053	128.856	0.433858	-1.20471	1.38722
195	ACTN: Alpha-actinin, sarcomeric|protein_coding|2R:5646482:5659413:-1|gene:AGAP001497	AGAP001497-PA (+1)	107 kDa	0.043	72.514	43.635	65.192	37.839	33.948	32.033	60.447	34.6067	1.74669	0.804621	1.36653
215	RpS14-2: 40S ribosomal protein S14|protein_coding|2R:20502870:20503328:-1|gene:AGAP002346	AGAP002346-PA	16 kDa	0.044	14.503	36.922	5.1467	54.656	45.265	43.966	18.8572	47.9623	0.393168	-1.34678	1.35655
457	|protein_coding|2R:20950739:20951200:1|gene:AGAP013137	AGAP013137-PA	17 kDa	0.05	9.6686	2	3.4312	33.635	14.549	18.843	5.03327	22.3423	0.225279	-2.15021	1.30103

## Sheet: Summary
Protein identified	Fold Change	p-value	Log2FC	log10p-value	Description
RpS18: 40S ribosomal protein S18|protein_coding|3L:2341073:2341768:1|gene:AGAP028693	0.31	0.0065	-1.7	2.18	Protein translation machinery.
RpL32: 60S ribosomal protein L32|protein_coding|2R:16046174:16046701:-1|gene:AGAP002122	0.38	0.0092	-1.4	2.03	Protein translation machinery
RpL13a: 60S ribosomal protein L13a|protein_coding|3R:51714351:51715716:-1|gene:AGAP010257	0.55	0.022	-0.85	1.65	Protein translation machinery
RpL11:60S ribosomal protein L11|3L:18232386:18233643:1|gene:AGAP011173	0.06	0.0036	-4.11	2.44	Protein translation machinery. Regulation and stabilization of p53
RpS3a: 40S ribosomal protein S3a|protein_coding|2R:39213702:39214882:-1|gene:AGAP003532	1.55	0.038	0.63	1.42	Protein translation machinery
RpL19: 60S ribosomal protein L19|protein_coding|2R:55869598:55870819:-1|gene:AGAP004422	2.31	0.04	1.21	1.4	Protein translation machinery
RpS14-2: 40S ribosomal protein S14|protein_coding|2R:20502870:20503328:-1|gene:AGAP002346	0.4	0.044	-1.35	1.36	Protein translation machinery
|protein_coding|2L:45353935:45359753:-1|gene:AGAP007325	2.72	0.032	1.44	1.5	Protein translation machinery
